# Supplementary material for: Experimental data from flesh quality assessment and shelf life monitoring of high pressure processed European sea bass (Dicentrarchus labrax) fillets
Source: Data Brief. 2019 Aug 29;26:104451. doi: 10.1016/j.dib.2019.104451 (PMC6811897; doi:10.1016/j.dib.2019.104451)
Supplement: Multimedia component 1 [file mmc1.xlsx]

## Sheet: Folha1
Table 1- Sequencing statistics for the 16S rRNA gene microbiome libraries sequenced in the study.
The number of Number of raw, paired-end and filtered reads, average length (in base pairs, bp)
and average quality (Phred Q value) are shown for each sea bass muscle microbiome library.
Library	Raw reads	Paired-end reads	Filtered reads	Av. Length	Total Mb	Av. Qual.
C1	65064	32116	29788	427.79	12.74	37.29
C11	67298	33327	31625	430.59	13.62	37.29
HP1	53178	26176	23953	425.73	10.2	37.23
HP11	56300	27945	26364	428.8	11.3	37.24
HP67	55296	27443	26003	429.83	11.18	37.25
Total	297136	147007	137733		59.04
Average	59427.2	29401.4	27546.6	428.548	11.808	37.26
