# Supplementary material for: Experimental data from flesh quality assessment and shelf life monitoring of high pressure processed European sea bass (Dicentrarchus labrax) fillets
Source: Data Brief. 2019 Aug 29;26:104451. doi: 10.1016/j.dib.2019.104451 (PMC6811897; doi:10.1016/j.dib.2019.104451)
Supplement: Multimedia component 2 [file mmc2.xlsx]

## Sheet: Sheet2
Table 2- The main bacterial genera detected by 16s rRNA gene sequencing of control sea bass fillets or those subject to high-pressure (HP).
The relative proportion of a given genera relative to the total reads identified in each library is shown as a percentage.
Only genera detected at >1% of the global microbiome in at least one library are presented.
To facilitate perception of the relative proportion of genera in the microbiome they are shaded from grey
(low proportion) to red (high proportion).
Genus	C1	C11	HP1	HP11	HP67
Shewanella	41.286	21.565	17.294	3.773	0.185
Acinetobacter	16.004	1.726	27.023	7.113	0.181
Flavobacterium	13.741	2.19	19.082	8.846	0.624
Pseudomonas	7.717	28.673	3	57.041	70.338
Psychrobacter	5.569	0.309	5.522	0.923	0.008
Chryseobacterium	2.747	0.044	4.429	2.202	0.233
No Hit	1.295	0.154	2.196	0.989	0.181
Aeromonas	0.94	31.362	0.423	1.025	0.032
Rheinheimera	0.93	0.004	1.503	0.385	0.008
Glutamicibacter	0.353	0	1.044	0.165	0.048
Pseudoalteromonas	0.354	0	1.343	0.531	0.004
Janthinobacterium	0.252	2.23	0.085	1.753	26.586
Carnobacterium	0.148	2.249	0.107	0.082	0.012
Myroides	0.06	1.056	0.174	0.024	0
Paeniglutamicibacter	0.048	0.025	0.089	1.044	0
Lactococcus	0.03	5.373	0.013	0.173	0
Brochothrix	0.011	1.337	0.004	0.114	0
Cluster 848	0	0	1.174	0	0
