# Supplementary material for: Experimental data from flesh quality assessment and shelf life monitoring of high pressure processed European sea bass (Dicentrarchus labrax) fillets
Source: Data Brief. 2019 Aug 29;26:104451. doi: 10.1016/j.dib.2019.104451 (PMC6811897; doi:10.1016/j.dib.2019.104451)
Supplement: Multimedia component 3 [file mmc3.xlsx]

## Sheet: Sheet1
Table 3- List of all the bacterial genera detected by 16S rRNA gene sequencing in sea bass fillets,
including genera present at a low proportions (<1% of all the genera detected) per library.
Values represent the relative proportion of each genus relative to the total reads identified in each library.
All detected genera are listed but those at < 1% of the total microbiome in each library are shaded in grey.
Genus	C1	C11	HP1	HP11	HP67
Shewanella	41.286	21.565	17.294	3.773	0.185
Acinetobacter	16.004	1.726	27.023	7.113	0.181
Flavobacterium	13.741	2.19	19.082	8.846	0.624
Pseudomonas	7.717	28.673	3	57.041	70.338
Psychrobacter	5.569	0.309	5.522	0.923	0.008
Chryseobacterium	2.747	0.044	4.429	2.202	0.233
No Hit	1.295	0.154	2.196	0.989	0.181
Aeromonas	0.94	31.362	0.423	1.025	0.032
Rheinheimera	0.93	0.004	1.503	0.385	0.008
Cluster 861	0.761	0	0	0	0
Epilithonimonas	0.534	0.021	0.187	0.231	0.004
Comamonas	0.501	0.018	0.611	0.11	0.004
Pseudoalteromonas	0.354	0	1.343	0.531	0.004
Glutamicibacter	0.353	0	1.044	0.165	0.048
Nocardia	0.33	0.014	0.379	0.118	0.685
Stenotrophomonas	0.319	0.004	0.41	0.216	0
Arthrobacter	0.301	0.164	0.325	0.361	0.125
Pedobacter	0.28	0.046	0.338	0.236	0.016
Janthinobacterium	0.252	2.23	0.085	1.753	26.586
Massilia	0.231	0.008	0.088	0.008	0.012
Corynebacterium	0.2	0	0.56	0.606	0
Cutibacterium	0.182	0.004	0.727	0.514	0
Streptococcus	0.182	0.004	0.455	0.522	0.076
Brevundimonas	0.172	0	0.213	0.177	0.004
Staphylococcus	0.171	0.004	0.424	0.659	0.004
Pseudarthrobacter	0.171	0.014	0.308	0.981	0.024
Cluster 22	0.167	0	0	0	0
Ralstonia	0.167	0	0.491	0.024	0
Acidovorax	0.163	0.004	0.24	0.028	0.008
Carnobacterium	0.148	2.249	0.107	0.082	0.012
Cluster 1508	0.134	0	0	0	0
Sphingobacterium	0.122	0.079	0.16	0.051	0.028
Paracoccus	0.112	0	0.673	0.228	0.004
Variovorax	0.111	0	0	0.012	0
Snodgrassella	0.089	0.004	0.183	0.122	0
Riemerella	0.085	0	0.33	0.055	0.004
Rothia	0.082	0	0.178	0.185	0
Duganella	0.082	0	0.013	0.004	0
Rhodoferax	0.078	0	0.076	0.031	0
Neisseria	0.074	0	0.151	0.141	0.004
Micrococcus	0.074	0	0.254	0.436	0.004
Paraburkholderia	0.074	0	0.325	0	0
Alkalibacterium	0.071	0	0.473	0.129	0.008
Pseudochrobactrum	0.067	0.004	0.009	0.059	0
Cluster 858	0.067	0	0	0	0
Myroides	0.06	1.056	0.174	0.024	0
Cluster 44	0.059	0	0	0	0
Leucobacter	0.056	0	0.209	0.287	0.274
Rhodanobacter	0.056	0.004	0.179	0.055	0.004
Peptoniphilus	0.056	0	0.004	0.028	0
Shinella	0.052	0	0.004	0.004	0.004
Fluviicola	0.052	0	0.085	0.027	0
Bacteroides	0.052	0	0.182	0.032	0.008
Weissella	0.048	0.004	0.187	0.573	0.012
Paeniglutamicibacter	0.048	0.025	0.089	1.044	0
Cluster 990	0.048	0	0	0	0
Cedecea	0.045	0	0.254	0.282	0
Haemophilus	0.045	0	0.103	0.083	0
Cluster 734	0.045	0	0	0	0
Gelidibacter	0.041	0	0.045	0.024	0
Diaphorobacter	0.041	0	0.035	0.04	0
Cluster 477	0.041	0	0	0	0
Moraxella	0.037	0	0.174	0.565	0
Devosia	0.037	0	0.036	0.055	0
Trichococcus	0.037	0.004	0.085	0.047	0
Lactobacillus	0.037	0.008	0.159	0.702	0.02
Halomonas	0.034	0	0.075	0.083	0
[0]Bacteria;[1]Proteobacteria;[2]Gammaproteobacteria;[3]Xanthomonadales;[4]Xanthomonadaceae;null	0.033	0	0	0.043	0
Leptotrichia	0.03	0	0	0.028	0
Cluster 196	0.03	0	0	0	0
Cluster 726	0.03	0	0	0	0
Lactococcus	0.03	5.373	0.013	0.173	0
Polaromonas	0.03	0	0	0	0
Cluster 811	0.03	0	0	0	0
Pseudoxanthomonas	0.03	0	0.013	0.008	0
Bacteriovorax	0.03	0	0.004	0	0
Lysobacter	0.03	0	0.04	0.004	0.004
Cluster 891	0.03	0	0	0	0
Actinomyces	0.026	0	0.058	0.051	0
Chishuiella	0.026	0	0.049	0.016	0
Cluster 19	0.026	0	0	0	0
Cluster 738	0.026	0	0	0	0
Kocuria	0.026	0	0.088	0.275	0.004
Dermacoccus	0.023	0	0.098	0.106	0.004
Moheibacter	0.022	0	0.004	0.008	0
Porphyromonas	0.019	0	0.035	0.102	0.004
Xenophilus	0.019	0	0.013	0.008	0
Roseomonas	0.019	0	0.013	0.008	0
Pigmentiphaga	0.019	0	0	0	0
Bosea	0.019	0	0	0.004	0
Luteimonas	0.018	0	0.048	0.008	0.004
Gemella	0.018	0.004	0.12	0.059	0
Leclercia	0.015	0	0	0	0
Chondromyces	0.015	0	0	0	0
Sphingomonas	0.015	0	0.062	0.044	0
Lysinimonas	0.015	0	0	0	0.008
Alcanivorax	0.015	0	0.013	0.024	0
Alicycliphilus	0.015	0	0.049	0.098	0
Rhodovulum	0.015	0	0	0.012	0
Gemmobacter	0.015	0	0.036	0.004	0
Fusobacterium	0.015	0	0.004	0.035	0.008
Vagococcus	0.014	0.085	0	0.004	0
Methylotenera	0.014	0.004	0.008	0.008	0
Clostridium	0.012	0.04	0	0.02	0
Hyphomicrobium	0.012	0.004	0	0.012	0
Rhodococcus	0.011	0	0.035	0.024	0.004
Prevotella	0.011	0	0.017	0.02	0
Sanguibacter	0.011	0	0.018	0.012	0
Pararhizobium	0.011	0	0.004	0.004	0
Blastococcus	0.011	0	0	0	0
Vibrio	0.011	0.011	0.085	0.04	0
Facklamia	0.011	0	0.009	0.024	0.004
Brucella	0.011	0	0	0	0
Brochothrix	0.011	1.337	0.004	0.114	0
Achromobacter	0.011	0	0.022	0.008	0
Amaricoccus	0.011	0	0.004	0	0
Bdellovibrio	0.011	0	0.009	0.008	0
Alloprevotella	0.011	0	0	0.016	0
Geothrix	0.011	0.011	0.004	0.008	0.004
Bifidobacterium	0.011	0	0.013	0.146	0
Veillonella	0.011	0	0.004	0.04	0
Modestobacter	0.011	0	0	0.004	0
Sinorhizobium	0.008	0	0.004	0	0
Methylocystis	0.008	0.004	0.004	0	0.008
Methylobacterium	0.008	0	0.039	0.071	0
Bacillus	0.008	0.004	0	0.051	0
Undibacterium	0.008	0	0.03	0	0
Simplicispira	0.008	0	0.062	0.004	0
Enterococcus	0.008	0.008	0.027	0.008	0.004
Pantoea	0.008	0.004	0.027	0.016	0
Capnocytophaga	0.008	0	0.013	0.032	0
Dietzia	0.008	0	0.026	0.02	0
Ramlibacter	0.007	0	0	0	0
Brachybacterium	0.007	0	0.075	0.086	0.008
Asaia	0.007	0	0.085	0.043	0
Albirhodobacter	0.007	0	0.018	0.004	0
Marinicella	0.007	0	0	0	0
Finegoldia	0.007	0	0	0.078	0
Exiguobacterium	0.007	0.004	0.031	0.012	0
Peredibacter	0.007	0	0.004	0	0
Rosenbergiella	0.007	0.011	0	0	0
Sulfuricella	0.007	0	0	0	0
Erysipelothrix	0.007	0	0	0	0
Granulicatella	0.007	0	0	0.024	0
Methylopila	0.007	0	0	0	0
Nitrosospira	0.007	0	0	0	0
Luteolibacter	0.007	0	0	0	0
Pseudorhodoferax	0.007	0	0	0	0
Soonwooa	0.007	0	0.022	0.012	0
Limnohabitans	0.007	0	0.013	0	0
Escherichia	0.007	0	0.053	0.224	0.008
Taibaiella	0.007	0	0	0.004	0
Buttiauxella	0.007	0	0	0	0
Spirosoma	0.007	0	0	0	0
Rhizomicrobium	0.007	0.007	0	0	0.004
Sphingopyxis	0.007	0	0.049	0.012	0
Jiangella	0.004	0	0	0	0
Thermomonas	0.004	0	0	0.008	0
Pleomorphomonas	0.004	0	0	0	0.004
Marinilactibacillus	0.004	0	0	0	0
Nocardioides	0.004	0	0.009	0.083	0
Paludibacterium	0.004	0	0.004	0	0
Curvibacter	0.004	0	0	0	0
Abiotrophia	0.004	0	0.009	0.039	0
Chiayiivirga	0.004	0	0.009	0	0
Deinococcus	0.004	0	0	0.004	0
Leptonema	0.004	0	0	0	0
Pelomonas	0.004	0	0.018	0.008	0
Anaerococcus	0.004	0	0.058	0.059	0
Methylophilus	0.004	0.004	0	0	0
Proteiniphilum	0.004	0	0	0	0
Streptomyces	0.004	0	0.031	0	0
Hafnia	0.004	0.012	0.112	0.039	0
Chitinophaga	0.004	0	0	0	0
Myxococcus	0.004	0	0	0	0
Planococcus	0.004	0	0	0	0
Amphritea	0.004	0	0	0	0
Thauera	0.004	0.004	0	0.004	0
Morganella	0.004	0.064	0	0	0
Colwellia	0.004	0	0.022	0.012	0
Aliidiomarina	0.004	0	0	0	0
Xylella	0.004	0	0	0	0
Thermicanus	0.004	0	0	0	0
Niastella	0.004	0	0	0	0
Paraferrimonas	0.004	0	0	0	0
Giesbergeria	0.004	0	0	0	0
Blastocatella	0.004	0	0	0	0
Ahrensia	0.004	0	0.013	0	0
Alcaligenes	0.004	0	0	0	0
Phycicoccus	0.004	0	0.004	0.035	0
Ochrobactrum	0.004	0.004	0.116	0	0
Leptothrix	0.004	0	0	0	0
Methylovirgula	0.004	0	0.018	0	0
Elizabethkingia	0.004	0	0.036	0.016	0
Sinibacillus	0.004	0	0	0	0
Pseudopropionibacterium	0.004	0	0	0	0
Dolosigranulum	0.004	0	0.027	0.008	0
Actibacter	0.004	0	0	0	0
Hymenobacter	0.004	0	0.009	0.11	0
Thioprofundum	0.004	0	0	0.004	0.012
Kushneria	0.004	0	0	0	0
Arcobacter	0.004	0	0.022	0.004	0
Oxalicibacterium	0.004	0	0	0	0
Rubellimicrobium	0.004	0	0.013	0.043	0
Photobacterium	0.004	0.004	0.018	0.008	0
Romboutsia	0.004	0	0	0	0
Lautropia	0.004	0	0.009	0	0
Bradyrhizobium	0.004	0	0.004	0.004	0
Mesocricetibacter	0.004	0	0	0	0
Zymobacter	0.004	0	0	0	0
Cellulophaga	0.004	0	0	0	0
Tetragenococcus	0.004	0	0	0	0
Microbacterium	0.004	0.004	0.03	0.047	0
Tahibacter	0.004	0	0	0	0
Rubrivivax	0.004	0	0.009	0	0
Rudaea	0.004	0.004	0.009	0.008	0
Alkanindiges	0.004	0	0.017	0.024	0
Leuconostoc	0.004	0	0.004	0.016	0
Cluster 848	0	0	1.174	0	0
Cluster 25	0	0	0.362	0	0
Cluster 1415	0	0	0.335	0	0
Cluster 844	0	0	0.214	0	0
Cluster 975	0	0	0.094	0	0
Cluster 867	0	0	0.094	0	0
Knoellia	0	0	0.089	0	0
Cluster 697	0	0	0.085	0	0
Cluster 650	0	0	0.076	0	0
Agreia	0	0	0.067	0	0
Rhizobium	0	0	0.058	0.04	0.004
Cluster 56	0	0	0.058	0	0
Pseudoclavibacter	0	0	0.054	0.012	0
Cluster 793	0	0	0.054	0	0
Cluster 37	0	0	0.049	0	0
Cluster 27	0	0	0.049	0	0
Cluster 439	0	0	0.049	0	0
Brevibacterium	0	0	0.044	0.067	0
Cluster 785	0	0	0.04	0	0
Cluster 240	0	0	0.04	0	0
Cluster 57	0	0	0.036	0	0
Bavariicoccus	0	0	0.036	0	0
Kluyvera	0	0.125	0.036	0	0
Cluster 847	0	0	0.036	0	0
Cluster 611	0	0	0.031	0	0
Cluster 18	0	0	0.031	0	0
Serratia	0	0.379	0.031	0.004	0.004
Nesterenkonia	0	0	0.027	0	0
Ancylobacter	0	0.004	0.027	0	0
Aquihabitans	0	0	0.022	0	0
Peptoanaerobacter	0	0	0.022	0	0
Delftia	0	0.004	0.022	0.027	0
Kroppenstedtia	0	0	0.022	0	0
Aeromicrobium	0	0	0.022	0.004	0
Cardiobacterium	0	0	0.018	0	0
Dyadobacter	0	0	0.018	0.012	0
Geminicoccus	0	0	0.018	0	0
Gemmatimonas	0	0	0.018	0.004	0
Skermanella	0	0	0.013	0	0
Marinomonas	0	0	0.013	0.004	0
Negativicoccus	0	0	0.013	0	0
Pseudorhodobacter	0	0	0.013	0.004	0
Selenomonas	0	0	0.013	0	0.004
Frondihabitans	0	0	0.013	0	0
Mucilaginibacter	0	0	0.013	0	0
Peptostreptococcus	0	0	0.013	0	0
Salinicoccus	0	0	0.013	0	0
Uruburuella	0	0	0.013	0.008	0
Brachymonas	0	0	0.013	0	0
Hydrogenophaga	0	0	0.008	0	0
Altererythrobacter	0	0	0.009	0.008	0
Actinokineospora	0	0	0.009	0	0
Desulfovibrio	0	0	0.009	0	0
Dysgonomonas	0	0	0.009	0	0
Dermabacter	0	0	0.009	0	0
Citrobacter	0	0.004	0.008	0	0
Labilithrix	0	0	0.009	0	0
Subsaxibacter	0	0	0.009	0	0
Pseudonocardia	0	0	0.009	0.008	0
Caulobacter	0	0	0.009	0	0
Dialister	0	0	0.009	0.004	0
Tetrasphaera	0	0	0.008	0	0
Varibaculum	0	0	0.009	0	0
Kineococcus	0	0	0.009	0.012	0
Dokdonella	0	0	0.009	0.004	0.008
Gordonia	0	0	0.009	0	0
Gibbsiella	0	0	0.004	0	0
Roseicitreum	0	0	0.004	0	0
Bizionia	0	0	0.004	0	0
Dongia	0	0	0.004	0	0
Zhihengliuella	0	0.004	0.004	0	0
Kurthia	0	0	0.004	0	0
Parachlamydia	0	0	0.004	0	0
Halodurantibacterium	0	0	0.004	0	0
Rouxiella	0	0.082	0.004	0.008	0
Mycobacterium	0	0	0.004	0.008	0
[0]Bacteria;[1]Firmicutes;[2]Tissierellia;[3]null;[4]null;null	0	0	0.004	0.008	0
Cylindrospermum	0	0	0.004	0	0
Polynucleobacter	0	0	0.004	0	0
Hydrobacter	0	0	0.004	0	0
Opitutus	0	0	0.004	0	0
Cytophaga	0	0	0.004	0	0
Cystobacter	0	0	0.004	0	0
Hydrogenophilus	0	0	0.004	0	0
Salinisphaera	0	0	0.004	0	0
Rubritalea	0	0	0.004	0	0
Novosphingobium	0	0	0.004	0.082	0
Kingella	0	0	0.004	0	0
Aridibacter	0	0	0.004	0	0
Cloacibacterium	0	0	0.004	0.067	0
Sediminibacterium	0	0	0.004	0	0
Pectobacterium	0	0	0.004	0	0.004
Herpetosiphon	0	0	0.004	0	0
Euzebya	0	0	0.004	0	0
Paludibaculum	0	0.004	0.004	0	0
Cellulomonas	0	0	0.004	0.016	0
Empedobacter	0	0	0.004	0	0
Marmoricola	0	0	0.004	0	0
Proteiniclasticum	0	0	0.004	0.004	0
Nostoc	0	0	0.004	0	0
Obesumbacterium	0	0.232	0	0	0
Ewingella	0	0.093	0	0	0
Providencia	0	0.018	0	0	0
Melissococcus	0	0.004	0	0	0
Salmonella	0	0.004	0	0	0
Ichthyenterobacterium	0	0.004	0	0.008	0
Terrimonas	0	0.004	0	0	0
Marinobacter	0	0.004	0	0	0.008
Gallionella	0	0.004	0	0	0
Niveispirillum	0	0.004	0	0	0
Halochromatium	0	0.004	0	0	0
Azotobacter	0	0.004	0	0.004	0.012
Aquisalimonas	0	0.004	0	0	0
Enterobacter	0	0.004	0	0	0
Balneatrix	0	0.004	0	0	0
Erwinia	0	0.004	0	0.02	0.008
Halothiobacillus	0	0.004	0	0	0
Luteibacter	0	0.004	0	0	0
Oceanospirillum	0	0.004	0	0	0
Azomonas	0	0.004	0	0	0
Spirillum	0	0.004	0	0	0
Zoogloea	0	0.004	0	0	0.004
Cluster 805	0	0	0	0.228	0
Cluster 633	0	0	0	0.145	0
Siccibacter	0	0	0	0.145	0
Rivibacter	0	0	0	0.11	0
Agrobacterium	0	0	0	0.106	0
Cluster 7	0	0	0	0.075	0
Cluster 375	0	0	0	0.071	0
Cluster 799	0	0	0	0.055	0
Amnibacterium	0	0	0	0.055	0
Galbitalea	0	0	0	0.051	0
Cluster 1406	0	0	0	0.051	0
Cluster 638	0	0	0	0.035	0
Yersinia	0	0	0	0.035	0
Cluster 632	0	0	0	0.035	0
Calothrix	0	0	0	0.036	0
Cluster 603	0	0	0	0.031	0
Leucothrix	0	0	0	0.02	0
Craurococcus	0	0	0	0.02	0
Kytococcus	0	0	0	0.02	0
Porphyrobacter	0	0	0	0.02	0
Rudaeicoccus	0	0	0	0.016	0
Herbaspirillum	0	0	0	0.016	0.004
Adhaeribacter	0	0	0	0.012	0
Sphingobium	0	0	0	0.012	0
Acaricomes	0	0	0	0.012	0
Conchiformibius	0	0	0	0.012	0
Bergeyella	0	0	0	0.012	0
Blastochloris	0	0	0	0.008	0
Sagittula	0	0	0	0.008	0
Georgenia	0	0	0	0.008	0
Parascardovia	0	0	0	0.008	0
Phaselicystis	0	0	0	0.008	0
Sandaracinobacter	0	0	0	0.008	0
Aerococcus	0	0	0	0.008	0
Nitratireductor	0	0	0	0.008	0
Geodermatophilus	0	0	0	0.008	0
Thermus	0	0	0	0.008	0
Rhizobacter	0	0	0	0.008	0
Labrys	0	0	0	0.004	0
Alkalibacter	0	0	0	0.004	0
Anaerobacillus	0	0	0	0.004	0
Coprococcus	0	0	0	0.004	0
Acidibacter	0	0	0	0.004	0
Nitrospira	0	0	0	0.004	0
Celeribacter	0	0	0	0.004	0
Mariniflexile	0	0	0	0.004	0
Desemzia	0	0	0	0.004	0
Geobacter	0	0	0	0.004	0
Pontibacter	0	0	0	0.004	0
Weeksella	0	0	0	0.004	0
Xanthomonas	0	0	0	0.004	0
Domibacillus	0	0	0	0.004	0
Nitrosococcus	0	0	0	0.004	0
Kastovskya	0	0	0	0.004	0
Jannaschia	0	0	0	0.004	0
Kineosporia	0	0	0	0.004	0
Rhodobacter	0	0	0	0.004	0
Lewinella	0	0	0	0.004	0
Filifactor	0	0	0	0.004	0
Halospirulina	0	0	0	0.004	0
Eubacterium	0	0	0	0.004	0
Mycetocola	0	0	0	0.004	0
Janibacter	0	0	0	0.004	0
Pasteurella	0	0	0	0.004	0
Acidipropionibacterium	0	0	0	0.004	0
Aliiroseovarius	0	0	0	0.004	0
Lachnoclostridium	0	0	0	0.004	0
[0]Bacteria;[1]Firmicutes;[2]Bacilli;[3]Lactobacillales;[4]Aerococcaceae;null	0	0	0	0.004	0
Balneola	0	0	0	0.004	0
Tomitella	0	0	0	0.004	0
Hoeflea	0	0	0	0.004	0
Flavisolibacter	0	0	0	0.004	0
Methylobacillus	0	0	0	0	0.008
Methyloversatilis	0	0	0	0	0.004
Azovibrio	0	0	0	0	0.004
Intestinimonas	0	0	0	0	0.004
Ohtaekwangia	0	0	0	0	0.004
Silanimonas	0	0	0	0	0.004
Lysinibacter	0	0	0	0	0.004
Tolumonas	0	0	0	0	0.004
Modicisalibacter	0	0	0	0	0.004
Thalassomonas	0	0	0	0	0.004
Pandoraea	0	0	0	0	0.004
Hydrocarboniphaga	0	0	0	0	0.004
Ferruginibacter	0	0	0	0	0.004
Caloramator	0	0	0	0	0.004
