# Supplementary material for: Experimental data from flesh quality assessment and shelf life monitoring of high pressure processed European sea bass (Dicentrarchus labrax) fillets
Source: Data Brief. 2019 Aug 29;26:104451. doi: 10.1016/j.dib.2019.104451 (PMC6811897; doi:10.1016/j.dib.2019.104451)
Supplement: Multimedia component 4 [file mmc4.xlsx]

## Sheet: selected
Table 4- The main bacterial species detected (>1% of all the species detected) by 16S rRNA gene sequencing.
The relative proportion of a given species relative to the total reads identified in each library is shown as a percentage.
Only species detected at >1% of the global microbiome in at least one library are presented.
To facilitate perception of the relative proportion of genera in the microbiome they are shaded from grey (low proportion) to red (high proportion).
Note that the HP treatment caused an approximately 3-fold reduction in Shewanella baltica.
In contrast, A. Johnsonii proportions were duplicated with HP treatments.
Main species	C1	C11	HP1	HP11	HP67
Shewanella baltica	25.498	15.26	9.709	1.989	0.101
Acinetobacter johnsonii	10.989	0.143	22.05	5.39	0.141
Shewanella xiamenensis	6.787	2.652	2.089	0.635	0.004
Shewanella putrefaciens	6.505	1.698	2.232	0.431	0
Acinetobacter radioresistens	3.433	1.122	1.848	0.608	0.024
Flavobacterium antarcticum	3.225	0.011	2.29	1.585	0.06
Flavobacterium ummariense	3.065	0.014	5.236	2.224	0.214
Flavobacterium qiangtangense	2.991	0.032	2.116	1.236	0.085
Pseudomonas gessardii	2.772	8.693	0.004	35.156	0.028
Flavobacterium dongtanense	2.709	0.004	6.539	2.052	0.137
Pseudomonas asturiensis	2.583	0.018	0.004	0	0.004
Psychrobacter pulmonis	2.03	0	2.468	0.016	0
No Hit	1.295	0.154	2.196	0.989	0.181
Shewanella denitrificans	0.957	0.011	2.504	0.6	0.032
Chryseobacterium antarcticum	0.609	0.007	1.299	0.647	0.097
Pseudomonas tolaasii	0.434	0.1	0.018	0.51	70.021
Pseudomonas japonica	0.267	2.324	0.241	0	0
Flavobacterium granuli	0.245	2.059	0.192	0.18	0
Carnobacterium jeotgali	0.148	2.098	0.094	0	0.012
Pseudomonas deceptionensis	0.108	0.064	0	1.483	0
Shewanella profunda	0.078	1.255	0.004	0.012	0.04
Acinetobacter junii	0.03	0	1.214	0.008	0
Aeromonas salmonicida	0.026	1.101	0.138	0.934	0
Lactococcus piscium	0.022	5.298	0.009	0.173	0
Brochothrix thermosphacta	0.011	1.33	0.004	0.114	0
Pseudomonas migulae	0.011	1.223	0.004	0.012	0
Pseudomonas azotoformans	0.007	0.021	1.004	16.754	0.012
Pseudomonas marginalis	0.004	1.437	0	0.024	0.032
Aeromonas hydrophila	0.004	15.31	0	0	0
Cluster 848	0	0	1.174	0	0
Janthinobacterium lividum	0	0.05	0.085	1.71	0.895
Paeniglutamicibacter antarcticus	0	0.025	0.085	1.04	0
Pseudomonas vranovensis	0	0.004	0.004	1.043	0
Aeromonas rivuli	0	13.23	0	0	0
Pseudomonas psychrophila	0	12.611	0	0	0.008
Janthinobacterium agaricidamnosum	0	2.13	0	0.004	25.215
Myroides profundi	0	1.004	0	0.012	0
