# Supplementary material for: Experimental data from flesh quality assessment and shelf life monitoring of high pressure processed European sea bass (Dicentrarchus labrax) fillets
Source: Data Brief. 2019 Aug 29;26:104451. doi: 10.1016/j.dib.2019.104451 (PMC6811897; doi:10.1016/j.dib.2019.104451)
Supplement: Multimedia component 5 [file mmc5.xlsx]

## Sheet: All species
Table 5- All bacterial species detected by 16S rRNA gene sequencing in control or HPP sea bass fillets (including those present at <1% of the global microbiome).
Values represent the relative proportion of each species relative to the total reads identified in each library.
All detected species are listed but those at < 1% of the total microbiome in each library are shaded in grey.
Main species	C1	C11	HP1	HP11	HP67
Shewanella baltica	25.498	15.26	9.709	1.989	0.101
Acinetobacter johnsonii	10.989	0.143	22.05	5.39	0.141
Shewanella xiamenensis	6.787	2.652	2.089	0.635	0.004
Shewanella putrefaciens	6.505	1.698	2.232	0.431	0
Acinetobacter radioresistens	3.433	1.122	1.848	0.608	0.024
Flavobacterium antarcticum	3.225	0.011	2.29	1.585	0.06
Flavobacterium ummariense	3.065	0.014	5.236	2.224	0.214
Flavobacterium qiangtangense	2.991	0.032	2.116	1.236	0.085
Pseudomonas gessardii	2.772	8.693	0.004	35.156	0.028
Flavobacterium dongtanense	2.709	0.004	6.539	2.052	0.137
Pseudomonas asturiensis	2.583	0.018	0.004	0	0.004
Psychrobacter pulmonis	2.03	0	2.468	0.016	0
No Hit	1.295	0.154	2.196	0.989	0.181
Shewanella denitrificans	0.957	0.011	2.504	0.6	0.032
Aeromonas veronii	0.798	0	0	0.008	0.024
Cluster 861	0.761	0	0	0	0
Psychrobacter arenosus	0.742	0	0.75	0.004	0
Psychrobacter arcticus	0.716	0	0.79	0.063	0
Shewanella hafniensis	0.693	0.436	0.245	0.047	0.004
Psychrobacter piscatorii	0.672	0.004	0.549	0.122	0.004
Flavobacterium frigidimaris	0.635	0	0.567	0.522	0.044
Psychrobacter cryohalolentis	0.616	0.004	0.527	0.133	0
Chryseobacterium antarcticum	0.609	0.007	1.299	0.647	0.097
Chryseobacterium jeonii	0.568	0.004	0.759	0.349	0.032
Epilithonimonas lactis	0.527	0.021	0.187	0.231	0.004
Chryseobacterium balustinum	0.512	0.011	0.719	0.173	0.024
Acinetobacter guillouiae	0.482	0.1	0.143	0.216	0.004
Pseudomonas tolaasii	0.434	0.1	0.018	0.51	70.021
Pseudomonas peli	0.43	0	0.375	0	0
Acinetobacter kyonggiensis	0.427	0.193	0.246	0.067	0
Chryseobacterium carnis	0.412	0.004	0.741	0.333	0.064
Rheinheimera baltica	0.371	0	0.812	0.126	0.004
Nocardia coeliaca	0.33	0.014	0.379	0.118	0.685
Glutamicibacter arilaitensis	0.327	0	0.853	0.059	0
Comamonas kerstersii	0.308	0.011	0.326	0.078	0.004
Pseudomonas caeni	0.286	0.004	0.103	0.016	0
Psychrobacter cibarius	0.278	0.214	0	0.102	0
Flavobacterium gelidilacus	0.275	0.007	0.42	0.302	0
Pseudoalteromonas haloplanktis	0.275	0	0.121	0.012	0
Pseudomonas japonica	0.267	2.324	0.241	0	0
Arthrobacter psychrochitiniphilus	0.26	0.157	0.308	0.333	0.117
Rheinheimera aestuari	0.252	0	0.022	0	0
Janthinobacterium svalbardensis	0.252	0.05	0	0.039	0.476
Flavobacterium granuli	0.245	2.059	0.192	0.18	0
Shewanella glacialipiscicola	0.241	0.025	0.049	0.004	0.004
Psychrobacter maritimus	0.226	0	0.129	0.341	0.004
Pseudomonas flavescens	0.226	0.093	0.036	0	0
Chryseobacterium yonginense	0.2	0	0.295	0.094	0
Massilia aurea	0.193	0	0	0	0.004
Pseudomonas helmanticensis	0.186	0.021	0.103	0.016	0.012
Shewanella arctica Kim et al. 2012	0.182	0.007	0.379	0.035	0
Cutibacteirum acnes	0.178	0.004	0.723	0.51	0
Chryseobacterium lactis	0.174	0	0.004	0.173	0.008
Stenotrophomonas terrae	0.174	0	0	0.035	0
Pseudarthrobacter phenanthrenivorans	0.171	0.014	0.308	0.981	0.024
Cluster 22	0.167	0	0	0	0
Staphylococcus epidermidis	0.167	0.004	0.058	0.439	0
Comamonas koreensis	0.163	0.007	0.254	0	0
Acinetobacter lwoffii	0.16	0.05	0.299	0.314	0.008
Carnobacterium jeotgali	0.148	2.098	0.094	0	0.012
Rheinheimera soli	0.148	0	0.357	0.09	0
Stenotrophomonas rhizophila	0.134	0.004	0.165	0.177	0
Cluster 1508	0.134	0	0	0	0
Psychrobacter lutiphocae	0.134	0.004	0.116	0.008	0
Acidovorax radicis	0.126	0.004	0.129	0.02	0.004
Flavobacterium tegetincola	0.126	0.004	0.21	0.196	0.02
Flavobacterium caeni	0.122	0	0.018	0.02	0
Ralstonia pickettii	0.111	0	0.362	0.024	0
Shewanella seohaensis	0.111	0.046	0.004	0	0
Pseudomonas deceptionensis	0.108	0.064	0	1.483	0
Corynebacterium kroppenstedtii	0.1	0	0.272	0.212	0
Shewanella morhuae	0.097	0.064	0.018	0.008	0
Acinetobacter baumannii	0.096	0.089	0.121	0.004	0
Pseudomonas syringae	0.093	0.318	0.201	0	0
Chryseobacterium polytrichastri	0.093	0.004	0.058	0.012	0
Aeromonas aquatica	0.093	0.483	0.107	0.024	0
Acinetobacter qingfengensis	0.093	0	0.004	0	0
Streptococcus oralis	0.093	0.004	0.219	0.396	0.02
Snodgrassella alvi	0.089	0.004	0.183	0.122	0
Sphingobacterium anhuiense	0.089	0	0	0	0
Riemerella columbipharyngis	0.085	0	0.33	0.055	0.004
Rhodoferax ferrireducens	0.078	0	0.076	0.031	0
Shewanella profunda	0.078	1.255	0.004	0.012	0.04
Variovorax ginsengisoli	0.078	0	0	0.012	0
Micrococcus aloeverae	0.074	0	0	0.318	0
Rheinheimera aquimaris	0.074	0	0.112	0	0
Flavobacterium oryzae	0.074	0	0.362	0.279	0.024
Pseudoalteromonas prydzensis	0.071	0	0.004	0	0
Rothia endophytica	0.071	0	0.089	0.039	0
Pseudomonas fluorescens	0.071	0.222	0	0	0.028
Pedobacter namyangjuensis	0.071	0	0	0	0.004
Brevundimonas bullata	0.071	0	0.107	0.004	0.004
Pseudochrobactrum lubricantis	0.067	0	0.009	0.059	0
Cluster 858	0.067	0	0	0	0
Alkalibacterium olivapovliticus	0.067	0	0.442	0.129	0.008
Duganella phyllosphaerae	0.063	0	0.013	0	0
Paraburkholderia caledonica	0.059	0	0.254	0	0
Cluster 44	0.059	0	0	0	0
Paracoccus aminophilus	0.059	0	0.018	0.008	0
Brevundimonas vesicularis	0.056	0	0.062	0	0
Rhodanobacter glycinis	0.056	0.004	0.179	0.055	0.004
Myroides phaeus	0.056	0.018	0.161	0	0
Streptococcus parauberis	0.056	0	0.134	0.039	0.056
Ralstonia syzygii	0.056	0	0.129	0	0
Acinetobacter gerneri	0.056	0.014	0.37	0.024	0
Bacteroides graminisolvens	0.052	0	0.165	0.024	0.008
Shinella zoogloeoides	0.052	0	0	0	0.004
Acinetobacter haemolyticus	0.052	0	0.022	0.004	0
Fluviicola taffensis	0.052	0	0.076	0.027	0
Shewanella basaltis	0.052	0.043	0.018	0	0
Leucobacter salsicius	0.052	0	0.004	0.275	0.27
Pedobacter ginsengiterrae	0.052	0	0	0.012	0
Peptoniphilus gorbachii	0.052	0	0	0	0
Chryseobacterium chaponense	0.052	0	0.067	0.004	0.004
Flavobacterium akiainvivens	0.052	0	0.062	0	0.004
Paeniglutamicibacter kerguelensis	0.048	0	0.004	0.004	0
Cluster 990	0.048	0	0	0	0
Pedobacter nyackensis	0.048	0	0.004	0	0
Flavobacterium anatoliense	0.045	0	0.089	0.043	0.004
Neisseria mucosa	0.045	0	0.107	0.09	0.004
Cluster 734	0.045	0	0	0	0
Paracoccus aminovorans	0.045	0	0.004	0	0.004
Cedecea lapagei	0.045	0	0.254	0.282	0
Cluster 477	0.041	0	0	0	0
Pseudomonas brenneri	0.041	0.311	0.027	0.667	0.02
Weissella viridescens	0.041	0.004	0.187	0.561	0.012
Rheinheimera chironomi	0.041	0	0.004	0.067	0
Diaphorobacter aerolatus	0.041	0	0.022	0.02	0
Acinetobacter beijerinckii	0.041	0	0.21	0	0
Gelidibacter mesophilus	0.041	0	0.045	0.024	0
Moraxella osloensis	0.037	0	0.17	0.565	0
Corynebacterium accolens	0.037	0	0.17	0.161	0
Trichococcus pasteurii	0.037	0.004	0.085	0.047	0
Acidovorax soli	0.037	0	0.098	0.008	0.004
Chryseobacterium indoltheticum	0.033	0	0.004	0.145	0
Psychrobacter adeliensis	0.033	0.004	0.067	0.004	0
Pseudomonas endophytica	0.033	0.322	0.027	0.027	0.008
Variovorax soli	0.033	0	0	0	0
Flavobacterium ponti	0.033	0	0.553	0	0.008
Shewanella amazonensis	0.033	0.004	0.004	0	0
Devosia submarina	0.033	0	0.036	0	0
Shewanella algae	0.033	0.014	0.004	0	0
Acinetobacter schindleri	0.033	0	0.04	0.012	0
Pseudomonas geniculata	0.033	0	0	0.043	0
Cluster 726	0.03	0	0	0	0
Polaromonas naphthalenivorans	0.03	0	0	0	0
Bacteriovorax stolpii	0.03	0	0.004	0	0
Acinetobacter gandensis	0.03	0	0.08	0.192	0
Psychrobacter aquaticus	0.03	0.036	0.009	0	0
Acinetobacter junii	0.03	0	1.214	0.008	0
Haemophilus parainfluenzae	0.03	0	0.085	0.051	0
Pseudoxanthomonas yeongjuensis	0.03	0	0	0.008	0
Flavobacterium succinicans	0.03	0	0.031	0.027	0
Acinetobacter bouvetii	0.03	0	0.027	0	0
Cluster 891	0.03	0	0	0	0
Cluster 811	0.03	0	0	0	0
Lysobacter gummosus	0.03	0	0	0.004	0
Leptotrichia wadei	0.03	0	0	0	0
Cluster 196	0.03	0	0	0	0
Arthrobacter stackebrandtii	0.026	0.007	0	0	0
Cluster 738	0.026	0	0	0	0
Glutamicibacter bergerei	0.026	0	0.183	0.008	0.048
Chishuiella changwenlii	0.026	0	0.049	0.016	0
Cluster 19	0.026	0	0	0	0
Pedobacter hartonius	0.026	0	0	0	0
Pseudomonas guineae	0.026	0.004	0.009	0.078	0.004
Aeromonas salmonicida	0.026	1.101	0.138	0.934	0
Sphingobacterium nematocida	0.026	0	0.058	0.012	0.012
Kocuria rhizophila	0.022	0	0	0.012	0
Neisseria cinerea	0.022	0	0	0	0
Lactococcus piscium	0.022	5.298	0.009	0.173	0
Pseudomonas prosekii	0.022	0.097	0.009	0.008	0.02
Streptococcus sanguinis	0.022	0	0.049	0.008	0
Moheibacter sediminis	0.022	0	0.004	0.008	0
Lactobacillus iners	0.022	0	0.134	0.698	0.004
Chryseobacterium aahli	0.022	0	0.031	0.008	0.004
Pedobacter steynii	0.022	0.046	0.089	0.118	0
Actinomyces odontolyticus	0.022	0	0.009	0.008	0
Psychrobacter alimentarius	0.022	0	0.004	0.008	0
Xenophilus arseniciresistens	0.019	0	0.013	0.008	0
Pigmentiphaga soli	0.019	0	0	0	0
Dermacoccus abyssi	0.019	0	0	0	0
Brevundimonas lenta	0.019	0	0.022	0.075	0
Bosea robiniae	0.019	0	0	0.004	0
Pedobacter koreensis	0.019	0	0.112	0.09	0.008
Flavobacterium terrigena	0.019	0	0.013	0.012	0
Halomonas lutea	0.019	0	0.027	0.055	0
Massilia niastensis	0.019	0	0.062	0.004	0
Pedobacter panaciterrae	0.019	0	0.125	0	0
Porphyromonas pasteri	0.019	0	0.031	0.09	0.004
Flavobacterium haoranii	0.015	0	0.04	0.004	0
Leclercia adecarboxylata	0.015	0	0	0	0
Acinetobacter puyangensis	0.015	0.011	0.009	0.027	0
Massilia eurypsychrophila	0.015	0	0	0	0
Gemmobacter intermedius	0.015	0	0	0	0
Pseudomonas lini	0.015	0.014	0	0.024	0
Duganella zoogloeoides	0.015	0	0	0.004	0
Arthrobacter halodurans	0.015	0	0.004	0.004	0.004
Pseudomonas chengduensis	0.015	0	0	0	0
Chondromyces lanuginosus	0.015	0	0	0	0
Rheinheimera hassiensis	0.015	0	0.009	0.055	0.004
Alicycliphilus denitrificans	0.015	0	0.049	0.098	0
Flavobacterium lacus	0.015	0	0.036	0.031	0
Corynebacterium testudinoris	0.015	0	0.062	0	0
Chryseobacterium anthropi	0.015	0	0.062	0	0
Chryseobacterium soldanellicola	0.015	0	0	0.008	0
Aeromonas lacus	0.015	0.39	0.013	0.016	0.004
Alcanivorax dieselolei	0.015	0	0.013	0.02	0
Lysinimonas soli	0.015	0	0	0	0.008
Rhodovulum kholense	0.015	0	0	0.012	0
Brevundimonas naejangsanensis	0.015	0	0.004	0	0
Corynebacterium pseudodiphtheriticum	0.011	0	0	0.012	0
Roseomonas oryzae	0.011	0	0	0	0
Acinetobacter septicus	0.011	0	0.027	0.027	0
Fusobacterium nucleatum	0.011	0	0.004	0.035	0.008
Amaricoccus tamworthensis	0.011	0	0	0	0
Veillonella parvula	0.011	0	0	0	0
Prevotella jejuni	0.011	0	0	0.004	0
Chryseobacterium piscicola	0.011	0	0	0.02	0
Gemella taiwanensis	0.011	0.004	0.116	0.008	0
Flavobacterium hibernum	0.011	0.025	0	0.039	0
Brochothrix thermosphacta	0.011	1.33	0.004	0.114	0
Brevundimonas poindexterae	0.011	0	0	0.098	0
Pseudomonas koreensis	0.011	0.118	0	0.008	0
Facklamia languida	0.011	0	0.009	0.016	0.004
Comamonas jiangduensis	0.011	0	0.009	0.008	0
Stenotrophomonas chelatiphaga	0.011	0	0.009	0	0
Sanguibacter keddieii	0.011	0	0	0.012	0
Bifidobacterium longum	0.011	0	0	0.13	0
Pseudomonas migulae	0.011	1.223	0.004	0.012	0
Psychrobacter aquimaris	0.011	0	0.004	0	0
Blastococcus endophyticus	0.011	0	0	0	0
Pararhizobium polonicum	0.011	0	0.004	0.004	0
Geothrix fermentans	0.011	0.011	0.004	0.008	0.004
Luteimonas huabeiensis	0.011	0	0	0	0.004
Modestobacter caceresii	0.011	0	0	0	0
Achromobacter aegrifaciens	0.011	0	0.022	0.008	0
Rhodococcus cerastii	0.011	0	0.031	0.02	0
Alloprevotella rava	0.011	0	0	0.016	0
Corynebacterium xerosis	0.011	0	0	0	0
Psychrobacter sanguinis	0.011	0.039	0.009	0.09	0
Comamonas testosteroni	0.011	0	0.013	0	0
Vibrio anguillarum	0.011	0.007	0.045	0.02	0
Halomonas boliviensis	0.011	0	0.031	0.012	0
Brucella papionis	0.011	0	0	0	0
Comamonas terrigena	0.008	0	0	0	0
Shewanella chilikensis	0.007	0.046	0	0	0
Luteolibacter pohnpeiensis	0.007	0	0	0	0
Sphingopyxis fribergensis	0.007	0	0.049	0.004	0
Rheinheimera pacifica	0.007	0	0	0	0
Buttiauxella warmboldiae	0.007	0	0	0	0
Erysipelothrix inopinata	0.007	0	0	0	0
Pseudomonas anguilliseptica	0.007	0	0.009	0	0
Spirosoma fluviale	0.007	0	0	0	0
Sphingomonas ginsenosidivorax	0.007	0	0.009	0.004	0
Finegoldia magna	0.007	0	0	0.078	0
Ramlibacter solisilvae	0.007	0	0	0	0
Vagococcus fessus	0.007	0	0	0	0
Pseudorhodoferax aquiterrae	0.007	0	0	0	0
Marinicella litoralis	0.007	0	0	0	0
Escherichia fergusonii	0.007	0	0.049	0.212	0.004
Epilithonimonas tenax	0.007	0	0	0	0
Pseudomonas kuykendallii	0.007	0.036	0	0	0
Pseudomonas mucidolens	0.007	0.082	0	0.2	0.069
Rheinheimera arenilitoris	0.007	0	0.125	0.004	0
Psychrobacter immobilis	0.007	0.004	0.018	0.004	0
Corynebacterium minutissimum	0.007	0	0	0.02	0
Methylotenera versatilis	0.007	0.004	0.004	0.008	0
Taibaiella chishuiensis	0.007	0	0	0	0
Asaia siamensis	0.007	0	0.085	0.043	0
Pseudomonas fragi	0.007	0.025	0	0	0
Flavobacterium urumqiense	0.007	0	0	0	0
Paraburkholderia sabiae	0.007	0	0.045	0	0
Limnohabitans planktonicus	0.007	0	0.013	0	0
Psychrobacter faecalis	0.007	0	0.04	0	0
Vagococcus carniphilus	0.007	0	0	0	0
Neisseria oralis	0.007	0	0	0	0
Pedobacter lotistagni	0.007	0	0	0	0
Rothia dentocariosa	0.007	0	0	0.106	0
Lactobacillus rhamnosus	0.007	0.004	0.009	0.004	0.012
Pseudomonas putida	0.007	0	0	0.004	0
Sphingobacterium faecium	0.007	0.079	0.098	0.039	0.012
Chryseobacterium hispanicum	0.007	0	0	0	0
Rosenbergiella australoborealis	0.007	0.011	0	0	0
Gemella morbillorum	0.007	0	0.004	0	0
Psychrobacter fozii	0.007	0	0	0	0
Nitrosospira multiformis	0.007	0	0	0	0
Luteimonas abyssi	0.007	0	0.04	0.008	0
Pseudomonas punonensis	0.007	0.014	0	0.027	0.004
Peredibacter starrii	0.007	0	0.004	0	0
Pseudomonas savastanoi	0.007	0.018	0	0	0.008
Psychrobacter okhotskensis	0.007	0	0.004	0	0
Methylotenera mobilis	0.007	0	0.004	0	0
Bdellovibrio bacteriovorus	0.007	0	0.009	0	0
Pseudomonas composti	0.007	0	0.018	0.016	0
Haemophilus influenzae	0.007	0	0	0.024	0
Weissella ceti	0.007	0	0	0.012	0
Albirhodobacter marinus	0.007	0	0.018	0.004	0
Brachybacterium faecium	0.007	0	0.013	0.086	0.004
Exiguobacterium sibiricum	0.007	0	0.022	0.008	0
Soonwooa buanensis	0.007	0	0.022	0.012	0
Sulfuricella denitrificans	0.007	0	0	0	0
Acinetobacter indicus	0.007	0	0	0	0
Corynebacterium pyruviciproducens	0.007	0	0	0	0
Streptococcus thermophilus	0.007	0	0	0.027	0
Rhizomicrobium electricum	0.007	0.007	0	0	0.004
Granulicatella elegans	0.007	0	0	0.008	0
Pseudomonas azotoformans	0.007	0.021	1.004	16.754	0.012
Acinetobacter tandoii	0.007	0	0.022	0.016	0
Methylopila musalis	0.007	0	0	0	0
Flavobacterium tructae	0.007	0.004	0.183	0.031	0
Rheinheimera aquatica	0.007	0	0	0	0
Deinococcus indicus	0.004	0	0	0	0
Roseomonas gilardii	0.004	0	0.013	0	0
Alkalibacterium psychrotolerans	0.004	0	0	0	0
Dermacoccus profundi	0.004	0	0	0.102	0
Myxococcus macrosporus	0.004	0	0	0	0
Rubellimicrobium roseum	0.004	0	0.013	0.039	0
Methylobacterium populi	0.004	0	0	0.004	0
Niastella yeongjuensis	0.004	0	0	0	0
Mesocricetibacter intestinalis	0.004	0	0	0	0
Chryseobacterium solani	0.004	0	0.009	0	0
Jiangella mangrovi	0.004	0	0	0	0
Hymenobacter psychrophilus	0.004	0	0	0	0
Sinorhizobium medicae	0.004	0	0.004	0	0
Thermomonas carbonis	0.004	0	0	0.008	0
Chryseobacterium vietnamense	0.004	0	0	0	0
Shewanella dokdonensis	0.004	0	0	0	0
Rubrivivax gelatinosus	0.004	0	0.009	0	0
Chryseobacterium humi	0.004	0	0	0	0
Flavobacterium noncentrifugens	0.004	0	0.004	0	0
Microbacterium pygmaeum	0.004	0	0	0	0
Abiotrophia defectiva	0.004	0	0.009	0.039	0
Cutibacterium granulosum	0.004	0	0.004	0.004	0
Dolosigranulum pigrum	0.004	0	0.027	0.008	0
Leptonema illini	0.004	0	0	0	0
Thauera aminoaromatica	0.004	0	0	0	0
Roseomonas cervicalis	0.004	0	0	0	0
Lactococcus plantarum	0.004	0.075	0	0	0
Sinibacillus soli	0.004	0	0	0	0
Pseudopropionibacterium propionicum	0.004	0	0	0	0
Flavobacterium columnare	0.004	0	0	0	0
Methylocystis echinoides	0.004	0.004	0	0	0.004
Leuconostoc carnosum	0.004	0	0.004	0.016	0
Pedobacter jejuensis	0.004	0	0	0	0
Devosia psychrophila	0.004	0	0	0.004	0
Enterococcus columbae	0.004	0.004	0	0	0
Simplicispira metamorpha	0.004	0	0	0	0
Kocuria kristinae	0.004	0	0.004	0	0
Rothia mucilaginosa	0.004	0	0.049	0.024	0
Rheinheimera japonica	0.004	0	0	0.043	0
Duganella sacchari	0.004	0	0	0	0
Zymobacter palmae	0.004	0	0	0	0
Nocardioides daedukensis	0.004	0	0	0.012	0
Lactobacillus songhuajiangensis	0.004	0	0	0	0
Sphingomonas panni	0.004	0	0	0	0
Pantoea gaviniae	0.004	0	0	0	0
Rudaea cellulosilytica	0.004	0.004	0.009	0.008	0
Haemophilus paraphrohaemolyticus	0.004	0	0	0	0
Pseudomonas veronii	0.004	0	0.013	0	0
Rheinheimera mesophila	0.004	0	0.004	0	0
Paracoccus yeei	0.004	0	0.58	0.012	0
Tahibacter aquaticus	0.004	0	0	0	0
Pseudomonas marginalis	0.004	1.437	0	0.024	0.032
Corynebacterium tuberculostearicum	0.004	0	0	0.008	0
Photobacterium phosphoreum	0.004	0	0	0	0
Dietzia alimentaria	0.004	0	0	0.008	0
Haemophilus pittmaniae	0.004	0	0	0	0
Hafnia psychrotolerans	0.004	0	0.112	0.039	0
Flavobacterium micromati	0.004	0.018	0	0	0
Aliidiomarina maris	0.004	0	0	0	0
Streptococcus gordonii	0.004	0	0	0.02	0
Chitinophaga costaii	0.004	0	0	0	0
Ochrobactrum rhizosphaerae	0.004	0	0.116	0	0
Lactococcus formosensis	0.004	0	0	0	0
Romboutsia sedimentorum	0.004	0	0	0	0
Flavobacterium urocaniciphilum	0.004	0	0.004	0	0
Pedobacter terrae	0.004	0	0.004	0	0
Halomonas stenophila	0.004	0	0.004	0	0
Bacillus alveayuensis	0.004	0	0	0	0
Bdellovibrio exovorus	0.004	0	0	0.008	0
Pedobacter arcticus	0.004	0	0	0	0
Shewanella decolorationis	0.004	0	0.004	0	0
Enterococcus gallinarum	0.004	0	0.018	0	0.004
Alkanindiges illinoisensis	0.004	0	0.009	0.024	0
Clostridium perfringens	0.004	0	0	0.004	0
Corynebacterium suicordis	0.004	0	0	0.012	0
Giesbergeria anulus	0.004	0	0	0	0
Hyphomicrobium aestuarii	0.004	0	0	0	0
Psychrobacter fulvigenes	0.004	0	0.013	0	0
Phycicoccus badiiscoriae	0.004	0	0.004	0.035	0
Colwellia aestuarii	0.004	0	0.022	0.008	0
Acinetobacter seohaensis	0.004	0	0.004	0.004	0
Simplicispira psychrophila	0.004	0	0.062	0.004	0
Leucobacter chromiireducens	0.004	0	0	0	0
Capnocytophaga leadbetteri	0.004	0	0	0.004	0
Blastocatella fastidiosa	0.004	0	0	0	0
Pantoea septica	0.004	0	0	0	0
Massilia aerilata	0.004	0	0	0	0
Clostridium baratii	0.004	0	0	0	0
Proteiniphilum acetatigenes	0.004	0	0	0	0
Actinomyces bowdenii	0.004	0	0	0	0
Pseudomonas jessenii	0.004	0	0	0	0
Planococcus halocryophilus	0.004	0	0	0	0
Acinetobacter marinus	0.004	0	0	0	0
Sphingomonas starnbergensis	0.004	0	0	0	0
Cellulophaga tyrosinoxydans	0.004	0	0	0	0
Chryseobacterium treverense	0.004	0	0	0	0
Paraburkholderia oxyphila	0.004	0	0	0	0
Kushneria pakistanensis	0.004	0	0	0	0
Undibacterium squillarum	0.004	0	0.004	0	0
Dietzia aurantiaca	0.004	0	0.022	0.012	0
Aeromonas hydrophila	0.004	15.31	0	0	0
Arcobacter butzleri	0.004	0	0	0	0
Psychrobacter ciconiae	0.004	0	0.004	0	0
Streptomyces klenkii	0.004	0	0.018	0	0
Aeromonas eucrenophila	0.004	0.039	0	0	0
Clostridium subterminale	0.004	0.004	0	0.016	0
Peptoniphilus coxii	0.004	0	0	0.02	0
Pedobacter himalayensis	0.004	0	0.004	0	0
Chryseobacterium soli	0.004	0	0.013	0.055	0
Thermicanus aegyptius	0.004	0	0	0	0
Paracoccus rhizosphaerae	0.004	0	0	0	0
Xylella fastidiosa	0.004	0	0	0	0
Chryseobacterium marinum	0.004	0	0.004	0.008	0
Methylophilus methylotrophus	0.004	0	0	0	0
Alcaligenes aquatilis	0.004	0	0	0	0
Myroides injenensis	0.004	0.018	0	0	0
Marinilactibacillus psychrotolerans	0.004	0	0	0	0
Actibacter sediminis	0.004	0	0	0	0
Amphritea atlantica	0.004	0	0	0	0
Paludibacterium yongneupense	0.004	0	0.004	0	0
Methylocystis hirsuta	0.004	0	0	0	0
Capnocytophaga sputigena	0.004	0	0.013	0.016	0
Fusobacterium simiae	0.004	0	0	0	0
Pseudomonas donghuensis	0.004	0.182	0.013	0.012	0
Flavobacterium suncheonense	0.004	0	0.018	0.039	0.004
Pseudoalteromonas shioyasakiensis	0.004	0	0.013	0.004	0
Flavobacterium ceti	0.004	0	0.004	0	0
Paraferrimonas sedimenticola	0.004	0	0	0	0
Leptothrix mobilis	0.004	0	0	0	0
Staphylococcus sciuri	0.004	0	0	0	0
Flavobacterium cutihirudinis	0.004	0	0	0	0
Methylobacterium phyllostachyos	0.004	0	0.022	0	0
Tetragenococcus muriaticus	0.004	0	0	0	0
Psychrobacter submarinus	0.004	0	0	0	0
Lactobacillus shenzhenensis	0.004	0	0	0	0
Pseudoalteromonas arabiensis	0.004	0	0	0.157	0
Elizabethkingia endophytica	0.004	0	0	0	0
Corynebacterium durum	0.004	0	0.013	0.035	0
Flavobacterium lindanitolerans	0.004	0	0.004	0	0
Psychrobacter urativorans	0.004	0	0	0	0
Bradyrhizobium japonicum	0.004	0	0.004	0.004	0
Acinetobacter venetianus	0.004	0	0	0	0
Pelomonas saccharophila	0.004	0	0	0	0
Sinorhizobium fredii	0.004	0	0	0	0
Hyphomicrobium denitrificans	0.004	0.004	0	0.008	0
Oxalicibacterium solurbis	0.004	0	0	0	0
Undibacterium oligocarboniphilum	0.004	0	0	0	0
Bacillus horikoshii	0.004	0	0	0	0
Methylovirgula ligni	0.004	0	0.018	0	0
Ahrensia kielensis	0.004	0	0.013	0	0
Flavobacterium algicola	0.004	0	0	0	0
Chiayiivirga flava	0.004	0	0.009	0	0
Thioprofundum hispidum	0.004	0	0	0	0
Lautropia mirabilis	0.004	0	0.009	0	0
Curvibacter delicatus	0.004	0	0	0	0
Paraburkholderia phytofirmans	0.004	0	0.004	0	0
Anaerococcus prevotii	0.004	0	0	0.008	0
Morganella morganii	0.004	0	0	0	0
Flavobacterium jumunjinense	0.004	0	0.031	0.004	0
Hyphomicrobium methylovorum	0.004	0	0	0	0
Psychrobacter marincola	0.004	0	0.013	0.016	0
Shewanella mangrovi	0.004	0	0	0	0
Pseudomonas oryzihabitans	0.004	0	0.013	0.012	0
Pleomorphomonas diazotrophica	0.004	0	0	0	0.004
Pseudomonas corrugata	0.004	0.157	0.732	0.027	0.012
Cluster 848	0	0	1.174	0	0
Pseudoalteromonas undina	0	0	0.978	0.271	0.004
Cluster 25	0	0	0.362	0	0
Staphylococcus saprophyticus	0	0	0.344	0.192	0
Chryseobacterium oncorhynchi	0	0	0.339	0	0
Cluster 1415	0	0	0.335	0	0
Micrococcus luteus	0	0	0.254	0.11	0.004
Cluster 844	0	0	0.214	0	0
Leucobacter exalbidus	0	0	0.205	0.012	0.004
Pseudoalteromonas luteoviolacea	0	0	0.201	0.055	0
Stenotrophomonas humi	0	0	0.165	0	0
Acinetobacter tjernbergiae	0	0	0.138	0.039	0.004
Acinetobacter kookii	0	0	0.116	0	0
Dermacoccus nishinomiyaensis	0	0	0.098	0.004	0.004
Cluster 867	0	0	0.094	0	0
Cluster 975	0	0	0.094	0	0
Knoellia aerolata	0	0	0.089	0	0
Aeromonas australiensis	0	0.025	0.085	0.012	0
Janthinobacterium lividum	0	0.05	0.085	1.71	0.895
Cluster 697	0	0	0.085	0	0
Paeniglutamicibacter antarcticus	0	0.025	0.085	1.04	0
Kocuria palustris	0	0	0.08	0.263	0.004
Cluster 650	0	0	0.076	0	0
Stenotrophomonas pavanii	0	0	0.071	0	0
Paracoccus sanguinis	0	0	0.071	0	0
Agreia pratensis	0	0	0.067	0	0
Brachybacterium rhamnosum	0	0	0.062	0	0
Aeromonas bivalvium	0	0.021	0.058	0	0
Cluster 56	0	0	0.058	0	0
Pseudoclavibacter helvolus	0	0	0.054	0.012	0
Rhizobium skierniewicense	0	0	0.054	0	0
Cluster 793	0	0	0.054	0	0
Cluster 439	0	0	0.049	0	0
Cluster 37	0	0	0.049	0	0
Actinomyces naeslundii	0	0	0.049	0.035	0
Cluster 27	0	0	0.049	0	0
Streptococcus salivarius	0	0	0.045	0	0
Cluster 240	0	0	0.04	0	0
Cluster 785	0	0	0.04	0	0
Rothia aeria	0	0	0.04	0.012	0
Gemmobacter nectariphilus	0	0	0.036	0	0
Cluster 847	0	0	0.036	0	0
Bavariicoccus seileri	0	0	0.036	0	0
Brevibacterium ammoniilyticum	0	0	0.036	0	0
Cluster 57	0	0	0.036	0	0
Elizabethkingia miricola	0	0	0.036	0.016	0
Kluyvera intermedia	0	0.125	0.036	0	0
Cluster 18	0	0	0.031	0	0
Alkalibacterium iburiense	0	0	0.031	0	0
Cluster 611	0	0	0.031	0	0
Neisseria perflava	0	0	0.031	0.039	0
Serratia quinivorans	0	0.011	0.031	0	0
Anaerococcus octavius	0	0	0.027	0.004	0
Curtobacterium plantarum	0	0.004	0.027	0	0
Anaerococcus hydrogenalis	0	0	0.027	0	0
Shewanella gaetbuli	0	0	0.027	0	0
Nesterenkonia xinjiangensis	0	0	0.027	0	0
Rheinheimera nanhaiensis	0	0	0.027	0	0
Ancylobacter polymorphus	0	0	0.027	0	0
Sphingomonas psychrolutea	0	0	0.027	0	0
Pseudoalteromonas tunicata	0	0	0.022	0.02	0
Aquihabitans daechungensis	0	0	0.022	0	0
Microbacterium luteolum	0	0	0.022	0.039	0
Delftia tsuruhatensis	0	0.004	0.022	0.027	0
Vibrio toranzoniae	0	0	0.022	0	0
Eubacterium yurii	0	0	0.022	0	0
Paraburkholderia heleia	0	0	0.022	0	0
Kroppenstedtia guangzhouensis	0	0	0.022	0	0
Aeromicrobium tamlense	0	0	0.022	0.004	0
Photobacterium piscicola	0	0	0.018	0.008	0
Pelomonas puraquae	0	0	0.018	0	0
Geminicoccus roseus	0	0	0.018	0	0
Vibrio lentus	0	0	0.018	0	0
Aeromonas finlandiensis	0	0.004	0.018	0	0
Gemmatimonas aurantiaca	0	0	0.018	0.004	0
Sanguibacter antarcticus	0	0	0.018	0	0
Haemophilus parahaemolyticus	0	0	0.018	0	0
Dyadobacter beijingensis	0	0	0.018	0.012	0
Lysobacter capsici	0	0	0.018	0	0
Rheinheimera muenzenbergensis	0	0	0.018	0	0
Cardiobacterium hominis	0	0	0.018	0	0
Brevundimonas mediterranea	0	0	0.018	0	0
Rheinheimera tilapiae	0	0	0.013	0	0
Methylobacterium indicum	0	0	0.013	0	0
Salinicoccus qingdaonensis	0	0	0.013	0	0
Neisseria elongata	0	0	0.013	0.012	0
Mucilaginibacter sabulilitoris	0	0	0.013	0	0
Skermanella stibiiresistens	0	0	0.013	0	0
Pseudoxanthomonas wuyuanensis	0	0	0.013	0	0
Uruburuella suis	0	0	0.013	0.008	0
Marinomonas foliarum	0	0	0.013	0	0
Brachymonas denitrificans	0	0	0.013	0	0
Corynebacterium amycolatum	0	0	0.013	0.035	0
Acidovorax defluvii	0	0	0.013	0	0
Flavobacterium chungangense	0	0	0.013	0	0
Bifidobacterium animalis	0	0	0.013	0.008	0
Staphylococcus warneri	0	0	0.013	0.004	0
Frondihabitans peucedani	0	0	0.013	0	0
Acinetobacter calcoaceticus	0	0	0.013	0.004	0
Arcobacter cryaerophilus	0	0	0.013	0	0
Selenomonas noxia	0	0	0.013	0	0
Diaphorobacter polyhydroxybutyrativorans	0	0	0.013	0.02	0
Flavobacterium gyeonganense	0	0	0.013	0	0
Sphingomonas pituitosa	0	0	0.013	0	0
Arthrobacter agilis	0	0	0.013	0	0
Myroides odoratimimus	0	0	0.013	0.012	0
Carnobacterium funditum	0	0	0.013	0.004	0
Undibacterium jejuense	0	0	0.013	0	0
Sphingomonas canadensis	0	0	0.013	0	0
Peptostreptococcus stomatis	0	0	0.013	0	0
Massilia umbonata	0	0	0.013	0	0
Negativicoccus succinicivorans	0	0	0.013	0	0
Arcobacter venerupis	0	0	0.009	0	0
Chryseobacterium contaminans	0	0	0.009	0.008	0
Halomonas kenyensis	0	0	0.009	0.012	0
Caulobacter segnis	0	0	0.009	0	0
Subsaxibacter broadyi	0	0	0.009	0	0
Prevotella oris	0	0	0.009	0	0
Corynebacterium imitans	0	0	0.009	0.004	0
Corynebacterium casei	0	0	0.009	0	0
Varibaculum cambriense	0	0	0.009	0	0
Lysobacter panaciterrae	0	0	0.009	0	0
Pseudorhodobacter aquimaris	0	0	0.009	0.004	0
Alkanindiges hongkongensis	0	0	0.008	0	0
Gordonia terrae	0	0	0.009	0	0
Labilithrix luteola	0	0	0.009	0	0
Dokdonella immobilis	0	0	0.009	0	0.008
Dermabacter hominis	0	0	0.009	0	0
Nocardioides kongjuensis	0	0	0.009	0.039	0
Pseudomonas guguanensis	0	0	0.009	0	0
Desulfovibrio simplex	0	0	0.009	0	0
Fluviicola hefeinensis	0	0	0.009	0	0
Flavobacterium seoulense	0	0	0.009	0	0
Bacteroides propionicifaciens	0	0	0.009	0.004	0
Pseudonocardia alaniniphila	0	0	0.009	0	0
Streptomyces olivoviridis	0	0	0.009	0	0
Kineococcus radiotolerans	0	0	0.009	0	0
Undibacterium pigrum	0	0	0.009	0	0
Staphylococcus devriesei	0	0	0.009	0.004	0
Flavobacterium fluvii	0	0	0.009	0	0
Dysgonomonas gadei	0	0	0.009	0	0
Enterococcus cecorum	0	0	0.009	0	0
Massilia namucuonensis	0	0.004	0.009	0	0
Actinokineospora fastidiosa	0	0	0.009	0	0
Dialister pneumosintes	0	0	0.009	0	0
Altererythrobacter troitsensis	0	0	0.009	0	0
Hymenobacter metalli	0	0	0.009	0	0
Exiguobacterium aestuarii	0	0	0.009	0.004	0
Comamonas composti	0	0	0.009	0	0
Lysobacter brunescens	0	0	0.009	0	0
Prevotella intermedia	0	0	0.004	0.016	0
Hydrobacter penzbergensis	0	0	0.004	0	0
Hydrogenophaga caeni	0	0	0.004	0	0
Dongia mobilis	0	0	0.004	0	0
Halodurantibacterium flavum	0	0	0.004	0	0
Pseudomonas viridiflava	0	0	0.004	0	0
Escherichia marmotae	0	0	0.004	0.008	0.004
Prevotella loescheii	0	0	0.004	0	0
Pseudomonas flexibilis	0	0	0.004	0.004	0
Streptomyces alkalithermotolerans	0	0	0.004	0	0
Rubritalea spongiae	0	0	0.004	0	0
Acinetobacter guangdongensis	0	0	0.004	0	0
Cellulomonas massiliensis	0	0	0.004	0	0
Flavobacterium frigidarium	0	0	0.004	0	0
Chryseobacterium formosense	0	0	0.004	0.008	0
Kingella oralis	0	0	0.004	0	0
Chryseobacterium bovis	0	0	0.004	0	0
Porphyromonas catoniae	0	0	0.004	0.012	0
Brevibacterium aurantiacum	0	0	0.004	0.008	0
Flavobacterium nitrogenifigens	0	0	0.004	0	0
Opitutus terrae	0	0	0.004	0	0
Aridibacter famidurans	0	0	0.004	0	0
Corynebacterium variabile	0	0	0.004	0.02	0
Cytophaga xylanolytica	0	0	0.004	0	0
Acinetobacter gyllenbergii	0	0	0.004	0.137	0
Roseicitreum antarcticum	0	0	0.004	0	0
Pseudomonas vranovensis	0	0.004	0.004	1.043	0
Cloacibacterium haliotis	0	0	0.004	0	0
Mycobacterium szulgai	0	0	0.004	0.008	0
Tetrasphaera australiensis	0	0	0.004	0	0
Acinetobacter soli	0	0	0.004	0	0
Hydrogenophaga taeniospiralis	0	0	0.004	0	0
Lactobacillus faecis	0	0	0.004	0	0
Sediminibacterium salmoneum	0	0	0.004	0	0
Novosphingobium lindaniclasticum	0	0	0.004	0	0
Glutamicibacter uratoxydans	0	0	0.004	0.008	0
Citrobacter freundii	0	0.004	0.004	0	0
Marmoricola scoriae	0	0	0.004	0	0
Brevibacterium ravenspurgense	0	0	0.004	0	0
Amaricoccus kaplicensis	0	0	0.004	0	0
Lactobacillus delbrueckii	0	0	0.004	0	0
Polynucleobacter asymbioticus	0	0	0.004	0	0
Bacteroides acidifaciens	0	0	0.004	0	0
Lactobacillus suebicus	0	0	0.004	0	0
Rhizobium subbaraonis	0	0	0.004	0	0.004
Empedobacter brevis	0	0	0.004	0	0
Bizionia paragorgiae	0	0	0.004	0	0
Dietzia lutea	0	0	0.004	0	0
Glutamicibacter nicotianae	0	0	0.004	0	0
Pseudomonas vancouverensis	0	0.007	0.004	0.004	0
Paludibaculum fermentans	0	0.004	0.004	0	0
Microbacterium ginsengiterrae	0	0	0.004	0	0
Bacteroides coagulans	0	0	0.004	0.008	0
Bacteroides cellulosilyticus	0	0	0.004	0	0
Undibacterium seohonense	0	0	0.004	0	0
Euzebya tangerina	0	0	0.004	0	0
Rhodococcus globerulus	0	0	0.004	0	0
Salinisphaera shabanensis	0	0	0.004	0	0
Psychrobacter namhaensis	0	0	0.004	0.008	0
Corynebacterium falsenii	0	0	0.004	0	0
Flavobacterium hauense	0	0	0.004	0	0
Citrobacter koseri	0	0	0.004	0	0
Tetrasphaera duodecadis	0	0	0.004	0	0
Acinetobacter brisouii	0	0.004	0.004	0.012	0
Kocuria marina	0	0	0.004	0	0
Lysobacter concretionis	0	0	0.004	0	0
Flavobacterium aquidurense	0	0	0.004	0	0
Methylocystis rosea	0	0	0.004	0	0
Pseudomonas reinekei	0	0.011	0.004	0.024	0
Sphingobacterium yanglingense	0	0	0.004	0	0
Moraxella nonliquefaciens	0	0	0.004	0	0
Streptococcus anginosus	0	0	0.004	0.008	0
Pseudorhodobacter wandonensis	0	0	0.004	0	0
Herpetosiphon aurantiacus	0	0	0.004	0	0
Angiococcus disciformis	0	0	0.004	0	0
Cylindrospermum licheniforme	0	0	0.004	0	0
Shinella fusca	0	0	0.004	0.004	0
Aeromonas sobria	0	0.261	0.004	0.031	0
Shewanella oneidensis	0	0	0.004	0	0
Corynebacterium matruchotii	0	0	0.004	0.02	0
Pectobacterium atrosepticum	0	0	0.004	0	0
Pseudoalteromonas citrea	0	0	0.004	0	0
Luteimonas terricola	0	0	0.004	0	0
Gibbsiella greigii	0	0	0.004	0	0
Lactococcus lactis	0	0	0.004	0	0
Streptococcus parasanguinis	0	0	0.004	0	0
Veillonella tobetsuensis	0	0	0.004	0.016	0
Luteimonas lutimaris	0	0	0.004	0	0
Microbacterium maritypicum	0	0.004	0.004	0	0
Rouxiella chamberiensis	0	0.082	0.004	0.008	0
Proteiniclasticum ruminis	0	0	0.004	0.004	0
Hydrogenophilus thermoluteolus	0	0	0.004	0	0
Halomonas variabilis	0	0	0.004	0	0
Methylobacterium bullatum	0	0	0.004	0.004	0
Kurthia massiliensis	0	0	0.004	0	0
Acinetobacter seifertii	0	0	0.004	0.004	0
Nostoc punctiforme	0	0	0.004	0	0
Chryseobacterium gregarium	0	0	0.004	0	0
Pseudomonas cedrina	0	0.004	0.004	0.016	0
Pseudomonas cuatrocienegasensis	0	0	0.004	0	0
Anaerococcus murdochii	0	0	0.004	0	0
Psychrobacter jeotgali	0	0	0.004	0	0
Zhihengliuella alba	0	0.004	0.004	0	0
Peptoniphilus grossensis	0	0	0.004	0	0
Chryseobacterium zeae	0	0	0.004	0	0
Lactobacillus paracasei	0	0	0.004	0	0.004
Parachlamydia acanthamoebae	0	0	0.004	0	0
Massilia lutea	0	0	0.004	0	0
Aeromonas rivuli	0	13.23	0	0	0
Pseudomonas psychrophila	0	12.611	0	0	0.008
Janthinobacterium agaricidamnosum	0	2.13	0	0.004	25.215
Myroides profundi	0	1.004	0	0.012	0
Aeromonas sanarellii	0	0.447	0	0	0
Serratia liquefaciens	0	0.361	0	0	0
Obesumbacterium proteus	0	0.232	0	0	0
Carnobacterium gallinarum	0	0.147	0	0.078	0
Ewingella americana	0	0.093	0	0	0
Vagococcus penaei	0	0.064	0	0.004	0
Morganella psychrotolerans	0	0.064	0	0	0
Aeromonas fluvialis	0	0.036	0	0	0.004
Clostridium putrefaciens	0	0.036	0	0	0
Pseudomonas abietaniphila	0	0.021	0	0	0
Vagococcus salmoninarum	0	0.021	0	0	0
Providencia alcalifaciens	0	0.018	0	0	0
Pseudomonas coleopterorum	0	0.018	0	0.008	0
Chryseobacterium carnipullorum	0	0.014	0	0	0
Pseudomonas syringae group genomosp. 3	0	0.014	0	0	0
Pseudomonas entomophila	0	0.011	0	0.106	0
Aeromonas schubertii	0	0.011	0	0	0
Pseudomonas protegens	0	0.007	0	0	0.004
Serratia marcescens	0	0.007	0	0	0.004
Hafnia alvei	0	0.008	0	0	0
Brochothrix campestris	0	0.007	0	0	0
Pseudomonas chlororaphis	0	0.007	0	0.004	0
Pseudomonas trivialis	0	0.004	0	0.667	0
Aquisalimonas lutea	0	0.004	0	0	0
Spirillum winogradskyi	0	0.004	0	0	0
Exiguobacterium himgiriensis	0	0.004	0	0	0
Azotobacter salinestris	0	0.004	0	0	0.004
Myroides gitamensis	0	0.004	0	0	0
Pseudomonas cremoricolorata	0	0.004	0	0	0
Thauera phenylacetica	0	0.004	0	0	0
Pseudomonas plecoglossicida	0	0.004	0	0.004	0
Flavobacterium hydatis	0	0.004	0	0	0
Flavobacterium hercynium	0	0.004	0	0	0
Pseudomonas zhaodongensis	0	0.004	0	0	0.016
Pseudomonas graminis	0	0.004	0	0	0
Melissococcus plutonius	0	0.004	0	0	0
Pseudomonas salomonii	0	0.004	0	0.012	0.02
Pseudochrobactrum kiredjianiae	0	0.004	0	0	0
Bacillus nanhaiisediminis	0	0.004	0	0.016	0
Photobacterium kishitanii	0	0.004	0	0	0
Terrimonas rubra	0	0.004	0	0	0
Ochrobactrum gallinifaecis	0	0.004	0	0	0
Pseudomonas brassicacearum	0	0.004	0	0.004	0
Carnobacterium alterfunditum	0	0.004	0	0	0
Ancylobacter abiegnus	0	0.004	0	0	0
Vibrio litoralis	0	0.004	0	0	0
Pseudomonas xinjiangensis	0	0.004	0	0	0
Marinobacter nitratireducens	0	0.004	0	0	0
Myroides pelagicus	0	0.004	0	0	0
Halothiobacillus neapolitanus	0	0.004	0	0	0
Ichthyenterobacterium magnum	0	0.004	0	0.008	0
Myroides xuanwuensis	0	0.004	0	0	0
Azomonas macrocytogenes	0	0.004	0	0	0
Hafnia paralvei	0	0.004	0	0	0
Oceanospirillum beijerinckii	0	0.004	0	0	0
Shewanella fodinae	0	0.004	0	0	0
Balneatrix alpica	0	0.004	0	0	0
Niveispirillum fermenti	0	0.004	0	0	0
Methylophilus leisingeri	0	0.004	0	0	0
Enterobacter cloacae	0	0.004	0	0	0
Gallionella capsiferriformans	0	0.004	0	0	0
Flavobacterium spartansii	0	0.004	0	0	0
Rheinheimera texasensis	0	0.004	0	0	0
Pseudomonas panacis	0	0.004	0	0	0
Pseudomonas thivervalensis	0	0.004	0	0	0.004
Halochromatium salexigens	0	0.004	0	0	0
Luteibacter rhizovicinus	0	0.004	0	0	0
Zoogloea ramigera	0	0.004	0	0	0
Lactobacillus graminis	0	0.004	0	0	0
Salmonella enterica	0	0.004	0	0	0
Enterococcus diestrammenae	0	0.004	0	0	0
Massilia lurida	0	0.004	0	0	0.004
Myroides marinus	0	0.004	0	0	0
Erwinia billingiae	0	0.004	0	0	0
Aeromonas popoffii	0	0.004	0	0	0
Cluster 805	0	0	0	0.228	0
Paracoccus limosus	0	0	0	0.169	0
Siccibacter turicensis	0	0	0	0.145	0
Cluster 633	0	0	0	0.145	0
Rivibacter subsaxonicus	0	0	0	0.11	0
Hymenobacter tibetensis	0	0	0	0.11	0
Agrobacterium tumefaciens	0	0	0	0.106	0
Glutamicibacter mysorens	0	0	0	0.09	0
Chryseobacterium hominis	0	0	0	0.086	0
Novosphingobium chloroacetimidivorans	0	0	0	0.078	0
Cluster 7	0	0	0	0.075	0
Cluster 375	0	0	0	0.071	0
Cloacibacterium normanense	0	0	0	0.067	0
Amnibacterium soli	0	0	0	0.055	0
Cluster 799	0	0	0	0.055	0
Gemella parahaemolysans	0	0	0	0.051	0
Galbitalea soli	0	0	0	0.051	0
Methylobacterium trifolii	0	0	0	0.051	0
Cluster 1406	0	0	0	0.051	0
Brevibacterium pityocampae	0	0	0	0.047	0
Devosia limi	0	0	0	0.043	0
Corynebacterium ureicelerivorans	0	0	0	0.039	0
Paracoccus angustae	0	0	0	0.039	0
Cluster 638	0	0	0	0.035	0
Yersinia aldovae	0	0	0	0.035	0
Calothrix desertica	0	0	0	0.036	0
Bacillus tequilensis	0	0	0	0.035	0
Cluster 632	0	0	0	0.035	0
Chryseobacterium palustre	0	0	0	0.035	0
Anaerococcus senegalensis	0	0	0	0.031	0
Cluster 603	0	0	0	0.031	0
Chryseobacterium haifense	0	0	0	0.024	0
Craurococcus roseus	0	0	0	0.02	0
Rhizobium cellulosilyticum	0	0	0	0.02	0
Comamonas denitrificans	0	0	0	0.02	0
Leptotrichia buccalis	0	0	0	0.02	0
Pseudomonas aeruginosa	0	0	0	0.02	0
Porphyrobacter sanguineus	0	0	0	0.02	0
Leucothrix pacifica	0	0	0	0.02	0
Kytococcus sedentarius	0	0	0	0.02	0
Pedobacter xixiisoli	0	0	0	0.016	0
Corynebacterium appendicis	0	0	0	0.016	0
Pseudomonas alcaligenes	0	0	0	0.016	0
Streptococcus sinensis	0	0	0	0.016	0
Sphingomonas ginsengisoli An et al. 2013	0	0	0	0.016	0
Cellulomonas flavigena	0	0	0	0.016	0
Pantoea dispersa	0	0	0	0.016	0
Nocardioides daejeonensis	0	0	0	0.016	0
Rhizobium aegyptiacum	0	0	0	0.016	0
Rudaeicoccus suwonensis	0	0	0	0.016	0
Anaerococcus provenciensis	0	0	0	0.016	0
Arthrobacter flavus	0	0	0	0.016	0.004
Granulicatella adiacens	0	0	0	0.016	0
Herbaspirillum aquaticum	0	0	0	0.016	0
Adhaeribacter aquaticus	0	0	0	0.012	0
Conchiformibius kuhniae	0	0	0	0.012	0
Sphingobium ummariense	0	0	0	0.012	0
Veillonella atypica	0	0	0	0.012	0
Pseudoalteromonas translucida	0	0	0	0.012	0
Methylobacterium jeotgali	0	0	0	0.012	0
Sphingomonas kyungheensis	0	0	0	0.012	0
Veillonella montpellierensis	0	0	0	0.012	0
Erwinia iniecta	0	0	0	0.012	0.008
Staphylococcus petrasii	0	0	0	0.012	0
Acaricomes phytoseiuli	0	0	0	0.012	0
Kineococcus xinjiangensis	0	0	0	0.012	0
Bergeyella porcorum	0	0	0	0.012	0
Parascardovia denticolens	0	0	0	0.008	0
Pseudomonas duriflava	0	0	0	0.008	0
Sphingomonas paucimobilis	0	0	0	0.008	0
Vibrio scophthalmi	0	0	0	0.008	0
Altererythrobacter marinus	0	0	0	0.008	0
Georgenia halophila	0	0	0	0.008	0
Bifidobacterium breve	0	0	0	0.008	0
Nocardioides antarcticus	0	0	0	0.008	0
Sagittula marina	0	0	0	0.008	0
Facklamia tabacinasalis	0	0	0	0.008	0
Phaselicystis flava	0	0	0	0.008	0
Pelomonas aquatica	0	0	0	0.008	0
Vibrio tasmaniensis	0	0	0	0.008	0
Roseomonas terrae	0	0	0	0.008	0
Devosia insulae	0	0	0	0.008	0
Nitratireductor kimnyeongensis	0	0	0	0.008	0
Streptococcus constellatus	0	0	0	0.008	0
Aerococcus viridans	0	0	0	0.008	0
Haemophilus haemolyticus	0	0	0	0.008	0
Geodermatophilus africanus	0	0	0	0.008	0
Sandaracinobacter sibiricus	0	0	0	0.008	0
Capnocytophaga ochracea	0	0	0	0.008	0
Blastochloris viridis	0	0	0	0.008	0
Pseudomonas fuscovaginae	0	0	0	0.008	0
Leptotrichia hongkongensis	0	0	0	0.008	0
Shewanella vesiculosa	0	0	0	0.008	0
Sphingopyxis contaminans	0	0	0	0.008	0
Thermus composti	0	0	0	0.008	0
Clostridium clostridioforme	0	0	0	0.004	0
Flavobacterium cheniae	0	0	0	0.004	0
Pseudomonas straminea	0	0	0	0.004	0
Flavisolibacter ginsengisoli	0	0	0	0.004	0
Geobacter metallireducens	0	0	0	0.004	0
Pseudomonas mediterranea	0	0	0	0.004	0
Gemmobacter tilapiae	0	0	0	0.004	0
Stenotrophomonas maltophilia	0	0	0	0.004	0
Chryseobacterium jejuense	0	0	0	0.004	0
Rhizobacter fulvus	0	0	0	0.004	0
Kastovskya adunca	0	0	0	0.004	0
Arthrobacter livingstonensis	0	0	0	0.004	0
Pseudomonas taetrolens	0	0	0	0.004	0
Corynebacterium jeikeium	0	0	0	0.004	0
Pasteurella canis	0	0	0	0.004	0
Thioprofundum lithotrophicum	0	0	0	0.004	0.012
Arcobacter suis	0	0	0	0.004	0
Microbacterium awajiense	0	0	0	0.004	0
Rothia nasimurium	0	0	0	0.004	0
Filifactor alocis	0	0	0	0.004	0
Alcanivorax pacificus	0	0	0	0.004	0
Staphylococcus cohnii	0	0	0	0.004	0
Hyphomicrobium chloromethanicum	0	0	0	0.004	0
Arthrobacter russicus	0	0	0	0.004	0
Acinetobacter variabilis	0	0	0	0.004	0
Balneola alkaliphila	0	0	0	0.004	0
Massilia varians	0	0	0	0.004	0
Lewinella nigricans	0	0	0	0.004	0
Deinococcus xinjiangensis	0	0	0	0.004	0
Marinomonas polaris	0	0	0	0.004	0
Actinomyces graevenitzii	0	0	0	0.004	0
Hoeflea halophila	0	0	0	0.004	0
Enterococcus alcedinis	0	0	0	0.004	0
Psychrobacter aestuarii	0	0	0	0.004	0
Halospirulina tapeticola	0	0	0	0.004	0
Staphylococcus chromogenes	0	0	0	0.004	0
Xanthomonas campestris	0	0	0	0.004	0
Coprococcus catus	0	0	0	0.004	0
Brevibacterium permense	0	0	0	0.004	0
Enterococcus asini	0	0	0	0.004	0
Modestobacter multiseptatus	0	0	0	0.004	0
Sphingomonas cynarae	0	0	0	0.004	0
Escherichia coli	0	0	0	0.004	0
Anaerobacillus macyae	0	0	0	0.004	0
Corynebacterium sputi	0	0	0	0.004	0
Rubellimicrobium mesophilum	0	0	0	0.004	0
Mycetocola lacteus	0	0	0	0.004	0
Bacteroides vulgatus	0	0	0	0.004	0
Comamonas nitrativorans	0	0	0	0.004	0
Jannaschia faecimaris	0	0	0	0.004	0
Chryseobacterium pallidum	0	0	0	0.004	0
Rhodobacter blasticus	0	0	0	0.004	0
Corynebacterium pilbarense	0	0	0	0.004	0
Micrococcus flavus	0	0	0	0.004	0
Rhizobium rosettiformans	0	0	0	0.004	0
Flavobacterium aquatile	0	0	0	0.004	0
Labrys wisconsinensis	0	0	0	0.004	0
Dialister propionicifaciens	0	0	0	0.004	0
Acidipropionibacterium jensenii	0	0	0	0.004	0
Novosphingobium gossypii	0	0	0	0.004	0
Pontibacter populi	0	0	0	0.004	0
Flavobacterium terrae	0	0	0	0.004	0
Vibrio cyclitrophicus	0	0	0	0.004	0
Chryseobacterium xinjiangense	0	0	0	0.004	0
Weeksella virosa	0	0	0	0.004	0
Shewanella irciniae	0	0	0	0.004	0
Serratia nematodiphila	0	0	0	0.004	0
Pseudonocardia yuanmonensis	0	0	0	0.004	0
Micrococcus lylae	0	0	0	0.004	0
Halomonas songnenensis	0	0	0	0.004	0
Azotobacter chroococcum	0	0	0	0.004	0.008
Aliiroseovarius halocynthiae	0	0	0	0.004	0
Nitrosococcus watsonii	0	0	0	0.004	0
Capnocytophaga gingivalis	0	0	0	0.004	0
Mariniflexile ostreae	0	0	0	0.004	0
Peptoniphilus harei	0	0	0	0.004	0
Erwinia tasmaniensis	0	0	0	0.004	0
Peptoniphilus stercorisuis	0	0	0	0.004	0
Janibacter cremeus	0	0	0	0.004	0
Colwellia asteriadis	0	0	0	0.004	0
Nitrospira moscoviensis	0	0	0	0.004	0
Pseudonocardia ailaonensis	0	0	0	0.004	0
Kineosporia rhizophila	0	0	0	0.004	0
Microbacterium mitrae	0	0	0	0.004	0
Nocardioides sediminis	0	0	0	0.004	0
Taibaiella koreensis	0	0	0	0.004	0
Actinomyces israelii	0	0	0	0.004	0
Desemzia incerta	0	0	0	0.004	0
Brevibacterium senegalense	0	0	0	0.004	0
Flavobacterium rivuli	0	0	0	0.004	0
Erwinia toletana	0	0	0	0.004	0
Eubacterium desmolans	0	0	0	0.004	0
Domibacillus indicus	0	0	0	0.004	0
Tomitella biformata	0	0	0	0.004	0
Rhizobacter gummiphilus	0	0	0	0.004	0
Thauera chlorobenzoica	0	0	0	0.004	0
Acidibacter ferrireducens	0	0	0	0.004	0
Flavobacterium frigoris	0	0	0	0.004	0
Alkalibacter saccharofermentans	0	0	0	0.004	0
Dolosicoccus paucivorans	0	0	0	0.004	0
Nocardioides solisilvae	0	0	0	0.004	0
Celeribacter baekdonensis	0	0	0	0.004	0
Rhodococcus triatomae	0	0	0	0.004	0
Brevibacterium daeguense	0	0	0	0.004	0
Dokdonella fugitiva	0	0	0	0.004	0
Flavobacterium limicola	0	0	0	0	0.008
Herbaspirillum chlorophenolicum	0	0	0	0	0.004
Rhodococcus kyotonensis	0	0	0	0	0.004
Ohtaekwangia koreensis	0	0	0	0	0.004
Flavobacterium piscis	0	0	0	0	0.004
Hydrocarboniphaga daqingensis	0	0	0	0	0.004
Caloramator proteoclasticus	0	0	0	0	0.004
Staphylococcus capitis	0	0	0	0	0.004
Flavobacterium marinum	0	0	0	0	0.004
Lysinibacter cavernae	0	0	0	0	0.004
Methyloversatilis discipulorum	0	0	0	0	0.004
Ferruginibacter alkalilentus	0	0	0	0	0.004
Pedobacter aquatilis	0	0	0	0	0.004
Brachybacterium fresconis	0	0	0	0	0.004
Silanimonas mangrovi	0	0	0	0	0.004
Lysobacter niastensis	0	0	0	0	0.004
Marinobacter mobilis	0	0	0	0	0.004
Sphingobacterium alimentarium	0	0	0	0	0.004
Pandoraea pulmonicola	0	0	0	0	0.004
Pseudomonas palleroniana	0	0	0	0	0.004
Pectobacterium cacticida	0	0	0	0	0.004
Methylobacillus glycogenes	0	0	0	0	0.004
Marinobacter lutaoensis	0	0	0	0	0.004
Methylocystis bryophila	0	0	0	0	0.004
Methylobacillus flagellatus	0	0	0	0	0.004
Modicisalibacter tunisiensis	0	0	0	0	0.004
Massilia kyonggiensis	0	0	0	0	0.004
Thalassomonas haliotis	0	0	0	0	0.004
Azovibrio restrictus	0	0	0	0	0.004
Selenomonas artemidis	0	0	0	0	0.004
Intestinimonas butyriciproducens	0	0	0	0	0.004
Zoogloea caeni	0	0	0	0	0.004
Tolumonas auensis	0	0	0	0	0.004
Flavobacterium weaverense	0	0	0	0	0.004
Shannon Value	3.44468	2.88406	3.86824	3.1903	0.9035
CHAO1 Richness Estimation	675	532	722	684	401
