# Supplementary material for: Experimental data from flesh quality assessment and shelf life monitoring of high pressure processed European sea bass (Dicentrarchus labrax) fillets
Source: Data Brief. 2019 Aug 29;26:104451. doi: 10.1016/j.dib.2019.104451 (PMC6811897; doi:10.1016/j.dib.2019.104451)
Supplement: Multimedia component 6 [file mmc6.xlsx]

## Sheet: Folha1
Table 6- Sequencing statistics for the fungal ITS microbiome libraries prepared from control and HPP sea bass fillets at the end of storage.
The number of Number of raw, paired-end and filtered reads, average length (in base pairs, bp)
and average quality (Phred Q value) are shown for each sea bass muscle microbiome library.
Library	Raw reads	Paired-end reads	Filtered reads	Av. Length	Total Mb	Av. Qual.
C11	78186	36491	34520	387.03	13.36	36.74
HP67	116874	29029	28904	277.93	8.03	38.47
Total	195060	65520	63424	664.96	21.39	75.21
Average	97530	32760	31712	332.48	10.695	37.605
