# Supplementary material for: Experimental data from flesh quality assessment and shelf life monitoring of high pressure processed European sea bass (Dicentrarchus labrax) fillets
Source: Data Brief. 2019 Aug 29;26:104451. doi: 10.1016/j.dib.2019.104451 (PMC6811897; doi:10.1016/j.dib.2019.104451)
Supplement: Multimedia component 7 [file mmc7.xlsx]

## Sheet: Sheet2
Table 7- Main fungal genera detected by ITS sequencing, at >1% of all the genera detected per library.
The relative proportion of a given genera relative to the total reads identified in each library is shown as a percentage.
Only genera detected at >1% of the global fungal metagenome in at least one library are presented.
To facilitate perception of the relative proportion of genera in the microbiome they are shaded from grey
(low proportion) to red (high proportion).
Main genus	C11	HP67
Saccharomyces	96.842	0.332
Malassezia	0.539	4.013
Cordyceps	0.316	8.923
Candida	0.226	51.253
Aspergillus	0.153	3.217
Rhodotorula	0.139	1.923
Kurtzmaniella	0.09	2.058
Cladosporium	0.076	7.154
Penicillium	0.073	2.458
Urtica	0.014	1.169
Verrucaria	0	1.623
Cluster 46	0	1.623
Metschnikowia	0	1.494
