# Supplementary material for: Experimental data from flesh quality assessment and shelf life monitoring of high pressure processed European sea bass (Dicentrarchus labrax) fillets
Source: Data Brief. 2019 Aug 29;26:104451. doi: 10.1016/j.dib.2019.104451 (PMC6811897; doi:10.1016/j.dib.2019.104451)
Supplement: Multimedia component 8 [file mmc8.xlsx]

## Sheet: Sheet1
Table 8- All fungal genera detected by ITS sequencing, including genera represented at low proportions (<1% of all the genera detected) per library.
Values represent the relative proportion of each genus relative to the total reads identified in each library.
All detected genera are listed but those at < 1% of the total metagenome in each library are shaded in grey.
Main genus	C11	HP67
Saccharomyces	96.842	0.332
Malassezia	0.539	4.013
Cordyceps	0.316	8.923
Candida	0.226	51.253
Cluster 130	0.223	0
Mortierella	0.156	0
Aspergillus	0.153	3.217
Rhodotorula	0.139	1.923
Peniophora	0.116	0
Didymella	0.098	0
Kurtzmaniella	0.09	2.058
Itersonilia	0.084	0
Phanerochaete	0.078	0.249
Cladosporium	0.076	7.154
Pichia	0.076	0.585
Penicillium	0.073	2.458
No Hit	0.055	0.325
Schizophyllum	0.055	0
Theobroma	0.046	0
Antrodia	0.038	0.367
Debaryomyces	0.038	0
Cutaneotrichosporon	0.032	0.518
Parastagonospora	0.032	0.235
Phlebia	0.032	0
Ramularia	0.032	0
Sistotremastrum	0.026	0.931
Alternaria	0.026	0.01
Cluster 172	0.023	0
Meyerozyma	0.023	0
Platanus	0.02	0.339
Carex	0.02	0
Diplosphaera	0.017	0
Urtica	0.014	1.169
Aegopodium	0.014	0
Fragaria	0.014	0
Salvia	0.012	0.318
Fusarium	0.012	0.104
Galactomyces	0.012	0
Candida	0.012	0
Lecania	0.009	0
Sporidiobolus	0.009	0
Stellaria	0.009	0
Juglans	0.009	0
Yarrowia	0.006	0.297
Wallemia	0.006	0.28
Linum	0.006	0
Spinacia	0.006	0
Diplotaxis	0.006	0
Petroselinum	0.006	0
Cannabis	0.006	0
Bacillus	0.006	0
Pistacia	0.006	0
Triticum	0.003	0.359
[0]Eukaryota;[1]null;[2]null;[3]null;[4]null;null	0.003	0.003
Trichoderma	0.003	0.003
Saitozyma	0.003	0
[0]Eukaryota;[1]Ascomycota;[2]Leotiomycetes;[3]Helotiales;[4]null;null	0.003	0
Zygosaccharomyces	0.003	0
Lactobacillus	0.003	0
Cryptococcus	0.003	0
Achillea	0.003	0
Verrucaria	0	1.623
Cluster 46	0	1.623
Metschnikowia	0	1.494
Cluster 77	0	0.848
Lophodermium	0	0.443
Cluster 52	0	0.381
[0]Eukaryota;[1]Ascomycota;[2]Dothideomycetes;[3]Pleosporales;[4]Massarinaceae;null	0	0.336
Rhizopus	0	0.329
Cluster 154	0	0.329
Myrmecridium	0	0.329
Cystobasidium	0	0.297
Vishniacozyma	0	0.284
Spegazzinia	0	0.239
Entoloma	0	0.235
Coprinopsis	0	0.235
Cluster 121	0	0.225
Blumeria	0	0.221
Gloeocystidiellum	0	0.218
Cluster 70	0	0.211
Burgoa	0	0.208
Brassica	0	0.183
Lepista	0	0.176
Vibrissea	0	0.173
Verrucocladosporium	0	0.173
Vaginatispora	0	0.17
Cluster 78	0	0.163
Plantago	0	0.163
[0]Eukaryota;[1]Basidiomycota;[2]null;[3]null;[4]null;null	0	0.163
Mercurialis	0	0.159
Deconica	0	0.128
Aleurodiscus	0	0.114
Trebouxia	0	0.107
Fuscoporia	0	0.104
Cluster 43	0	0.09
Elymus	0	0.055
Cluster 48	0	0.052
Prunus	0	0.048
Cluster 5	0	0.038
Cynodon	0	0.034
Lecanicillium	0	0.034
Cystofilobasidium	0	0.028
Cluster 28	0	0.024
Cluster 30	0	0.024
Fraxinus	0	0.021
Polyporus	0	0.014
Kazachstania	0	0.003
Sclerotinia	0	0.003
Rhizoctonia	0	0.003
Lactococcus	0	0.003
Grosmannia	0	0.003
Neottiosporina	0	0.003
Lophiostoma	0	0.003
Shannon Value	0.243194	2.2408
