# Supplementary material for: Experimental data from flesh quality assessment and shelf life monitoring of high pressure processed European sea bass (Dicentrarchus labrax) fillets
Source: Data Brief. 2019 Aug 29;26:104451. doi: 10.1016/j.dib.2019.104451 (PMC6811897; doi:10.1016/j.dib.2019.104451)
Supplement: Multimedia component 9 [file mmc9.xlsx]

## Sheet: selected
Table 9- Main fungal species detected by ITS sequencing, at >1% of all the species detected per library.
The relative proportion of a given species relative to the total reads identified in each library is shown as a percentage.
Only species detected at >1% of the global fungal metagenome in at least one library are presented.
To facilitate perception of the relative proportion of genera in the metagenome they are shaded from grey
(low proportion) to red (high proportion).
Main species	C11	HP67
Saccharomyces cerevisiae	96.749	0.332
Malassezia restricta	0.443	3.186
Cordyceps confragosa	0.316	8.923
Candida hollandica	0.165	2.038
Aspergillus vitricola	0.136	2.778
Candida zeylanoides	0.09	2.058
Cladosporium sp.	0.076	7.151
Candida sp. WSYC 780	0	48.841
Penicillium sp. NX-deepsea	0	1.847
Rhodotorula mucilaginosa	0	1.667
Cluster 46	0	1.623
Verrucaria csernaensis	0	1.623
Metschnikowia bicuspidata	0	1.491
Urtica membranacea	0	1.169
