# Supplementary material for: Experimental data from flesh quality assessment and shelf life monitoring of high pressure processed European sea bass (Dicentrarchus labrax) fillets
Source: Data Brief. 2019 Aug 29;26:104451. doi: 10.1016/j.dib.2019.104451 (PMC6811897; doi:10.1016/j.dib.2019.104451)
Supplement: Multimedia component 10 [file mmc10.xlsx]

## Sheet: All
Table 10-All fungal species detected by ITS sequencing, including those represented at low proportions (<1% of all the species detected) per library.
Values represent the relative proportion of each species relative to the total reads identified in each library.
All detected species are listed but those at < 1% of the total fungal metagenome in each library are shaded in grey.
Main species	C11	HP67
Saccharomyces cerevisiae	96.749	0.332
Malassezia restricta	0.443	3.186
Cordyceps confragosa	0.316	8.923
Cluster 130	0.223	0
Candida hollandica	0.165	2.038
Mortierella hyalina	0.156	0
Aspergillus vitricola	0.136	2.778
Rhodotorula sp. 1 CS-2017	0.127	0
Peniophora cinerea	0.116	0
Didymella arachidicola	0.098	0
Malassezia globosa	0.096	0.796
Saccharomyces sp.	0.093	0
Candida zeylanoides	0.09	2.058
Itersonilia perplexans	0.084	0
Cladosporium sp.	0.076	7.151
Phanerochaete chrysosporium	0.075	0
Pichia fermentans	0.073	0.585
Penicillium camemberti	0.061	0
No Hit	0.055	0.325
Schizophyllum commune	0.055	0
Theobroma speciosum	0.046	0
Antrodia sinuosa	0.038	0.367
Debaryomyces hansenii	0.038	0
Candida sp. CBS 10854	0.035	0
Cutaneotrichosporon curvatus	0.032	0.393
Ramularia eucalypti	0.032	0
Phlebia subserialis	0.032	0
Parastagonospora nodorum	0.032	0
Sistotremastrum guttuliferum	0.026	0
Alternaria chlamydosporigena	0.026	0
Meyerozyma guilliermondii	0.023	0
Cluster 172	0.023	0
Platanus x hispanica	0.02	0.339
Carex radiata	0.02	0
Aspergillus pseudoglaucus	0.017	0.125
Candida deformans	0.017	0
Diplosphaera chodatii	0.017	0
Aegopodium podagraria	0.014	0
Fragaria virginiana	0.014	0
Urtica dioica	0.014	0
Rhodotorula glutinis	0.012	0.256
Fusarium merismoides	0.012	0.104
Galactomyces candidum	0.012	0
Candida parapsilosis	0.012	0
Candida sp. K2	0.009	0.374
Salvia coccinea	0.009	0
Sporidiobolus metaroseus	0.009	0
Juglans regia	0.009	0
Stellaria media	0.009	0
Lecania cyrtella	0.009	0
Yarrowia lipolytica	0.006	0.294
Penicillium olsonii	0.006	0.287
Wallemia muriae	0.006	0.138
Linum bienne	0.006	0
Spinacia oleracea	0.006	0
Pistacia lentiscus	0.006	0
Diplotaxis tenuifolia	0.006	0
Cannabis sativa	0.006	0
Bacillus cytotoxicus	0.006	0
Petroselinum crispum	0.006	0
Triticum turgidum	0.003	0.359
Salvia reuteriana	0.003	0.318
fungal sp. suzu-1	0.003	0
Saitozyma podzolica	0.003	0
Trichoderma harzianum	0.003	0
Cryptococcus sp. HB 1222	0.003	0
Pichia membranifaciens	0.003	0
Lactobacillus letivazi	0.003	0
Helotiales sp. EF830	0.003	0
Phanerochaete sp. JCM 28409	0.003	0
Penicillium robsamsonii	0.003	0
Penicillium aeris	0.003	0
Achillea wilsoniana	0.003	0
Zygosaccharomyces lentus	0.003	0
Candida sp. WSYC 780	0	48.841
Penicillium sp. NX-deepsea	0	1.847
Rhodotorula mucilaginosa	0	1.667
Cluster 46	0	1.623
Verrucaria csernaensis	0	1.623
Metschnikowia bicuspidata	0	1.491
Urtica membranacea	0	1.169
Sistotremastrum chilensis	0	0.931
Cluster 77	0	0.848
Lophodermium sp. 3396	0	0.443
Cluster 52	0	0.381
Massarinaceae sp. 113 OG-2012	0	0.336
Rhizopus oryzae	0	0.329
Myrmecridium schulzeri	0	0.329
Cluster 154	0	0.329
Cystobasidium slooffiae	0	0.291
Vishniacozyma victoriae	0	0.284
Phanerochaete sp. BAB-4915	0	0.249
Spegazzinia tessarthra	0	0.239
Parastagonospora avenae	0	0.235
Entoloma terreum	0	0.235
Coprinopsis semitalis	0	0.235
Cluster 121	0	0.225
Blumeria graminis	0	0.221
Gloeocystidiellum kenyense	0	0.218
Cluster 70	0	0.211
Burgoa anomala	0	0.208
Penicillium citrinum	0	0.204
Brassica napus	0	0.183
Aspergillus penicillioides	0	0.183
Lepista nuda	0	0.176
Verrucocladosporium dirinae	0	0.173
Vibrissea flavovirens	0	0.173
Vaginatispora fuckelii	0	0.17
Basidiomycota sp. NFLI 2000-111/27/1	0	0.163
Cluster 78	0	0.163
Mercurialis canariensis	0	0.159
Wallemia mellicola	0	0.142
Aspergillus versicolor	0	0.131
Deconica citrispora	0	0.128
Cutaneotrichosporon moniliiforme	0	0.125
Penicillium pusillum	0	0.114
Aleurodiscus thailandicus	0	0.114
Trebouxia sp. 20 GS-2016	0	0.107
Plantago coronopus	0	0.104
Fuscoporia ferruginosa	0	0.104
Cluster 43	0	0.09
Plantago lagopus	0	0.059
Elymus tauri	0	0.055
Cluster 48	0	0.052
Prunus kansuensis	0	0.048
Cluster 5	0	0.038
Cynodon pascuus	0	0.031
Malassezia obtusa	0	0.031
Cystofilobasidium macerans	0	0.028
Cluster 30	0	0.024
Lecanicillium muscarium	0	0.024
Cluster 28	0	0.024
Fraxinus angustifolia	0	0.021
Polyporus tuberaster	0	0.014
Lecanicillium attenuatum	0	0.01
Alternaria infectoria	0	0.007
Neottiosporina paspali	0	0.003
Kazachstania barnettii	0	0.003
Yarrowia galli	0	0.003
Trichoderma lixii	0	0.003
Penicillium rubens	0	0.003
Sclerotinia sp. 5/97-18	0	0.003
Cynodon dactylon	0	0.003
Cladosporium sp. 2a_co2	0	0.003
Grosmannia olivacea	0	0.003
Cystobasidium sp.	0	0.003
Cystobasidium minutum	0	0.003
Rhizoctonia sp. FA59209	0	0.003
Lactococcus lactis	0	0.003
fungal sp. suzu-11	0	0.003
Alternaria alternata	0	0.003
Penicillium aurantiogriseum	0	0.003
Lophiostoma macrostomum	0	0.003
Metschnikowia aff. pulcherrima P40B006	0	0.003
Shannon Value	0.256727	2.42296
CHAO1 Richness Estimation	82	178
