# Supplementary material for: Experimental data from flesh quality assessment and shelf life monitoring of high pressure processed European sea bass (Dicentrarchus labrax) fillets
Source: Data Brief. 2019 Aug 29;26:104451. doi: 10.1016/j.dib.2019.104451 (PMC6811897; doi:10.1016/j.dib.2019.104451)
Supplement: Multimedia component 11 [file mmc11.xlsx]

## Sheet: Sheet1
Balance of the number of proteins and peptides in SWATH proteomic analysis of this study, for which the quantitative analysis was attempted,
was obtained and to which were then applied quality filters (described in DIB methodology) to obtain confident quantitative values.
Protein extract type	Attempted Quantification (Identified)		Quantified		Quantified with confidence
	Proteins	Peptides	Proteins	Peptides	Proteins	Peptides
Myofibrillar	190	1359	180	948	178	927
Sarcoplasmic	337	1846	280	1231	277	1216
