# Supplementary material for: Experimental data from flesh quality assessment and shelf life monitoring of high pressure processed European sea bass (Dicentrarchus labrax) fillets
Source: Data Brief. 2019 Aug 29;26:104451. doi: 10.1016/j.dib.2019.104451 (PMC6811897; doi:10.1016/j.dib.2019.104451)
Supplement: Multimedia component 12 [file mmc12.xlsx]

## Sheet: Table Captions
Table 12 - Worksheet Title	Worksheet Description
Proteins_Itotal	List of all the proteins quantified by SWATH with quantification after to normalization (quantitative values multiplied by 10,000)
Proteins	List of all the proteins quantified by SWATH before normalization
Peptides	List of all the peptides used for protein quantification with their respective intensity values
FDR	FDR analysis of all the transitions used for protein quantification.
Area - ions	List of all the transitions monitered with their respective intensity values
Area - proteins	List of all quantified proteins from SWATH plug-in in peakview. The sum of the intensity of all proteins per sample is depicted and was used to normalyze the protein values in "Proteins_Itotal"

## Sheet: Proteins_ITotal
Relative levels for each protein extracted from myofibrillar fraction of sea bass fillets obtained by SWATH.
The results are shown multiplied by 10,000.
Nº	Protein (predicted from sea bass genome)	Description	S170606_C1	S170606_C11	S170606_HP1	S170606_HP67
1	dicLab1_genemodels_DLAgn_00257950_1	myosin heavy chain | MMYHEMB2 | - range=UN:82109470-82120919 5'pad=0 3'pad=0 strand=- repeatMasking=none	58.6627	53.0408	88.8628	72.8699
2	dicLab1_genemodels_DLAgn_00054080_1	novel protein vertebrate nebulin | NEB | - range=LG15:20536806-20592102 5'pad=0 3'pad=0 strand=+ repeatMasking=none	72.9751	72.1083	75.4186	107.277
3	dicLab1_genemodels_DLAgn_00252870_1	myosin heavy chain | MYHM86-1 | - range=UN:74150148-74155314 5'pad=0 3'pad=0 strand=- repeatMasking=none	47.8752	44.9978	72.0274	50.6005
4	dicLab1_genemodels_DLAgn_00246320_1	myosin heavy chain | MYHZ1.1 | - range=UN:64041180-64045451 5'pad=0 3'pad=0 strand=+ repeatMasking=none	8.75642	7.76155	9.24301	18.5642
5	dicLab1_genemodels_DLAgn_00101310_1	fructose-bisphosphate aldolase a | ALDOAA | EC:4.1.2.13 range=LG1B:6517562-6519669 5'pad=0 3'pad=0 strand=+ repeatMasking=none	936.061	969.731	1113.27	969.535
6	dicLab1_genemodels_DLAgn_00144830_1	alpha-actinin-3-like isoform 1 | ACTN3B | - range=LG3:13231077-13263215 5'pad=0 3'pad=0 strand=+ repeatMasking=none	92.8946	87.4957	96.5841	91.4725
7	dicLab1_genemodels_DLAgn_00156940_1	alpha actin | ACTA1A | - range=LG5:10622796-10625663 5'pad=0 3'pad=0 strand=+ repeatMasking=none	205.846	205.086	187.692	202.32
8	dicLab1_genemodels_DLAgn_00219760_1	enolase 3-2 | ENO3 | EC:4.2.1.11 range=UN:17249788-17254243 5'pad=0 3'pad=0 strand=- repeatMasking=none	397.727	358.083	403.501	334.295
9	dicLab1_genemodels_DLAgn_00101540_1	sarcoplasmic endoplasmic reticulum calcium atpase 1-like | ATP2A1 | EC:3.6.3.8 range=LG1B:6759877-6768599 5'pad=0 3'pad=0 strand=- repeatMasking=none	151.364	163.321	140.757	164.657
10	dicLab1_genemodels_DLAgn_00038950_1	muscle-type creatine kinase | CKMA | - range=LG14:6406255-6408230 5'pad=0 3'pad=0 strand=- repeatMasking=none	316.366	303.586	332.941	326.651
11	dicLab1_genemodels_DLAgn_00230800_1	myosin heavy chain | MMYHL1 | - range=UN:37108395-37116359 5'pad=0 3'pad=0 strand=- repeatMasking=none	182.949	213.682	159.086	291.859
12	dicLab1_genemodels_DLAgn_00168130_1	tropomyosin alpha-4 chain isoform 1 | TPM1 | - range=LG6:11202329-11213230 5'pad=0 3'pad=0 strand=- repeatMasking=none	183.319	169.323	130.967	98.3394
13	dicLab1_genemodels_DLAgn_00059000_1	glyceraldehyde-3-phosphate dehydrogenase | GAPDH | EC:1.2.1.0 range=LG16:7958937-7963412 5'pad=0 3'pad=0 strand=- repeatMasking=none	468.592	554.051	539.691	610.194
14	dicLab1_genemodels_DLAgn_00058740_1	triosephosphate isomerase b | TPISB | EC:5.3.1.1 EC:2.7.11.0 range=LG16:7729674-7733178 5'pad=0 3'pad=0 strand=+ repeatMasking=none	865.577	810.85	759.284	719.765
15	dicLab1_genemodels_DLAgn_00193180_1	myosin light chain 2 | MYLZ2 | - range=LG8:14224908-14227930 5'pad=0 3'pad=0 strand=+ repeatMasking=none	793.214	812.12	776.933	699.367
16	dicLab1_genemodels_DLAgn_00042440_1	glycogen muscle form-like | PYGMA | - range=LG14:14668715-14673664 5'pad=0 3'pad=0 strand=- repeatMasking=none	105.313	101.873	117.452	118.086
17	dicLab1_genemodels_DLAgn_00047080_1	low quality protein: titin | TTN | EC:2.7.10.0 range=LG15:107772-191916 5'pad=0 3'pad=0 strand=- repeatMasking=none	8.05156	12.1033	25.0059	45.4848
18	dicLab1_genemodels_DLAgn_00100980_1	myosin-binding protein fast-type-like | MYBPC2 | - range=LG1B:6115720-6125831 5'pad=0 3'pad=0 strand=- repeatMasking=none	81.4526	85.3512	82.856	104.141
19	dicLab1_genemodels_DLAgn_00086170_1	phosphoglycerate mutase 2 | PGAM2 | EC:5.4.2.1 range=LG19:17557882-17559458 5'pad=0 3'pad=0 strand=- repeatMasking=none	134.139	126.739	134.978	106.484
20	dicLab1_genemodels_DLAgn_00146590_1	phosphoglucomutase 1 | PGM1 | EC:5.4.2.2 range=LG4:6461173-6469333 5'pad=0 3'pad=0 strand=+ repeatMasking=none	50.7198	55.4139	72.8714	48.5392
21	dicLab1_genemodels_DLAgn_00169670_1	pyruvate kinase | PK | EC:2.7.1.40 range=LG6:13651515-13656621 5'pad=0 3'pad=0 strand=- repeatMasking=none	96.3803	106.792	112.414	139.8
22	dicLab1_genemodels_DLAgn_00155520_1	phosphoglucose isomerase-2 | GPIB | EC:5.3.1.9 range=LG5:5056240-5064239 5'pad=0 3'pad=0 strand=+ repeatMasking=none	102.305	96.6107	107.609	99.0544
23	dicLab1_genemodels_DLAgn_00036360_1	creatine kinase m-type-like | CKMB | - range=LG13:26623975-26627486 5'pad=0 3'pad=0 strand=- repeatMasking=none	424.519	376.071	384.658	390.124
24	dicLab1_genemodels_DLAgn_00166080_1	lactate dehydrogenase-a | - | EC:1.1.1.27 range=LG6:5717592-5721790 5'pad=0 3'pad=0 strand=+ repeatMasking=none	272.257	277.05	333.976	294.731
25	dicLab1_genemodels_DLAgn_00096300_1	myosin-binding protein h-like | MYBPHA | - range=LG1A:23488114-23496875 5'pad=0 3'pad=0 strand=+ repeatMasking=none	51.9983	47.4371	49.1874	48.8424
26	dicLab1_genemodels_DLAgn_00046930_1	phosphoglycerate kinase 1 | PGK1 | EC:2.7.2.3 range=LG14:28138684-28149472 5'pad=0 3'pad=0 strand=- repeatMasking=none	77.0506	71.3994	80.707	69.2694
27	dicLab1_genemodels_DLAgn_00164530_1	fast white muscle troponin t embryonic isoform | - | - range=LG6:941282-951072 5'pad=0 3'pad=0 strand=- repeatMasking=none	58.1129	56.0773	22.0112	11.7568
28	dicLab1_genemodels_DLAgn_00164590_1	troponin fast skeletal muscle-like | - | - range=LG6:1032709-1038908 5'pad=0 3'pad=0 strand=- repeatMasking=none	149.172	148.587	106.336	86.8628
29	dicLab1_genemodels_DLAgn_00134260_1	amp deaminase 1 | AMPD1 | EC:3.5.4.6 range=LG22-25:20321975-20329253 5'pad=0 3'pad=0 strand=- repeatMasking=none	32.4521	27.7687	31.4835	38.9649
30	dicLab1_genemodels_DLAgn_00083900_1	adenylate kinase | KAD | EC:2.7.4.3 range=LG19:11864120-11866203 5'pad=0 3'pad=0 strand=+ repeatMasking=none	355.815	338.35	269.393	205.021
31	dicLab1_genemodels_DLAgn_00191450_1	myosin heavy chain | MYHM86-1 | - range=LG8:10693556-10705093 5'pad=0 3'pad=0 strand=- repeatMasking=none	5.9389	6.16439	17.2036	7.23091
32	dicLab1_genemodels_DLAgn_00227010_1	low quality protein: titin | TTN | EC:2.7.11.0 range=UN:30632751-30691600 5'pad=0 3'pad=0 strand=+ repeatMasking=none	10.7816	16.6984	15.8934	24.9536
33	dicLab1_genemodels_DLAgn_00227020_1	low quality protein: titin | TTN | EC:2.7.10.0 EC:2.7.11.0 range=UN:30706174-30777475 5'pad=0 3'pad=0 strand=+ repeatMasking=none	152.806	149.396	141.926	121.68
34	dicLab1_genemodels_DLAgn_00092480_1	6- muscle type-like | PFKM | EC:2.7.1.11 range=LG1A:15131151-15138851 5'pad=0 3'pad=0 strand=- repeatMasking=none	66.9912	75.7647	67.9741	82.711
35	dicLab1_genemodels_DLAgn_00095810_1	glycerol-3-phosphate dehydrogenase | GPD1B | EC:1.1.1.8 range=LG1A:22437366-22442411 5'pad=0 3'pad=0 strand=+ repeatMasking=none	59.8808	49.8715	57.3475	51.8169
36	dicLab1_genemodels_DLAgn_00049730_1	desm protein | DESMA | - range=LG15:10556319-10562989 5'pad=0 3'pad=0 strand=+ repeatMasking=none	21.0229	16.8601	20.5903	13.2984
37	dicLab1_genemodels_DLAgn_00081100_1	creatine mitochondrial 2 | CKMT2 | EC:2.7.3.2 range=LG19:4840985-4847113 5'pad=0 3'pad=0 strand=- repeatMasking=none	39.5276	34.698	46.7363	27.8684
38	dicLab1_genemodels_DLAgn_00049580_1	myosin light chain 1 | - | - range=LG15:9687865-9693060 5'pad=0 3'pad=0 strand=- repeatMasking=none	160.405	137.008	129.918	103.951
39	dicLab1_genemodels_DLAgn_00213640_1	nucleoside diphosphate kinase b | NME1 | EC:2.7.4.6 range=UN:5805823-5808534 5'pad=0 3'pad=0 strand=- repeatMasking=none	254.871	432.565	276.208	628.909
40	dicLab1_genemodels_DLAgn_00029710_1	apolipoprotein a-i | - | - range=LG13:8023660-8024790 5'pad=0 3'pad=0 strand=- repeatMasking=none	27.6462	26.7188	27.8274	25.4182
41	dicLab1_genemodels_DLAgn_00157250_1	myomesin (m-protein) isoform cra_c | MYOM2 | - range=LG5:11450940-11473892 5'pad=0 3'pad=0 strand=- repeatMasking=none	23.6602	26.7665	23.3195	37.9917
42	dicLab1_genemodels_DLAgn_00174950_1	myomesin-2 | MYOM2 | - range=LG7:1865818-1895489 5'pad=0 3'pad=0 strand=- repeatMasking=none	17.8364	22.8779	17.7749	27.9514
43	dicLab1_genemodels_DLAgn_00138380_1	atp synthase subunit mitochondrial-like | ATP5B | - range=LG24:6556723-6560115 5'pad=0 3'pad=0 strand=- repeatMasking=none	37.9733	33.7363	43.0411	28.2076
44	dicLab1_genemodels_DLAgn_00131990_1	alpha-enolase-like isoform 1 | ENO1A | EC:4.2.1.11 range=LG22-25:14200008-14205698 5'pad=0 3'pad=0 strand=+ repeatMasking=none	16.2733	14.3978	14.5488	13.5502
45	dicLab1_genemodels_DLAgn_00005730_1	transferrin | - | - range=LG10:12538927-12546394 5'pad=0 3'pad=0 strand=+ repeatMasking=none	16.1637	13.0893	17.5561	13.5421
46	dicLab1_genemodels_DLAgn_00167900_1	isocitrate dehydrogenase | IDH2 | EC:1.1.1.42 range=LG6:10844570-10856198 5'pad=0 3'pad=0 strand=- repeatMasking=none	25.3097	21.7272	25.3758	11.3896
47	dicLab1_genemodels_DLAgn_00242100_1	myosin heavy chain | MYHM86-1 | - range=UN:57029793-57031529 5'pad=0 3'pad=0 strand=- repeatMasking=none	153.254	123.294	214.665	157.104
48	dicLab1_genemodels_DLAgn_00099060_1	parvalbumin | PVALB3 | - range=LG1B:2853978-2855457 5'pad=0 3'pad=0 strand=- repeatMasking=none	176.471	164.075	157.708	143.103
49	dicLab1_genemodels_DLAgn_00241400_1	myosin heavy chain | MMYHL1 | - range=UN:55870559-55872846 5'pad=0 3'pad=0 strand=+ repeatMasking=none	142.878	160.363	118.544	205.144
50	dicLab1_genemodels_DLAgn_00263030_1	myosin heavy fast skeletal muscle-like | - | - range=UN:90664759-90667475 5'pad=0 3'pad=0 strand=+ repeatMasking=none	45.8433	34.1035	51.6732	42.1734
51	dicLab1_genemodels_DLAgn_00119890_1	atp synthase subunit mitochondrial-like isoform 1 | ATP5A1 | - range=LG20:12891617-12895848 5'pad=0 3'pad=0 strand=+ repeatMasking=none	14.831	13.422	19.8288	12.3468
52	dicLab1_genemodels_DLAgn_00063750_1	malate mitochondrial-like | MDH2 | EC:1.1.1.37 range=LG16:16832569-16833582 5'pad=0 3'pad=0 strand=+ repeatMasking=none	14.6018	15.2452	18.1085	13.7587
53	dicLab1_genemodels_DLAgn_00137220_1	myosin light chain 3 | MYLZ3 | - range=LG24:3045485-3046394 5'pad=0 3'pad=0 strand=- repeatMasking=none	205.757	196.837	227.721	216.707
54	dicLab1_genemodels_DLAgn_00001600_1	calsequestrin 1 | CASQ1A | - range=LG10:5376794-5386174 5'pad=0 3'pad=0 strand=- repeatMasking=none	58.7196	59.0543	59.0193	63.9897
55	dicLab1_genemodels_DLAgn_00103690_1	lim domain-binding protein 3-like isoform 2 | LDB3L | - range=LG1B:11874661-11888941 5'pad=0 3'pad=0 strand=- repeatMasking=none	21.2658	10.7866	11.076	5.24948
56	dicLab1_genemodels_DLAgn_00141100_1	glycogen muscle form-like | PYGMA | - range=LG3:1305784-1321862 5'pad=0 3'pad=0 strand=+ repeatMasking=none	36.554	35.7046	41.9871	40.6783
57	dicLab1_genemodels_DLAgn_00240110_1	myosin heavy fast skeletal muscle-like | MYH4 | - range=UN:52625981-52638539 5'pad=0 3'pad=0 strand=- repeatMasking=none	1.60136	1.60746	1.5421	2.5141
58	dicLab1_genemodels_DLAgn_00189240_1	parvalbumin 2 | - | - range=LG8:6511656-6512527 5'pad=0 3'pad=0 strand=- repeatMasking=none	100.113	97.0828	104.012	76.7968
59	dicLab1_genemodels_DLAgn_00227030_1	novel protein human titin | TTN | - range=UN:30780473-30800661 5'pad=0 3'pad=0 strand=+ repeatMasking=none	3.72868	6.50786	11.4784	23.0924
60	dicLab1_genemodels_DLAgn_00266690_1	hemoglobin beta chain | - | - range=UN:96187373-96188046 5'pad=0 3'pad=0 strand=- repeatMasking=none	16.032	22.5783	16.5558	15.5213
61	dicLab1_genemodels_DLAgn_00096370_1	immunoglobulin-like and fibronectin type iii domain-containing protein 1-like | - | - range=LG1A:23607339-23627189 5'pad=0 3'pad=0 strand=- repeatMasking=none	11.6023	12.1231	13.8373	15.1199
62	dicLab1_genemodels_DLAgn_00124710_1	tubulin beta-1 chain-like | TUBB4B | - range=LG20:26610751-26613143 5'pad=0 3'pad=0 strand=- repeatMasking=none	9.90484	8.41464	8.7283	7.80737
63	dicLab1_genemodels_DLAgn_00227550_1	myosin heavy chain | MYHZ1.1 | - range=UN:31506991-31509478 5'pad=0 3'pad=0 strand=- repeatMasking=none	45.4613	47.0277	37.2272	73.4293
64	dicLab1_genemodels_DLAgn_00015830_1	myozenin 1 | MYOZ1A | - range=LG11:16690796-16693803 5'pad=0 3'pad=0 strand=+ repeatMasking=none	29.7132	19.4543	19.708	14.6813
65	dicLab1_genemodels_DLAgn_00007510_1	m- striated muscle-like isoform x1 | MYOM1 | - range=LG10:16694720-16726025 5'pad=0 3'pad=0 strand=+ repeatMasking=none	7.66934	8.53412	6.48181	9.6777
66	dicLab1_genemodels_DLAgn_00251790_1	myosin heavy chain | MYHZ1.1 | - range=UN:72518914-72524256 5'pad=0 3'pad=0 strand=- repeatMasking=none	110.091	121.097	89.8418	143.475
67	dicLab1_genemodels_DLAgn_00122260_1	fructose- -bisphosphatase isozyme 2-like | FBP2 | EC:2.4.2.1 EC:3.1.3.11 range=LG20:18423446-18434254 5'pad=0 3'pad=0 strand=- repeatMasking=none	12.909	13.8411	15.9612	17.442
68	dicLab1_genemodels_DLAgn_00134890_1	troponin skeletal muscle-like | TNNC2 | - range=LG22-25:22950085-22951912 5'pad=0 3'pad=0 strand=+ repeatMasking=none	51.7712	45.0014	41.0232	26.5357
69	dicLab1_genemodels_DLAgn_00000460_1	amylo- 6- 4-alpha-glucanotransferase isoform 1 | AGL | EC:3.2.1.33 EC:2.4.1.25 range=LG10:1464252-1496052 5'pad=0 3'pad=0 strand=- repeatMasking=none	12.5692	11.3805	13.6608	13.1855
70	dicLab1_genemodels_DLAgn_00200090_1	collagen type i alpha 2 | COL1A2 | - range=LG9:11147857-11162884 5'pad=0 3'pad=0 strand=- repeatMasking=none	2.60093	2.26189	3.53169	1.66778
71	dicLab1_genemodels_DLAgn_00079710_1	set and mynd domain-containing protein 1-like isoform 2 | SMYD1A | - range=LG19:1684127-1699698 5'pad=0 3'pad=0 strand=+ repeatMasking=none	10.1455	8.78861	6.32697	9.03258
72	dicLab1_genemodels_DLAgn_00224730_1	tropomyosin alpha-3 chain isoform 1 | TPM3 | - range=UN:26686175-26697817 5'pad=0 3'pad=0 strand=- repeatMasking=none	127.075	109.657	89.6729	64.7735
73	dicLab1_genemodels_DLAgn_00211110_1	myosin heavy chain | MYHM86-1 | - range=UN:1797989-1800907 5'pad=0 3'pad=0 strand=+ repeatMasking=none	5.76521	8.76193	5.77968	2.79115
74	dicLab1_genemodels_DLAgn_00190000_1	sarcalumenin-like isoform 1 | SRL | - range=LG8:8220530-8227755 5'pad=0 3'pad=0 strand=- repeatMasking=none	6.11911	5.81238	6.27447	5.5721
75	dicLab1_genemodels_DLAgn_00170350_1	bisphosphoglycerate mutase-like | BPGM | EC:5.4.2.1 range=LG6:15072575-15073845 5'pad=0 3'pad=0 strand=+ repeatMasking=none	9.95342	10.2754	10.2057	8.85748
76	dicLab1_genemodels_DLAgn_00134660_1	keratin 8 | KRT8 | - range=LG22-25:22115513-22120492 5'pad=0 3'pad=0 strand=- repeatMasking=none	7.83453	8.4033	6.64565	9.04978
77	dicLab1_genemodels_DLAgn_00016290_1	malate cytoplasmic | MDH1B | EC:1.1.1.37 range=LG11:18384909-18390176 5'pad=0 3'pad=0 strand=- repeatMasking=none	13.8797	14.3722	16.0572	10.7033
78	dicLab1_genemodels_DLAgn_00221000_1	myosin heavy chain | MMYHEMB1 | - range=UN:19540921-19551784 5'pad=0 3'pad=0 strand=- repeatMasking=none	5.11717	3.83185	5.4217	4.93261
79	dicLab1_genemodels_DLAgn_00157870_1	aspartate mitochondrial-like | GOT2A | EC:2.6.1.1 EC:2.6.1.5 EC:2.6.1.57 EC:2.6.1.9 range=LG5:13140101-13148782 5'pad=0 3'pad=0 strand=- repeatMasking=none	7.89317	8.81921	9.66803	7.34145
80	dicLab1_genemodels_DLAgn_00094820_1	protein dj-1-like | PARK7 | EC:1.11.1.15 EC:1.11.1.7 range=LG1A:19033532-19038907 5'pad=0 3'pad=0 strand=+ repeatMasking=none	8.67704	8.1487	6.21482	4.19617
81	dicLab1_genemodels_DLAgn_00110150_1	atp synthase subunit mitochondrial precursor | ATP5O | - range=LG2:10203295-10206014 5'pad=0 3'pad=0 strand=- repeatMasking=none	4.06144	4.09142	4.42756	3.27914
82	dicLab1_genemodels_DLAgn_00020910_1	adenylosuccinate synthetase isozyme 1 c-like | ADSSL1 | EC:6.3.4.4 range=LG12:9200543-9204748 5'pad=0 3'pad=0 strand=- repeatMasking=none	6.22053	5.67986	6.53648	4.71976
83	dicLab1_genemodels_DLAgn_00093500_1	f-actin-capping protein subunit beta | CAPZB | - range=LG1A:16782387-16795158 5'pad=0 3'pad=0 strand=- repeatMasking=none	6.13057	6.35118	6.24468	6.47341
84	dicLab1_genemodels_DLAgn_00266680_1	alpha hemoglobin a | HBAA1 | - range=UN:96184580-96185290 5'pad=0 3'pad=0 strand=+ repeatMasking=none	11.0915	16.5337	12.6482	12.4313
85	dicLab1_genemodels_DLAgn_00111050_1	annexin a6 | ANXA6 | - range=LG2:12063942-12075125 5'pad=0 3'pad=0 strand=+ repeatMasking=none	7.57431	6.2697	6.81889	4.93129
86	dicLab1_genemodels_DLAgn_00155080_1	lactoylglutathione lyase | GLO1 | EC:4.4.1.5 range=LG5:3415421-3421198 5'pad=0 3'pad=0 strand=- repeatMasking=none	4.96518	5.109	5.01274	4.59765
87	dicLab1_genemodels_DLAgn_00055840_1	tropomodulin 4 | TMOD4 | - range=LG16:604917-615094 5'pad=0 3'pad=0 strand=+ repeatMasking=none	6.98844	6.89251	6.79063	6.89864
88	dicLab1_genemodels_DLAgn_00077480_1	myomesin-1 | MYOM1 | - range=LG18-21:11251055-11278542 5'pad=0 3'pad=0 strand=- repeatMasking=none	8.56556	8.21335	7.84266	10.7458
89	dicLab1_genemodels_DLAgn_00234120_1	myosin heavy chain | MYHM86-1 | - range=UN:42219261-42221209 5'pad=0 3'pad=0 strand=+ repeatMasking=none	5.48117	9.44269	8.24214	3.46516
90	dicLab1_genemodels_DLAgn_00068060_1	heat shock protein hsp 90-alpha 1-like | HSP90AA1.1 | - range=LG17:7850506-7853684 5'pad=0 3'pad=0 strand=+ repeatMasking=none	3.56285	3.06793	3.2813	3.40978
91	dicLab1_genemodels_DLAgn_00218770_1	myosin heavy chain | MYHM86-1 | - range=UN:15968371-16069554 5'pad=0 3'pad=0 strand=+ repeatMasking=none	4.17241	3.2307	10.048	4.19462
92	dicLab1_genemodels_DLAgn_00016880_1	carbonyl reductase | HSD20B | - range=LG11:21844762-21848897 5'pad=0 3'pad=0 strand=- repeatMasking=none	2.45529	2.27989	2.21283	2.32848
93	dicLab1_genemodels_DLAgn_00194130_1	myosin heavy chain | MYH2 | - range=LG8:16500972-16519838 5'pad=0 3'pad=0 strand=- repeatMasking=none	77.9043	93.1257	75.643	130.325
94	dicLab1_genemodels_DLAgn_00009550_1	histone partial | HIST3H3 | - range=LG10:22589111-22590742 5'pad=0 3'pad=0 strand=- repeatMasking=none	2.00066	4.23665	5.16802	4.19468
95	dicLab1_genemodels_DLAgn_00104330_1	collagen type i alpha 3 chain | COL1A1B | - range=LG1B:13633966-13651221 5'pad=0 3'pad=0 strand=- repeatMasking=none	0.750111	0.628718	1.30431	0.580337
96	dicLab1_genemodels_DLAgn_00258620_1	cofilin 2 | CFL2 | - range=UN:83296184-83299876 5'pad=0 3'pad=0 strand=+ repeatMasking=none	4.84441	4.54461	4.36218	3.54074
97	dicLab1_genemodels_DLAgn_00175180_1	utp--glucose-1-phosphate uridylyltransferase-like | UGP2 | EC:2.7.7.0 range=LG7:2514897-2521962 5'pad=0 3'pad=0 strand=+ repeatMasking=none	3.22443	2.66538	3.70296	2.92547
98	dicLab1_genemodels_DLAgn_00028850_1	14-3-3 protein epsilon | YWHAE1 | - range=LG13:5605136-5614183 5'pad=0 3'pad=0 strand=+ repeatMasking=none	1.09961	1.08803	1.10964	0.401228
99	dicLab1_genemodels_DLAgn_00204530_1	elongation factor 1-alpha | EEF1A1L1 | - range=LG9:21155532-21162720 5'pad=0 3'pad=0 strand=+ repeatMasking=none	8.10679	8.09841	7.68674	10.3191
100	dicLab1_genemodels_DLAgn_00178660_1	myosin heavy chain | MYHM86-1 | - range=LG7:10739557-10743395 5'pad=0 3'pad=0 strand=- repeatMasking=none	12.0432	17.1408	16.3863	9.26474
101	dicLab1_genemodels_DLAgn_00200870_1	fatty acid binding protein h8-isoform | - | - range=LG9:12719772-12723200 5'pad=0 3'pad=0 strand=- repeatMasking=none	2.41249	4.00558	3.03823	2.83623
102	dicLab1_genemodels_DLAgn_00156370_1	tropomyosin alpha-4 chain | TPM1 | - range=LG5:8639693-8646526 5'pad=0 3'pad=0 strand=- repeatMasking=none	13.7207	9.41	13.9571	1.61727
103	dicLab1_genemodels_DLAgn_00245790_1	peptidyl-prolyl cis-trans isomerase-like | PPIAA | EC:5.2.1.8 range=UN:63214586-63218183 5'pad=0 3'pad=0 strand=- repeatMasking=none	4.94214	6.03464	5.45954	4.22598
104	dicLab1_genemodels_DLAgn_00221050_1	myosin heavy fast skeletal muscle-like | MMYHEMB1 | - range=UN:19591751-19599347 5'pad=0 3'pad=0 strand=+ repeatMasking=none	2.50645	1.86195	7.65953	2.01958
105	dicLab1_genemodels_DLAgn_00090700_1	60s acidic ribosomal protein p0 | RPLP0 | - range=LG1A:11465272-11467596 5'pad=0 3'pad=0 strand=+ repeatMasking=none	2.06495	1.9857	1.90303	1.82991
106	dicLab1_genemodels_DLAgn_00232350_1	myosin heavy fast skeletal muscle-like | - | - range=UN:39291873-39296962 5'pad=0 3'pad=0 strand=- repeatMasking=none	3.20693	2.03686	4.31323	4.74442
107	dicLab1_genemodels_DLAgn_00110930_1	pdz and lim domain protein 7 | PDLIM7 | - range=LG2:11882076-11914023 5'pad=0 3'pad=0 strand=- repeatMasking=none	7.91486	6.24865	4.84535	4.69432
108	dicLab1_genemodels_DLAgn_00000860_1	ventricular myosin heavy chain | VMHC | - range=LG10:2465029-2478850 5'pad=0 3'pad=0 strand=+ repeatMasking=none	4.2831	4.45886	4.88938	5.17238
109	dicLab1_genemodels_DLAgn_00062250_1	heat shock cognate 71 kda | HSP70-3 | - range=LG16:12618232-12621316 5'pad=0 3'pad=0 strand=- repeatMasking=none	1.39554	1.26677	1.45516	1.3545
110	dicLab1_genemodels_DLAgn_00182500_1	adp atp translocase 1 | SLC25A4 | - range=LG7:19719433-19721236 5'pad=0 3'pad=0 strand=- repeatMasking=none	8.91767	11.1165	12.2045	12.2885
111	dicLab1_genemodels_DLAgn_00016640_1	cytochrome c | CYCSB | - range=LG11:20227763-20228564 5'pad=0 3'pad=0 strand=+ repeatMasking=none	0.98345	1.1527	2.08638	2.0762
112	dicLab1_genemodels_DLAgn_00147490_1	guanidinoacetate n-methyltransferase | GAMT | EC:2.1.1.2 range=LG4:9091242-9095885 5'pad=0 3'pad=0 strand=+ repeatMasking=none	3.48818	2.29488	2.62179	1.30682
113	dicLab1_genemodels_DLAgn_00265050_1	myosin heavy chain | MYHC4 | - range=UN:93835291-93836787 5'pad=0 3'pad=0 strand=+ repeatMasking=none	16.1395	19.877	16.9675	31.4726
114	dicLab1_genemodels_DLAgn_00196080_1	collagen type i alpha 1 | COL1A1 | - range=LG8:21426354-21445521 5'pad=0 3'pad=0 strand=+ repeatMasking=none	1.80023	1.59686	2.58379	1.33361
115	dicLab1_genemodels_DLAgn_00014270_1	voltage-dependent anion-selective channel protein 2 | VDAC2 | - range=LG11:12104375-12108880 5'pad=0 3'pad=0 strand=- repeatMasking=none	2.07704	2.15998	2.97975	2.28375
116	dicLab1_genemodels_DLAgn_00177160_1	peroxiredoxin 2 | PRDX1 | EC:1.11.1.15 range=LG7:8502532-8505465 5'pad=0 3'pad=0 strand=- repeatMasking=none	0.549789	0.502588	0.447185	0.390356
117	dicLab1_genemodels_DLAgn_00149760_1	tropomyosin alpha-4 chain isoform 1 | TPM4 | - range=LG4:15564952-15586578 5'pad=0 3'pad=0 strand=- repeatMasking=none	5.41019	4.85002	3.27811	2.72177
118	dicLab1_genemodels_DLAgn_00101490_1	protein adp-ribosylarginine hydrolase-like | ADPRH | EC:3.2.2.19 range=LG1B:6716613-6722328 5'pad=0 3'pad=0 strand=+ repeatMasking=none	1.50799	1.33267	1.58797	0.735319
119	dicLab1_genemodels_DLAgn_00039720_1	14-3-3 protein gamma-1 | 143G1 | - range=LG14:8816913-8830430 5'pad=0 3'pad=0 strand=- repeatMasking=none	1.24428	1.16928	1.15194	1.29585
120	dicLab1_genemodels_DLAgn_00172540_1	myosin heavy chain | MYHZ1.1 | - range=LG6:22460492-22463110 5'pad=0 3'pad=0 strand=+ repeatMasking=none	4.44784	4.49538	3.43215	5.61474
121	dicLab1_genemodels_DLAgn_00025600_1	glycogen liver form isoform x1 | PYGL | - range=LG12:19161441-19173805 5'pad=0 3'pad=0 strand=+ repeatMasking=none	4.31046	4.69842	5.79192	6.16594
122	dicLab1_genemodels_DLAgn_00118870_1	pdz and lim domain protein 5 isoform 1 | PDLIM5 | - range=LG20:9675943-9731862 5'pad=0 3'pad=0 strand=- repeatMasking=none	2.62243	1.73651	0.922291	1.20573
123	dicLab1_genemodels_DLAgn_00070200_1	ryanodine receptor 3-like | RYR3 | - range=LG17:12770024-12872871 5'pad=0 3'pad=0 strand=+ repeatMasking=none	1.35484	1.35857	1.17171	1.90469
124	dicLab1_genemodels_DLAgn_00057970_1	40s ribosomal protein s19 | RS19 | - range=LG16:6501272-6506342 5'pad=0 3'pad=0 strand=+ repeatMasking=none	0.265934	0.277536	0.254509	0.27369
125	dicLab1_genemodels_DLAgn_00175090_1	aspartate cytoplasmic-like | GOT1 | EC:2.6.1.1 EC:2.6.1.5 EC:2.6.1.57 EC:2.6.1.9 range=LG7:2254870-2261486 5'pad=0 3'pad=0 strand=- repeatMasking=none	2.31559	2.08615	3.09996	2.00309
126	dicLab1_genemodels_DLAgn_00263040_1	s-formylglutathione hydrolase | ESD | EC:3.1.1.56 EC:3.1.1.1 EC:3.1.2.12 range=UN:90669691-90673497 5'pad=0 3'pad=0 strand=- repeatMasking=none	1.28342	1.29303	1.75714	1.44364
127	dicLab1_genemodels_DLAgn_00187660_1	beta-actin | ACTBA | - range=LG8:3827903-3829953 5'pad=0 3'pad=0 strand=+ repeatMasking=none	3.92599	4.01005	3.60315	3.661
128	dicLab1_genemodels_DLAgn_00208610_1	lumican precursor | LUM | - range=LGx:12441621-12444264 5'pad=0 3'pad=0 strand=+ repeatMasking=none	0.586363	0.59821	0.675053	0.395475
129	dicLab1_genemodels_DLAgn_00147280_1	ubiquitin-60s ribosomal protein l40-like | UBA52 | - range=LG4:8652369-8653749 5'pad=0 3'pad=0 strand=+ repeatMasking=none	7.38543	6.10321	7.08308	6.32293
130	dicLab1_genemodels_DLAgn_00209730_1	mitochondrial atp synthase subunit gamma | ATP5C1 | - range=LGx:15444603-15448478 5'pad=0 3'pad=0 strand=+ repeatMasking=none	1.10447	0.94912	1.48903	0.40284
131	dicLab1_genemodels_DLAgn_00078080_1	carbonic anhydrase | CAHZ | EC:4.2.1.1 range=LG18-21:13097902-13103018 5'pad=0 3'pad=0 strand=+ repeatMasking=none	2.65556	2.48858	2.41227	2.04678
132	dicLab1_genemodels_DLAgn_00187690_1	atp synthase subunit mitochondrial | ATP5J2 | - range=LG8:3927033-3929125 5'pad=0 3'pad=0 strand=+ repeatMasking=none	0.969132	0.881238	0.821084	0.706564
133	dicLab1_genemodels_DLAgn_00121980_1	phosphatidylethanolamine-binding protein 1 | PEBP1 | - range=LG20:17559166-17561461 5'pad=0 3'pad=0 strand=+ repeatMasking=none	0.956778	1.00764	0.930543	0.824852
134	dicLab1_genemodels_DLAgn_00017360_1	lim domain-binding protein 3-like isoform x3 | LDB3A | - range=LG11:23476059-23523612 5'pad=0 3'pad=0 strand=- repeatMasking=none	1.98013	1.81743	1.89031	1.74812
135	dicLab1_genemodels_DLAgn_00138560_1	warm-temperature-acclimation-related 65-kda protein | WAP65-2 | - range=LG24:6866206-6870583 5'pad=0 3'pad=0 strand=+ repeatMasking=none	1.62782	1.57237	1.70261	1.68215
136	dicLab1_genemodels_DLAgn_00254890_1	alpha 8 like 2 | TUBA8L2 | - range=UN:77659646-77665063 5'pad=0 3'pad=0 strand=+ repeatMasking=none	2.91201	2.69746	2.76335	2.55151
137	dicLab1_genemodels_DLAgn_00053870_1	warm temperature acclimation-related 65 kda protein | WAP65 | - range=LG15:19754011-19758725 5'pad=0 3'pad=0 strand=+ repeatMasking=none	1.05207	1.02847	1.11627	0.735921
138	dicLab1_genemodels_DLAgn_00025820_1	alpha-actinin-1 isoform 1 | ACTN1 | - range=LG12:19512543-19568965 5'pad=0 3'pad=0 strand=+ repeatMasking=none	0.700596	0.660113	0.682211	0.50951
139	dicLab1_genemodels_DLAgn_00240980_1	lrr and pyd domains-containing protein 12 | - | - range=UN:55297953-55298783 5'pad=0 3'pad=0 strand=+ repeatMasking=none	2.23975	2.03189	2.11501	1.73428
140	dicLab1_genemodels_DLAgn_00149280_1	upf0556 protein c19orf10 homolog | C28H19ORF10 | - range=LG4:14336572-14342331 5'pad=0 3'pad=0 strand=- repeatMasking=none	1.58484	1.37715	1.94525	1.82568
141	dicLab1_genemodels_DLAgn_00148810_1	alpha-aminoadipic semialdehyde dehydrogenase-like | ALDH7A1 | EC:1.2.1.0 range=LG4:13304573-13306655 5'pad=0 3'pad=0 strand=- repeatMasking=none	0.692241	0.655606	0.752989	0.62863
142	dicLab1_genemodels_DLAgn_00096400_1	ribosomal protein s10 | RPS10 | - range=LG1A:23847540-23852024 5'pad=0 3'pad=0 strand=- repeatMasking=none	0.85534	0.75778	0.6657	0.671539
143	dicLab1_genemodels_DLAgn_00036870_1	upf0366 protein c11orf67-like protein | AAMDC | - range=LG13:27404993-27405398 5'pad=0 3'pad=0 strand=- repeatMasking=none	0.743883	0.741315	0.59825	0.304482
144	dicLab1_genemodels_DLAgn_00030570_1	sh3 domain-binding glutamic acid-rich protein | SH3BGR | - range=LG13:10540324-10545258 5'pad=0 3'pad=0 strand=+ repeatMasking=none	1.44874	1.87559	1.46671	1.36205
145	dicLab1_genemodels_DLAgn_00176040_1	type i cytoskeletal 13-like | KRT17 | - range=LG7:5178409-5182132 5'pad=0 3'pad=0 strand=- repeatMasking=none	0.545474	0.695314	0.575384	0.711178
146	dicLab1_genemodels_DLAgn_00266670_1	hemoglobin subunit beta | - | - range=UN:96176215-96183105 5'pad=0 3'pad=0 strand=- repeatMasking=none	1.28607	1.99602	1.25987	1.27176
147	dicLab1_genemodels_DLAgn_00143460_1	eukaryotic translation initiation factor 5a-1 | IF5A1 | - range=LG3:10206427-10211094 5'pad=0 3'pad=0 strand=- repeatMasking=none	1.07668	0.876485	0.871443	0.794186
148	dicLab1_genemodels_DLAgn_00126660_1	hematopoietic progenitor cell antigen cd34-like | CD34A | - range=LG22-25:3543651-3559548 5'pad=0 3'pad=0 strand=- repeatMasking=none	0.899827	0.981422	0.961789	0.822736
149	dicLab1_genemodels_DLAgn_00129310_1	mimecan precursor | MIME | - range=LG22-25:8776719-8778290 5'pad=0 3'pad=0 strand=+ repeatMasking=none	0.588533	0.577765	0.861132	0.295921
150	dicLab1_genemodels_DLAgn_00164570_1	troponin fast skeletal muscle-like | - | - range=LG6:1007222-1009957 5'pad=0 3'pad=0 strand=- repeatMasking=none	4.99635	6.38115	4.88698	5.11976
151	dicLab1_genemodels_DLAgn_00234950_1	myosin heavy chain | MMYHL1 | - range=UN:43428970-43431395 5'pad=0 3'pad=0 strand=+ repeatMasking=none	0.697647	1.09034	0.176974	2.09992
152	dicLab1_genemodels_DLAgn_00101680_1	myosin light chain 2 | MYLPFB | - range=LG1B:6860831-6862735 5'pad=0 3'pad=0 strand=+ repeatMasking=none	1.39516	0.692946	1.84125	0.940063
153	dicLab1_genemodels_DLAgn_00120580_1	voltage-dependent anion channel 3 | VDAC3 | - range=LG20:14219513-14228374 5'pad=0 3'pad=0 strand=+ repeatMasking=none	1.57441	1.80636	1.583	0.951221
154	dicLab1_genemodels_DLAgn_00065800_1	aldehyde mitochondrial | ALDH2.2 | EC:1.2.1.3 range=LG16:25639720-25665750 5'pad=0 3'pad=0 strand=+ repeatMasking=none	1.09504	1.18012	0.597031	0.912932
155	dicLab1_genemodels_DLAgn_00245920_1	myosin heavy chain | - | - range=UN:63407685-63410143 5'pad=0 3'pad=0 strand=- repeatMasking=none	3.43992	2.53584	5.21139	3.56346
156	dicLab1_genemodels_DLAgn_00131870_1	atp synthase subunit mitochondrial precursor | ATP5F1 | - range=LG22-25:14089827-14093652 5'pad=0 3'pad=0 strand=- repeatMasking=none	0.495239	0.465632	0.661942	0.52242
157	dicLab1_genemodels_DLAgn_00255730_1	eukaryotic translation initiation factor 5a-1 | EIF5A | - range=UN:78732901-78734969 5'pad=0 3'pad=0 strand=+ repeatMasking=none	1.02782	0.889831	0.747603	0.617014
158	dicLab1_genemodels_DLAgn_00220040_1	histone h2b 1 2-like | HIST3H3 | - range=UN:17701613-17705006 5'pad=0 3'pad=0 strand=- repeatMasking=none	0.402843	0.669205	0.777863	0.588908
159	dicLab1_genemodels_DLAgn_00137850_1	ribose-phosphate pyrophosphokinase 2 | PRPS2 | EC:2.7.6.1 range=LG24:5071350-5081916 5'pad=0 3'pad=0 strand=- repeatMasking=none	0.373545	0.371634	0.359986	0.397562
160	dicLab1_genemodels_DLAgn_00015560_1	protein kinase c inhibitor aswz variant 5 | HINT1 | - range=LG11:15884370-15886424 5'pad=0 3'pad=0 strand=- repeatMasking=none	0.633661	0.874294	0.710618	0.768395
161	dicLab1_genemodels_DLAgn_00170340_1	troponin slow skeletal muscle-like | TNNI1AL | - range=LG6:15067447-15070116 5'pad=0 3'pad=0 strand=+ repeatMasking=none	0.751815	0.348938	0.599351	0.0101875
162	dicLab1_genemodels_DLAgn_00047670_1	collagen alpha-3 chain | COL6A3 | - range=LG15:2617530-2652377 5'pad=0 3'pad=0 strand=+ repeatMasking=none	0.772159	1.21086	1.44548	1.22838
163	dicLab1_genemodels_DLAgn_00262850_1	slow myosin heavy chain 1 | SMYHC1 | - range=UN:90479906-90481528 5'pad=0 3'pad=0 strand=- repeatMasking=none	0.907432	0.932766	1.30396	1.35697
164	dicLab1_genemodels_DLAgn_00040200_1	peroxiredoxin 5 | PRDX5 | EC:1.11.1.7 range=LG14:9899347-9902427 5'pad=0 3'pad=0 strand=- repeatMasking=none	0.120029	0.0918233	0.0670608	0.0719153
165	dicLab1_genemodels_DLAgn_00130000_1	f-actin-capping protein subunit alpha-1 | CAPZA1B | - range=LG22-25:10643021-10646689 5'pad=0 3'pad=0 strand=- repeatMasking=none	0.891617	1.05191	0.769939	1.27019
166	dicLab1_genemodels_DLAgn_00067550_1	peptidyl-prolyl cis-trans isomerase fkbp1b | FKBP1B | EC:5.2.1.8 range=LG17:6381398-6389039 5'pad=0 3'pad=0 strand=- repeatMasking=none	1.51767	1.64655	1.45163	1.71239
167	dicLab1_genemodels_DLAgn_00058020_1	14 kda apolipoprotein | APO14KDA | - range=LG16:6607826-6608898 5'pad=0 3'pad=0 strand=- repeatMasking=none	1.98744	1.94691	2.24038	0.0127498
168	dicLab1_genemodels_DLAgn_00189420_1	nadh dehydrogenase 1 beta subcomplex subunit 10 | NDUBA | EC:1.6.5.3 range=LG8:6988742-6990794 5'pad=0 3'pad=0 strand=- repeatMasking=none	0.166725	0.140164	0.176755	0.0430065
169	dicLab1_genemodels_DLAgn_00179190_1	atp synthase subunit mitochondrial | ATP5H | - range=LG7:11756162-11760053 5'pad=0 3'pad=0 strand=- repeatMasking=none	0.726087	0.653936	0.806563	0.077509
170	dicLab1_genemodels_DLAgn_00006630_1	ubiquitin-conjugating enzyme e2 variant 2 | UBE2V2 | EC:6.3.2.0 range=LG10:14648052-14652704 5'pad=0 3'pad=0 strand=+ repeatMasking=none	0.327985	0.257541	0.0267898	0.170958
171	dicLab1_genemodels_DLAgn_00164600_1	troponin fast skeletal muscle | TNNI2 | - range=LG6:1053944-1056748 5'pad=0 3'pad=0 strand=- repeatMasking=none	0.243132	0.237513	0.658795	0.434566
172	dicLab1_genemodels_DLAgn_00178710_1	transitional endoplasmic reticulum atpase-like | VCP | EC:3.6.1.3 range=LG7:10794000-10802230 5'pad=0 3'pad=0 strand=+ repeatMasking=none	0.702526	0.542745	0.611832	0.525504
173	dicLab1_genemodels_DLAgn_00172120_1	f-actin-capping protein subunit alpha-2 | CAPZA2 | - range=LG6:21021085-21038390 5'pad=0 3'pad=0 strand=+ repeatMasking=none	0.893638	0.766515	0.419027	0.76389
174	dicLab1_genemodels_DLAgn_00039520_1	atp synthase subunit mitochondrial | ATP5L | - range=LG14:8353403-8355656 5'pad=0 3'pad=0 strand=+ repeatMasking=none	1.36088	1.40737	0.0552128	1.20734
175	dicLab1_genemodels_DLAgn_00212050_1	high choriolytic enzyme 1-like | FGC6AST1 | EC:3.4.24.0 range=UN:2931165-2939381 5'pad=0 3'pad=0 strand=+ repeatMasking=none	0.111906	0.0643954	0.0821711	0.146689
176	dicLab1_genemodels_DLAgn_00205240_1	phosphate carrier mitochondrial precursor | SLC25A3 | - range=LGx:1047379-1052889 5'pad=0 3'pad=0 strand=+ repeatMasking=none	0.828632	0.758569	0.817237	1.38357
177	dicLab1_genemodels_DLAgn_00203190_1	ribosomal protein s5 | RS5 | - range=LG9:18223016-18226308 5'pad=0 3'pad=0 strand=+ repeatMasking=none	0.440297	0.670215	0.298134	0.157352
178	dicLab1_genemodels_DLAgn_00014180_1	annexin a11-like | ANXA11A | - range=LG11:11622615-11629384 5'pad=0 3'pad=0 strand=+ repeatMasking=none	0.434598	0.0287321	0.0627992	0.436419

## Sheet: Proteins
Protein	S170606_C1	S170606_C11	S170606_HP1	S170606_HP67
dicLab1_genemodels_DLAgn_00257950_1	5.04969e+06	4.50583e+06	7.11551e+06	5.08041e+06
dicLab1_genemodels_DLAgn_00054080_1	6.28169e+06	6.12562e+06	6.039e+06	7.47924e+06
dicLab1_genemodels_DLAgn_00252870_1	4.12109e+06	3.82257e+06	5.76745e+06	3.52782e+06
dicLab1_genemodels_DLAgn_00246320_1	753752	659346	740116	1.29428e+06
dicLab1_genemodels_DLAgn_00101310_1	8.05761e+07	8.23789e+07	8.91427e+07	6.75949e+07
dicLab1_genemodels_DLAgn_00144830_1	7.99636e+06	7.43278e+06	7.73378e+06	6.37736e+06
dicLab1_genemodels_DLAgn_00156940_1	1.77192e+07	1.74222e+07	1.50291e+07	1.41056e+07
dicLab1_genemodels_DLAgn_00219760_1	3.42363e+07	3.04193e+07	3.23096e+07	2.33067e+07
dicLab1_genemodels_DLAgn_00101540_1	1.30294e+07	1.38742e+07	1.12709e+07	1.14797e+07
dicLab1_genemodels_DLAgn_00038950_1	2.72328e+07	2.57897e+07	2.66596e+07	2.27738e+07
dicLab1_genemodels_DLAgn_00230800_1	1.57482e+07	1.81523e+07	1.27385e+07	2.03481e+07
dicLab1_genemodels_DLAgn_00168130_1	1.57801e+07	1.4384e+07	1.04869e+07	6.85612e+06
sp|P0AEY0|MALE_ECO57	3.37628e+07	2.84911e+07	2.80331e+07	2.15153e+07
dicLab1_genemodels_DLAgn_00059000_1	4.03364e+07	4.70668e+07	4.32147e+07	4.25421e+07
dicLab1_genemodels_DLAgn_00058740_1	7.45088e+07	6.8882e+07	6.07982e+07	5.01813e+07
dicLab1_genemodels_DLAgn_00193180_1	6.82798e+07	6.89899e+07	6.22114e+07	4.87591e+07
dicLab1_genemodels_DLAgn_00042440_1	9.0653e+06	8.65416e+06	9.40474e+06	8.23283e+06
dicLab1_genemodels_DLAgn_00047080_1	693078	1.02818e+06	2.0023e+06	3.17115e+06
dicLab1_genemodels_DLAgn_00100980_1	7.01143e+06	7.25062e+06	6.63453e+06	7.26059e+06
dicLab1_genemodels_DLAgn_00086170_1	1.15467e+07	1.07665e+07	1.08081e+07	7.42398e+06
dicLab1_genemodels_DLAgn_00146590_1	4.36596e+06	4.70742e+06	5.83503e+06	3.3841e+06
dicLab1_genemodels_DLAgn_00169670_1	8.29642e+06	9.07205e+06	9.0013e+06	9.7467e+06
dicLab1_genemodels_DLAgn_00155520_1	8.80638e+06	8.20711e+06	8.6166e+06	6.90597e+06
dicLab1_genemodels_DLAgn_00036360_1	3.65425e+07	3.19473e+07	3.08007e+07	2.7199e+07
dicLab1_genemodels_DLAgn_00166080_1	2.34358e+07	2.35355e+07	2.67425e+07	2.05483e+07
dicLab1_genemodels_DLAgn_00096300_1	4.47601e+06	4.0298e+06	3.93858e+06	3.40524e+06
dicLab1_genemodels_DLAgn_00046930_1	6.63251e+06	6.0654e+06	6.46245e+06	4.82939e+06
sp|P42212|GFP_AEQVI	4.37554e+06	3.62349e+06	4.10499e+06	3.20783e+06
dicLab1_genemodels_DLAgn_00164530_1	5.00236e+06	4.76378e+06	1.76251e+06	819670
dicLab1_genemodels_DLAgn_00164590_1	1.28407e+07	1.26225e+07	8.51467e+06	6.05598e+06
dicLab1_genemodels_DLAgn_00134260_1	2.79347e+06	2.35896e+06	2.52098e+06	2.71659e+06
dicLab1_genemodels_DLAgn_00083900_1	3.06285e+07	2.87429e+07	2.15712e+07	1.42939e+07
dicLab1_genemodels_DLAgn_00191450_1	511220	523667	1.37755e+06	504131
dicLab1_genemodels_DLAgn_00227010_1	928077	1.41854e+06	1.27263e+06	1.73974e+06
dicLab1_genemodels_DLAgn_00227020_1	1.31535e+07	1.26913e+07	1.13644e+07	8.4834e+06
dicLab1_genemodels_DLAgn_00092480_1	5.7666e+06	6.43623e+06	5.44289e+06	5.76653e+06
dicLab1_genemodels_DLAgn_00095810_1	5.15453e+06	4.2366e+06	4.59199e+06	3.61262e+06
dicLab1_genemodels_DLAgn_00049730_1	1.80965e+06	1.43228e+06	1.64873e+06	927150
dicLab1_genemodels_DLAgn_00081100_1	3.40254e+06	2.94761e+06	3.74232e+06	1.94296e+06
dicLab1_genemodels_DLAgn_00049580_1	1.38077e+07	1.16389e+07	1.04029e+07	7.24734e+06
dicLab1_genemodels_DLAgn_00213640_1	2.19393e+07	3.67465e+07	2.21168e+07	4.38468e+07
dicLab1_genemodels_DLAgn_00029710_1	2.37978e+06	2.26977e+06	2.22822e+06	1.77213e+06
dicLab1_genemodels_DLAgn_00157250_1	2.03667e+06	2.27383e+06	1.86726e+06	2.64874e+06
dicLab1_genemodels_DLAgn_00174950_1	1.53536e+06	1.94349e+06	1.42329e+06	1.94874e+06
dicLab1_genemodels_DLAgn_00138380_1	3.26874e+06	2.86591e+06	3.44643e+06	1.96661e+06
dicLab1_genemodels_DLAgn_00131990_1	1.4008e+06	1.2231e+06	1.16496e+06	944706
dicLab1_genemodels_DLAgn_00005730_1	1.39137e+06	1.11194e+06	1.40577e+06	944137
dicLab1_genemodels_DLAgn_00167900_1	2.17866e+06	1.84573e+06	2.03192e+06	794074
dicLab1_genemodels_DLAgn_00242100_1	1.31921e+07	1.04738e+07	1.71888e+07	1.09531e+07
dicLab1_genemodels_DLAgn_00099060_1	1.51906e+07	1.39383e+07	1.26282e+07	9.97701e+06
dicLab1_genemodels_DLAgn_00241400_1	1.22989e+07	1.36229e+07	9.49215e+06	1.43024e+07
dicLab1_genemodels_DLAgn_00263030_1	3.94619e+06	2.8971e+06	4.13763e+06	2.94028e+06
dicLab1_genemodels_DLAgn_00119890_1	1.27665e+06	1.1402e+06	1.58776e+06	860804
dicLab1_genemodels_DLAgn_00063750_1	1.25693e+06	1.29508e+06	1.45e+06	959239
dicLab1_genemodels_DLAgn_00137220_1	1.77115e+07	1.67214e+07	1.82343e+07	1.51086e+07
dicLab1_genemodels_DLAgn_00001600_1	5.05458e+06	5.01668e+06	4.72586e+06	4.4613e+06
dicLab1_genemodels_DLAgn_00103690_1	1.83056e+06	916325	886892	365988
dicLab1_genemodels_DLAgn_00141100_1	3.14657e+06	3.03312e+06	3.36203e+06	2.83604e+06
dicLab1_genemodels_DLAgn_00240110_1	137845	136554	123480	175280
dicLab1_genemodels_DLAgn_00189240_1	8.61769e+06	8.24721e+06	8.32855e+06	5.35419e+06
dicLab1_genemodels_DLAgn_00227030_1	320965	552845	919112	1.60998e+06
dicLab1_genemodels_DLAgn_00266690_1	1.38004e+06	1.91804e+06	1.32567e+06	1.08213e+06
dicLab1_genemodels_DLAgn_00096370_1	998725	1.02986e+06	1.108e+06	1.05414e+06
dicLab1_genemodels_DLAgn_00124710_1	852608	714826	698902	544322
dicLab1_genemodels_DLAgn_00227550_1	3.91331e+06	3.99502e+06	2.98089e+06	5.11941e+06
dicLab1_genemodels_DLAgn_00015830_1	2.55771e+06	1.65265e+06	1.57808e+06	1.02357e+06
dicLab1_genemodels_DLAgn_00007510_1	660176	724976	519018	674719
dicLab1_genemodels_DLAgn_00251790_1	9.47662e+06	1.02872e+07	7.19391e+06	1.0003e+07
dicLab1_genemodels_DLAgn_00122260_1	1.11121e+06	1.17581e+06	1.27806e+06	1.21604e+06
dicLab1_genemodels_DLAgn_00134890_1	4.45647e+06	3.82288e+06	3.28485e+06	1.85004e+06
dicLab1_genemodels_DLAgn_00000460_1	1.08196e+06	966776	1.09386e+06	919279
dicLab1_genemodels_DLAgn_00200090_1	223888	192148	282793	116276
dicLab1_genemodels_DLAgn_00079710_1	873323	746595	506619	629742
dicLab1_genemodels_DLAgn_00224730_1	1.09386e+07	9.31536e+06	7.18038e+06	4.51594e+06
dicLab1_genemodels_DLAgn_00211110_1	496269	744329	462797	194596
dicLab1_genemodels_DLAgn_00190000_1	526733	493763	502416	388481
dicLab1_genemodels_DLAgn_00170350_1	856790	872896	817200	617534
dicLab1_genemodels_DLAgn_00134660_1	674396	713863	532137	630941
dicLab1_genemodels_DLAgn_00016290_1	1.19476e+06	1.22092e+06	1.28575e+06	746222
dicLab1_genemodels_DLAgn_00221000_1	440486	325516	434132	343897
dicLab1_genemodels_DLAgn_00157870_1	679444	749195	774149	511838
dicLab1_genemodels_DLAgn_00094820_1	746919	692234	497640	292553
dicLab1_genemodels_DLAgn_00110150_1	349608	347567	354528	228618
dicLab1_genemodels_DLAgn_00020910_1	535463	482506	523396	329057
dicLab1_genemodels_DLAgn_00093500_1	527719	539535	500030	451319
dicLab1_genemodels_DLAgn_00266680_1	954757	1.40454e+06	1.01278e+06	866698
dicLab1_genemodels_DLAgn_00111050_1	651996	532613	546009	343804
dicLab1_genemodels_DLAgn_00155080_1	427403	434011	401385	320543
dicLab1_genemodels_DLAgn_00055840_1	601564	585521	543747	480966
dicLab1_genemodels_DLAgn_00077480_1	737323	697726	627986	749183
dicLab1_genemodels_DLAgn_00234120_1	471819	802160	659973	241587
dicLab1_genemodels_DLAgn_00068060_1	306690	260622	262744	237726
dicLab1_genemodels_DLAgn_00218770_1	359161	274449	804573	292445
dicLab1_genemodels_DLAgn_00016880_1	211351	193678	177188	162339
dicLab1_genemodels_DLAgn_00194130_1	6.706e+06	7.91106e+06	6.05697e+06	9.08611e+06
dicLab1_genemodels_DLAgn_00009550_1	172216	359904	413820	292448
dicLab1_genemodels_DLAgn_00104330_1	64569.5	53409.8	104440	40460.5
dicLab1_genemodels_DLAgn_00258620_1	417007	386066	349293	246857
dicLab1_genemodels_DLAgn_00175180_1	277558	226425	296507	203961
dicLab1_genemodels_DLAgn_00028850_1	94654.4	92428.1	88851.9	27973.2
dicLab1_genemodels_DLAgn_00204530_1	697832	687963	615501	719434
dicLab1_genemodels_DLAgn_00178660_1	1.03668e+06	1.45612e+06	1.3121e+06	645928
dicLab1_genemodels_DLAgn_00200870_1	207667	340275	243281	197739
dicLab1_genemodels_DLAgn_00156370_1	1.18108e+06	799382	1.11759e+06	112755
dicLab1_genemodels_DLAgn_00245790_1	425419	512645	437162	294631
dicLab1_genemodels_DLAgn_00221050_1	215755	158173	613322	140803
dicLab1_genemodels_DLAgn_00090700_1	177751	168686	152381	127579
dicLab1_genemodels_DLAgn_00232350_1	276052	173032	345373	330776
dicLab1_genemodels_DLAgn_00110930_1	681311	530825	387982	327283
dicLab1_genemodels_DLAgn_00000860_1	368689	378782	391507	360613
dicLab1_genemodels_DLAgn_00062250_1	120128	107613	116519	94434.6
dicLab1_genemodels_DLAgn_00182500_1	767633	944347	977255	856745
dicLab1_genemodels_DLAgn_00016640_1	84655.3	97922.4	167063	144750
dicLab1_genemodels_DLAgn_00147490_1	300263	194951	209934	91110.1
dicLab1_genemodels_DLAgn_00265050_1	1.38929e+06	1.68856e+06	1.35864e+06	2.19424e+06
dicLab1_genemodels_DLAgn_00196080_1	154964	135653	206892	92978.2
dicLab1_genemodels_DLAgn_00014270_1	178792	183491	238597	159221
dicLab1_genemodels_DLAgn_00177160_1	47325.8	42695	35807.4	27215.2
dicLab1_genemodels_DLAgn_00149760_1	465709	412011	262488	189759
dicLab1_genemodels_DLAgn_00101490_1	129808	113211	127153	51265.6
dicLab1_genemodels_DLAgn_00039720_1	107107	99330.7	92239.6	90345.6
dicLab1_genemodels_DLAgn_00172540_1	382870	381884	274823	391454
dicLab1_genemodels_DLAgn_00025600_1	371045	399132	463776	429883
dicLab1_genemodels_DLAgn_00118870_1	225738	147517	73850.7	84062.4
dicLab1_genemodels_DLAgn_00070200_1	116625	115411	93822.2	132793
dicLab1_genemodels_DLAgn_00057970_1	22891.6	23576.8	20379.3	19081.4
dicLab1_genemodels_DLAgn_00175090_1	199326	177219	248224	139654
dicLab1_genemodels_DLAgn_00263040_1	110476	109844	140700	100649
dicLab1_genemodels_DLAgn_00187660_1	337949	340655	288515	255241
dicLab1_genemodels_DLAgn_00208610_1	50474.1	50818.2	54053.5	27572.1
dicLab1_genemodels_DLAgn_00147280_1	635737	518470	567164	440828
dicLab1_genemodels_DLAgn_00209730_1	95072.3	80628.1	119232	28085.6
dicLab1_genemodels_DLAgn_00078080_1	228591	211406	193158	142699
dicLab1_genemodels_DLAgn_00187690_1	83422.8	74861.4	65746.7	49260.9
dicLab1_genemodels_DLAgn_00121980_1	82359.4	85599	74511.4	57507.8
dicLab1_genemodels_DLAgn_00017360_1	170450	154391	151363	121877
dicLab1_genemodels_DLAgn_00138560_1	140122	133573	136333	117278
dicLab1_genemodels_DLAgn_00254890_1	250666	229150	221270	177888
dicLab1_genemodels_DLAgn_00053870_1	90562.1	87369.2	89382.9	51307.6
dicLab1_genemodels_DLAgn_00025820_1	60307.2	56076.8	54626.7	35522.5
dicLab1_genemodels_DLAgn_00240980_1	192797	172610	169355	120912
dicLab1_genemodels_DLAgn_00149280_1	136423	116990	155762	127284
dicLab1_genemodels_DLAgn_00148810_1	59588	55693.9	60294.1	43827.4
dicLab1_genemodels_DLAgn_00096400_1	73627.6	64373.6	53304.6	46819
dicLab1_genemodels_DLAgn_00036870_1	64033.4	62974.9	47903.7	21228.2
dicLab1_genemodels_DLAgn_00030570_1	124707	159332	117444	94961
dicLab1_genemodels_DLAgn_00176040_1	46954.3	59067.1	46072.7	49582.6
dicLab1_genemodels_DLAgn_00266670_1	110705	169563	100881	88666
dicLab1_genemodels_DLAgn_00143460_1	92680.8	74457.7	69779.1	55369.8
dicLab1_genemodels_DLAgn_00126660_1	77457	83372.1	77013.4	57360.3
dicLab1_genemodels_DLAgn_00129310_1	50660.9	49081.4	68953.5	20631.3
dicLab1_genemodels_DLAgn_00164570_1	430086	542081	391315	356944
dicLab1_genemodels_DLAgn_00234950_1	60053.4	92624.9	14170.8	146404
dicLab1_genemodels_DLAgn_00101680_1	120096	58866	147435	65540.2
dicLab1_genemodels_DLAgn_00120580_1	135525	153451	126756	66318.1
dicLab1_genemodels_DLAgn_00065800_1	94260.9	100252	47806.1	63648.7
dicLab1_genemodels_DLAgn_00245920_1	296108	215420	417292	248441
dicLab1_genemodels_DLAgn_00131870_1	42630.1	39555.6	53003.7	36422.6
dicLab1_genemodels_DLAgn_00255730_1	88474.8	75591.4	59862.9	43017.5
dicLab1_genemodels_DLAgn_00220040_1	34676.7	56849.2	62285.8	41058
dicLab1_genemodels_DLAgn_00137850_1	32154.8	31570.5	28825.2	27717.6
dicLab1_genemodels_DLAgn_00015560_1	54545.5	74271.5	56901.4	53571.7
dicLab1_genemodels_DLAgn_00170340_1	64716.2	29642.4	47991.9	710.262
dicLab1_genemodels_DLAgn_00047670_1	66467.4	102863	115744	85641.6
dicLab1_genemodels_DLAgn_00262850_1	78111.7	79238.8	104412	94606.7
dicLab1_genemodels_DLAgn_00040200_1	10332.1	7800.42	5369.76	5013.86
dicLab1_genemodels_DLAgn_00130000_1	76750.4	89360	61651.3	88556.1
dicLab1_genemodels_DLAgn_00067550_1	130641	139875	116236	119386
dicLab1_genemodels_DLAgn_00058020_1	171079	165391	179394	888.903
dicLab1_genemodels_DLAgn_00189420_1	14351.6	11907	14153.3	2998.37
dicLab1_genemodels_DLAgn_00179190_1	62501.5	55552.1	64583.9	5403.85
dicLab1_genemodels_DLAgn_00006630_1	28232.9	21878.2	2145.14	11919
dicLab1_genemodels_DLAgn_00164600_1	20928.8	20176.8	52751.7	30297.5
dicLab1_genemodels_DLAgn_00178710_1	60473.4	46106.3	48991.2	36637.6
dicLab1_genemodels_DLAgn_00172120_1	76924.3	65115.7	33552.7	53257.6
dicLab1_genemodels_DLAgn_00039520_1	117145	119557	4421.05	84174.3
dicLab1_genemodels_DLAgn_00212050_1	9632.86	5470.41	6579.69	10227
dicLab1_genemodels_DLAgn_00205240_1	71328.6	64440.7	65438.7	96461.3
dicLab1_genemodels_DLAgn_00203190_1	37900.7	56935	23872.5	10970.4
dicLab1_genemodels_DLAgn_00014180_1	37410.1	2440.8	5028.52	30426.7

## Sheet: Peptides
Protein	Peptide	Label	Precursor MZ	Precursor Charge	RT	Decoy	S170606_C1	S170606_C11	S170606_HP1	S170606_HP67
dicLab1_genemodels_DLAgn_00257950_1	TDLAAALAK		437.256	2	18.1616	FALSE	1.578e+06	1.38048e+06	2.84042e+06	1.58734e+06
dicLab1_genemodels_DLAgn_00257950_1	LQTENGEYSR		598.781	2	4.2712	FALSE	37837.1	34744	152631	39607.9
dicLab1_genemodels_DLAgn_00257950_1	KMEGDLNEMEVQLSHANR		526	4	22.3802	FALSE	1.58851e+06	1.49287e+06	1.37963e+06	1.87079e+06
dicLab1_genemodels_DLAgn_00257950_1	VIDSMQSTLDSEIR		797.393	2	26.6516	FALSE	124107	118719	366350	74878.4
dicLab1_genemodels_DLAgn_00257950_1	ANSLAANLDKK		572.82	2	7.95706	FALSE	13815.2	17203.5	58126.8	20477.4
dicLab1_genemodels_DLAgn_00257950_1	LQEAEESIEAVNSK		773.883	2	14.7982	FALSE	1.61276e+06	1.37711e+06	2.30022e+06	1.33238e+06
dicLab1_genemodels_DLAgn_00054080_1	TKFNLPVDMIAFELAK		613.002	3	44.4835	FALSE	822695	750411	801579	928083
dicLab1_genemodels_DLAgn_00054080_1	C[PPa]VEDDPLLMLALNSAR		915.958	2	45.2948	FALSE	522186	520271	521646	618104
dicLab1_genemodels_DLAgn_00054080_1	HAYDLQSDAVYKEDLR		641.646	3	16.7454	FALSE	64127.4	62294	67750.4	84927.1
dicLab1_genemodels_DLAgn_00054080_1	FKVTTEDMPMVLAK		537.282	3	28.1379	FALSE	208188	209479	189013	217626
dicLab1_genemodels_DLAgn_00054080_1	GIGWVPIGSLDVEK		735.404	2	37.418	FALSE	2.02217e+06	2.00203e+06	1.96056e+06	2.20051e+06
dicLab1_genemodels_DLAgn_00054080_1	C[PPa]IEDDPLLMLALNSAR		922.966	2	46.7063	FALSE	426112	442405	433172	506897
dicLab1_genemodels_DLAgn_00054080_1	SLQDDPLLVHYMEIAK		624.657	3	35.4999	FALSE	206817	182344	188881	224735
dicLab1_genemodels_DLAgn_00054080_1	KIQHSYALLPDAMNLVLAR		539.053	4	37.5678	FALSE	81625.5	82634.5	86570.3	110999
dicLab1_genemodels_DLAgn_00054080_1	SLQDDPLLVHYMNVAK		614.985	3	31.627	FALSE	103182	97342.2	90724	105325
dicLab1_genemodels_DLAgn_00054080_1	FTSVVDLPAIVLSK		744.937	2	44.6001	FALSE	555646	547501	519028	568813
dicLab1_genemodels_DLAgn_00054080_1	AYTLHPEGVNFVNTR		573.293	3	21.9498	FALSE	156508	143774	143107	139805
dicLab1_genemodels_DLAgn_00054080_1	TKFNLPVDMLNLELAK		616.01	3	41.2852	FALSE	441016	410125	430064	1.06492e+06
dicLab1_genemodels_DLAgn_00252870_1	MKNSYEEALDHLETLKR		520.015	4	23.7646	FALSE	27150.4	64205.4	164219	106316
dicLab1_genemodels_DLAgn_00252870_1	NSYEEALDHLETLKR		606.639	3	24.7932	FALSE	1.61379e+06	1.48348e+06	2.06401e+06	1.21913e+06
dicLab1_genemodels_DLAgn_00252870_1	VRELEAEVEGEQR		515.262	3	10.3523	FALSE	791442	634546	1.17551e+06	865225
dicLab1_genemodels_DLAgn_00252870_1	QAEEAEEQANGHMSR		562.909	3	3.3414	FALSE	47778.6	56022.7	125022	63918.1
dicLab1_genemodels_DLAgn_00252870_1	ELEAEVEGEQR		644.804	2	9.66509	FALSE	1.62797e+06	1.57839e+06	2.21887e+06	1.24331e+06
dicLab1_genemodels_DLAgn_00246320_1	MKNSYEEALDHLETMKR		524.504	4	22.3099	FALSE	44133.7	33803.5	58254	99543.7
dicLab1_genemodels_DLAgn_00246320_1	NSYEEALDHLETMKR		612.625	3	23.1309	FALSE	681030	603795	650483	1.12356e+06
dicLab1_genemodels_DLAgn_00246320_1	EQFEEEQEAKVELQR		631.306	3	15.4302	FALSE	27396.7	19153.6	30516.4	68859.8
dicLab1_genemodels_DLAgn_00101310_1	LAIIENANVLAR		648.885	2	28.7415	FALSE	2.85083e+07	2.83762e+07	2.84462e+07	2.34774e+07
dicLab1_genemodels_DLAgn_00101310_1	YSNQEIAMSTVTALRR		613.984	3	23.5883	FALSE	394455	372411	545323	620384
dicLab1_genemodels_DLAgn_00101310_1	AC[PPa]QEEFIKR		398.869	3	7.40162	FALSE	593283	638747	989603	695066
dicLab1_genemodels_DLAgn_00101310_1	ALANNLAC[PPa]QGK		587.306	2	8.61825	FALSE	3.70666e+06	4.00666e+06	4.5677e+06	3.28068e+06
dicLab1_genemodels_DLAgn_00101310_1	GILAADESTGSVAK		659.846	2	14.4192	FALSE	1.73647e+07	1.85359e+07	1.85327e+07	1.45883e+07
dicLab1_genemodels_DLAgn_00101310_1	GILAADESTGSVAKR		492.267	3	11.3976	FALSE	46968.8	46584.4	90714	87784.4
dicLab1_genemodels_DLAgn_00101310_1	ALQASALK		401.245	2	8.60406	FALSE	2.08498e+06	2.43738e+06	3.69096e+06	2.42163e+06
dicLab1_genemodels_DLAgn_00101310_1	VLAAVYK		382.239	2	11.8962	FALSE	4.86961e+06	5.47201e+06	7.03303e+06	5.08433e+06
dicLab1_genemodels_DLAgn_00101310_1	QLLFTADDR		539.78	2	21.2076	FALSE	9.95254e+06	1.02305e+07	1.14336e+07	7.8807e+06
dicLab1_genemodels_DLAgn_00101310_1	TVPPAVPGITFLSGGQSEEEASVNLNAMNQC[PPa]PLHRPWALTFSYGR		1229.11	4	44.3324	FALSE	1.20664e+06	1.26855e+06	1.41211e+06	1.16783e+06
dicLab1_genemodels_DLAgn_00101310_1	PHAYPFLTPEQK		476.582	3	18.6999	FALSE	1.16662e+07	1.08052e+07	1.22056e+07	8.26887e+06
dicLab1_genemodels_DLAgn_00144830_1	TINEVENQILTR		715.386	2	22.8497	FALSE	2.37547e+06	2.16727e+06	2.19904e+06	1.79289e+06
dicLab1_genemodels_DLAgn_00144830_1	MLDAEDIVNTPKPDEK		605.633	3	21.7927	FALSE	844887	779295	752786	654846
dicLab1_genemodels_DLAgn_00144830_1	LSGINPYTNLSPQDISNKWDAVK		854.106	3	32.1381	FALSE	227579	153497	212326	195223
dicLab1_genemodels_DLAgn_00144830_1	FLDIPK		366.718	2	22.0062	FALSE	876528	870989	982116	728107
dicLab1_genemodels_DLAgn_00144830_1	MVSDIANAWK		567.784	2	22.6517	FALSE	1.30804e+06	1.31618e+06	1.28656e+06	1.01182e+06
dicLab1_genemodels_DLAgn_00144830_1	HRPDLIDYSK		415.219	3	9.50267	FALSE	154485	141783	192149	162145
dicLab1_genemodels_DLAgn_00144830_1	AIMTYVSC[PPa]FYHAFAGAEQAETAANR		931.763	3	43.4993	FALSE	556867	509456	444052	441615
dicLab1_genemodels_DLAgn_00144830_1	LMLLLEVISGERLPKPDK		513.554	4	42.8293	FALSE	9230.18	4391.78	8096.96	8373.39
dicLab1_genemodels_DLAgn_00144830_1	SNIDKLEGDHQLSQESLIFDNK		633.316	4	24.7624	FALSE	351176	297740	329431	280294
dicLab1_genemodels_DLAgn_00144830_1	KDDPIGNLNTAFEVAEK		620.983	3	28.792	FALSE	901327	768000	777458	683068
dicLab1_genemodels_DLAgn_00144830_1	IAQTYGIK		447.258	2	9.57372	FALSE	342755	363843	472957	331569
dicLab1_genemodels_DLAgn_00156940_1	C[PPa]PETLFQPSFIGMESAGIHETAYNSIMK		1058.16	3	40.1198	FALSE	5.30533e+06	5.55665e+06	5.61879e+06	5.65013e+06
dicLab1_genemodels_DLAgn_00156940_1	TTGIVLDAGDGVTHNVPVYEGYALPH		899.117	3	33.2705	FALSE	4.86857e+06	4.51557e+06	3.44511e+06	3.2148e+06
dicLab1_genemodels_DLAgn_00156940_1	GVTHNVPVYEGYALPHAIMR		556.789	4	26.203	FALSE	448519	488570	425498	345807
dicLab1_genemodels_DLAgn_00156940_1	AGDGVTHNVPVYEGYALPHAIMR		617.56	4	27.2572	FALSE	255638	270017	215292	188413
dicLab1_genemodels_DLAgn_00156940_1	DETTALVC[PPa]DNGSGLVK		846.909	2	21.9686	FALSE	645294	761491	563637	380065
dicLab1_genemodels_DLAgn_00156940_1	DDETTALVC[PPa]DNGSGLVK		904.423	2	22.1795	FALSE	680202	912673	539619	387291
dicLab1_genemodels_DLAgn_00156940_1	NVPVYEGYALPHAIMR		610.65	3	29.0186	FALSE	493379	461419	355678	341681
dicLab1_genemodels_DLAgn_00156940_1	ETLFQPSFIGMESAGIHETAYNSIMK		967.798	3	39.4854	FALSE	233632	206972	181445	161760
dicLab1_genemodels_DLAgn_00156940_1	TTGIVLDAGDGVTH		678.344	2	20.3378	FALSE	1.46701e+06	1.60409e+06	1.203e+06	997284
dicLab1_genemodels_DLAgn_00156940_1	KMTQIMFETFNVPAMYVAIQAVLSLYASGRTTGIVLDAGDGVTHNVPVYEGYALPHAIMR		1088.72	6	34.7648	FALSE	2.81058e+06	2.55223e+06	2.47277e+06	2.40477e+06
dicLab1_genemodels_DLAgn_00219760_1	AGYPDKIIIGMDVAASEFFR		734.042	3	47.4872	FALSE	2.09785e+06	1.50472e+06	3.14317e+06	2.55741e+06
dicLab1_genemodels_DLAgn_00219760_1	HIADLAGHKDVILPVPAFNVINGGSHAGNK		613.132	5	31.6679	FALSE	1.10927e+06	786502	1.19373e+06	973282
dicLab1_genemodels_DLAgn_00219760_1	GNPTVEVDLWTAK		715.37	2	28.2629	FALSE	1.02844e+07	9.48966e+06	8.3208e+06	5.33415e+06
dicLab1_genemodels_DLAgn_00219760_1	LAQSSGWGVMVSHR		505.589	3	18.6057	FALSE	3.77455e+06	3.60777e+06	3.67153e+06	3.06942e+06
dicLab1_genemodels_DLAgn_00219760_1	HISGEKLGDLYR		463.249	3	12.87	FALSE	10358.4	11392.9	6629.09	7517.59
dicLab1_genemodels_DLAgn_00219760_1	LAMQEFMILPVGAANFHEAMR		792.727	3	43.8461	FALSE	7.28832e+06	6.20634e+06	6.70778e+06	5.10078e+06
dicLab1_genemodels_DLAgn_00219760_1	FTASTDIQIVGDDLTVTNPKR		764.401	3	30.5294	FALSE	45894.1	32759.3	50353.6	43160.3
dicLab1_genemodels_DLAgn_00219760_1	SGETEDTFISDLVVGLC[PPa]TGQIK		1192.09	2	48.0209	FALSE	1.4731e+06	1.24877e+06	1.18605e+06	912759
dicLab1_genemodels_DLAgn_00219760_1	AVDHVNKDIAPK		436.242	3	4.38033	FALSE	21075.6	14373.7	77545.4	45583.5
dicLab1_genemodels_DLAgn_00219760_1	YGKDATNVGDEGGFAPNILENNEALELLK		1031.18	3	41.8277	FALSE	93838.4	82386.2	84611	58894.6
dicLab1_genemodels_DLAgn_00219760_1	FTASTDIQIVGDDLTVTNPK		1068.05	2	33.2749	FALSE	6.29629e+06	5.58408e+06	5.0374e+06	3.66082e+06
dicLab1_genemodels_DLAgn_00219760_1	IEEELGSK		452.735	2	6.20246	FALSE	918212	971759	1.51082e+06	802510
dicLab1_genemodels_DLAgn_00219760_1	YNQLMR		412.708	2	7.6855	FALSE	802184	862882	1.2763e+06	694875
dicLab1_genemodels_DLAgn_00101540_1	NMLFSGTNIAAGK		662.34	2	24.8056	FALSE	2.1963e+06	2.26906e+06	1.72207e+06	1.73221e+06
dicLab1_genemodels_DLAgn_00101540_1	GAPEGVIDR		457.241	2	8.27965	FALSE	361183	457295	406194	410629
dicLab1_genemodels_DLAgn_00101540_1	NVTLEFSR		483.256	2	18.8917	FALSE	2.15101e+06	2.38619e+06	1.92878e+06	1.92619e+06
dicLab1_genemodels_DLAgn_00101540_1	DTPLKMEEMNLEDSTK		627.625	3	23.5024	FALSE	274455	259970	232033	315439
dicLab1_genemodels_DLAgn_00101540_1	KAEIGIAMGSGTAVAK		501.945	3	16.8864	FALSE	1.81521e+06	1.91936e+06	1.59511e+06	1.76601e+06
dicLab1_genemodels_DLAgn_00101540_1	EIVPGDIVEVSVGDKVPADIR		736.402	3	34.2925	FALSE	1.00827e+06	893775	711464	700502
dicLab1_genemodels_DLAgn_00101540_1	MNVFNSNVK		526.763	2	15.6044	FALSE	1.48639e+06	1.7303e+06	1.57146e+06	1.57732e+06
dicLab1_genemodels_DLAgn_00101540_1	VPLTNAIKDKIMAVIKDWGTGR		486.078	5	45.5044	FALSE	14689.7	31618.3	9230.51	16784.6
dicLab1_genemodels_DLAgn_00101540_1	AIGVAVATGVATEIGK		728.922	2	29.3203	FALSE	2.93394e+06	3.0191e+06	2.13537e+06	2.11322e+06
dicLab1_genemodels_DLAgn_00101540_1	HNEAVPDLR		525.77	2	9.13791	FALSE	699570	755719	830450	783073
dicLab1_genemodels_DLAgn_00038950_1	SMTDAEQDQLINDHFLFDKPVSPLLTC[PPa]AGMAR		909.439	4	39.69	FALSE	2.02433e+06	1.6916e+06	1.71952e+06	1.69764e+06
dicLab1_genemodels_DLAgn_00038950_1	LGSSEVDQVQLVVDGVK		886.475	2	31.1782	FALSE	6.20652e+06	5.71041e+06	5.30495e+06	4.6812e+06
dicLab1_genemodels_DLAgn_00038950_1	LNYKVEEEFPNLSK		570.63	3	23.5681	FALSE	985657	815653	853857	583878
dicLab1_genemodels_DLAgn_00038950_1	FEEILTR		454.248	2	17.422	FALSE	7.94952e+06	7.96104e+06	8.54474e+06	7.10179e+06
dicLab1_genemodels_DLAgn_00038950_1	KLEKGEAIDSMIPAQK		586.654	3	15.9291	FALSE	25934.2	17932.3	41555.1	63142.4
dicLab1_genemodels_DLAgn_00038950_1	VISMQQGGNMR		610.797	2	9.79577	FALSE	3.75468e+06	3.60395e+06	3.85458e+06	3.26535e+06
dicLab1_genemodels_DLAgn_00038950_1	IEAIFKK		424.766	2	11.3169	FALSE	487284	456331	1.01882e+06	814664
dicLab1_genemodels_DLAgn_00038950_1	GEAIDSMIPAQK		630.319	2	20.0363	FALSE	5.7063e+06	5.43622e+06	5.24851e+06	4.49417e+06
dicLab1_genemodels_DLAgn_00230800_1	IPYADFK		427.226	2	17.7373	FALSE	3.38519e+06	4.18159e+06	3.12661e+06	4.70229e+06
dicLab1_genemodels_DLAgn_00230800_1	AGLLGVLEEMRDEK		520.608	3	36.8917	FALSE	1.93923e+06	2.08809e+06	1.56368e+06	2.83661e+06
dicLab1_genemodels_DLAgn_00230800_1	IKPLLQSAETEKELAEMKDNYEK		677.602	4	24.0272	FALSE	95124.1	93193.4	105551	227956
dicLab1_genemodels_DLAgn_00230800_1	AGLLGVLEEMR		594.326	2	41.266	FALSE	6.38509e+06	6.64726e+06	4.49696e+06	6.76805e+06
dicLab1_genemodels_DLAgn_00230800_1	KGGSMQTVSSQFR		471.57	3	9.60952	FALSE	1.29233e+06	1.64031e+06	1.19348e+06	2.12777e+06
dicLab1_genemodels_DLAgn_00230800_1	GGSMQTVSSQFR		642.804	2	13.3331	FALSE	2.64439e+06	3.40681e+06	2.21151e+06	3.57521e+06
dicLab1_genemodels_DLAgn_00168130_1	C[PPa]SELEEELKTVTNNLK		640.991	3	33.952	FALSE	129048	93416.1	115765	102720
dicLab1_genemodels_DLAgn_00168130_1	LKGTEDELDKYSEALKDAQEKLELAEK		619.523	5	33.1769	FALSE	60977.2	44264.2	53428.5	35936.8
dicLab1_genemodels_DLAgn_00168130_1	KLVIIEGDLER		642.88	2	21.8445	FALSE	3.45458e+06	3.1983e+06	2.36311e+06	1.63492e+06
dicLab1_genemodels_DLAgn_00168130_1	LVIIEGDLER		578.832	2	25.2639	FALSE	9.76782e+06	8.76259e+06	6.00502e+06	4.07635e+06
dicLab1_genemodels_DLAgn_00168130_1	KATDAEGDVASLNR		482.911	3	8.34878	FALSE	2.17553e+06	2.1282e+06	1.75677e+06	958013
dicLab1_genemodels_DLAgn_00168130_1	KLVIIEGD		443.766	2	20.293	FALSE	151244	125646	160206	20298.6
sp|P0AEY0|MALE_ECO57	AGLTFLVDLIK		595.363	2	48.124	FALSE	7.47669e+06	5.89045e+06	6.45751e+06	5.37851e+06
sp|P0AEY0|MALE_ECO57	LIAYPIAVEALSLIYNK		946.051	2	48.1727	FALSE	3.32498e+06	2.75776e+06	2.96243e+06	2.21544e+06
sp|P0AEY0|MALE_ECO57	VNYGVTVLPTFK		669.377	2	31.9749	FALSE	6.19581e+06	4.961e+06	4.81273e+06	3.5569e+06
sp|P0AEY0|MALE_ECO57	GQPSKPFVGVLSAGINAASPNK		713.723	3	28.3005	FALSE	3.13219e+06	2.55893e+06	2.61034e+06	2.19528e+06
sp|P0AEY0|MALE_ECO57	FPQVAATGDGPDIIFWAHDR		738.364	3	37.0985	FALSE	3.41543e+06	2.44411e+06	2.4698e+06	1.9551e+06
sp|P0AEY0|MALE_ECO57	DKPLGAVALK		506.314	2	14.0197	FALSE	1.20081e+06	1.05446e+06	1.46606e+06	1.05351e+06
sp|P0AEY0|MALE_ECO57	TAVINAASGR		480.267	2	6.71122	FALSE	716936	712112	1.02396e+06	620436
sp|P0AEY0|MALE_ECO57	LYPFTWDAVR		634.327	2	34.522	FALSE	8.02062e+06	5.86028e+06	5.98553e+06	4.4579e+06
dicLab1_genemodels_DLAgn_00059000_1	VINDNFGIIEGLMSTVHAITATQK		858.12	3	48.1519	FALSE	2.62444e+06	2.80709e+06	2.6205e+06	2.95602e+06
dicLab1_genemodels_DLAgn_00059000_1	GASQNIIPASTGAAK		693.373	2	13.3209	FALSE	9.77365e+06	1.18969e+07	1.05023e+07	1.08279e+07
dicLab1_genemodels_DLAgn_00059000_1	LVTWYDNEFAYSNR		889.413	2	28.8866	FALSE	7.95928e+06	8.72111e+06	7.46018e+06	7.22828e+06
dicLab1_genemodels_DLAgn_00059000_1	VC[PPa]DLMAHMAAKE		463.882	3	16.9897	FALSE	68074.1	71554.4	104995	135178
dicLab1_genemodels_DLAgn_00059000_1	VPTPNVSVVDLTVR		748.428	2	31.5696	FALSE	6.94949e+06	7.89736e+06	7.07859e+06	6.62375e+06
dicLab1_genemodels_DLAgn_00059000_1	LTGMAFR		398.213	2	15.8732	FALSE	3.98969e+06	5.14767e+06	5.18819e+06	4.78475e+06
dicLab1_genemodels_DLAgn_00059000_1	VVISAPSADAPMFVMGVNHEK		733.703	3	32.3317	FALSE	4.57939e+06	4.73726e+06	3.97901e+06	4.17506e+06
dicLab1_genemodels_DLAgn_00058740_1	VVLAYEPVWAIGTGK		801.948	2	37.0257	FALSE	1.28158e+07	1.15963e+07	9.59023e+06	8.01316e+06
dicLab1_genemodels_DLAgn_00058740_1	TNVSEAVANSVR		623.823	2	14.4107	FALSE	8.17922e+06	8.19867e+06	7.70141e+06	6.2865e+06
dicLab1_genemodels_DLAgn_00058740_1	GAFTGEISPAMIK		661.345	2	27.0543	FALSE	5.89597e+06	5.5166e+06	4.70432e+06	3.79805e+06
dicLab1_genemodels_DLAgn_00058740_1	FFVGGNWK		477.745	2	24.2916	FALSE	6.85788e+06	6.72909e+06	5.71127e+06	4.18001e+06
dicLab1_genemodels_DLAgn_00058740_1	SLGELIQTMNGAK		681.358	2	29.4916	FALSE	5.88216e+06	5.3134e+06	4.52452e+06	3.54667e+06
dicLab1_genemodels_DLAgn_00058740_1	IIYGGSVTGGTC[PPa]K		663.84	2	12.6634	FALSE	5.78354e+06	5.97305e+06	5.46828e+06	4.6832e+06
dicLab1_genemodels_DLAgn_00058740_1	TAHALENGLGVIAC[PPa]IGEK		622.996	3	30.3535	FALSE	8.32044e+06	7.65572e+06	6.73533e+06	6.01637e+06
dicLab1_genemodels_DLAgn_00058740_1	HVFGESDELIGQK		486.912	3	17.3998	FALSE	2.14924e+06	2.13095e+06	2.07907e+06	1.69847e+06
dicLab1_genemodels_DLAgn_00058740_1	DC[PPa]GVNWVILGHSER		552.603	3	27.1299	FALSE	4.40862e+06	4.27462e+06	3.51584e+06	3.19282e+06
dicLab1_genemodels_DLAgn_00058740_1	DVDGFLVGGASLKPEFIEIMNAK		817.426	3	45.5103	FALSE	8.80882e+06	6.87554e+06	6.74519e+06	5.15913e+06
dicLab1_genemodels_DLAgn_00058740_1	VDPNVEVVC[PPa]GAPTIYLDFVR		1139.08	2	43.8087	FALSE	5.35757e+06	4.46529e+06	3.91026e+06	3.4462e+06
dicLab1_genemodels_DLAgn_00058740_1	DVDGFLVGGASLKPEFIEIMNAKA		841.105	3	45.2966	FALSE	22036.7	124038	69620.5	111341
dicLab1_genemodels_DLAgn_00193180_1	GADPEDVILSAFK		681.351	2	40.7919	FALSE	8.71311e+06	8.02881e+06	7.4154e+06	5.97946e+06
dicLab1_genemodels_DLAgn_00193180_1	LKGADPEDVILSAFK		534.963	3	38.2247	FALSE	5.5988e+06	4.68463e+06	4.59996e+06	3.67211e+06
dicLab1_genemodels_DLAgn_00193180_1	VLDPEATGTIKK		424.578	3	9.86736	FALSE	384037	408830	569264	403191
dicLab1_genemodels_DLAgn_00193180_1	EFLQELLTTQC[PPa]DR		833.909	2	34.9406	FALSE	9.39321e+06	8.90843e+06	7.72254e+06	6.39513e+06
dicLab1_genemodels_DLAgn_00193180_1	DVLASMGQLNVK		637.842	2	27.4508	FALSE	1.45747e+07	1.39278e+07	1.15871e+07	8.60465e+06
dicLab1_genemodels_DLAgn_00193180_1	DVLASMGQLNVKNEELEAMIK		778.068	3	37.4238	FALSE	117754	90846.8	121806	161269
dicLab1_genemodels_DLAgn_00193180_1	PEDVILSAFK		559.808	2	30.289	FALSE	1.06202e+06	1.14472e+06	1.00496e+06	723229
dicLab1_genemodels_DLAgn_00193180_1	NEELEAMIK		538.768	2	20.8567	FALSE	5.33907e+06	5.0722e+06	5.08182e+06	3.66828e+06
dicLab1_genemodels_DLAgn_00193180_1	DDLRDVLASMGQLNVK		591.977	3	39.1247	FALSE	3.67415e+06	3.00481e+06	3.10855e+06	2.49226e+06
dicLab1_genemodels_DLAgn_00193180_1	VLDPEATGTIK		572.316	2	14.6428	FALSE	7.05394e+06	7.62396e+06	6.9667e+06	5.46627e+06
dicLab1_genemodels_DLAgn_00193180_1	FSAEEIK		412.213	2	10.9905	FALSE	2.39704e+06	2.49759e+06	2.96226e+06	2.09113e+06
dicLab1_genemodels_DLAgn_00193180_1	NMWAAFPPDVAGNVDYK		947.943	2	35.0426	FALSE	9.89923e+06	1.3538e+07	1.1012e+07	9.01826e+06
dicLab1_genemodels_DLAgn_00042440_1	EIWGMEPTLEKIPAPDDKI		728.042	3	35.4352	FALSE	47835.2	39907.3	58387.2	74474.3
dicLab1_genemodels_DLAgn_00042440_1	GYHAEAYYNRLPELK		608.641	3	19.4228	FALSE	65122.6	61091.3	87852.6	96675.1
dicLab1_genemodels_DLAgn_00042440_1	WPVDLFAHLLPR		488.61	3	46.2651	FALSE	930456	868851	921951	969803
dicLab1_genemodels_DLAgn_00042440_1	LKQEYFVVSATLQDIIR		675.046	3	41.718	FALSE	1.94629e+06	1.74963e+06	2.04479e+06	1.73307e+06
dicLab1_genemodels_DLAgn_00042440_1	VFADYEDYMK		640.779	2	23.6121	FALSE	2.04495e+06	2.03766e+06	1.99046e+06	1.66212e+06
dicLab1_genemodels_DLAgn_00042440_1	VDDVDALDMK		560.763	2	17.8114	FALSE	1.1432e+06	1.18469e+06	1.37464e+06	1.12327e+06
dicLab1_genemodels_DLAgn_00042440_1	QAIDQIAGGFFSPK		739.886	2	33.2018	FALSE	957327	951117	980935	828259
dicLab1_genemodels_DLAgn_00042440_1	LITAIGEVVNNDPVIGDR		948.015	2	34.0315	FALSE	1.77376e+06	1.61721e+06	1.71462e+06	1.54337e+06
dicLab1_genemodels_DLAgn_00042440_1	KVIYNIAGC[PPa]GK		618.842	2	11.5122	FALSE	126630	138512	187342	166209
dicLab1_genemodels_DLAgn_00047080_1	KGEPIEIPADVLGLPIPK		629.371	3	42.5613	FALSE	118462	157277	263208	413832
dicLab1_genemodels_DLAgn_00047080_1	IHIPTIGVPLPTATWK		582.01	3	39.3418	FALSE	66679.5	123045	227622	442333
dicLab1_genemodels_DLAgn_00047080_1	YTVTPLNEGSLYVFR		879.957	2	35.9675	FALSE	106959	179208	267438	401758
dicLab1_genemodels_DLAgn_00047080_1	LFEGTEYEFR		645.804	2	23.7928	FALSE	71213.9	101542	205213	271198
dicLab1_genemodels_DLAgn_00047080_1	SITGYILER		526.293	2	24.1323	FALSE	36470.4	65769.9	136237	213747
dicLab1_genemodels_DLAgn_00047080_1	TGISNSLIIK		523.316	2	22.6165	FALSE	35722.1	53661.9	105213	155365
dicLab1_genemodels_DLAgn_00100980_1	SLPAILQQPVTIR		718.435	2	34.0817	FALSE	753604	772609	644999	808454
dicLab1_genemodels_DLAgn_00100980_1	STELTGLFLEKPPENVVAVAGSDITFIAK		1016.22	3	46.6223	FALSE	489760	508620	545115	620615
dicLab1_genemodels_DLAgn_00100980_1	LTVHDVTDSTC[PPa]TLK		535.271	3	17.5371	FALSE	204324	212457	205154	262327
dicLab1_genemodels_DLAgn_00100980_1	NSNVDTILFIR		646.354	2	33.1646	FALSE	660995	609814	559384	613859
dicLab1_genemodels_DLAgn_00100980_1	FTQPLVDR		488.267	2	13.9757	FALSE	355224	403369	430226	429376
dicLab1_genemodels_DLAgn_00100980_1	SVVAGYSTAISC[PPa]AVR		777.901	2	23.3088	FALSE	506321	586214	455999	630941
dicLab1_genemodels_DLAgn_00100980_1	VVAVNIAGR		449.777	2	14.4535	FALSE	422092	509156	546644	561902
dicLab1_genemodels_DLAgn_00100980_1	ADAGEDEGDLDFSALLK		883.41	2	36.6999	FALSE	456782	434946	305815	219547
dicLab1_genemodels_DLAgn_00100980_1	ELEVLQDIADLTVR		807.441	2	47.567	FALSE	1.45943e+06	1.472e+06	1.4118e+06	1.55183e+06
dicLab1_genemodels_DLAgn_00100980_1	YVMEANGNVR		576.777	2	8.89333	FALSE	217432	230587	249597	272773
dicLab1_genemodels_DLAgn_00100980_1	IAFEYGITDLR		649.343	2	31.6424	FALSE	1.14638e+06	1.11397e+06	804007	760722
dicLab1_genemodels_DLAgn_00100980_1	YSC[PPa]MAVNDLGKDEVEC[PPa]R		691.973	3	17.9326	FALSE	118640	132122	110541	155039
dicLab1_genemodels_DLAgn_00100980_1	VVPGDAGGYR		495.754	2	6.78596	FALSE	184558	225463	311238	313516
dicLab1_genemodels_DLAgn_00086170_1	ALPFWNDVIAPEIK		806.94	2	43.8892	FALSE	3.39885e+06	3.18091e+06	2.70076e+06	1.79698e+06
dicLab1_genemodels_DLAgn_00086170_1	TLWTIMEGTDQMWLPVIR		1095.56	2	48.1412	FALSE	471615	418895	433053	339099
dicLab1_genemodels_DLAgn_00086170_1	NVIIAAHGNSLR		632.86	2	12.2307	FALSE	1.70373e+06	1.74872e+06	1.74276e+06	1.11945e+06
dicLab1_genemodels_DLAgn_00086170_1	NLKPGELPTC[PPa]ESLKDTIAR		539.79	4	22.686	FALSE	642479	581831	566344	396456
dicLab1_genemodels_DLAgn_00086170_1	SFDIPPPPMDKDHPYNK		500.241	4	20.4693	FALSE	514637	435783	417407	305892
dicLab1_genemodels_DLAgn_00086170_1	HYGGLTGLNK		530.283	2	9.13046	FALSE	959008	878281	1.08807e+06	852241
dicLab1_genemodels_DLAgn_00086170_1	HLEGMSDAAIMELNLPTGIPIVYELDANLKPIKPMAFLGDEETVKK		842.776	6	48.022	FALSE	450806	339329	481371	288904
dicLab1_genemodels_DLAgn_00086170_1	FC[PPa]GWFDADLSEK		744.827	2	31.5292	FALSE	2.61502e+06	2.48e+06	2.3792e+06	1.74242e+06
dicLab1_genemodels_DLAgn_00086170_1	FDVC[PPa]YTSVLKR		467.911	3	23.3394	FALSE	44282.1	40505.4	58752.4	55969.5
dicLab1_genemodels_DLAgn_00086170_1	AMAAVAAQGK		459.247	2	4.94833	FALSE	295526	335804	459359	205404
dicLab1_genemodels_DLAgn_00086170_1	DAGLKFDVC[PPa]YTSVLK		577.299	3	32.0478	FALSE	408009	312431	425182	286347
dicLab1_genemodels_DLAgn_00146590_1	HGFFVNPSDSVAVIAANITSIPYFQK		941.489	3	48.0907	FALSE	245935	256950	299380	201483
dicLab1_genemodels_DLAgn_00146590_1	TKPYTDQKPGTSGLR		550.293	3	4.66008	FALSE	148897	150884	261007	144175
dicLab1_genemodels_DLAgn_00146590_1	IYQDPQVMLAPLVDIALK		1014.07	2	48.1757	FALSE	108818	124271	162800	109972
dicLab1_genemodels_DLAgn_00146590_1	FFGNLMDAGK		550.266	2	26.9239	FALSE	785147	824504	1.03028e+06	572978
dicLab1_genemodels_DLAgn_00146590_1	IIFSDGSR		447.738	2	13.5205	FALSE	415287	510802	741972	424398
dicLab1_genemodels_DLAgn_00146590_1	SMPTSGALDNVAK		645.822	2	15.8944	FALSE	385515	429138	509336	300763
dicLab1_genemodels_DLAgn_00146590_1	AMFDPSFVGK		549.768	2	26.0443	FALSE	874791	943381	1.1253e+06	632012
dicLab1_genemodels_DLAgn_00146590_1	YNISSGGPAPEGITNK		802.899	2	15.4885	FALSE	587202	664190	776812	483711
dicLab1_genemodels_DLAgn_00146590_1	ALQMQLYETPTGWK		833.419	2	29.9586	FALSE	738719	730113	837254	499210
dicLab1_genemodels_DLAgn_00169670_1	RFDEILEASDGIMVAR		607.977	3	32.3511	FALSE	1.5548e+06	1.66778e+06	1.51523e+06	1.65413e+06
dicLab1_genemodels_DLAgn_00169670_1	DATESFTPGTVEYRPVAIALDTKGPEIR		759.144	4	31.815	FALSE	3900.64	3020.87	3267.08	3632.18
dicLab1_genemodels_DLAgn_00169670_1	NTGIVC[PPa]TIGPASR		680.356	2	17.3399	FALSE	1.22192e+06	1.50223e+06	1.3534e+06	1.3699e+06
dicLab1_genemodels_DLAgn_00169670_1	IGKPIIC[PPa]ATQMLESMTK		645.675	3	37.816	FALSE	817227	883001	793948	1.01889e+06
dicLab1_genemodels_DLAgn_00169670_1	APIIAVTR		420.769	2	15.9788	FALSE	466814	491442	671567	702197
dicLab1_genemodels_DLAgn_00169670_1	GDLGIEIPTEK		586.314	2	24.7683	FALSE	1.69282e+06	1.95493e+06	1.79817e+06	1.91064e+06
dicLab1_genemodels_DLAgn_00169670_1	VVQTGSHIYIDDGLISLK		653.358	3	31.2259	FALSE	607622	528261	615515	703651
dicLab1_genemodels_DLAgn_00169670_1	EAEAAMFHR		531.245	2	8.47886	FALSE	156530	203962	244320	252228
dicLab1_genemodels_DLAgn_00169670_1	KGVNLPGAAVDLPAVSEK		589	3	26.6608	FALSE	1.45443e+06	1.53735e+06	1.64255e+06	1.7394e+06
dicLab1_genemodels_DLAgn_00169670_1	VKDIGNDFLMC[PPa]EIENGGMLGSK		814.388	3	37.37	FALSE	140115	137881	146904	189714
dicLab1_genemodels_DLAgn_00155520_1	ILLANFLAQTEAMMK		847.454	2	48.1608	FALSE	394813	369650	405613	304509
dicLab1_genemodels_DLAgn_00155520_1	VNYHTGPIVWGEPGTNGQHAFYQLIHQGTR		676.337	5	31.1098	FALSE	284691	255093	235867	215413
dicLab1_genemodels_DLAgn_00155520_1	VWFVSNIDGTHIAK		529.616	3	28.0583	FALSE	681033	584538	628366	479014
dicLab1_genemodels_DLAgn_00155520_1	AITDVVNVGIGGSDLGPLMVTEALKPYSK		982.195	3	46.9081	FALSE	816289	679447	732967	626177
dicLab1_genemodels_DLAgn_00155520_1	MFSGDKINFTEGR		501.242	3	19.2756	FALSE	347383	280689	352733	299988
dicLab1_genemodels_DLAgn_00155520_1	NLITDEVMK		531.779	2	23.386	FALSE	1.22541e+06	1.11118e+06	1.18196e+06	878889
dicLab1_genemodels_DLAgn_00155520_1	TLAQLNAETTLFIIASK		917.52	2	44.1988	FALSE	971181	877789	964570	684239
dicLab1_genemodels_DLAgn_00155520_1	HFVALSTNGPK		585.817	2	11.9428	FALSE	400125	415371	526593	389840
dicLab1_genemodels_DLAgn_00155520_1	VSPYTLGALIAMYEHK		598.315	3	42.3731	FALSE	216685	158416	168905	126826
dicLab1_genemodels_DLAgn_00155520_1	TEDGDILLDYSK		684.83	2	24.4315	FALSE	1.10421e+06	1.07332e+06	1.13284e+06	754115
dicLab1_genemodels_DLAgn_00155520_1	LQDWYTAHALNLNMR		615.974	3	28.9026	FALSE	622854	544199	554199	386856
dicLab1_genemodels_DLAgn_00155520_1	TFTTQETITNAESAK		821.402	2	15.1445	FALSE	1.31377e+06	1.44456e+06	1.31755e+06	1.42931e+06
dicLab1_genemodels_DLAgn_00155520_1	FTAYFQQGDMESNGK		861.875	2	19.4889	FALSE	426070	406198	412731	326939
dicLab1_genemodels_DLAgn_00036360_1	FEEILNR		460.745	2	15.9066	FALSE	6.30831e+06	6.43149e+06	6.42158e+06	5.717e+06
dicLab1_genemodels_DLAgn_00036360_1	FSVDEEFPDLSLHNNHMAK		558.261	4	28.0864	FALSE	2.47418e+06	1.96924e+06	1.77545e+06	1.17223e+06
dicLab1_genemodels_DLAgn_00036360_1	MKFSVDEEFPDLSLHNNHMAK		623.045	4	27.2957	FALSE	127139	105550	118680	103130
dicLab1_genemodels_DLAgn_00036360_1	KLEKGESIDGMIPAQK		581.982	3	14.9755	FALSE	25390.6	18920.9	34577	46999.1
dicLab1_genemodels_DLAgn_00036360_1	LGSSEVDQVQMVVDGVK		895.454	2	30.126	FALSE	3.54029e+06	3.29572e+06	3.15902e+06	2.8343e+06
dicLab1_genemodels_DLAgn_00036360_1	LSIEALASLEGEFK		753.906	2	42.5282	FALSE	2.18418e+07	1.83594e+07	1.7678e+07	1.56876e+07
dicLab1_genemodels_DLAgn_00036360_1	YYPLDGMTDAEQEQLIADHFLFDKPVSPLLTC[PPa]AGMAR		1057.51	4	46.78	FALSE	1.97893e+06	1.56871e+06	1.40212e+06	1.42161e+06
dicLab1_genemodels_DLAgn_00036360_1	GKYYPLDGMTDAEQEQLIADHFLFDKPVSPLLTC[PPa]AGMAR		883.234	5	43.713	FALSE	135854	115117	136227	125002
dicLab1_genemodels_DLAgn_00036360_1	GIEKLSIEALASLEGEFK		645.354	3	45.3094	FALSE	72442.3	62226.8	52403.7	51192.1
dicLab1_genemodels_DLAgn_00166080_1	FIIPNIVK		472.302	2	33.7985	FALSE	4.72753e+06	4.52456e+06	5.01804e+06	4.03709e+06
dicLab1_genemodels_DLAgn_00166080_1	LVVDGAYEVIK		603.342	2	25.0978	FALSE	5.17914e+06	5.07118e+06	5.33288e+06	3.97299e+06
dicLab1_genemodels_DLAgn_00166080_1	IVADKDYSVTANSK		504.263	3	7.56989	FALSE	509977	506262	752078	554568
dicLab1_genemodels_DLAgn_00166080_1	VIGSGTNLDSAR		595.312	2	9.63632	FALSE	1.98601e+06	2.28226e+06	2.56362e+06	1.9019e+06
dicLab1_genemodels_DLAgn_00166080_1	SAETLWGVQK		559.796	2	18.7914	FALSE	2.10032e+06	2.19038e+06	2.48621e+06	1.93028e+06
dicLab1_genemodels_DLAgn_00166080_1	LNLVQR		371.732	2	11.4273	FALSE	856907	1.05896e+06	1.45274e+06	1.12586e+06
dicLab1_genemodels_DLAgn_00166080_1	LKGEAMDLQHGSLFLK		596.322	3	24.2058	FALSE	333560	320386	408922	304457
dicLab1_genemodels_DLAgn_00166080_1	VVVVTAGAR		436.272	2	9.09894	FALSE	2.05425e+06	2.15073e+06	3.25585e+06	2.21783e+06
dicLab1_genemodels_DLAgn_00166080_1	VHPVSTLVQGMHGVKDEVFLSVPC[PPa]VLGNSGLTDVIQMTLK		864.658	5	48.0096	FALSE	442601	344624	441539	318202
dicLab1_genemodels_DLAgn_00166080_1	GEAMDLQHGSLFLK		515.929	3	25.978	FALSE	651852	618059	651732	548473
dicLab1_genemodels_DLAgn_00166080_1	LHLHPSSC[PPa]HGWIIGEHGDSSVPVWSGVNVAGVC[PPa]LQGLNPK		722.363	6	35.3449	FALSE	543463	418861	456168	415658
dicLab1_genemodels_DLAgn_00166080_1	GYTSWAIGMSVADLVESILK		1070.55	2	48.2401	FALSE	2.30428e+06	2.0656e+06	1.68769e+06	1.59654e+06
dicLab1_genemodels_DLAgn_00166080_1	MGAEGDAENWK		604.256	2	9.75788	FALSE	910205	1.03896e+06	1.11133e+06	799331
dicLab1_genemodels_DLAgn_00166080_1	VTVVGVGMVGMASAVSILLK		966.057	2	48.1935	FALSE	819093	937452	1.11818e+06	819478
dicLab1_genemodels_DLAgn_00096300_1	TGDWFTVLEHYHR		554.267	3	31.4753	FALSE	445864	399783	375008	357099
dicLab1_genemodels_DLAgn_00096300_1	LNATISDLIMGNTYK		827.429	2	35.9749	FALSE	1.46186e+06	1.19203e+06	1.09979e+06	1.0705e+06
dicLab1_genemodels_DLAgn_00096300_1	VEDFDDKASLILQIVELPGPPASVK		894.153	3	46.983	FALSE	888759	734140	876662	819412
dicLab1_genemodels_DLAgn_00096300_1	C[PPa]GISEDATIAKEEAK		545.935	3	11.9904	FALSE	61867.6	53455.3	68568.9	63484.1
dicLab1_genemodels_DLAgn_00096300_1	RPGNFDGGVYSC[PPa]K		490.898	3	8.84898	FALSE	577929	599727	442297	285227
dicLab1_genemodels_DLAgn_00096300_1	VVAVNAGGR		421.746	2	4.94829	FALSE	133083	153223	258932	161235
dicLab1_genemodels_DLAgn_00096300_1	EHDFSEPPKFTTNLTDR		678.657	3	19.533	FALSE	76505	60255.5	78097.8	50802.3
dicLab1_genemodels_DLAgn_00096300_1	QIC[PPa]VQGIC[PPa]SLEIR		802.418	2	30.7064	FALSE	489318	567157	323789	217981
dicLab1_genemodels_DLAgn_00096300_1	TAEREDSGVYEMC[PPa]VK		596.603	3	13.2486	FALSE	274338	210189	353193	322458
dicLab1_genemodels_DLAgn_00096300_1	KTGDWFTVLEHYHR		447.976	4	27.3422	FALSE	49389.6	41544.9	46504.4	41195.6
dicLab1_genemodels_DLAgn_00046930_1	LGDVYVNDAFGTAHR		545.602	3	21.5238	FALSE	1.08818e+06	1.02373e+06	993683	799847
dicLab1_genemodels_DLAgn_00046930_1	ITLPVDFVTAEKFDEK		617.996	3	36.0374	FALSE	476904	373304	411787	328862
dicLab1_genemodels_DLAgn_00046930_1	WNTEDKVSHVSTGGGASLELLEGK		629.317	4	24.1424	FALSE	113621	92281.1	85454.9	102819
dicLab1_genemodels_DLAgn_00046930_1	KELDYFAMALEKPQRPFLAILGGAK		702.389	4	41.3018	FALSE	92361.6	71093.3	86584.7	59182.5
dicLab1_genemodels_DLAgn_00046930_1	ATQEQIDSFR		597.791	2	11.9767	FALSE	772811	786283	788088	569654
dicLab1_genemodels_DLAgn_00046930_1	YSLQPVAAELK		609.84	2	24.2658	FALSE	2.1863e+06	1.86683e+06	2.05631e+06	1.45072e+06
dicLab1_genemodels_DLAgn_00046930_1	AHSSMVGVNLPQK		456.575	3	14.342	FALSE	746725	704002	718809	580136
dicLab1_genemodels_DLAgn_00046930_1	AAVPSIQHC[PPa]LDNGAK		532.272	3	15.4677	FALSE	568818	534382	533276	388850
dicLab1_genemodels_DLAgn_00046930_1	AAGFLMK		369.204	2	16.4908	FALSE	317872	318594	407490	312119
dicLab1_genemodels_DLAgn_00046930_1	AYGAAVGR		382.706	2	4.49283	FALSE	130556	145593	238808	119342
sp|P42212|GFP_AEQVI	SAMPEGYVQER		633.793	2	12.0157	FALSE	2.01098e+06	1.78635e+06	1.84495e+06	1.33584e+06
sp|P42212|GFP_AEQVI	AEVKFEGDTLVNR		493.26	3	17.187	FALSE	246595	161202	300206	237157
sp|P42212|GFP_AEQVI	GEELFTGVVPILVELDGDVNGHK		813.092	3	48.1224	FALSE	1.14131e+06	930188	1.06586e+06	856169
sp|P42212|GFP_AEQVI	GIDFKEDGNILGHK		514.935	3	19.6107	FALSE	360870	230954	385088	308858
sp|P42212|GFP_AEQVI	HNIEDGSVQLADHYQQNTPIGDGPVLLPDNHYLSTQSALSK		895.241	5	31.2478	FALSE	573192	490824	479871	428010
dicLab1_genemodels_DLAgn_00164530_1	IPDGEKVDFDDIQK		540.27	3	18.6933	FALSE	2.05535e+06	2.05036e+06	748811	349249
dicLab1_genemodels_DLAgn_00164530_1	SALSNMGSNYSSHLQR		584.609	3	14.6582	FALSE	2.20221e+06	2.00365e+06	562426	140118
dicLab1_genemodels_DLAgn_00164530_1	KKEEEELIALKDR		400.978	4	11.1825	FALSE	128417	114649	82494.4	30294.2
dicLab1_genemodels_DLAgn_00164530_1	INELHEWMC[PPa]QLESEKFDHMER		555.852	5	32.757	FALSE	187042	154710	103522	74540.1
dicLab1_genemodels_DLAgn_00164530_1	DKINELHEWMC[PPa]QLESEKFDHMER		604.477	5	33.5835	FALSE	151264	133657	91286.1	73166.9
dicLab1_genemodels_DLAgn_00164530_1	IREEADIKK		367.88	3	1.93239	FALSE	14137.9	19486.8	18655.9	5966.32
dicLab1_genemodels_DLAgn_00164530_1	QLNIDHLNEDK		446.893	3	13.2345	FALSE	139634	161624	97026.8	64977.1
dicLab1_genemodels_DLAgn_00164590_1	MAALIDKVDEERYDMESK		715.006	3	21.7698	FALSE	287755	270993	247344	223853
dicLab1_genemodels_DLAgn_00164590_1	SLMLQIAATWIEKEK		587.659	3	43.6867	FALSE	160319	129252	147876	132837
dicLab1_genemodels_DLAgn_00164590_1	SLMLQIAATWIEK		752.416	2	46.8052	FALSE	8.71428e+06	8.53259e+06	6.11154e+06	5.2023e+06
dicLab1_genemodels_DLAgn_00164590_1	IKVVDLAGVK		521.337	2	19.8894	FALSE	67428	63622.1	85653.8	59812.4
dicLab1_genemodels_DLAgn_00164590_1	EVKEEAGEAVGDWR		525.586	3	13.3276	FALSE	955067	897217	515966	101628
dicLab1_genemodels_DLAgn_00164590_1	QAYMAENC[PPa]PSPSLSGDQAALMETC[PPa]KK		972.44	3	22.1703	FALSE	132008	135268	87084.2	100368
dicLab1_genemodels_DLAgn_00164590_1	EEAGEAVGDWR		609.773	2	13.4421	FALSE	2.46029e+06	2.53489e+06	1.25352e+06	201875
dicLab1_genemodels_DLAgn_00134260_1	ELFESLHLHPYDLTVDSLDVHAGR		691.599	4	35.9045	FALSE	213770	171939	167196	203508
dicLab1_genemodels_DLAgn_00134260_1	YNPVGASELR		553.285	2	13.996	FALSE	517266	478797	479221	517170
dicLab1_genemodels_DLAgn_00134260_1	MKDGVIYVYNDAAAADKHQPK		584.294	4	15.5093	FALSE	117272	81776.8	103495	125566
dicLab1_genemodels_DLAgn_00134260_1	LSIYGC[PPa]NPNEWTK		798.38	2	24.6613	FALSE	466812	413878	353677	409119
dicLab1_genemodels_DLAgn_00134260_1	TMAVPVAGSK		480.763	2	12.026	FALSE	219119	170412	260442	235229
dicLab1_genemodels_DLAgn_00134260_1	TENHINGEYFATIIK		583.965	3	26.8858	FALSE	396134	337421	345916	391215
dicLab1_genemodels_DLAgn_00134260_1	GLVVSLSTDDPMQFHYTK		680.003	3	31.7344	FALSE	411526	311020	302036	310401
dicLab1_genemodels_DLAgn_00134260_1	LSTC[PPa]DMC[PPa]EISR		700.304	2	15.7291	FALSE	219360	192178	202249	213751
dicLab1_genemodels_DLAgn_00134260_1	WMIQVPR		465.255	2	27.7006	FALSE	105547	93851.1	150553	165959
dicLab1_genemodels_DLAgn_00083900_1	YGYTHLSSGDLLR		494.584	3	20.7918	FALSE	2.70995e+06	2.46519e+06	1.9014e+06	1.2963e+06
dicLab1_genemodels_DLAgn_00083900_1	GFLIDGYPR		519.274	2	26.2081	FALSE	5.03985e+06	4.81421e+06	3.67932e+06	2.26157e+06
dicLab1_genemodels_DLAgn_00083900_1	ATEPVIAFYESR		691.851	2	27.0664	FALSE	6.26024e+06	5.92811e+06	4.1064e+06	2.40003e+06
dicLab1_genemodels_DLAgn_00083900_1	IIFVVGGPGSGK		565.832	2	25.304	FALSE	5.46612e+06	5.06762e+06	4.04898e+06	2.70521e+06
dicLab1_genemodels_DLAgn_00083900_1	GELVPLDTVLDMIK		771.926	2	48.149	FALSE	3.74997e+06	3.74073e+06	3.14889e+06	2.55355e+06
dicLab1_genemodels_DLAgn_00083900_1	KVDSELPVDEVFSQVAK		630.667	3	33.6203	FALSE	5.70079e+06	5.13417e+06	3.35281e+06	2.11277e+06
dicLab1_genemodels_DLAgn_00083900_1	IGKPC[PPa]LLLYVDAK		501.958	3	28.6117	FALSE	963714	921702	700948	594031
dicLab1_genemodels_DLAgn_00083900_1	KIGKPC[PPa]LLLYVDAK		544.657	3	24.6957	FALSE	277766	243265	189030	104841
dicLab1_genemodels_DLAgn_00083900_1	QLQAIMQK		480.271	2	12.3196	FALSE	376812	370996	353315	204976
dicLab1_genemodels_DLAgn_00191450_1	NGLMLAEIEELR		694.366	2	37.7363	FALSE	445773	452558	1.27214e+06	444215
dicLab1_genemodels_DLAgn_00191450_1	LQTENGEFTR		597.791	2	11.3172	FALSE	61498.3	58795.8	90403.6	50388.3
dicLab1_genemodels_DLAgn_00227010_1	AIGNPLPDIVWLK		718.419	2	42.8668	FALSE	310414	378506	356941	509300
dicLab1_genemodels_DLAgn_00227010_1	LNVEGAPLEILK		648.382	2	34.3301	FALSE	158652	181031	141040	237768
dicLab1_genemodels_DLAgn_00227010_1	RTEEGYYESITAVELK		629.983	3	24.4846	FALSE	77652.8	102150	72671.3	73841.2
dicLab1_genemodels_DLAgn_00227010_1	YTPQPAMQR		546.269	2	6.67242	FALSE	40595.9	53412.6	51159.9	60948.2
dicLab1_genemodels_DLAgn_00227010_1	YGQEQWEEGDLYDKEK		672.966	3	16.4372	FALSE	31380	40060.6	32074.4	50653.5
dicLab1_genemodels_DLAgn_00227010_1	LYVEPSGAQR		560.293	2	9.39837	FALSE	59287.4	82013.8	69735.3	91126.4
dicLab1_genemodels_DLAgn_00227010_1	EIAPPELEPLHMR		511.269	3	27.2707	FALSE	61256.7	63543.5	46639.7	46469.9
dicLab1_genemodels_DLAgn_00227010_1	GLVEESQLPEGR		657.338	2	15.9375	FALSE	78872.3	96078.9	89563.6	133545
dicLab1_genemodels_DLAgn_00227020_1	KLNIIDVQLSDTGEYTC[PPa]VAK		761.063	3	30.318	FALSE	84703.8	109619	184427	303018
dicLab1_genemodels_DLAgn_00227020_1	VNVLDLPGPPR		588.84	2	28.0589	FALSE	70960.5	114979	201741	280756
dicLab1_genemodels_DLAgn_00227020_1	ALDPLYPPGPPK		632.85	2	23.9527	FALSE	26991.9	47081.5	88334.6	161087
dicLab1_genemodels_DLAgn_00227020_1	IVMPETTSAR		552.79	2	12.9994	FALSE	11044.3	31876.5	53939.6	102449
dicLab1_genemodels_DLAgn_00227020_1	MTGIPIPTAK		514.794	2	23.734	FALSE	43880	69828.7	133860	210917
dicLab1_genemodels_DLAgn_00092480_1	TEWSELLADLVK		702.374	2	48.0415	FALSE	1.20699e+06	1.18516e+06	1.04638e+06	1.09261e+06
dicLab1_genemodels_DLAgn_00092480_1	IFANTPDSAC[PPa]VLGMR		833.408	2	27.4078	FALSE	508920	624642	458115	517440
dicLab1_genemodels_DLAgn_00092480_1	IIEIVDAITTTAQSHQR		632.678	3	31.7981	FALSE	198363	216329	181693	183846
dicLab1_genemodels_DLAgn_00092480_1	GGTPSAFDR		454.217	2	6.90351	FALSE	98470.3	146000	164411	139169
dicLab1_genemodels_DLAgn_00092480_1	STILGHVQR		505.791	2	8.36837	FALSE	59399.6	76653.1	88905.3	83138.7
dicLab1_genemodels_DLAgn_00092480_1	SLVFQPLAELK		622.866	2	37.3624	FALSE	1.46069e+06	1.61939e+06	1.25561e+06	1.3266e+06
dicLab1_genemodels_DLAgn_00092480_1	IGLLQGHQMLAVHDGFDGLAHGMIEPIGWSGVAGWTGK		792	5	43.1783	FALSE	138239	135717	131339	165034
dicLab1_genemodels_DLAgn_00092480_1	C[PPa]SSHLNIVGMVGSIDNDFC[PPa]GTDMTIGTDSALHR		902.911	4	39.69	FALSE	217387	236651	205454	254244
dicLab1_genemodels_DLAgn_00092480_1	LPLMEC[PPa]VQVTK		666.357	2	26.4314	FALSE	210148	264114	190818	239164
dicLab1_genemodels_DLAgn_00092480_1	NVLGHMQQGGTPTPFDR		618.969	3	19.885	FALSE	288708	345098	278313	339482
dicLab1_genemodels_DLAgn_00092480_1	TFILEVMGR		533.292	2	34.2494	FALSE	577712	549264	523639	507957
dicLab1_genemodels_DLAgn_00092480_1	LNIIIVAEGAINLK		740.958	2	47.1955	FALSE	796398	1.02601e+06	905256	911178
dicLab1_genemodels_DLAgn_00095810_1	LGLMEMIAFAK		612.33	2	44.2329	FALSE	1.031e+06	772212	871355	669975
dicLab1_genemodels_DLAgn_00095810_1	LPPNVLAVPDLAESVK		831.477	2	37.8452	FALSE	1.23783e+06	1.01382e+06	1.00082e+06	850256
dicLab1_genemodels_DLAgn_00095810_1	KIC[PPa]VIGSGNWGSAIAK		558.971	3	23.8147	FALSE	152320	125554	132690	109773
dicLab1_genemodels_DLAgn_00095810_1	KLTEIINTDHENVK		551.965	3	12.501	FALSE	91899.6	95164.4	108083	88620.9
dicLab1_genemodels_DLAgn_00095810_1	ELMQTTNFR		570.279	2	15.8453	FALSE	328333	322086	409841	300595
dicLab1_genemodels_DLAgn_00095810_1	TIEQLENELLNGQK		814.928	2	34.39	FALSE	643300	545666	558020	427472
dicLab1_genemodels_DLAgn_00095810_1	DAVGMSLIK		467.257	2	23.1036	FALSE	582521	505842	602577	420724
dicLab1_genemodels_DLAgn_00095810_1	NIVAVGAGFC[PPa]DGLGFGDNTK		1013.49	2	34.3858	FALSE	239780	201111	182225	149940
dicLab1_genemodels_DLAgn_00095810_1	VTVVEESDVVEIC[PPa]GALK		930.985	2	32.3313	FALSE	214211	177452	192899	145237
dicLab1_genemodels_DLAgn_00049730_1	MALDIEIATYR		648.337	2	32.367	FALSE	416749	305280	351754	180586
dicLab1_genemodels_DLAgn_00049730_1	NISEAEEWYK		634.793	2	18.6891	FALSE	234199	199052	218293	126083
dicLab1_genemodels_DLAgn_00049730_1	MQYEGIAAK		505.752	2	11.1473	FALSE	60616.6	53926.2	74926.5	38650.2
dicLab1_genemodels_DLAgn_00049730_1	EYQDLLNVK		561.295	2	22.0074	FALSE	265012	231587	281036	151804
dicLab1_genemodels_DLAgn_00049730_1	ADVDNATLAR		523.267	2	7.31811	FALSE	51635.8	44734.3	75545.8	35782.1
dicLab1_genemodels_DLAgn_00049730_1	EASGYQETIAR		612.796	2	8.17558	FALSE	64433.3	67924.9	84809.4	46284
dicLab1_genemodels_DLAgn_00049730_1	FLEQQNAALTAEIEK		852.944	2	24.8809	FALSE	202899	166118	182900	100672
dicLab1_genemodels_DLAgn_00081100_1	ITNAMFDDKYVLSSR		587.294	3	23.728	FALSE	268138	241751	297128	155178
dicLab1_genemodels_DLAgn_00081100_1	TFLIWVNEEDHTR		553.942	3	30.6538	FALSE	342931	286279	415968	202256
dicLab1_genemodels_DLAgn_00081100_1	GLSLPPAC[PPa]SR		536.284	2	16.5443	FALSE	571303	424948	780578	438724
dicLab1_genemodels_DLAgn_00081100_1	LYPPSSDFPDLR		703.851	2	27.5651	FALSE	858877	782034	795896	328296
dicLab1_genemodels_DLAgn_00081100_1	GWEFMWNER		627.772	2	32.8106	FALSE	627235	552141	617727	357911
dicLab1_genemodels_DLAgn_00081100_1	LTPNNWTLDQC[PPa]IQTGVDNPGHPFIK		960.476	3	32.5429	FALSE	143143	117228	108530	80866
dicLab1_genemodels_DLAgn_00081100_1	VPSPIAQFR		507.79	2	21.639	FALSE	400285	386420	505608	261989
dicLab1_genemodels_DLAgn_00081100_1	KHNNC[PPa]MASC[PPa]LTPAIYAK		502.496	4	17.6484	FALSE	61737.7	49905.1	65447.7	34482.1
dicLab1_genemodels_DLAgn_00049580_1	RVDFEGFLPMLQSIINNPNK		778.075	3	48.1268	FALSE	2.80005e+06	2.17769e+06	2.0468e+06	1.39908e+06
dicLab1_genemodels_DLAgn_00049580_1	IEFSPDQIEDYREAFGLFDR		816.389	3	42.7268	FALSE	38061.4	27331.9	51549.8	42561.8
dicLab1_genemodels_DLAgn_00049580_1	AGFEDYVEGLR		628.301	2	28.7807	FALSE	2.67492e+06	2.31947e+06	2.15818e+06	1.44195e+06
dicLab1_genemodels_DLAgn_00049580_1	KAEPAPAPAPAPEPAPAPAAAPAVDLSAVK		924.836	3	25.3819	FALSE	1.976e+06	1.64383e+06	1.38561e+06	1.03083e+06
dicLab1_genemodels_DLAgn_00049580_1	VAYNQIADIMR		647.335	2	27.8761	FALSE	2.08361e+06	1.75993e+06	1.53754e+06	1.08205e+06
dicLab1_genemodels_DLAgn_00049580_1	LLGNPSNDDMTSK		696.327	2	11.5694	FALSE	868303	777702	794943	546536
dicLab1_genemodels_DLAgn_00049580_1	IEFSPDQIEDYR		756.354	2	26.8661	FALSE	3.34803e+06	2.91509e+06	2.4096e+06	1.702e+06
dicLab1_genemodels_DLAgn_00213640_1	TFIAVKPDGVQR		444.254	3	15.4275	FALSE	3.39313e+06	6.03364e+06	3.86407e+06	7.73312e+06
dicLab1_genemodels_DLAgn_00213640_1	NIIHGSDTLENAKK		513.942	3	7.2176	FALSE	195705	370301	399348	745132
dicLab1_genemodels_DLAgn_00213640_1	MMLGETNPADSKPGSIR		601.962	3	16.5008	FALSE	2.89618e+06	4.96676e+06	2.74029e+06	6.13077e+06
dicLab1_genemodels_DLAgn_00213640_1	EVDLWFK		468.745	2	29.9113	FALSE	3.93655e+06	6.24791e+06	3.63674e+06	6.75609e+06
dicLab1_genemodels_DLAgn_00213640_1	DMPFYGGLC[PPa]K		601.273	2	25.6335	FALSE	5.07987e+06	8.51839e+06	4.92008e+06	9.26819e+06
dicLab1_genemodels_DLAgn_00213640_1	YMSSGPVLAMVWEGQSIVK		1041.52	2	44.3374	FALSE	2.4669e+06	3.49452e+06	2.06088e+06	4.27988e+06
dicLab1_genemodels_DLAgn_00213640_1	NHYLDLK		451.74	2	11.0461	FALSE	742354	1.30044e+06	1.13334e+06	1.96473e+06
dicLab1_genemodels_DLAgn_00213640_1	GLC[PPa]GEIIK		452.252	2	16.7556	FALSE	1.33255e+06	2.70209e+06	1.47939e+06	3.3582e+06
dicLab1_genemodels_DLAgn_00213640_1	FMQASEDHMK		408.511	3	6.1756	FALSE	127482	239342	180111	359253
dicLab1_genemodels_DLAgn_00213640_1	NIIHGSDTLENAK		471.244	3	10.1507	FALSE	777723	1.35805e+06	859633	1.63517e+06
dicLab1_genemodels_DLAgn_00213640_1	KEVDLWFK		532.792	2	23.3098	FALSE	174458	281470	170806	362481
dicLab1_genemodels_DLAgn_00213640_1	AEEFVAYTPC[PPa]GQPWLYE		1037.47	2	38.1358	FALSE	805540	1.22167e+06	665103	1.23813e+06
dicLab1_genemodels_DLAgn_00029710_1	AAMDVYLTQVK		619.826	2	23.9546	FALSE	327171	316570	314892	233384
dicLab1_genemodels_DLAgn_00029710_1	TLMDPIITEYYAK		779.397	2	33.886	FALSE	370115	325063	305868	246913
dicLab1_genemodels_DLAgn_00029710_1	LQEIFEAIAASITKN		824.451	2	46.2558	FALSE	30584.6	25395.3	39380.1	27334.3
dicLab1_genemodels_DLAgn_00029710_1	IKLEPIVEELR		446.938	3	29.4326	FALSE	73939.8	75548.4	51766.8	47654.8
dicLab1_genemodels_DLAgn_00029710_1	ALDQLDDTEYR		669.812	2	15.8979	FALSE	305029	303310	302526	250275
dicLab1_genemodels_DLAgn_00029710_1	LEDMYNQVK		570.274	2	12.4954	FALSE	105870	120796	136137	100032
dicLab1_genemodels_DLAgn_00029710_1	DAPSQLAHVR		547.291	2	8.42907	FALSE	27223.3	24857.8	32230.8	24405.5
dicLab1_genemodels_DLAgn_00029710_1	TALMPIVESVR		608.342	2	30.0319	FALSE	706853	662130	638494	511093
dicLab1_genemodels_DLAgn_00029710_1	ASVMADIDALK		567.297	2	27.6718	FALSE	325961	308014	285244	220669
dicLab1_genemodels_DLAgn_00157250_1	TIIPPKLPIEIPQPK		562.018	3	36.2034	FALSE	195960	221245	160947	261355
dicLab1_genemodels_DLAgn_00157250_1	GVTTLTLPNLFKDDEGLYTLR		789.425	3	43.4343	FALSE	178965	215192	181293	288677
dicLab1_genemodels_DLAgn_00157250_1	GVPSAPGQVISTR		634.852	2	15.8706	FALSE	227730	269793	228938	295573
dicLab1_genemodels_DLAgn_00157250_1	MSDPIAALDPTEFAK		803.395	2	36.8441	FALSE	180746	207800	117185	346505
dicLab1_genemodels_DLAgn_00157250_1	INITFLEK		489.287	2	29.2212	FALSE	352488	391953	360006	403465
dicLab1_genemodels_DLAgn_00157250_1	KLDLSGDVYEK		633.832	2	15.2239	FALSE	81351.1	95947.3	94048.9	115038
dicLab1_genemodels_DLAgn_00157250_1	AALTIPSSPYDIGLLNC[PPa]DGHSMVLNWK		996.165	3	43.4477	FALSE	204709	199694	150255	213797
dicLab1_genemodels_DLAgn_00157250_1	AVAGFQEVSC[PPa]GVDEK		805.38	2	18.5505	FALSE	76558.1	99549.3	73936.5	107952
dicLab1_genemodels_DLAgn_00157250_1	VTGLEANTSYIFR		735.883	2	28.142	FALSE	239096	247604	204754	233299
dicLab1_genemodels_DLAgn_00157250_1	FKQEEESC[PPa]PYAWLPYTAAMLPK		891.762	3	41.0166	FALSE	191148	194960	162234	246561
dicLab1_genemodels_DLAgn_00157250_1	VNTQVPIR		463.775	2	11.0848	FALSE	71762.8	95282.7	88191	99656.7
dicLab1_genemodels_DLAgn_00174950_1	NLMGYYIDGR		601.287	2	24.5896	FALSE	307332	394052	287418	342266
dicLab1_genemodels_DLAgn_00174950_1	YLQVTGLHEGETYVFR		637.992	3	27.0542	FALSE	92755.7	116529	83177	117013
dicLab1_genemodels_DLAgn_00174950_1	FVVHGLIPGETYVFR		578.651	3	35.0216	FALSE	367730	405043	285116	440235
dicLab1_genemodels_DLAgn_00174950_1	SSVFVQWEAPK		639.33	2	26.1545	FALSE	218177	260116	192505	259504
dicLab1_genemodels_DLAgn_00174950_1	AKVDSLAIQR		550.825	2	9.81977	FALSE	30439.7	37509.5	38992.5	48560.5
dicLab1_genemodels_DLAgn_00174950_1	IENKYGVHSLIISR		407.983	4	18.2573	FALSE	11150.3	10781	10897	14870.4
dicLab1_genemodels_DLAgn_00174950_1	GHYSIEISDGVQTHTR		600.627	3	13.9234	FALSE	72261.5	93077.2	70629.3	101888
dicLab1_genemodels_DLAgn_00174950_1	VVGGLPDVVTIMEQK		792.937	2	39.2436	FALSE	236173	256628	252023	327015
dicLab1_genemodels_DLAgn_00174950_1	SPTPASTPASTPIPK		726.391	2	13.7417	FALSE	38061.6	63364.9	32425.7	54455.5
dicLab1_genemodels_DLAgn_00174950_1	TPAVTPVPPK		503.8	2	11.5735	FALSE	20429.8	31710.3	27186.7	40315.6
dicLab1_genemodels_DLAgn_00138380_1	FLSQPFQVAEVFTGHMGK		675.008	3	40.8212	FALSE	151709	124792	153812	87753.8
dicLab1_genemodels_DLAgn_00138380_1	TVLIMELINNVAK		729.423	2	48.0712	FALSE	652498	546416	575244	376837
dicLab1_genemodels_DLAgn_00138380_1	VVDLLAPYAK		544.821	2	28.2703	FALSE	287973	268015	339781	186112
dicLab1_genemodels_DLAgn_00138380_1	FTQAGSEVSALLGR		718.381	2	28.7485	FALSE	283642	253463	290003	163900
dicLab1_genemodels_DLAgn_00138380_1	LVLEVAQHLGESTVR		550.977	3	26.5842	FALSE	143546	126100	166815	88567
dicLab1_genemodels_DLAgn_00138380_1	IGLFGGAGVGK		488.285	2	24.4946	FALSE	190310	187649	244609	116571
dicLab1_genemodels_DLAgn_00138380_1	TIAMDGTEGLVR		631.824	2	21.0171	FALSE	212091	183043	251398	119091
dicLab1_genemodels_DLAgn_00138380_1	AHGGYSVFAGVGER		469.565	3	17.788	FALSE	184450	168700	230131	122286
dicLab1_genemodels_DLAgn_00138380_1	AIAELGIYPAVDPLDSTSR		994.52	2	37.5481	FALSE	337623	303340	333300	201807
dicLab1_genemodels_DLAgn_00138380_1	VALTGLTVAEYFR		720.398	2	38.8996	FALSE	434596	365268	423600	238918
dicLab1_genemodels_DLAgn_00138380_1	KGSITSVQAIYVPADDLTDPAPATTFAHLDATTVLSR		961.501	4	40.031	FALSE	122405	98680.5	124529	102728
dicLab1_genemodels_DLAgn_00138380_1	VALVYGQMNEPPGAR		801.409	2	21.322	FALSE	162998	146006	196156	98579.4
dicLab1_genemodels_DLAgn_00131990_1	LAMQEFMILPVGASSFK		934.986	2	46.3481	FALSE	609994	491044	432899	390069
dicLab1_genemodels_DLAgn_00131990_1	MAQSNGWGVMVSHR		520.578	3	17.65	FALSE	130408	122069	115612	108685
dicLab1_genemodels_DLAgn_00131990_1	GNPTVEVDLYTK		668.343	2	21.0135	FALSE	491510	469118	391686	264392
dicLab1_genemodels_DLAgn_00131990_1	GNPTVEVDLYTKK		732.391	2	17.0821	FALSE	21328.1	14811.3	27649.5	21222.9
dicLab1_genemodels_DLAgn_00005730_1	SHREPYYDYAGAFQC[PPa]LVEDAGEVAFVK		784.618	4	46.6494	FALSE	114817	83452.8	112754	98277.3
dicLab1_genemodels_DLAgn_00005730_1	C[PPa]LVEGAGDVAFIK		696.863	2	27.6503	FALSE	155717	169348	162044	122782
dicLab1_genemodels_DLAgn_00005730_1	FGSTGSDPTFR		586.273	2	12.6022	FALSE	70644.4	80807.2	88471.1	53863.7
dicLab1_genemodels_DLAgn_00005730_1	YYGYAGAFR		534.251	2	17.8257	FALSE	243585	246348	269605	197423
dicLab1_genemodels_DLAgn_00005730_1	NSGVTWDTLK		560.785	2	19.5552	FALSE	93202.9	99490.6	121781	82655.2
dicLab1_genemodels_DLAgn_00005730_1	DNTIDC[PPa]IIAIK		645.342	2	31.3268	FALSE	87121.1	80586.5	77503.4	59728.5
dicLab1_genemodels_DLAgn_00005730_1	KDQQMADLILK		651.858	2	22.0042	FALSE	26974.6	30059.3	39189.2	23463.4
dicLab1_genemodels_DLAgn_00005730_1	EQTPAASSTAIK		602.314	2	6.15932	FALSE	27097.5	28134	53305.4	33431.2
dicLab1_genemodels_DLAgn_00167900_1	GRPTSTNPIASIFAWTR		625.667	3	41.2125	FALSE	360220	260632	303454	168497
dicLab1_genemodels_DLAgn_00167900_1	LIDDMVAQVLK		622.85	2	36.2306	FALSE	314553	242114	287211	152646
dicLab1_genemodels_DLAgn_00167900_1	LILSNVDVELK		621.869	2	30.8805	FALSE	375476	316659	346030	182953
dicLab1_genemodels_DLAgn_00167900_1	GKLDGNPDLVK		578.322	2	9.27358	FALSE	25759.5	26065.3	39932.1	20267.4
dicLab1_genemodels_DLAgn_00167900_1	VC[PPa]VETVESGTMTK		727.847	2	14.0563	FALSE	87457.7	82267.2	92803.3	67043.6
dicLab1_genemodels_DLAgn_00167900_1	SSGAFVWAC[PPa]K		563.771	2	20.8921	FALSE	100660	98360.5	107289	64245.7
dicLab1_genemodels_DLAgn_00242100_1	ILYADFK		435.242	2	20.4682	FALSE	2.53959e+06	2.57202e+06	4.04107e+06	2.1287e+06
dicLab1_genemodels_DLAgn_00242100_1	TPGLMENSLVIHQLR		569.979	3	27.403	FALSE	1.13342e+06	916300	1.46685e+06	966534
dicLab1_genemodels_DLAgn_00242100_1	ESIYTIQYNVR		693.357	2	22.772	FALSE	2.38754e+06	1.67183e+06	2.76245e+06	1.72978e+06
dicLab1_genemodels_DLAgn_00242100_1	RESIYTIQYNVR		514.607	3	18.8152	FALSE	1.39551e+06	1.02909e+06	1.97495e+06	1.30624e+06
dicLab1_genemodels_DLAgn_00242100_1	LATLVTMTQALAR		694.9	2	36.084	FALSE	4.94429e+06	3.60494e+06	5.94128e+06	4.09815e+06
dicLab1_genemodels_DLAgn_00242100_1	LLC[PPa]MLYAVHAGAEEAAASK		673.673	3	30.1671	FALSE	740012	570390	885899	680066
dicLab1_genemodels_DLAgn_00099060_1	SGFIEEDELKLFLQNFSAGAR		791.069	3	47.7603	FALSE	46320.9	25447.9	46207.9	41190.5
dicLab1_genemodels_DLAgn_00099060_1	AFAIIDQDK		510.772	2	19.4188	FALSE	4.40758e+06	4.29457e+06	4.05519e+06	3.09106e+06
dicLab1_genemodels_DLAgn_00099060_1	LFLQNFSAGAR		612.33	2	27.3563	FALSE	6.18139e+06	5.83638e+06	4.89682e+06	4.06144e+06
dicLab1_genemodels_DLAgn_00099060_1	YKDFFAK		459.74	2	13.147	FALSE	603941	608356	726140	538466
dicLab1_genemodels_DLAgn_00099060_1	AGDSDGDGMIGADEFAALVKG		998.452	2	38.2444	FALSE	260629	174350	277732	249144
dicLab1_genemodels_DLAgn_00099060_1	ALTDAETK		424.722	2	3.86855	FALSE	118473	141322	220771	101195
dicLab1_genemodels_DLAgn_00099060_1	AGDSDGDGMIGADEFAALVK		969.941	2	36.9691	FALSE	3.52043e+06	2.85224e+06	2.38248e+06	1.86087e+06
dicLab1_genemodels_DLAgn_00241400_1	KKLEADLIQVQSEVDDTVQEAR		629.332	4	28.9223	FALSE	1.2455e+06	1.25339e+06	950203	1.60339e+06
dicLab1_genemodels_DLAgn_00241400_1	KLEADLIQVQSEVDDTVQEAR		796.075	3	32.6205	FALSE	6.44158e+06	7.06999e+06	4.31775e+06	6.87471e+06
dicLab1_genemodels_DLAgn_00241400_1	DAQLHLDDALR		633.826	2	20.6799	FALSE	3.98564e+06	4.50339e+06	3.80784e+06	5.17886e+06
dicLab1_genemodels_DLAgn_00241400_1	LEADLIQVQSEVDDTVQEAR		1129.56	2	34.531	FALSE	626188	796126	416351	645439
dicLab1_genemodels_DLAgn_00263030_1	MQGSLEDQIVAANPLLEAYGNAK		1216.61	2	40.5393	FALSE	1.92155e+06	1.5053e+06	2.09354e+06	1.58826e+06
dicLab1_genemodels_DLAgn_00263030_1	IEAPPHIFSISDNGYQFMLTDR		851.081	3	38.7614	FALSE	1.3044e+06	884794	1.32071e+06	891274
dicLab1_genemodels_DLAgn_00263030_1	RIEAPPHIFSISDNGYQFMLTDR		677.588	4	35.512	FALSE	667379	468886	687416	416810
dicLab1_genemodels_DLAgn_00119890_1	EAYPGDVFYLHSR		518.584	3	23.68	FALSE	105398	96363.9	127601	76651.6
dicLab1_genemodels_DLAgn_00119890_1	AVDSLVPIGR		513.801	2	23.4462	FALSE	197680	189384	261507	129590
dicLab1_genemodels_DLAgn_00119890_1	GIRPAINVGLSVSR		480.288	3	22.9568	FALSE	173317	129847	206403	106276
dicLab1_genemodels_DLAgn_00119890_1	TGAIVDVPVGVELLGR		797.962	2	40.033	FALSE	433086	376849	502144	276304
dicLab1_genemodels_DLAgn_00119890_1	ILGADTSADLEETGR		774.381	2	18.5185	FALSE	187533	178894	242695	139843
dicLab1_genemodels_DLAgn_00119890_1	NVQAEEMVEFSSGLK		834.401	2	28.0676	FALSE	99481.5	95406	104733	62523.3
dicLab1_genemodels_DLAgn_00119890_1	STVAQLVK		423.258	2	13.4608	FALSE	39996.9	39629.2	78318.2	37553.1
dicLab1_genemodels_DLAgn_00063750_1	ANAFVAELK		481.769	2	20.4665	FALSE	89043.9	96197.5	130069	76413.2
dicLab1_genemodels_DLAgn_00063750_1	YFSTPLLLGK		569.829	2	32.8129	FALSE	146287	154593	177979	115383
dicLab1_genemodels_DLAgn_00063750_1	TIIPLISQC[PPa]TPK		692.897	2	30.7263	FALSE	132140	152837	148035	106339
dicLab1_genemodels_DLAgn_00063750_1	AGAGSATLSMAYAGAR		727.856	2	18.6221	FALSE	151089	165168	178272	151981
dicLab1_genemodels_DLAgn_00063750_1	VAVLGASGGIGQPLSLLLK		897.048	2	47.1297	FALSE	215326	209750	244396	165594
dicLab1_genemodels_DLAgn_00063750_1	NLGVGMLSAFEEK		697.853	2	35.4813	FALSE	158294	164618	183183	108741
dicLab1_genemodels_DLAgn_00063750_1	FTFSVLDAMNGK		665.329	2	36.6052	FALSE	116117	113351	133859	84464.4
dicLab1_genemodels_DLAgn_00137220_1	ILGNPSADDLANKR		495.267	3	12.64	FALSE	1.46145e+06	1.58073e+06	1.68352e+06	1.46274e+06
dicLab1_genemodels_DLAgn_00137220_1	GSYDDYVEGLR		637.288	2	20.5202	FALSE	3.84564e+06	3.97968e+06	4.23951e+06	3.16317e+06
dicLab1_genemodels_DLAgn_00137220_1	LNFEAFLPMLK		661.862	2	48.057	FALSE	6.13866e+06	4.98492e+06	5.87907e+06	4.82171e+06
dicLab1_genemodels_DLAgn_00137220_1	ALGQNPTNKDVVK		461.925	3	5.90315	FALSE	68361.9	65287	130657	103200
dicLab1_genemodels_DLAgn_00137220_1	VGDSQVAYNQVADIMR		883.431	2	27.4161	FALSE	4.13472e+06	4.13118e+06	4.03455e+06	3.47035e+06
dicLab1_genemodels_DLAgn_00137220_1	LNFEAFLPMLKEVDTQPK		707.375	3	46.7955	FALSE	448.537	7485.48	13392.5	11465.8
dicLab1_genemodels_DLAgn_00137220_1	RLNFEAFLPMLK		493.611	3	42.8572	FALSE	875177	692573	911915	804175
dicLab1_genemodels_DLAgn_00137220_1	ILGNPSADDLANK		664.346	2	15.0992	FALSE	1.07824e+06	1.14961e+06	1.2009e+06	1.15565e+06
dicLab1_genemodels_DLAgn_00137220_1	SQVAYNQVADIMR		747.872	2	24.8101	FALSE	68369.3	87714	82079	78731.2
dicLab1_genemodels_DLAgn_00137220_1	GNPSADDLANKR		629.313	2	12.6472	FALSE	24550	26933.4	38954.2	10535.3
dicLab1_genemodels_DLAgn_00001600_1	FFATFSPK		472.747	2	23.5355	FALSE	2.06001e+06	2.19735e+06	1.82609e+06	1.72521e+06
dicLab1_genemodels_DLAgn_00001600_1	LNEVDFYEPFMDDPVVIPGKPYTEDELVDFIEDNDRPTLR		1186.32	4	47.8731	FALSE	473121	430981	428287	392290
dicLab1_genemodels_DLAgn_00001600_1	KYDVMVVYYHDHPGSSR		513.995	4	15.4735	FALSE	587545	541761	585437	575927
dicLab1_genemodels_DLAgn_00001600_1	KESLDFPEYDGKDR		566.937	3	15.1302	FALSE	440500	397443	423910	433650
dicLab1_genemodels_DLAgn_00001600_1	SEHFEAYADAAEEFHPHIK		557.757	4	22.3805	FALSE	523030	445170	449010	454786
dicLab1_genemodels_DLAgn_00001600_1	PDGFEFLEILK		654.348	2	46.1091	FALSE	150227	126051	98525.2	89030.6
dicLab1_genemodels_DLAgn_00001600_1	PVEIIDNSR		521.78	2	12.581	FALSE	67178.9	83549.7	70445.3	70866.4
dicLab1_genemodels_DLAgn_00001600_1	GFEFLEILK		548.308	2	44.0449	FALSE	38042.4	33806.5	20335.1	19743.1
dicLab1_genemodels_DLAgn_00103690_1	AVGGSLAQGDVISAIDGVSTEGMTHLEAQNK		1019.17	3	38.2717	FALSE	265526	190430	144359	113292
dicLab1_genemodels_DLAgn_00103690_1	MDSPMPVIPHQK		460.565	3	17.8689	FALSE	150351	123358	99623	31506
dicLab1_genemodels_DLAgn_00103690_1	ILAHITGTEYMQDPDEEALAK		782.383	3	24.4448	FALSE	707286	303528	311825	102851
dicLab1_genemodels_DLAgn_00103690_1	VIANTAANVEYTPSFNPIALK		1117.1	2	34.503	FALSE	273121	119232	143337	54155.1
dicLab1_genemodels_DLAgn_00141100_1	NNIVNTMR		481.248	2	10.084	FALSE	492213	580873	713245	595699
dicLab1_genemodels_DLAgn_00141100_1	YEFGIFNQK		573.285	2	27.2388	FALSE	1.20169e+06	1.09829e+06	1.32414e+06	1.01501e+06
dicLab1_genemodels_DLAgn_00141100_1	IVNGWQVEEADDWLR		915.444	2	35.0585	FALSE	1.08778e+06	979289	1.04214e+06	833506
dicLab1_genemodels_DLAgn_00141100_1	APC[PPa]DFNLK		489.739	2	15.0639	FALSE	364887	374665	282506	391833
dicLab1_genemodels_DLAgn_00240110_1	TPGIMEHHLVIHQLR		594.326	3	39.4903	FALSE	137845	136554	123480	175280
dicLab1_genemodels_DLAgn_00189240_1	SGFIEEDELKLFLQNFK		686.358	3	46.9772	FALSE	21935.9	20869	22421.9	19858.3
dicLab1_genemodels_DLAgn_00189240_1	AFFIIDQDK		548.787	2	28.2021	FALSE	4.73966e+06	4.51208e+06	4.5577e+06	2.65048e+06
dicLab1_genemodels_DLAgn_00189240_1	DADIAAALAGC[PPa]K		595.298	2	22.9885	FALSE	3.6742e+06	3.53732e+06	3.53717e+06	2.54928e+06
dicLab1_genemodels_DLAgn_00189240_1	KAFFIIDQDK		612.835	2	22.6411	FALSE	149899	148600	177105	89646.2
dicLab1_genemodels_DLAgn_00227030_1	IQDLLEGVPYFFR		798.925	2	46.0442	FALSE	63623.3	115372	225619	399741
dicLab1_genemodels_DLAgn_00227030_1	VPNLIDSAGYFFR		749.888	2	41.9555	FALSE	119618	193703	231757	372452
dicLab1_genemodels_DLAgn_00227030_1	VTGYLIDALEK		611.34	2	30.5612	FALSE	25388.8	50021.2	126681	224850
dicLab1_genemodels_DLAgn_00266690_1	FLDVVVSALSR		603.348	2	37.958	FALSE	876668	1.13121e+06	800511	638540
dicLab1_genemodels_DLAgn_00266690_1	IHVDPDNFR		556.778	2	14.0098	FALSE	150866	235239	178014	153965
dicLab1_genemodels_DLAgn_00266690_1	QFTPDVQEAWQK		738.859	2	22.1917	FALSE	125585	178729	116475	93549.2
dicLab1_genemodels_DLAgn_00266690_1	IFAQIISVC[PPa]VAAK		717.413	2	34.2298	FALSE	103682	196737	106828	103525
dicLab1_genemodels_DLAgn_00266690_1	AAITSWWEK		546.28	2	26.3642	FALSE	123234	176121	123845	92550.1
dicLab1_genemodels_DLAgn_00096370_1	INNYILER		517.785	2	17.2645	FALSE	110809	131698	153046	170452
dicLab1_genemodels_DLAgn_00096370_1	AIIGEAAELEC[PPa]K		659.34	2	20.8211	FALSE	154157	159975	136834	151081
dicLab1_genemodels_DLAgn_00096370_1	AIVVGTPTPTVTWSR		792.941	2	27.9207	FALSE	317772	259079	298961	300229
dicLab1_genemodels_DLAgn_00096370_1	SLAMYWVR		513.266	2	28.4267	FALSE	129193	131161	138535	174133
dicLab1_genemodels_DLAgn_00096370_1	VAPEDADTYK		554.761	2	6.09025	FALSE	21720.5	38811.4	32923.4	23737.4
dicLab1_genemodels_DLAgn_00124710_1	YLTVAAIFR		527.308	2	36.05	FALSE	175015	148820	140415	110981
dicLab1_genemodels_DLAgn_00124710_1	LHFFMPGFAPLTSR		540.95	3	39.4841	FALSE	92971.1	73251.1	77651.4	64545.5
dicLab1_genemodels_DLAgn_00124710_1	GHYTEGAELVDSVLDVVR		653.665	3	41.463	FALSE	146080	114267	125723	92713.2
dicLab1_genemodels_DLAgn_00124710_1	ISEQFTAMFR		615.303	2	29.1599	FALSE	79997.3	73461.3	66877.2	44128.9
dicLab1_genemodels_DLAgn_00124710_1	AVLVDLEPGTMDSVR		801.414	2	30.6116	FALSE	155348	127500	124120	102808
dicLab1_genemodels_DLAgn_00124710_1	LAVNMVPFPR		572.321	2	31.9934	FALSE	69523.8	53235.2	60703.8	43548.7
dicLab1_genemodels_DLAgn_00227550_1	QREEQAEPDGTEEADKVAYLLGLNSAEMLK		834.408	4	39.7572	FALSE	1.86262e+06	1.88937e+06	1.28651e+06	2.46402e+06
dicLab1_genemodels_DLAgn_00227550_1	EEQAEPDGTEEADKVAYLLGLNSAEMLK		1017.49	3	43.0748	FALSE	1.67456e+06	1.64619e+06	1.26564e+06	2.05798e+06
dicLab1_genemodels_DLAgn_00227550_1	GQTVQQVK		444.251	2	1.78705	FALSE	88289.1	139245	200574	231402
dicLab1_genemodels_DLAgn_00227550_1	GTEEADKVAYLLGLNSAEMLK		751.387	3	39.9334	FALSE	284838	316591	225856	363541
dicLab1_genemodels_DLAgn_00015830_1	LVPSLGGQVGGQIITVGGHFVSK		750.758	3	35.1187	FALSE	544713	341746	320862	254270
dicLab1_genemodels_DLAgn_00015830_1	DVGQLHFVGLNTGGGAPVPPPKPGSK		632.342	4	26.5162	FALSE	309165	195324	210804	139048
dicLab1_genemodels_DLAgn_00015830_1	TFISPWEK		504.263	2	24.0186	FALSE	558726	439513	329680	152447
dicLab1_genemodels_DLAgn_00015830_1	DIMLEELSLQNNR		787.896	2	32.2928	FALSE	461256	285038	254851	166247
dicLab1_genemodels_DLAgn_00015830_1	GAGAGGAGGAGGAGGAGELGGGDHGK		641.628	3	4.64537	FALSE	73990.6	45791.9	68862.9	35031.8
dicLab1_genemodels_DLAgn_00007510_1	TYLAMDTDKEVIGYVIPVFR		777.408	3	43.8574	FALSE	183553	209717	137823	160638
dicLab1_genemodels_DLAgn_00007510_1	FVC[PPa]HGLTTGTNYVFR		595.963	3	23.213	FALSE	30765.7	34527.8	36378.9	50735.5
dicLab1_genemodels_DLAgn_00007510_1	GTTSLVLIGDEFR		704.378	2	34.368	FALSE	175075	169497	123586	181949
dicLab1_genemodels_DLAgn_00251790_1	LQSEVEDLMIDVER		838.414	2	35.5141	FALSE	9.46625e+06	1.02848e+07	7.18799e+06	9.98786e+06
dicLab1_genemodels_DLAgn_00122260_1	ILDVQPEALHQR		473.597	3	17.5457	FALSE	154225	165381	183787	163191
dicLab1_genemodels_DLAgn_00122260_1	AGLAHLQGLAGSVNVTGDDVK		674.692	3	25.4004	FALSE	199748	202828	206484	195886
dicLab1_genemodels_DLAgn_00122260_1	YFHPSINEYLK		470.907	3	23.7017	FALSE	59275.4	65098.4	65291.6	61118.6
dicLab1_genemodels_DLAgn_00122260_1	KYPEDGSAPYGAR		470.893	3	6.21541	FALSE	35262.7	44880.9	61375.4	61908.8
dicLab1_genemodels_DLAgn_00122260_1	YVGSMVSDIHR		421.877	3	13.7078	FALSE	71669	74495.8	100419	83870.2
dicLab1_genemodels_DLAgn_00122260_1	IYSINEGYAK		579.295	2	14.3592	FALSE	176299	208724	239884	183721
dicLab1_genemodels_DLAgn_00134890_1	SYLSEEMLAEFK		723.845	2	35.0365	FALSE	1.96376e+06	1.62792e+06	1.37791e+06	789677
dicLab1_genemodels_DLAgn_00134890_1	AAFDMFDTDGGGDISTK		874.378	2	28.1457	FALSE	1.36184e+06	1.13236e+06	1.00779e+06	522070
dicLab1_genemodels_DLAgn_00134890_1	DGDKNTDGMLDFDEFLK		653.96	3	38.2112	FALSE	223158	128633	205654	101870
dicLab1_genemodels_DLAgn_00134890_1	NGDGYIDREEFALIIR		627.655	3	33.1674	FALSE	314626	249596	212903	115373
dicLab1_genemodels_DLAgn_00134890_1	SEEELAEC[PPa]FR		642.282	2	18.404	FALSE	571873	662949	469561	304417
dicLab1_genemodels_DLAgn_00000460_1	LTLADMNVLLFR		703.397	2	47.0482	FALSE	320586	287018	338145	294207
dicLab1_genemodels_DLAgn_00000460_1	LTPGSVIAFR		530.811	2	26.4691	FALSE	177672	173437	181814	162896
dicLab1_genemodels_DLAgn_00000460_1	ESGYNMIHFTPLQTLGESR		727.353	3	33.9362	FALSE	61059.4	45939.3	51395.1	50438.1
dicLab1_genemodels_DLAgn_00000460_1	HLEGISYR		487.756	2	9.06715	FALSE	20652.5	23315.6	32423	28118.3
dicLab1_genemodels_DLAgn_00000460_1	NIILAFAGTLR		594.859	2	40.344	FALSE	307504	253344	304484	248831
dicLab1_genemodels_DLAgn_00000460_1	LEQGFELQFR		633.828	2	27.9573	FALSE	194483	183722	185599	134788
dicLab1_genemodels_DLAgn_00200090_1	GTPGGVGGVGEPGR		598.805	2	8.23748	FALSE	47031.8	40038.7	55398.7	25365.2
dicLab1_genemodels_DLAgn_00200090_1	RGPTGELGATGPAGNR		504.262	3	6.47004	FALSE	89120.3	76593	117259	48007.5
dicLab1_genemodels_DLAgn_00200090_1	GPTGELGATGPAGNR		677.839	2	8.4845	FALSE	87735.4	75516.4	110136	42903.1
dicLab1_genemodels_DLAgn_00079710_1	IDVHSFLEYWSYGR		591.286	3	42.2204	FALSE	355375	279719	244565	223244
dicLab1_genemodels_DLAgn_00079710_1	ILMFTHGPNHAITR		402.717	4	17.3623	FALSE	63243.1	63030.7	66587.9	61581.6
dicLab1_genemodels_DLAgn_00079710_1	C[PPa]NGFTLSDQK		592.274	2	12.7185	FALSE	33180.3	35803.8	36462.2	28255.4
dicLab1_genemodels_DLAgn_00224730_1	TIDDLEDELYAQK		776.872	2	26.2139	FALSE	1.0638e+07	9.11169e+06	6.89659e+06	4.25844e+06
dicLab1_genemodels_DLAgn_00224730_1	AISEELDHALNDMTSM		888.893	2	36.9526	FALSE	218527	121061	116487	74703.2
dicLab1_genemodels_DLAgn_00224730_1	AISEELDHALND		663.812	2	21.6719	FALSE	60408.5	56191	38674	27429.3
dicLab1_genemodels_DLAgn_00211110_1	MQGSLEDQIVAANPLLESYGNAK		1224.61	2	38.4507	FALSE	486943	730295	437115	182381
dicLab1_genemodels_DLAgn_00211110_1	SIYEKMFLWMVVR		567.967	3	45.2158	FALSE	3781.11	4321.36	6479.2	4795.26
dicLab1_genemodels_DLAgn_00190000_1	VTFVDTPGIIENR		730.891	2	27.252	FALSE	154641	143746	145130	93585.8
dicLab1_genemodels_DLAgn_00190000_1	SVEGIVMAADSSR		661.324	2	21.955	FALSE	95021.9	85251.9	83098.8	53158
dicLab1_genemodels_DLAgn_00190000_1	MSFFSDPELVFK		723.852	2	40.9895	FALSE	140907	117583	124151	98058.7
dicLab1_genemodels_DLAgn_00170350_1	HLEGISDEDIASVTLPTGIPVLLELDENLKPVKPR		762.421	5	47.8335	FALSE	306298	290128	290633	204525
dicLab1_genemodels_DLAgn_00170350_1	HYGSLIGLNR		565.309	2	17.0722	FALSE	97688.9	109288	110201	89358.1
dicLab1_genemodels_DLAgn_00170350_1	LLPYWESTVVPEIR		851.464	2	38.8063	FALSE	256264	271534	203193	153721
dicLab1_genemodels_DLAgn_00170350_1	FC[PPa]SWVDQK		542.25	2	15.6165	FALSE	81802.1	85677.6	94481.1	68617.3
dicLab1_genemodels_DLAgn_00170350_1	EQGYKFDLVFTSILSR		635.004	3	42.6749	FALSE	95590.7	91522.8	96956.1	87803.5
dicLab1_genemodels_DLAgn_00170350_1	TVLISAHGNSC[PPa]R		664.841	2	7.43491	FALSE	12417.1	14016.2	19883.7	11631.4
dicLab1_genemodels_DLAgn_00134660_1	LALDIEIATYR		639.359	2	34.6363	FALSE	374633	382238	247705	320966
dicLab1_genemodels_DLAgn_00134660_1	LESLTDEINFLR		725.383	2	37.5889	FALSE	139577	145903	125741	83416.9
dicLab1_genemodels_DLAgn_00016290_1	GDFIATVQQR		567.799	2	16.9262	FALSE	265330	251749	306767	236469
dicLab1_genemodels_DLAgn_00016290_1	MDATAAELIEER		674.824	2	23.5372	FALSE	382327	426866	386212	363542
dicLab1_genemodels_DLAgn_00016290_1	ENFSC[PPa]LTR		520.745	2	13.5815	FALSE	87240.2	105635	139578	82975.1
dicLab1_genemodels_DLAgn_00221000_1	ETLDQLETLK		595.319	2	25.5265	FALSE	156744	193814	136861	197376
dicLab1_genemodels_DLAgn_00221000_1	LQDAEESIEAVNAK		758.878	2	15.7343	FALSE	116470	24288.9	163458	78587.3
dicLab1_genemodels_DLAgn_00157870_1	IAATILNTPDLR		649.377	2	27.5391	FALSE	292875	310768	306330	204375
dicLab1_genemodels_DLAgn_00157870_1	ISMAGVTSGNVGYLAQGIHAVTK		758.735	3	33.3888	FALSE	80966.4	76443.5	78009.9	50673.9
dicLab1_genemodels_DLAgn_00157870_1	SIWLGEVHGMANR		490.582	3	23.142	FALSE	53954.1	54555.3	61541.6	34254.7
dicLab1_genemodels_DLAgn_00157870_1	NITVQTISGTGSLR		723.899	2	21.809	FALSE	119918	171261	170332	108316
dicLab1_genemodels_DLAgn_00094820_1	GAEEMETVIPVDIMR		845.413	2	37.3184	FALSE	228288	184504	143910	101316
dicLab1_genemodels_DLAgn_00094820_1	AGIAVTVAGLTGK		579.348	2	27.4756	FALSE	491221	480921	330970	187112
dicLab1_genemodels_DLAgn_00110150_1	YATALFSAASK		565.298	2	20.7177	FALSE	71422	70623.2	78003.5	50480.6
dicLab1_genemodels_DLAgn_00110150_1	LTVTGEVITAFSK		683.385	2	33.3907	FALSE	78379	75071.5	81552.7	35211.1
dicLab1_genemodels_DLAgn_00110150_1	VSPITINLINVLADNGR		905.015	2	47.1603	FALSE	132368	119330	119865	88988.2
dicLab1_genemodels_DLAgn_00020910_1	VVDLLATEADVVC[PPa]R		787.416	2	32.2792	FALSE	260656	239590	223953	153242
dicLab1_genemodels_DLAgn_00020910_1	C[PPa]GWLDLVIVR		622.845	2	43.2985	FALSE	141652	115663	128108	106758
dicLab1_genemodels_DLAgn_00093500_1	KLEVEANNAFDQYR		566.281	3	18.3236	FALSE	169397	192346	170171	167929
dicLab1_genemodels_DLAgn_00093500_1	TGSGTMNLGGSLTR		676.335	2	17.3697	FALSE	89399.8	92611.3	87611.3	75455.3
dicLab1_genemodels_DLAgn_00093500_1	DYLLC[PPa]DYNR		623.282	2	20.5416	FALSE	265587	252617	235393	206395
dicLab1_genemodels_DLAgn_00266680_1	SAEIGAEALAR		544.291	2	15.1462	FALSE	272365	443182	324361	278531
dicLab1_genemodels_DLAgn_00266680_1	MLTVYPQTK		540.792	2	17.0384	FALSE	112567	175092	138103	107515
dicLab1_genemodels_DLAgn_00266680_1	TYFSHWSDLSPESPQVR		679.322	3	25.1399	FALSE	175163	241250	158732	147122
dicLab1_genemodels_DLAgn_00266680_1	AHGATIMAAVGDAVGK		490.257	3	22.6918	FALSE	300129	406268	298673	253257
dicLab1_genemodels_DLAgn_00266680_1	MDDLAGGLISLSELHAFK		639.664	3	42.6503	FALSE	94532.9	138749	92908.7	80272
dicLab1_genemodels_DLAgn_00111050_1	LIIGLMLSPAEFDAK		809.45	2	45.9403	FALSE	195024	170390	178339	116994
dicLab1_genemodels_DLAgn_00111050_1	C[PPa]LIEIMASR		553.788	2	26.9117	FALSE	70639.7	58141.3	66134.6	47638.2
dicLab1_genemodels_DLAgn_00111050_1	NAFYAIVC[PPa]SVK		643.334	2	31.3382	FALSE	95873.2	87728.2	82128.5	75997.5
dicLab1_genemodels_DLAgn_00155080_1	GFGHIGIAVPDVYAAC[PPa]K		596.975	3	30.7908	FALSE	133357	163065	115136	114456
dicLab1_genemodels_DLAgn_00155080_1	DFVMQQTMLR		634.81	2	26.3247	FALSE	114503	107107	105876	83308.6
dicLab1_genemodels_DLAgn_00155080_1	LFEEQGVTFVK		648.845	2	25.6768	FALSE	91139.9	97088.2	77241.1	64872.2
dicLab1_genemodels_DLAgn_00155080_1	FDFPSMR		450.208	2	25.2259	FALSE	78122	64494.4	92490.4	55904.6
dicLab1_genemodels_DLAgn_00055840_1	FGYHFTQQGPR		446.551	3	14.0646	FALSE	51859.5	54259.8	51169.7	39151.2
dicLab1_genemodels_DLAgn_00055840_1	AMANNATLVELK		637.842	2	21.1523	FALSE	108001	106483	96090.3	79675.2
dicLab1_genemodels_DLAgn_00055840_1	GNSHVEFLSIAATR		501.263	3	23.7234	FALSE	148945	141056	132128	110903
dicLab1_genemodels_DLAgn_00055840_1	IHNNDSGLTEVNLNNIK		632.325	3	21.2155	FALSE	292759	283723	264359	251237
dicLab1_genemodels_DLAgn_00077480_1	VAGGLPDVVTIQEGK		741.912	2	26.3163	FALSE	202280	210211	175135	222832
dicLab1_genemodels_DLAgn_00077480_1	VSEPVAAMDPADR		679.324	2	16.3377	FALSE	89084.9	98742.4	84477.5	98378.8
dicLab1_genemodels_DLAgn_00077480_1	GSSILGYFVDR		607.314	2	35.3508	FALSE	291080	293318	232078	288399
dicLab1_genemodels_DLAgn_00077480_1	TVELSGQAFDDAFAEFQR		1015.98	2	38.3583	FALSE	100550	92405.7	81344.6	68214.3
dicLab1_genemodels_DLAgn_00234120_1	VRELESEVEGEQR		520.594	3	8.47794	FALSE	155593	244820	227208	99996.8
dicLab1_genemodels_DLAgn_00234120_1	QAEEAEESANGHMSR		549.234	3	2.52666	FALSE	12242.1	18402.3	21614.5	6485.27
dicLab1_genemodels_DLAgn_00234120_1	ELESEVEGEQR		652.802	2	7.86434	FALSE	303983	538938	411151	135105
dicLab1_genemodels_DLAgn_00068060_1	GVVDSEDLPLNISR		757.396	2	28.0326	FALSE	88781.5	79885.2	78840.4	70745
dicLab1_genemodels_DLAgn_00068060_1	ADLINNLGTIAK		621.856	2	27.6692	FALSE	90447.8	85639.8	78343	75778.3
dicLab1_genemodels_DLAgn_00068060_1	HSQFIGYPITLFVEK		593.654	3	39.2534	FALSE	101849	74749.2	79619.1	68770.6
dicLab1_genemodels_DLAgn_00068060_1	HFSVEGQLEFR		450.226	3	22.4893	FALSE	25611.7	20347.7	25941.2	22432.6
dicLab1_genemodels_DLAgn_00218770_1	SAETEKELQQMK		711.351	2	7.54815	FALSE	53071.1	42345.8	103772	60281.6
dicLab1_genemodels_DLAgn_00218770_1	EAIFSIQYNIR		677.362	2	31.6267	FALSE	306090	232103	700801	232163
dicLab1_genemodels_DLAgn_00016880_1	VVNVSSFVGSR		575.814	2	22.2383	FALSE	61872.7	64908.7	53688.9	48022.1
dicLab1_genemodels_DLAgn_00016880_1	DMLTHFLPIIR		678.379	2	41.7389	FALSE	28409.1	23883.3	31107.1	22942.1
dicLab1_genemodels_DLAgn_00016880_1	TGLTTLSMILAR		638.868	2	39.7581	FALSE	70410.8	64406.3	56145.1	50679.9
dicLab1_genemodels_DLAgn_00194130_1	VTFQLPAER		530.793	2	23.0997	FALSE	6.41953e+06	7.55869e+06	5.72609e+06	8.42166e+06
dicLab1_genemodels_DLAgn_00194130_1	SRVTFQLPAER		435.242	3	19.2679	FALSE	286468	352372	330884	664450
dicLab1_genemodels_DLAgn_00009550_1	VFLENVIR		495.293	2	27.8473	FALSE	91089.8	140539	159617	111692
dicLab1_genemodels_DLAgn_00009550_1	DAVTYTEHAK		567.775	2	4.63865	FALSE	10543.8	11414.9	23089.6	14105.7
dicLab1_genemodels_DLAgn_00104330_1	SGDRGESGAAGAAGPSGPAGVR		628.637	3	5.44327	FALSE	56270.6	45583.2	84303.7	33433.9
dicLab1_genemodels_DLAgn_00258620_1	YGLYDATYETK		662.309	2	17.7852	FALSE	174706	156165	138760	94393.8
dicLab1_genemodels_DLAgn_00258620_1	AVLFC[PPa]LSDDR		605.3	2	27.2342	FALSE	115584	97865	80571.8	58499.5
dicLab1_genemodels_DLAgn_00175180_1	LLEIAQVPK		505.816	2	23.8658	FALSE	89934.3	81751.3	105894	71344.9
dicLab1_genemodels_DLAgn_00175180_1	SFNNAMGVNVPR		653.322	2	19.8657	FALSE	50772.9	46696.3	56619	37342.4
dicLab1_genemodels_DLAgn_00175180_1	TLDGGLNVIQLETAVGAAIK		992.06	2	46.7402	FALSE	92968.4	64802.1	93173.8	67963.6
dicLab1_genemodels_DLAgn_00028850_1	EAAENSLVAYK		597.804	2	13.5317	FALSE	30742.6	31809.6	38733	26061.1
dicLab1_genemodels_DLAgn_00204530_1	IGGIGTVPVGR		513.309	2	18.5441	FALSE	213751	243200	226805	265881
dicLab1_genemodels_DLAgn_00204530_1	VETGILKPGMVVTFAPPNLTTEVK		847.805	3	38.978	FALSE	416644	378975	326360	368064
dicLab1_genemodels_DLAgn_00204530_1	KEGSANGVTLLEALDSILPPTRPTDK		681.371	4	46.7304	FALSE	63538.6	62123.4	57300.8	78679.3
dicLab1_genemodels_DLAgn_00178660_1	LQDAEETIEAVNSK		773.883	2	17.4361	FALSE	1.03668e+06	1.45612e+06	1.3121e+06	645928
dicLab1_genemodels_DLAgn_00200870_1	ELGVGYATR		483.256	2	12.4423	FALSE	161681	236885	205899	156235
dicLab1_genemodels_DLAgn_00156370_1	KLVIVESELER		438.926	3	20.2811	FALSE	416814	275889	428198	39939.2
dicLab1_genemodels_DLAgn_00156370_1	LVIVESELER		593.838	2	23.723	FALSE	764265	523493	689389	72815.4
dicLab1_genemodels_DLAgn_00245790_1	FADENFTLK		542.769	2	20.8563	FALSE	84902.1	114809	102137	60070.4
dicLab1_genemodels_DLAgn_00245790_1	HVVFGQVVEGLDVVR		551.642	3	32.6999	FALSE	214803	262607	213020	165476
dicLab1_genemodels_DLAgn_00221050_1	KLDADLVQIQGEVEDSVQEAR		781.399	3	29.9501	FALSE	177924	136191	487853	116731
dicLab1_genemodels_DLAgn_00090700_1	GTIEILSNVNLIK		707.419	2	36.9311	FALSE	63775.4	60797.1	52463.9	51601.7
dicLab1_genemodels_DLAgn_00090700_1	IIQLLDDYPK		609.342	2	29.449	FALSE	57678.1	55392	56075.8	40913.2
dicLab1_genemodels_DLAgn_00090700_1	TSFFQALGITTK		657.359	2	37.7952	FALSE	56297.5	52496.4	43841.5	35064.3
dicLab1_genemodels_DLAgn_00232350_1	QREEQAEPDGTEVADKIAYLLGLNSADMLK		826.915	4	47.7038	FALSE	276052	173032	345373	330776
dicLab1_genemodels_DLAgn_00110930_1	AATDSLTLTLSK		610.84	2	23.3409	FALSE	562667	451735	385574	255625
dicLab1_genemodels_DLAgn_00000860_1	LDEAEQIAMK		574.287	2	18.1886	FALSE	368689	378782	391507	360613
dicLab1_genemodels_DLAgn_00062250_1	IINEPTAAAIAYGLDKK		596.668	3	26.846	FALSE	32988.3	36829.3	37796.3	37541.3
dicLab1_genemodels_DLAgn_00062250_1	ARFEELNADLFR		494.256	3	27.341	FALSE	87139.7	70783.2	78723.1	56893.3
dicLab1_genemodels_DLAgn_00182500_1	YFPTQALNFAFK		723.874	2	38.8862	FALSE	311892	354295	360525	312423
dicLab1_genemodels_DLAgn_00182500_1	DFLAGGVAAAISK		610.338	2	30.801	FALSE	300213	389245	353545	320510
dicLab1_genemodels_DLAgn_00182500_1	GNLANVIR		428.754	2	15.6128	FALSE	120110	160603	192074	171971
dicLab1_genemodels_DLAgn_00182500_1	TAVAPIER		428.748	2	8.35507	FALSE	35418.6	40203.6	71109.9	51840.9
dicLab1_genemodels_DLAgn_00016640_1	VGPNLWGLFGR		608.335	2	41.7387	FALSE	59072.6	72708.7	114192	104631
dicLab1_genemodels_DLAgn_00147490_1	MITPTIIKE		523.302	2	24.0295	FALSE	96775.4	73454.7	76400.4	58424.3
dicLab1_genemodels_DLAgn_00147490_1	VLEIGFGMAIAATK		710.897	2	39.0273	FALSE	124312	82446.4	88307.7	20371.8
dicLab1_genemodels_DLAgn_00265050_1	TVKEDDVSPMNPPK		519.592	3	9.94442	FALSE	1.16708e+06	1.42804e+06	1.12507e+06	1.82814e+06
dicLab1_genemodels_DLAgn_00265050_1	TVKEDDVSPMNPPKYDK		491.492	4	10.6855	FALSE	222202	260521	233570	366092
dicLab1_genemodels_DLAgn_00196080_1	NGDRGETGPAGPAGPAGPAGPR		653.652	3	6.59814	FALSE	154964	135653	206892	92978.2
dicLab1_genemodels_DLAgn_00014270_1	LTLSGLVDGK		501.795	2	26.853	FALSE	129769	140203	163336	110305
dicLab1_genemodels_DLAgn_00014270_1	MTQNNFAIGYK		643.814	2	18.1045	FALSE	40155.9	35849	58291.1	39365.3
dicLab1_genemodels_DLAgn_00177160_1	QITINDLPVGR		613.349	2	25.9532	FALSE	47325.8	42695	35807.4	27215.2
dicLab1_genemodels_DLAgn_00149760_1	LVILEGELER		585.84	2	28.9648	FALSE	465709	412011	262488	189759
dicLab1_genemodels_DLAgn_00101490_1	RPITTWGLGLINEAC[PPa]PIAK		708.726	3	36.7803	FALSE	54363.9	61930.5	42524	45375.6
dicLab1_genemodels_DLAgn_00039720_1	SVTELNEALSNEER		795.884	2	19.4968	FALSE	62108.3	66692.3	58653.1	61937.4
dicLab1_genemodels_DLAgn_00172540_1	KKLEADLIQIQSEVDDTVQEAR		632.836	4	32.27	FALSE	90451.8	83260.1	67327.3	96898
dicLab1_genemodels_DLAgn_00172540_1	KLEADLIQIQSEVDDTVQEAR		800.747	3	36.1669	FALSE	292418	298624	207496	294556
dicLab1_genemodels_DLAgn_00025600_1	RDYYFALAHTVR		504.597	3	20.0245	FALSE	371045	399132	463776	429883
dicLab1_genemodels_DLAgn_00118870_1	SC[PPa]TGNLSLTLQK		668.35	2	19.8161	FALSE	145110	104330	71331.1	53269.1
dicLab1_genemodels_DLAgn_00070200_1	DLYAFYPMLIR		701.365	2	43.9416	FALSE	73196.2	74028.5	59858	82967.5
dicLab1_genemodels_DLAgn_00070200_1	SHLEEDPLYIAYADMMAK		699.66	3	39.5483	FALSE	43428.7	41382.9	33964.2	49825.6
dicLab1_genemodels_DLAgn_00057970_1	KVLQALELLK		577.879	2	28.6649	FALSE	13320.5	14910.6	11204	11238.8
dicLab1_genemodels_DLAgn_00175090_1	LIVEDDSLNHEYLPILGLPEFR		861.455	3	46.4847	FALSE	147423	120782	170237	97847.1
dicLab1_genemodels_DLAgn_00175090_1	VGGVQC[PPa]LGGTGALR		679.864	2	18.2039	FALSE	51903.1	56437.2	77986.4	41806.4
dicLab1_genemodels_DLAgn_00263040_1	LINANFPTDPDR		686.846	2	20.5742	FALSE	58629.4	59593.8	74995.3	57112.8
dicLab1_genemodels_DLAgn_00263040_1	MYSYVTTELPK		666.331	2	23.211	FALSE	51847	50249.7	65704.3	43536.5
dicLab1_genemodels_DLAgn_00187660_1	QEYDESGPSIVHR		506.239	3	13.9721	FALSE	311337	312809	258337	238929
dicLab1_genemodels_DLAgn_00208610_1	WLVLDNNQITNAK		764.91	2	27.9905	FALSE	44339.3	49454.1	45883.6	20982.7
dicLab1_genemodels_DLAgn_00147280_1	TITLEVEPSDTIENVK		894.467	2	28.0725	FALSE	522118	412594	428463	344045
dicLab1_genemodels_DLAgn_00209730_1	HLLIGVTSDR		555.817	2	16.3207	FALSE	31434.1	29778.9	51205.6	25893.3
dicLab1_genemodels_DLAgn_00078080_1	VLDSFDAIK		504.274	2	22.493	FALSE	163863	164792	147535	107764
dicLab1_genemodels_DLAgn_00078080_1	QSPIDIVPGQASYDAGLKPLNLK		808.776	3	33.8704	FALSE	64727.3	46613.4	45622.8	34934.8
dicLab1_genemodels_DLAgn_00187690_1	LAELGSWLGSR		594.822	2	30.276	FALSE	83422.8	74861.4	65746.7	49260.9
dicLab1_genemodels_DLAgn_00121980_1	YGSVEIDELGK		605.304	2	20.3045	FALSE	82359.4	85599	74511.4	57507.8
dicLab1_genemodels_DLAgn_00017360_1	GPFLVALGR		465.282	2	29.7997	FALSE	170450	154391	151363	121877
dicLab1_genemodels_DLAgn_00138560_1	ILYVDLTATPR		631.361	2	28.7118	FALSE	140122	133573	136333	117278
dicLab1_genemodels_DLAgn_00254890_1	LISQIVSSITASLR		744.443	2	46.6577	FALSE	250666	229150	221270	177888
dicLab1_genemodels_DLAgn_00053870_1	VSLEVFGC[PPa]DH		588.771	2	25.8207	FALSE	90562.1	87369.2	89382.9	51307.6
dicLab1_genemodels_DLAgn_00025820_1	TINEIENQILTR		722.394	2	29.202	FALSE	60307.2	56076.8	54626.7	35522.5
dicLab1_genemodels_DLAgn_00240980_1	GHC[PPa]LTDLISAFK		688.356	2	47.0636	FALSE	192797	172610	169355	120912
dicLab1_genemodels_DLAgn_00149280_1	FSAQLSKLTLIGRTR		564.337	3	40.2262	FALSE	136423	116990	155762	127284
dicLab1_genemodels_DLAgn_00148810_1	GAPTTPLTSVAVTR		685.886	2	21.8197	FALSE	59588	55693.9	60294.1	43827.4
dicLab1_genemodels_DLAgn_00096400_1	IAIYELLFK		555.334	2	44.4583	FALSE	73627.6	64373.6	53304.6	46819
dicLab1_genemodels_DLAgn_00036870_1	GIDLLVIGR		478.3	2	34.251	FALSE	64033.4	62974.9	47903.7	21228.2
dicLab1_genemodels_DLAgn_00030570_1	VFLASSSGSTAIK		634.348	2	17.929	FALSE	124707	159332	117444	94961
dicLab1_genemodels_DLAgn_00176040_1	VTMQNLNDR		545.769	2	8.93215	FALSE	46954.3	59067.1	46072.7	49582.6
dicLab1_genemodels_DLAgn_00266670_1	AAITSWWGK		510.269	2	26.0362	FALSE	110705	169563	100881	88666
dicLab1_genemodels_DLAgn_00143460_1	VHLVGIDIFSGK		642.869	2	32.907	FALSE	92680.8	74457.7	69779.1	55369.8
dicLab1_genemodels_DLAgn_00126660_1	LTSDDATLSTLLK		689.377	2	30.3909	FALSE	77457	83372.1	77013.4	57360.3
dicLab1_genemodels_DLAgn_00129310_1	LVSFSANFNR		577.801	2	23.0028	FALSE	50660.9	49081.4	68953.5	20631.3
dicLab1_genemodels_DLAgn_00257950_1	KKMEGDLNEMEVQLSHANR		558.024	4	18.7906	FALSE	94654.1	84711.1	18129.3	154929
dicLab1_genemodels_DLAgn_00054080_1	GTGWVPIGSIAVETAK		793.433	2	33.5958	FALSE	671418	675012	606904	708491
dicLab1_genemodels_DLAgn_00144830_1	KHEAFESDLAAHQDRVEQIAAIAQELNELDYHDAATVNAR		642.174	7	36.5712	FALSE	32088.1	17908.7	33157.6	37421.4
dicLab1_genemodels_DLAgn_00156940_1	IVLDAGDGVTHNVPVYEGYALPHAIMR		727.626	4	32.6615	FALSE	43126.9	24992.4	3884.11	4485.33
dicLab1_genemodels_DLAgn_00101540_1	AC[PPa]C[PPa]FAR		406.681	2	5.27807	FALSE	84679	138223	124612	133375
dicLab1_genemodels_DLAgn_00038950_1	LSVEALTSLDGEFKGK		565.305	3	31.9726	FALSE	22551.7	15662.4	19607.1	19974.9
dicLab1_genemodels_DLAgn_00168130_1	GTEDELDKYSEALKDAQEKLELAEK		713.857	4	35.1812	FALSE	39336.9	30053.4	31814.1	23641.3
sp|P0AEY0|MALE_ECO57	AFQDKLYPFTWDAVR		619.649	3	34.6896	FALSE	42326.4	7343.57	36453.1	44565.2
dicLab1_genemodels_DLAgn_00058740_1	TASPQQAQEVHDKLR		427.725	4	5.6431	FALSE	6979.87	2125.57	11692.9	15302.4
dicLab1_genemodels_DLAgn_00193180_1	FSAEEIKNMWAAFPPDVAGNVDYK		900.432	3	40.8553	FALSE	68070.4	48710.6	36783.4	78279.5
dicLab1_genemodels_DLAgn_00193180_1	DDLRDVLASMGQLNVKNEELEAMIK		708.612	4	45.0865	FALSE	4649.2	10487.9	22195.2	5635.77
dicLab1_genemodels_DLAgn_00047080_1	LGFGPFTVTTEPVR		760.909	2	37.8606	FALSE	42333.8	76281	140223	244514
dicLab1_genemodels_DLAgn_00047080_1	VSGC[PPa]PFPTLTWQK		767.89	2	31.4143	FALSE	40263.8	56166.1	100614	150025
dicLab1_genemodels_DLAgn_00047080_1	DIVYPPGPPSNPR		704.865	2	17.9006	FALSE	65366.9	66344.6	163888	263642
dicLab1_genemodels_DLAgn_00100980_1	ATDQAMFK		456.218	2	8.85361	FALSE	35893.2	39285.4	54016.9	59695.2
dicLab1_genemodels_DLAgn_00036360_1	GIEKLSIEALASLEGEFKGK		530.547	4	42.0243	FALSE	3098.1	2413.54	5230.52	4140.39
dicLab1_genemodels_DLAgn_00096300_1	INLTIPFTGKPKPVVTWTK		535.819	4	32.6374	FALSE	12962.4	11953.9	15375.1	10330.8
sp|P42212|GFP_AEQVI	IRHNIEDGSVQLADHYQQNTPIGDGPVLLPDNHYLSTQSALSK		791.066	6	29.2957	FALSE	23266.7	15113.1	24609	33864.4
dicLab1_genemodels_DLAgn_00164530_1	KEEEELIALKDR		491.603	3	13.9604	FALSE	25581.2	19037.9	13580	8161.96
dicLab1_genemodels_DLAgn_00164530_1	KQLNIDHLNEDKLK		569.984	3	11.2719	FALSE	71407.2	76650.7	27323.6	59055
dicLab1_genemodels_DLAgn_00164590_1	KEVKEEAGEAVGDWR		568.285	3	11.3552	FALSE	39287.1	33317.4	31876.2	4610.4
dicLab1_genemodels_DLAgn_00164590_1	ANKEIEDLK		530.288	2	6.11811	FALSE	16269	16280.2	28553	21090.7
dicLab1_genemodels_DLAgn_00134260_1	NLGYVAR		396.722	2	8.78022	FALSE	121814	106561	153730	136418
dicLab1_genemodels_DLAgn_00083900_1	GELVPLDTVLDMIKDAMIAK		724.727	3	48.173	FALSE	52899.1	56347.7	64839.1	42214.3
dicLab1_genemodels_DLAgn_00227010_1	C[PPa]HVSGTPPLTIQWMK		590.301	3	29.2723	FALSE	83060.4	99465.2	79578	111463
dicLab1_genemodels_DLAgn_00227010_1	FGPAHFEC[PPa]R		378.843	3	11.4383	FALSE	15645.9	23920.5	26165.6	46486.8
dicLab1_genemodels_DLAgn_00227010_1	MTSDKFVHHLVVPSVR		463.753	4	19.2635	FALSE	8326.82	11611.7	9661.05	17063.8
dicLab1_genemodels_DLAgn_00227020_1	AGQIISLITR		536.33	2	28.6654	FALSE	54010.7	96940.1	188303	306667
dicLab1_genemodels_DLAgn_00227020_1	DGGSPILGYLVEAQK		773.909	2	36.6876	FALSE	36894.6	73360.5	118421	264646
dicLab1_genemodels_DLAgn_00227020_1	GAGEPAETQELVEIVER		913.96	2	33.2948	FALSE	4860.63	44273.1	60870.9	95333.5
dicLab1_genemodels_DLAgn_00095810_1	DKTYGPMLK		526.776	2	10.6837	FALSE	42390.1	50326.5	63099	59450.1
dicLab1_genemodels_DLAgn_00095810_1	YDKFNTTVNMWVFEEMVNDR		846.719	3	42.2611	FALSE	533864	398108	406235	329723
dicLab1_genemodels_DLAgn_00049730_1	RIESLQEEIAFLKK		568.661	3	27.2692	FALSE	39668.4	21979.7	42374.6	26431.2
dicLab1_genemodels_DLAgn_00049580_1	ALGQNPTNKEVTK		467.256	3	4.18427	FALSE	16506.7	16574.5	17631.9	972.646
dicLab1_genemodels_DLAgn_00029710_1	AMASPYVEEYKEQLK		595.962	3	19.1933	FALSE	96030.3	98630.8	106857	100975
dicLab1_genemodels_DLAgn_00029710_1	HTADMDALK		501.24	2	6.54159	FALSE	11002.1	9456.16	14829.2	9396.84
dicLab1_genemodels_DLAgn_00157250_1	TQPAPSPAPSPAPPKAPTGR		642.346	3	9.86378	FALSE	35880.1	34712.4	44963.1	34380.9
dicLab1_genemodels_DLAgn_00174950_1	TAEGTEEYQR		592.265	2	2.91238	FALSE	10159.2	13566.7	21273.6	14755.5
dicLab1_genemodels_DLAgn_00138380_1	VLDTGAPIRIPVGPETLGR		654.377	3	32.5357	FALSE	36273.9	28887.7	49896.3	29656
dicLab1_genemodels_DLAgn_00138380_1	IMDPNIVGAEHYDVAR		600.63	3	22.1307	FALSE	68630.9	65553.6	67157.5	33799.3
dicLab1_genemodels_DLAgn_00005730_1	C[PPa]GLVPVMVEQYDEAK		876.421	2	31.0551	FALSE	169380	141832	173761	136669
dicLab1_genemodels_DLAgn_00005730_1	DQQMADLILK		587.81	2	27.8504	FALSE	72796.8	58835.7	82109.2	49039.9
dicLab1_genemodels_DLAgn_00167900_1	NILGGTVFREPIIC[PPa]K		577.659	3	30.7988	FALSE	43799.2	32380.7	42623.7	32860.2
dicLab1_genemodels_DLAgn_00167900_1	DLAGC[PPa]IHGLSNVK		699.364	2	22.6674	FALSE	85915	71441.4	23454.7	66364
dicLab1_genemodels_DLAgn_00242100_1	AGLLGTLEEMRDEKLATLVTMTQALAR		733.646	4	48.0613	FALSE	46003.1	103294	102562	35753.9
dicLab1_genemodels_DLAgn_00099060_1	AFAIIDQDKSGFIEEDELK		723.363	3	30.7541	FALSE	41545.4	2451.92	19114.3	24187.1
dicLab1_genemodels_DLAgn_00263030_1	KAEPTPGK		414.235	2	0.502932	FALSE	7842.04	9484.11	30907.7	8274.99
dicLab1_genemodels_DLAgn_00119890_1	APGIIPR		362.229	2	13.112	FALSE	40155.3	33829.5	64353.1	32063.3
dicLab1_genemodels_DLAgn_00063750_1	VEFPADQLSALTGR		752.394	2	33.3048	FALSE	131030	139632	134801	87446.6
dicLab1_genemodels_DLAgn_00001600_1	GFENIEEDIKLVGYFK		634.328	3	42.4185	FALSE	15301.3	9886.08	17992.7	29498.7
dicLab1_genemodels_DLAgn_00103690_1	DSALSTHKPIEVK		475.596	3	8.66356	FALSE	87761.9	51836.5	66328.2	24965.6
dicLab1_genemodels_DLAgn_00227030_1	LTEGVEYIFR		613.824	2	29.0651	FALSE	47952.7	71225.6	116118	191790
dicLab1_genemodels_DLAgn_00227030_1	YGNSEPLELASPILIK		872.48	2	37.944	FALSE	23285.8	45142.2	86848.5	160493
dicLab1_genemodels_DLAgn_00227030_1	YGVSEPLVSQMVIAK		810.937	2	32.023	FALSE	21418.8	39747.7	67556.1	131199
dicLab1_genemodels_DLAgn_00227030_1	LTGYVIEAC[PPa]R		598.311	2	18.1928	FALSE	14919.7	27237.1	44143.9	93873.5
dicLab1_genemodels_DLAgn_00096370_1	IC[PPa]AEYGITDFR		679.824	2	24.223	FALSE	188581	197021	201197	110239
dicLab1_genemodels_DLAgn_00096370_1	EKFTLNMPETK		669.342	2	19.1776	FALSE	13546.3	13666	17347.8	21897.7
dicLab1_genemodels_DLAgn_00096370_1	KPIALTIQEGK		599.364	2	14.4212	FALSE	1198.02	30408.4	50960.1	38066.8
dicLab1_genemodels_DLAgn_00096370_1	C[PPa]FATNEYGK		552.245	2	7.91763	FALSE	25429.5	29671	35390.5	30911.6
dicLab1_genemodels_DLAgn_00124710_1	IMNTFSVVPSPK		660.355	2	26.4282	FALSE	70142.8	62392.9	57633.5	48242.8
dicLab1_genemodels_DLAgn_00124710_1	NSSYFVEWIPNNVK		848.92	2	34.6765	FALSE	63530.1	61899	45778.7	37353.5
dicLab1_genemodels_DLAgn_00007510_1	MNPDSLTHPPEFIVKPR		495.261	4	24.7752	FALSE	45060.8	51033.1	37202	51077.8
dicLab1_genemodels_DLAgn_00007510_1	SGVTGEQLWLK		609.33	2	24.7094	FALSE	114760	137060	95261.3	119840
dicLab1_genemodels_DLAgn_00007510_1	AGPSAPWTGIIK		599.335	2	29.3625	FALSE	110961	123141	88767	110480
dicLab1_genemodels_DLAgn_00079710_1	KQHSVEDISHIFGIIK		463.509	4	30.4143	FALSE	28432.4	30160.5	25782.1	29572.4
dicLab1_genemodels_DLAgn_00079710_1	VLSIASEVLSFAQSFAEAAGLAR		1169.13	2	48.2647	FALSE	100662	66657	132108	82126.3
dicLab1_genemodels_DLAgn_00211110_1	TVTVKEDDIHQR		480.92	3	4.78907	FALSE	5544.23	9712.93	19202.3	7420.32
dicLab1_genemodels_DLAgn_00190000_1	FGQNFLEK		491.753	2	19.1748	FALSE	3085.36	37482.9	40141.2	27543.9
dicLab1_genemodels_DLAgn_00134660_1	NLDMDSIVAEVK		667.337	2	31.1256	FALSE	79989.1	79708	81694.7	2100.96
dicLab1_genemodels_DLAgn_00110150_1	VALNGFLQK		495.293	2	24.1308	FALSE	67439.4	82542.9	75107	53938
dicLab1_genemodels_DLAgn_00020910_1	DGVYYMYEALHGPPKK		623.306	3	25.531	FALSE	76822.5	68632.3	91131.5	26325.8
dicLab1_genemodels_DLAgn_00164570_1	MSADTMLK		448.714	2	13.3296	FALSE	112845	8795.22	107041	91024.2
dicLab1_genemodels_DLAgn_00111050_1	SEIDMLDIR		546.274	2	27.734	FALSE	114482	68068.3	77879.4	72985.8
dicLab1_genemodels_DLAgn_00077480_1	TSDVTEPVPALTKPGTK		580.984	3	16.7305	FALSE	54328.3	3049.81	54951.1	71359.3
dicLab1_genemodels_DLAgn_00009550_1	ISGLIYEETR		590.814	2	19.5771	FALSE	42762.1	148543	155724	107957
dicLab1_genemodels_DLAgn_00009550_1	AMGIMNSFVSDIFER		858.908	2	46.8913	FALSE	27820.8	59407.4	75389.3	58693.8
dicLab1_genemodels_DLAgn_00104330_1	GPAGASGPAGPR		497.757	2	2.6324	FALSE	8298.9	7826.56	20136.8	7026.61
dicLab1_genemodels_DLAgn_00175180_1	GLPDNVSASLNK		607.822	2	17.3195	FALSE	43882.8	33175.1	40821	27310
dicLab1_genemodels_DLAgn_00028850_1	SIC[PPa]GDILDALER		688.348	2	39.6587	FALSE	63911.8	60618.4	50118.9	1912.08
dicLab1_genemodels_DLAgn_00200870_1	LGEEFDETTADDRK		542.581	3	10.7019	FALSE	18520.8	26446.7	28427.8	19020.1
dicLab1_genemodels_DLAgn_00245790_1	VFFDVTSNGSPMGR		757.359	2	27.348	FALSE	108154	114558	104753	48253.4
dicLab1_genemodels_DLAgn_00221050_1	KKLDADLVQIQGEVEDSVQEAR		618.325	4	26.3275	FALSE	37830.9	21981.6	125469	24072.2
dicLab1_genemodels_DLAgn_00234950_1	MVSLQQEKNDLQLQVASEGENLSDAEER		1054.17	3	29.4983	FALSE	60053.4	92624.9	14170.8	146404
dicLab1_genemodels_DLAgn_00101680_1	GADPEDVIVSAFK		674.343	2	35.039	FALSE	49877.1	24842.4	36136.1	19812
dicLab1_genemodels_DLAgn_00120580_1	VDNAC[PPa]LVGVGYTQTLRPGVK		721.053	3	24.1858	FALSE	49858.6	51069.5	44433	50478.6
dicLab1_genemodels_DLAgn_00016640_1	GIVWGEGTLMEYLENPKK		688.687	3	40.0166	FALSE	20713.3	20039.7	39962.6	30120.9
dicLab1_genemodels_DLAgn_00016640_1	KTGQAEGYSYTDANK		544.922	3	4.68744	FALSE	4869.35	5173.98	12908.4	9998.22
dicLab1_genemodels_DLAgn_00101490_1	SAMLLSGVGDALGYR		755.39	2	34.446	FALSE	75444.1	51280	84629.2	5890.09
dicLab1_genemodels_DLAgn_00065800_1	TYVQADIYDEFVER		874.412	2	31.8359	FALSE	34988.1	35795.6	37363	19400.7
dicLab1_genemodels_DLAgn_00057970_1	LKVPDWVDLVK		437.927	3	36.306	FALSE	9571.05	8666.14	9175.32	7842.57
dicLab1_genemodels_DLAgn_00245920_1	KALQESHQQTLDDLQAEEDKVNTLTK		597.306	5	21.2724	FALSE	296108	215420	417292	248441
dicLab1_genemodels_DLAgn_00208610_1	GTIDKLTALEK		594.845	2	18.4122	FALSE	6134.8	1364.07	8169.98	6589.38
dicLab1_genemodels_DLAgn_00147280_1	TLSDYNIQK		541.28	2	11.0889	FALSE	113619	105875	138701	96783
dicLab1_genemodels_DLAgn_00131870_1	RLEYQLALQNLHR		551.978	3	22.3512	FALSE	42630.1	39555.6	53003.7	36422.6
dicLab1_genemodels_DLAgn_00255730_1	VNLVGIDIFTNK		666.88	2	38.1828	FALSE	88474.8	75591.4	59862.9	43017.5
dicLab1_genemodels_DLAgn_00220040_1	AMGIMNSFVNDIFER		872.413	2	45.9274	FALSE	34676.7	56849.2	62285.8	41058
dicLab1_genemodels_DLAgn_00137850_1	VYAILTHGIFSGPAISR		601.337	3	33.6846	FALSE	32154.8	31570.5	28825.2	27717.6
dicLab1_genemodels_DLAgn_00015560_1	AQAAQPGGDTIFGK		680.846	2	15.8237	FALSE	54545.5	74271.5	56901.4	53571.7
dicLab1_genemodels_DLAgn_00170340_1	VSADAMLGALLGAR		672.869	2	44.1966	FALSE	64716.2	29642.4	47991.9	710.262
dicLab1_genemodels_DLAgn_00246320_1	EAELQKLR		493.785	2	7.11107	FALSE	586.627	2356.72	669.021	2051.38
dicLab1_genemodels_DLAgn_00144830_1	NVNVQNFHISWKDGLALC[PPa]ALIHR		680.612	4	38.3782	FALSE	2366.86	39196.7	32365	45343.8
dicLab1_genemodels_DLAgn_00219760_1	SGKYDLDFKSPDDPAR		453.471	4	15.4614	FALSE	20986.1	15870.2	42841.6	45549.9
dicLab1_genemodels_DLAgn_00058740_1	FGVAAQNC[PPa]YKVPK		499.262	3	14.518	FALSE	6899.74	9206.49	10864.7	11359.8
dicLab1_genemodels_DLAgn_00047080_1	AGDTIVISASK		531.295	2	13.6045	FALSE	920.012	1248.49	115024	155663
dicLab1_genemodels_DLAgn_00047080_1	AVDTIFQPGPPGNPR		783.407	2	22.6763	FALSE	38430.8	82071.3	162817	287602
dicLab1_genemodels_DLAgn_00086170_1	DAGLKFDVC[PPa]YTSVLKR		629.333	3	27.8319	FALSE	42740.1	13993.1	55857.8	34812.1
dicLab1_genemodels_DLAgn_00146590_1	GGEYDFGAAFDGDGDRNMVLGK		764.339	3	29.2216	FALSE	4016.29	5765.82	15962.1	8249.63
dicLab1_genemodels_DLAgn_00146590_1	AMFDPSFVGKK		409.546	3	21.3202	FALSE	961.436	1615.01	4145.49	744.829
dicLab1_genemodels_DLAgn_00169670_1	DIKDLQFGVEQGVDMVFASFIR		838.761	3	48.1529	FALSE	180242	162189	216440	202323
dicLab1_genemodels_DLAgn_00036360_1	LSIEALASLEGEFKGK		564.645	3	38.0282	FALSE	19424.8	14721.6	13023.5	15191.3
dicLab1_genemodels_DLAgn_00046930_1	NLMDKVVEVTK		638.352	2	23.1572	FALSE	5375.79	12048.6	8661.34	19913.9
dicLab1_genemodels_DLAgn_00046930_1	VDFNVPMKDK		398.206	3	16.8446	FALSE	93835.2	89540.9	105323	70271.3
dicLab1_genemodels_DLAgn_00164530_1	KSALSNMGSNYSSHLQR		470.732	4	10.1968	FALSE	20835.9	23960.1	7253.89	7037.77
dicLab1_genemodels_DLAgn_00164590_1	VVDLAGVKKPALK		446.622	3	14.6817	FALSE	4766.74	5351.53	3581.53	3529.98
dicLab1_genemodels_DLAgn_00164590_1	SLMLQIAATWIEKEKK		630.357	3	39.2044	FALSE	1592.09	1358.73	433.354	1368.26
dicLab1_genemodels_DLAgn_00134260_1	FNVHEMLNEMEEMKELK		538.503	4	37.0377	FALSE	4853.23	1126.17	2467.67	8252.86
dicLab1_genemodels_DLAgn_00191450_1	NGLMLAEIEELRVALEQTER		772.074	3	47.6337	FALSE	3949.1	12312.4	15006.9	9528.09
dicLab1_genemodels_DLAgn_00227010_1	INYPEITLTWYK		770.906	2	37.1998	FALSE	2933.09	286742	297401	361069
dicLab1_genemodels_DLAgn_00227020_1	LNVLGRPGPPSAPIKFEEIGAER		612.591	4	28.6521	FALSE	3238.76	2632.83	416.787	18531.4
dicLab1_genemodels_DLAgn_00092480_1	SLVFQPLAELKDLTDFEHR		565.301	4	46.104	FALSE	1159.95	3137.16	3048.5	3542.12
dicLab1_genemodels_DLAgn_00095810_1	GVDAGPEGLKLISEVIR		585	3	40.6369	FALSE	4043.83	356.162	2664.32	1093.16
dicLab1_genemodels_DLAgn_00095810_1	KDAVGMSLIK		531.305	2	16.9544	FALSE	21900.4	16838.5	26035.8	23527.9
dicLab1_genemodels_DLAgn_00049730_1	ITTNVPVQSAYSSIGFR		920.484	2	28.6018	FALSE	474439	341673	337087	220857
dicLab1_genemodels_DLAgn_00081100_1	GQDIKVPSPIAQFR		519.291	3	25.6459	FALSE	25724.6	19383.6	35837.6	27516.5
dicLab1_genemodels_DLAgn_00174950_1	SDKVTALDAAESER		497.914	3	10.5058	FALSE	48292.2	60114.7	42001.5	55908.2
dicLab1_genemodels_DLAgn_00174950_1	TELLDDIPK		522.285	2	25.0674	FALSE	82396.4	200995	79642.5	131953
dicLab1_genemodels_DLAgn_00131990_1	AGYTDKIVIGMDVAASEFYK		726.698	3	38.0688	FALSE	65965.7	40702.1	78729.7	64789.7
dicLab1_genemodels_DLAgn_00131990_1	GGKYDLDFK		521.764	2	14.2934	FALSE	81594.7	85357.3	118387	95547.2
dicLab1_genemodels_DLAgn_00005730_1	TLTSVQDFNLFSSEAYGPAK		1088.03	2	36.7671	FALSE	104027	85063	98265.4	79708.7
dicLab1_genemodels_DLAgn_00167900_1	HAFGDQYR		497.23	2	6.07079	FALSE	37009	27054.5	61706.5	1935.14
dicLab1_genemodels_DLAgn_00167900_1	FKDIFEDIFQK		715.372	2	38.1618	FALSE	91062.5	79499.4	2998.3	4828.06
dicLab1_genemodels_DLAgn_00063750_1	NSPLVSHLSLFDIAHTPGVAADLSHIETR		775.157	4	39.5009	FALSE	27022.3	19535.2	49620.5	51359.9
dicLab1_genemodels_DLAgn_00063750_1	AKVAVLGASGGIGQPLSLLLK		664.745	3	42.008	FALSE	9936.71	6849.9	10477.6	6661.54
dicLab1_genemodels_DLAgn_00137220_1	GQNPTNKDVVK		600.323	2	5.8975	FALSE	2780.5	424.29	2537.49	2432.11
dicLab1_genemodels_DLAgn_00103690_1	ATIVHAQYNTPISMYSQDAIMDAIAGQSQAK		1108.54	3	38.9425	FALSE	175430	47098.2	59963.4	13696.2
dicLab1_genemodels_DLAgn_00103690_1	NWHNGLSAQILNVQE		861.932	2	29.2331	FALSE	171086	80842.3	61457.6	25522
dicLab1_genemodels_DLAgn_00227030_1	AGSNLTFEIPLTGRPMPK		643.68	3	32.1096	FALSE	4757.86	10396.4	20388.5	35581
dicLab1_genemodels_DLAgn_00096370_1	SKVTDQTAAGQAGIK		492.267	3	4.81204	FALSE	4784.17	9017.54	10780.2	9101.68
dicLab1_genemodels_DLAgn_00096370_1	KPVEDPTEFR		609.312	2	9.3754	FALSE	31534.5	29349.5	32023.4	24295.3
dicLab1_genemodels_DLAgn_00122260_1	VPFVVGSPDDVNEYLSFVK		1056.04	2	43.6713	FALSE	312512	292890	297749	327386
dicLab1_genemodels_DLAgn_00122260_1	KAGLAHLQGLAGSVNVTGDDVK		538.295	4	21.7402	FALSE	100183	112324	120405	133790
dicLab1_genemodels_DLAgn_00079710_1	LYHPNNAQLGMAIMR		576.961	3	23.5941	FALSE	292430	271225	1113.6	204962
dicLab1_genemodels_DLAgn_00224730_1	AISEELDHALNDMT		779.856	2	30.8038	FALSE	21605.4	26422.9	128634	155365
dicLab1_genemodels_DLAgn_00190000_1	EEISLLEDLNQVIENR		957.494	2	47.3205	FALSE	85611.4	99357	101920	83180.6
dicLab1_genemodels_DLAgn_00134660_1	SLLAPLNLEIDPAIQVVR		981.075	2	47.993	FALSE	47157.1	47716.7	39362.3	14458
dicLab1_genemodels_DLAgn_00016290_1	VLVTGAAGQIAYSLLFSIAK		1011.59	2	48.1975	FALSE	59053.2	54423.9	65777.8	49532.1
dicLab1_genemodels_DLAgn_00016290_1	IVEGLAINSFSQTK		753.912	2	27.4848	FALSE	400813	382248	387415	13703.8
dicLab1_genemodels_DLAgn_00221000_1	KLEADLVQIQGEVEDSVQEAR		786.071	3	33.3124	FALSE	167271	107414	133813	67933.2
dicLab1_genemodels_DLAgn_00157870_1	SSWWGGVQMGPPDPILGVTEAFKR		872.441	3	45.8026	FALSE	16171.2	3083.47	2553.22	11335.2
dicLab1_genemodels_DLAgn_00157870_1	IGANFLSR		439.248	2	19.2642	FALSE	115559	133084	155383	102883
dicLab1_genemodels_DLAgn_00094820_1	GLIAAIC[PPa]AGPTALLAHGIGYGSTVTTHPAMK		766.658	4	39.9668	FALSE	27410.9	26809	22760.1	4124.44
dicLab1_genemodels_DLAgn_00020910_1	AHLVFDFHQVVDGLQETER		747.375	3	35.5498	FALSE	56332.4	58620.8	80203.6	42730.9
dicLab1_genemodels_DLAgn_00164570_1	SLILSIAANWLEQEQK		922.002	2	48.1277	FALSE	310361	530953	255345	250592
dicLab1_genemodels_DLAgn_00200870_1	EVNDNALTLTLTIGEVVC[PPa]TR		1116.58	2	46.2735	FALSE	27465.8	76943.9	8953.4	22483.5
dicLab1_genemodels_DLAgn_00245790_1	IIPQFMC[PPa]QGGDFTNHNGTGGK		765.021	3	24.5435	FALSE	17559.8	20670	17251.7	20830.8
dicLab1_genemodels_DLAgn_00101680_1	ELLEELLTTQC[PPa]DR		817.409	2	34.5665	FALSE	70218.6	34023.6	111298	45728.2
dicLab1_genemodels_DLAgn_00047670_1	ALLQHIEGLQTLQTK		564.993	3	26.8768	FALSE	64355.3	71413.3	74387.9	64992.4
dicLab1_genemodels_DLAgn_00047670_1	VLPFSIGTR		495.293	2	28.387	FALSE	2112.09	31450	41356.1	20649.2
dicLab1_genemodels_DLAgn_00120580_1	YKVNELGLNFNQK		522.947	3	23.3204	FALSE	85666.6	102381	82322.8	15839.5
dicLab1_genemodels_DLAgn_00147490_1	TGGVLTYC[PPa]NLTSWGELLK		1013.52	2	45.4828	FALSE	79175.4	39049.6	45226.3	12313.9
dicLab1_genemodels_DLAgn_00014270_1	YQLDKDASVSAK		442.23	3	7.73304	FALSE	8866.96	7438.79	16970.8	9550.62
dicLab1_genemodels_DLAgn_00065800_1	VAEQTPLTALYVASLIK		909.025	2	46.8698	FALSE	59272.7	64456.3	10443	44247.9
dicLab1_genemodels_DLAgn_00118870_1	GGIAVGDMVLSIDGISTDGMNHLEAQNK		948.128	3	41.7281	FALSE	80628.5	43186.9	2519.6	30793.3
dicLab1_genemodels_DLAgn_00209730_1	VYGTGALALYEK		642.845	2	24.9484	FALSE	63638.3	50849.1	68025.9	2192.23
dicLab1_genemodels_DLAgn_00262850_1	NSYEESLDHLETMKR		617.956	3	23.0706	FALSE	3977.4	7912.12	13951.7	20921.2
dicLab1_genemodels_DLAgn_00040200_1	AVDLLLDSDQIVQVLGNKR		699.395	3	42.1904	FALSE	10332.1	7800.42	5369.76	5013.86
dicLab1_genemodels_DLAgn_00130000_1	IAANFVTHAPPGEFNEVFNDVR		815.405	3	33.5288	FALSE	76750.4	89360	61651.3	88556.1
dicLab1_genemodels_DLAgn_00067550_1	GVEVETISPGDGR		658.328	2	14.4397	FALSE	130641	139875	116236	119386
dicLab1_genemodels_DLAgn_00058020_1	LQAAAAPLVER		569.833	2	17.6294	FALSE	171079	165391	179394	888.903
dicLab1_genemodels_DLAgn_00189420_1	YGDLGVYASAR		586.291	2	15.6997	FALSE	14351.6	11907	14153.3	2998.37
dicLab1_genemodels_DLAgn_00179190_1	AIDWVAFAER		589.304	2	32.8228	FALSE	62501.5	55552.1	64583.9	5403.85
dicLab1_genemodels_DLAgn_00006630_1	WTGMIIGPAR		551.297	2	26.4648	FALSE	28232.9	21878.2	2145.14	11919
dicLab1_genemodels_DLAgn_00164600_1	LNMVLNEVR		544.3	2	23.0584	FALSE	20928.8	20176.8	52751.7	30297.5
dicLab1_genemodels_DLAgn_00178710_1	GVLFYGPPGC[PPa]GK		633.321	2	23.449	FALSE	60473.4	46106.3	48991.2	36637.6
dicLab1_genemodels_DLAgn_00252870_1	VRELEAEVEGEQRR		425.724	4	8.32577	FALSE	10594.1	2167.54	16208	14775.2
dicLab1_genemodels_DLAgn_00252870_1	LQGEVEDLMIDVERANGLAANLDK		871.778	3	45.4219	FALSE	2370.7	3753.14	3609.01	15142.7
dicLab1_genemodels_DLAgn_00246320_1	EAELQKLRR		381.56	3	5.55945	FALSE	605.482	237.612	193.378	258.696
dicLab1_genemodels_DLAgn_00101310_1	GMVVGIKVDKGVVPLAGTNGETTTQGLDGLYER		844.446	4	32.8048	FALSE	31932.6	24267.3	21955.8	20052
dicLab1_genemodels_DLAgn_00101310_1	SFTQYLKDR		386.536	3	16.7241	FALSE	149755	164582	173300	1886.86
dicLab1_genemodels_DLAgn_00144830_1	GLEQVEKGYEEWLLTEIR		731.379	3	44.362	FALSE	6752.61	2249.37	7192.69	3966.37
dicLab1_genemodels_DLAgn_00144830_1	LWETIDQLYLEFAKR		642.344	3	47.4911	FALSE	6801.56	991.163	4096.99	681.423
dicLab1_genemodels_DLAgn_00156940_1	C[PPa]PETLFQPSFIGMESAGIHETAYNSIMKC[PPa]DIDIRK		818.194	5	37.9373	FALSE	41175.1	32665	3739.18	27286.8
dicLab1_genemodels_DLAgn_00156940_1	C[PPa]PETLFQPSFIGMESAGIHETAYNSIMKC[PPa]DIDIR		990.468	4	41.5799	FALSE	426732	34810.9	609.69	1774.28
dicLab1_genemodels_DLAgn_00101540_1	VGEATETALSC[PPa]LVEKMNVFNSNVK		885.444	3	45.8722	FALSE	3719.69	13582.8	4104.37	4962.68
dicLab1_genemodels_DLAgn_00038950_1	HGGYKPTDKHKTDLNFENLKGGDDLDPNYVLSSR		639.318	6	22.9336	FALSE	69976.8	80938.2	53480.9	51968.4
dicLab1_genemodels_DLAgn_00230800_1	AGLLGVLEEMRDEKLATLVTMTQALC[PPa]R		758.904	4	48.0996	FALSE	6843.53	95073.4	40667	110208
dicLab1_genemodels_DLAgn_00168130_1	KLKGTEDELDKYSEALKDAQEKLELAEK		537.786	6	31.3709	FALSE	1527.64	1551.82	828.884	4240.95
sp|P0AEY0|MALE_ECO57	FGGYAQSGLLAEITPDKAFQDKLYPFTWDAVR		901.958	4	46.6669	FALSE	3166.07	1182.04	1382.43	6160.3
sp|P0AEY0|MALE_ECO57	GQPSKPFVGVLSAGINAASPNKELAK		645.859	4	28.3879	FALSE	2233.23	7099.57	11797.9	11824.2
sp|P0AEY0|MALE_ECO57	GEIMPNIPQMSAFWYAVR		1055.52	2	47.8463	FALSE	231567	2.23637e+06	195109	19717.8
dicLab1_genemodels_DLAgn_00059000_1	VIPELNGK		435.258	2	13.9848	FALSE	4.37613e+06	5.76849e+06	6.26399e+06	5.79669e+06
dicLab1_genemodels_DLAgn_00059000_1	LTGMAFRVPTPNVSVVDLTVR		758.088	3	39.9263	FALSE	16216.3	19346.4	16944.7	14438.6
dicLab1_genemodels_DLAgn_00058740_1	VIADNVKDWSK		425.563	3	13.6158	FALSE	13669.2	17354.8	20314.6	22697
dicLab1_genemodels_DLAgn_00042440_1	IGEDFIRDLDQLQSLR		640.006	3	41.2894	FALSE	18469.7	575.571	26153.5	32059.8
dicLab1_genemodels_DLAgn_00042440_1	IGEDFIRDLDQLQSLRK		512.28	4	37.2325	FALSE	1136.54	589.168	411.061	948.412
dicLab1_genemodels_DLAgn_00042440_1	FSSDRTITQYAR		482.244	3	13.1483	FALSE	2044.18	2042.86	2407.24	1632.04
dicLab1_genemodels_DLAgn_00042440_1	LITAIGEVVNNDPVIGDRLK		712.739	3	32.6528	FALSE	8074.98	2284.94	14793.1	930.34
dicLab1_genemodels_DLAgn_00047080_1	YRVEEGVVPEKEYILR		660.358	3	20.8588	FALSE	43329	38709.7	52548.8	69158.6
dicLab1_genemodels_DLAgn_00047080_1	TSITLSWSKPVYDGGAPIIGYSLDMR		943.149	3	40.9701	FALSE	26927	26856.1	62255	102311
dicLab1_genemodels_DLAgn_00146590_1	GIFDFAALKELLSGASHINVR		565.313	4	47.1536	FALSE	6267.91	6455.75	8749.23	253.932
dicLab1_genemodels_DLAgn_00146590_1	KRVTVFQQNQHYAENFIQSIISVIEPAER		689.766	5	47.6066	FALSE	64404	59355.4	62031	6149.72
dicLab1_genemodels_DLAgn_00155520_1	EKMFSGDKINFTEGR		586.954	3	17.8183	FALSE	1872.28	6656.64	1706.14	3856.65
dicLab1_genemodels_DLAgn_00036360_1	LSTHAKFEEILNR		519.951	3	17.8753	FALSE	15643.4	3867.36	4468.14	20662.3
dicLab1_genemodels_DLAgn_00166080_1	SAETLWGVQKELTL		787.925	2	36.195	FALSE	16648.5	7220.53	5486.16	5655.77
dicLab1_genemodels_DLAgn_00096300_1	YVIKNQTTGDRLK		512.623	3	6.24557	FALSE	4136.03	6334.72	365.102	5517.59
dicLab1_genemodels_DLAgn_00046930_1	DVTFLKDC[PPa]VGAEVEAAC[PPa]ASPAAGSVILLENLR		1135.25	3	47.4245	FALSE	39153.2	47722.5	28178.6	27667.9
sp|P42212|GFP_AEQVI	FSVSGEGEGDATYGKLTLK		653.662	3	22.3603	FALSE	9457.72	6948.45	1755.73	4484.98
sp|P42212|GFP_AEQVI	GEELFTGVVPILVELDGDVNGHKFSVSGEGEGDATYGK		981.231	4	47.3363	FALSE	9873.39	1906.08	2649.61	3446.73
dicLab1_genemodels_DLAgn_00164530_1	YEVTTLRK		505.287	2	7.42416	FALSE	6484.21	6003.93	10128.8	7103.36
dicLab1_genemodels_DLAgn_00164590_1	ANKEIEDLKIK		434.254	3	11.2073	FALSE	1616.65	2350.96	1238.16	2704.84
dicLab1_genemodels_DLAgn_00083900_1	GKQLQAIMQK		572.829	2	9.46045	FALSE	30409.6	598.171	25220.5	18374.6
dicLab1_genemodels_DLAgn_00227020_1	DLFRVPEAPDMPTVR		581.635	3	31.9607	FALSE	1.28169e+07	1.21007e+07	1.03341e+07	6.74e+06
dicLab1_genemodels_DLAgn_00092480_1	SVLWLTDKLK		601.861	2	29.3417	FALSE	4005.82	8059.53	9913.31	3116.01
dicLab1_genemodels_DLAgn_00095810_1	GKLGINMTVLMGANIANEVADEK		796.747	3	39.4585	FALSE	31134.3	12066.2	35443.4	36233.8
dicLab1_genemodels_DLAgn_00081100_1	YYSLGDMTDKEQQQLIDDHFLFDKPVSPLLTC[PPa]AFMAR		882.229	5	45.1559	FALSE	24986	19202.5	41058.4	29166.8
dicLab1_genemodels_DLAgn_00081100_1	GIWHNNEKTFLIWVNEEDHTR		660.325	4	29.4956	FALSE	2577.7	2278.81	7383.43	945.342
dicLab1_genemodels_DLAgn_00081100_1	DRLTPNNWTLDQC[PPa]IQTGVDNPGHPFIK		788.391	4	31.4062	FALSE	27702.7	22577.7	24703.7	19481.5
dicLab1_genemodels_DLAgn_00081100_1	KLYPPSSDFPDLR		512.268	3	25.5099	FALSE	47894.3	43456	46450.4	6143.31
dicLab1_genemodels_DLAgn_00049580_1	LLGNPSNDDMTSKR		516.588	3	8.96832	FALSE	2190.18	1286.53	1060.67	1357.78
dicLab1_genemodels_DLAgn_00213640_1	NHYLDLKDMPFYGGLC[PPa]K		695.669	3	32.1487	FALSE	10821.1	11938.3	7020.54	15688.8
dicLab1_genemodels_DLAgn_00157250_1	LKAEAYAEKNR		431.57	3	2.20179	FALSE	271.078	94.1024	509.83	2478.88
dicLab1_genemodels_DLAgn_00005730_1	HLTVPVSER		519.291	2	10.8307	FALSE	226009	7984.16	126980	7095.39
dicLab1_genemodels_DLAgn_00167900_1	C[PPa]ATITPDEDRVTEFSLK		665.995	3	23.918	FALSE	47620.9	46143.2	44693.4	25472.4
dicLab1_genemodels_DLAgn_00167900_1	LNEHYVNTTDFLDAIK		631.651	3	31.6437	FALSE	609127	563117	679721	6960.54
dicLab1_genemodels_DLAgn_00242100_1	C[PPa]LIPNESKTPGLMENSLVIHQLR		666.606	4	30.3777	FALSE	2733.69	1172	3694.63	1740.91
dicLab1_genemodels_DLAgn_00242100_1	SSNKLLC[PPa]MLYAVHAGAEEAAASK		609.557	4	34.9218	FALSE	2171.14	2510.6	6831.48	4136.6
dicLab1_genemodels_DLAgn_00242100_1	ILYADFKQR		385.217	3	14.9517	FALSE	791.7	2297.41	3271.25	1998.4
dicLab1_genemodels_DLAgn_00099060_1	GMIGADEFAALVKG		689.855	2	37.6399	FALSE	10283.6	3150.32	3702.32	9458.35
dicLab1_genemodels_DLAgn_00263030_1	IEAPPHIFSISDNGYQFMLTDRENQSILITGESGAGK		1009.75	4	39.0754	FALSE	45027.7	28635.5	5057.84	35663.5
dicLab1_genemodels_DLAgn_00063750_1	AQVTGHMGPDQLDAALQGC[PPa]EVVVIPAGVPR		1033.86	3	36.3769	FALSE	80639.7	72549.6	59309.2	4855.73
dicLab1_genemodels_DLAgn_00137220_1	EVDTQPKGSYDDYVEGLR		690.992	3	19.7715	FALSE	13126.3	14823.7	17246.1	24430.3
dicLab1_genemodels_DLAgn_00001600_1	LVGYFK		363.713	2	16.1706	FALSE	699623	750681	805825	670297
dicLab1_genemodels_DLAgn_00189240_1	AGDSDGDGKIGC[PPa]DEFAAMVNV		1071.46	2	32.049	FALSE	3164.1	4803.74	7968.72	2013.25
dicLab1_genemodels_DLAgn_00189240_1	ALSDSETK		425.711	2	1.48409	FALSE	28826.4	1195.22	1830.88	38220.5
dicLab1_genemodels_DLAgn_00189240_1	AFFIIDQDKSGFIEEDELK		748.707	3	36.352	FALSE	0	22345.7	24348.8	4694.52
dicLab1_genemodels_DLAgn_00227550_1	ISIYKNTGAVLHHGNMK		471.504	4	12.9185	FALSE	3001.5	3625.41	2310.79	2462.49
dicLab1_genemodels_DLAgn_00015830_1	IITDLSHITQDEYELEPEASELDLGTK		1020.5	3	37.038	FALSE	609864	345239	393020	276523
dicLab1_genemodels_DLAgn_00251790_1	LQSEVEDLMIDVERANGLAANLDK		881.781	3	45.4333	FALSE	10365.2	2455.22	5917.31	15101.1
dicLab1_genemodels_DLAgn_00122260_1	VPFVVGSPDDVNEYLSFVKK		747.06	3	39.8907	FALSE	2031.97	9183.41	2666.75	5169.72
dicLab1_genemodels_DLAgn_00134890_1	LLKEDQAGKSEEELAEC[PPa]FR		567.281	4	20.2643	FALSE	21216	21423.5	11036.4	16630.7
dicLab1_genemodels_DLAgn_00190000_1	REEISLLEDLNQVIENR		690.699	3	42.4694	FALSE	47465.8	10342.2	7975.39	32954.1
dicLab1_genemodels_DLAgn_00170350_1	YKLFLLR		476.803	2	27.3103	FALSE	6729.65	10729.1	1851.41	1878.75
dicLab1_genemodels_DLAgn_00134660_1	WNLLQGQTTTR		659.349	2	23.9612	FALSE	33039.1	58297.9	37634.6	209999
dicLab1_genemodels_DLAgn_00093500_1	LVEDMENKIR		416.22	3	11.8763	FALSE	3334.74	1960.38	6854.37	1540.24
dicLab1_genemodels_DLAgn_00164570_1	LHALIDKIDEERYDIEAK		543.539	4	22.1191	FALSE	6879.64	2331.92	28929.4	15328
dicLab1_genemodels_DLAgn_00111050_1	GFGTDEDAIIDIVAQR		860.431	2	37.901	FALSE	175978	148285	141528	30188.7
dicLab1_genemodels_DLAgn_00155080_1	FSLFFLGYEDKK		747.387	2	38.1675	FALSE	10281.2	2256.44	10641.4	2001.39
dicLab1_genemodels_DLAgn_00016880_1	SPDEGAITPVYLALLPAGATDPHGK		830.767	3	40.1949	FALSE	50658.7	40479.4	36247.3	40695
dicLab1_genemodels_DLAgn_00258620_1	LLPLNDC[PPa]R		507.774	2	16.9005	FALSE	126718	132036	129961	93963.5
dicLab1_genemodels_DLAgn_00204530_1	ALRLPLQDVYK		439.263	3	26.7388	FALSE	3897.86	3664.7	5034.6	6809.21
dicLab1_genemodels_DLAgn_00110930_1	AAQAGVGVGDWVVSIDDANAEDMTHVEAQNK		1066.5	3	34.8338	FALSE	118644	79089.2	2408.31	71658.3
dicLab1_genemodels_DLAgn_00172120_1	IAANFVIHAPPGEFNEVFNDVR		819.417	3	37.8502	FALSE	76924.3	65115.7	33552.7	53257.6
dicLab1_genemodels_DLAgn_00039720_1	LGLALNYSVFYYEIQNAPEQAC[PPa]HLAK		1009.51	3	44.8672	FALSE	44999.1	32638.4	33586.5	28408.3
dicLab1_genemodels_DLAgn_00187660_1	TTGIVMDSGDGVTHTVPIYEGYALPHAILR		796.659	4	36.0582	FALSE	26612.6	27846.2	30178.6	16311.6
dicLab1_genemodels_DLAgn_00262850_1	LQGEIEDLMVDVER		823.409	2	35.8451	FALSE	74134.3	71326.6	90460	73685.5
dicLab1_genemodels_DLAgn_00039520_1	VELVPPSPAEIPK		688.395	2	28.2039	FALSE	117145	119557	4421.05	84174.3
dicLab1_genemodels_DLAgn_00212050_1	KKNADSVADLGEQIDNLQR		705.366	3	26.0345	FALSE	9632.86	5470.41	6579.69	10227
dicLab1_genemodels_DLAgn_00205240_1	IQTQPGYANTLR		681.362	2	12.8986	FALSE	71328.6	64440.7	65438.7	96461.3
dicLab1_genemodels_DLAgn_00203190_1	TIAEC[PPa]LADELINAAK		823.427	2	43.011	FALSE	37900.7	56935	23872.5	10970.4
dicLab1_genemodels_DLAgn_00014180_1	GFGTDEQAIIDLLGSR		846.434	2	43.3932	FALSE	37410.1	2440.8	5028.52	30426.7

## Sheet: FDR_Analysed
Protein	Peptide	Label	Precursor MZ	Precursor Charge	RT	Decoy	S170606_C1	S170606_C11	S170606_HP1	S170606_HP67	FDR <0.01
dicLab1_genemodels_DLAgn_00257950_1	TDLAAALAK		437.256	2	18.1616	FALSE	0	0	0	0	4
dicLab1_genemodels_DLAgn_00257950_1	LQTENGEYSR		598.781	2	4.2712	FALSE	0	0	0	0	4
dicLab1_genemodels_DLAgn_00257950_1	KMEGDLNEMEVQLSHANR		526	4	22.3802	FALSE	0	0	0	0	4
dicLab1_genemodels_DLAgn_00257950_1	VIDSMQSTLDSEIR		797.393	2	26.6516	FALSE	0	0	0	0	4
dicLab1_genemodels_DLAgn_00257950_1	ANSLAANLDKK		572.82	2	7.95706	FALSE	0	0	0	0	4
dicLab1_genemodels_DLAgn_00257950_1	LQEAEESIEAVNSK		773.883	2	14.7982	FALSE	0	0	0	0	4
dicLab1_genemodels_DLAgn_00054080_1	TKFNLPVDMIAFELAK		613.002	3	44.4835	FALSE	0	0	0	0	4
dicLab1_genemodels_DLAgn_00054080_1	C[PPa]VEDDPLLMLALNSAR		915.958	2	45.2948	FALSE	0	0	0	0	4
dicLab1_genemodels_DLAgn_00054080_1	HAYDLQSDAVYKEDLR		641.646	3	16.7454	FALSE	0	0	0	0	4
dicLab1_genemodels_DLAgn_00054080_1	FKVTTEDMPMVLAK		537.282	3	28.1379	FALSE	0	0	0	0	4
dicLab1_genemodels_DLAgn_00054080_1	GIGWVPIGSLDVEK		735.404	2	37.418	FALSE	0	0	0	0	4
dicLab1_genemodels_DLAgn_00054080_1	C[PPa]IEDDPLLMLALNSAR		922.966	2	46.7063	FALSE	0	0	0	0	4
dicLab1_genemodels_DLAgn_00054080_1	SLQDDPLLVHYMEIAK		624.657	3	35.4999	FALSE	0	0	0	0	4
dicLab1_genemodels_DLAgn_00054080_1	KIQHSYALLPDAMNLVLAR		539.053	4	37.5678	FALSE	0	0	0	0	4
dicLab1_genemodels_DLAgn_00054080_1	SLQDDPLLVHYMNVAK		614.985	3	31.627	FALSE	0	0	0	0	4
dicLab1_genemodels_DLAgn_00054080_1	FTSVVDLPAIVLSK		744.937	2	44.6001	FALSE	0	0	0	0	4
dicLab1_genemodels_DLAgn_00054080_1	AYTLHPEGVNFVNTR		573.293	3	21.9498	FALSE	0	0	0	0	4
dicLab1_genemodels_DLAgn_00054080_1	TKFNLPVDMLNLELAK		616.01	3	41.2852	FALSE	0	0	0	0	4
dicLab1_genemodels_DLAgn_00252870_1	MKNSYEEALDHLETLKR		520.015	4	23.7646	FALSE	0	0	0	0	4
dicLab1_genemodels_DLAgn_00252870_1	NSYEEALDHLETLKR		606.639	3	24.7932	FALSE	0	0	0	0	4
dicLab1_genemodels_DLAgn_00252870_1	VRELEAEVEGEQR		515.262	3	10.3523	FALSE	0	0	0	0	4
dicLab1_genemodels_DLAgn_00252870_1	QAEEAEEQANGHMSR		562.909	3	3.3414	FALSE	0	0	0	0	4
dicLab1_genemodels_DLAgn_00252870_1	ELEAEVEGEQR		644.804	2	9.66509	FALSE	0	0	0	0	4
dicLab1_genemodels_DLAgn_00246320_1	MKNSYEEALDHLETMKR		524.504	4	22.3099	FALSE	0	0	0	0	4
dicLab1_genemodels_DLAgn_00246320_1	NSYEEALDHLETMKR		612.625	3	23.1309	FALSE	0	0	0	0	4
dicLab1_genemodels_DLAgn_00246320_1	EQFEEEQEAKVELQR		631.306	3	15.4302	FALSE	0	0	0	0	4
dicLab1_genemodels_DLAgn_00101310_1	LAIIENANVLAR		648.885	2	28.7415	FALSE	0	0	0	0	4
dicLab1_genemodels_DLAgn_00101310_1	YSNQEIAMSTVTALRR		613.984	3	23.5883	FALSE	0	0	0	0	4
dicLab1_genemodels_DLAgn_00101310_1	AC[PPa]QEEFIKR		398.869	3	7.40162	FALSE	0	0	0	0	4
dicLab1_genemodels_DLAgn_00101310_1	ALANNLAC[PPa]QGK		587.306	2	8.61825	FALSE	0	0	0	0	4
dicLab1_genemodels_DLAgn_00101310_1	GILAADESTGSVAK		659.846	2	14.4192	FALSE	0	0	0	0	4
dicLab1_genemodels_DLAgn_00101310_1	GILAADESTGSVAKR		492.267	3	11.3976	FALSE	0	0	0	0	4
dicLab1_genemodels_DLAgn_00101310_1	ALQASALK		401.245	2	8.60406	FALSE	0	0	0	0	4
dicLab1_genemodels_DLAgn_00101310_1	VLAAVYK		382.239	2	11.8962	FALSE	0	0	0	0	4
dicLab1_genemodels_DLAgn_00101310_1	QLLFTADDR		539.78	2	21.2076	FALSE	0	0	0	0	4
dicLab1_genemodels_DLAgn_00101310_1	TVPPAVPGITFLSGGQSEEEASVNLNAMNQC[PPa]PLHRPWALTFSYGR		1229.11	4	44.3324	FALSE	0	0	0	0	4
dicLab1_genemodels_DLAgn_00101310_1	PHAYPFLTPEQK		476.582	3	18.6999	FALSE	0	0	0	0	4
dicLab1_genemodels_DLAgn_00144830_1	TINEVENQILTR		715.386	2	22.8497	FALSE	0	0	0	0	4
dicLab1_genemodels_DLAgn_00144830_1	MLDAEDIVNTPKPDEK		605.633	3	21.7927	FALSE	0	0	0	0	4
dicLab1_genemodels_DLAgn_00144830_1	LSGINPYTNLSPQDISNKWDAVK		854.106	3	32.1381	FALSE	0	0	0	0	4
dicLab1_genemodels_DLAgn_00144830_1	FLDIPK		366.718	2	22.0062	FALSE	0	0	0	0	4
dicLab1_genemodels_DLAgn_00144830_1	MVSDIANAWK		567.784	2	22.6517	FALSE	0	0	0	0	4
dicLab1_genemodels_DLAgn_00144830_1	HRPDLIDYSK		415.219	3	9.50267	FALSE	0	0	0	0	4
dicLab1_genemodels_DLAgn_00144830_1	AIMTYVSC[PPa]FYHAFAGAEQAETAANR		931.763	3	43.4993	FALSE	0	0	0	0	4
dicLab1_genemodels_DLAgn_00144830_1	LMLLLEVISGERLPKPDK		513.554	4	42.8293	FALSE	0	0	0	0	4
dicLab1_genemodels_DLAgn_00144830_1	SNIDKLEGDHQLSQESLIFDNK		633.316	4	24.7624	FALSE	0	0	0	0	4
dicLab1_genemodels_DLAgn_00144830_1	KDDPIGNLNTAFEVAEK		620.983	3	28.792	FALSE	0	0	0	0	4
dicLab1_genemodels_DLAgn_00144830_1	IAQTYGIK		447.258	2	9.57372	FALSE	0	0	0	0	4
dicLab1_genemodels_DLAgn_00156940_1	C[PPa]PETLFQPSFIGMESAGIHETAYNSIMK		1058.16	3	40.1198	FALSE	0	0	0	0	4
dicLab1_genemodels_DLAgn_00156940_1	TTGIVLDAGDGVTHNVPVYEGYALPH		899.117	3	33.2705	FALSE	0	0	0	0	4
dicLab1_genemodels_DLAgn_00156940_1	GVTHNVPVYEGYALPHAIMR		556.789	4	26.203	FALSE	0	0	0	0	4
dicLab1_genemodels_DLAgn_00156940_1	AGDGVTHNVPVYEGYALPHAIMR		617.56	4	27.2572	FALSE	0	0	0	0	4
dicLab1_genemodels_DLAgn_00156940_1	DETTALVC[PPa]DNGSGLVK		846.909	2	21.9686	FALSE	0	0	0	0	4
dicLab1_genemodels_DLAgn_00156940_1	DDETTALVC[PPa]DNGSGLVK		904.423	2	22.1795	FALSE	0	0	0	0	4
dicLab1_genemodels_DLAgn_00156940_1	NVPVYEGYALPHAIMR		610.65	3	29.0186	FALSE	0	0	0	0	4
dicLab1_genemodels_DLAgn_00156940_1	ETLFQPSFIGMESAGIHETAYNSIMK		967.798	3	39.4854	FALSE	0	0	0	0	4
dicLab1_genemodels_DLAgn_00156940_1	TTGIVLDAGDGVTH		678.344	2	20.3378	FALSE	0	0	0	0	4
dicLab1_genemodels_DLAgn_00156940_1	KMTQIMFETFNVPAMYVAIQAVLSLYASGRTTGIVLDAGDGVTHNVPVYEGYALPHAIMR		1088.72	6	34.7648	FALSE	0	0	0	0	4
dicLab1_genemodels_DLAgn_00219760_1	AGYPDKIIIGMDVAASEFFR		734.042	3	47.4872	FALSE	0	0	0	0	4
dicLab1_genemodels_DLAgn_00219760_1	HIADLAGHKDVILPVPAFNVINGGSHAGNK		613.132	5	31.6679	FALSE	0	0	0	0	4
dicLab1_genemodels_DLAgn_00219760_1	GNPTVEVDLWTAK		715.37	2	28.2629	FALSE	0	0	0	0	4
dicLab1_genemodels_DLAgn_00219760_1	LAQSSGWGVMVSHR		505.589	3	18.6057	FALSE	0	0	0	0	4
dicLab1_genemodels_DLAgn_00219760_1	HISGEKLGDLYR		463.249	3	12.87	FALSE	0	0	0	0	4
dicLab1_genemodels_DLAgn_00219760_1	LAMQEFMILPVGAANFHEAMR		792.727	3	43.8461	FALSE	0	0	0	0	4
dicLab1_genemodels_DLAgn_00219760_1	FTASTDIQIVGDDLTVTNPKR		764.401	3	30.5294	FALSE	0	0	0	0	4
dicLab1_genemodels_DLAgn_00219760_1	SGETEDTFISDLVVGLC[PPa]TGQIK		1192.09	2	48.0209	FALSE	0	0	0	0	4
dicLab1_genemodels_DLAgn_00219760_1	AVDHVNKDIAPK		436.242	3	4.38033	FALSE	0	0	0	0	4
dicLab1_genemodels_DLAgn_00219760_1	YGKDATNVGDEGGFAPNILENNEALELLK		1031.18	3	41.8277	FALSE	0	0	0	0	4
dicLab1_genemodels_DLAgn_00219760_1	FTASTDIQIVGDDLTVTNPK		1068.05	2	33.2749	FALSE	0	0	0	0	4
dicLab1_genemodels_DLAgn_00219760_1	IEEELGSK		452.735	2	6.20246	FALSE	0	0	0	0	4
dicLab1_genemodels_DLAgn_00219760_1	YNQLMR		412.708	2	7.6855	FALSE	0	0	0	0	4
dicLab1_genemodels_DLAgn_00101540_1	NMLFSGTNIAAGK		662.34	2	24.8056	FALSE	0	0	0	0	4
dicLab1_genemodels_DLAgn_00101540_1	GAPEGVIDR		457.241	2	8.27965	FALSE	0	0	0	0	4
dicLab1_genemodels_DLAgn_00101540_1	NVTLEFSR		483.256	2	18.8917	FALSE	0	0	0	0	4
dicLab1_genemodels_DLAgn_00101540_1	DTPLKMEEMNLEDSTK		627.625	3	23.5024	FALSE	0	0	0	0	4
dicLab1_genemodels_DLAgn_00101540_1	KAEIGIAMGSGTAVAK		501.945	3	16.8864	FALSE	0	0	0	0	4
dicLab1_genemodels_DLAgn_00101540_1	EIVPGDIVEVSVGDKVPADIR		736.402	3	34.2925	FALSE	0	0	0	0	4
dicLab1_genemodels_DLAgn_00101540_1	MNVFNSNVK		526.763	2	15.6044	FALSE	0	0	0	0	4
dicLab1_genemodels_DLAgn_00101540_1	VPLTNAIKDKIMAVIKDWGTGR		486.078	5	45.5044	FALSE	0	0	0	0	4
dicLab1_genemodels_DLAgn_00101540_1	AIGVAVATGVATEIGK		728.922	2	29.3203	FALSE	0	0	0	0	4
dicLab1_genemodels_DLAgn_00101540_1	HNEAVPDLR		525.77	2	9.13791	FALSE	0	0	0	0	4
dicLab1_genemodels_DLAgn_00038950_1	SMTDAEQDQLINDHFLFDKPVSPLLTC[PPa]AGMAR		909.439	4	39.69	FALSE	0	0	0	0	4
dicLab1_genemodels_DLAgn_00038950_1	LGSSEVDQVQLVVDGVK		886.475	2	31.1782	FALSE	0	0	0	0	4
dicLab1_genemodels_DLAgn_00038950_1	LNYKVEEEFPNLSK		570.63	3	23.5681	FALSE	0	0	0	0	4
dicLab1_genemodels_DLAgn_00038950_1	FEEILTR		454.248	2	17.422	FALSE	0	0	0	0	4
dicLab1_genemodels_DLAgn_00038950_1	KLEKGEAIDSMIPAQK		586.654	3	15.9291	FALSE	0	0	0	0	4
dicLab1_genemodels_DLAgn_00038950_1	VISMQQGGNMR		610.797	2	9.79577	FALSE	0	0	0	0	4
dicLab1_genemodels_DLAgn_00038950_1	IEAIFKK		424.766	2	11.3169	FALSE	0	0	0	0	4
dicLab1_genemodels_DLAgn_00038950_1	GEAIDSMIPAQK		630.319	2	20.0363	FALSE	0	0	0	0	4
dicLab1_genemodels_DLAgn_00230800_1	IPYADFK		427.226	2	17.7373	FALSE	0	0	0	0	4
dicLab1_genemodels_DLAgn_00230800_1	AGLLGVLEEMRDEK		520.608	3	36.8917	FALSE	0	0	0	0	4
dicLab1_genemodels_DLAgn_00230800_1	IKPLLQSAETEKELAEMKDNYEK		677.602	4	24.0272	FALSE	0	0	0	0	4
dicLab1_genemodels_DLAgn_00230800_1	AGLLGVLEEMR		594.326	2	41.266	FALSE	0	0	0	0	4
dicLab1_genemodels_DLAgn_00230800_1	KGGSMQTVSSQFR		471.57	3	9.60952	FALSE	0	0	0	0	4
dicLab1_genemodels_DLAgn_00230800_1	GGSMQTVSSQFR		642.804	2	13.3331	FALSE	0	0	0	0	4
dicLab1_genemodels_DLAgn_00168130_1	C[PPa]SELEEELKTVTNNLK		640.991	3	33.952	FALSE	0	0	0	0	4
dicLab1_genemodels_DLAgn_00168130_1	LKGTEDELDKYSEALKDAQEKLELAEK		619.523	5	33.1769	FALSE	0	0	0	0	4
dicLab1_genemodels_DLAgn_00168130_1	KLVIIEGDLER		642.88	2	21.8445	FALSE	0	0	0	0	4
dicLab1_genemodels_DLAgn_00168130_1	LVIIEGDLER		578.832	2	25.2639	FALSE	0	0	0	0	4
dicLab1_genemodels_DLAgn_00168130_1	KATDAEGDVASLNR		482.911	3	8.34878	FALSE	0	0	0	0	4
dicLab1_genemodels_DLAgn_00168130_1	KLVIIEGD		443.766	2	20.293	FALSE	0	0	0	0	4
sp|P0AEY0|MALE_ECO57	AGLTFLVDLIK		595.363	2	48.124	FALSE	0	0	0	0	4
sp|P0AEY0|MALE_ECO57	LIAYPIAVEALSLIYNK		946.051	2	48.1727	FALSE	0	0	0	0	4
sp|P0AEY0|MALE_ECO57	VNYGVTVLPTFK		669.377	2	31.9749	FALSE	0	0	0	0	4
sp|P0AEY0|MALE_ECO57	GQPSKPFVGVLSAGINAASPNK		713.723	3	28.3005	FALSE	0	0	0	0	4
sp|P0AEY0|MALE_ECO57	FPQVAATGDGPDIIFWAHDR		738.364	3	37.0985	FALSE	0	0	0	0	4
sp|P0AEY0|MALE_ECO57	DKPLGAVALK		506.314	2	14.0197	FALSE	0	0	0	0	4
sp|P0AEY0|MALE_ECO57	TAVINAASGR		480.267	2	6.71122	FALSE	0	0	0	0	4
sp|P0AEY0|MALE_ECO57	LYPFTWDAVR		634.327	2	34.522	FALSE	0	0	0	0	4
dicLab1_genemodels_DLAgn_00059000_1	VINDNFGIIEGLMSTVHAITATQK		858.12	3	48.1519	FALSE	0	0	0	0	4
dicLab1_genemodels_DLAgn_00059000_1	GASQNIIPASTGAAK		693.373	2	13.3209	FALSE	0	0	0	0	4
dicLab1_genemodels_DLAgn_00059000_1	LVTWYDNEFAYSNR		889.413	2	28.8866	FALSE	0	0	0	0	4
dicLab1_genemodels_DLAgn_00059000_1	VC[PPa]DLMAHMAAKE		463.882	3	16.9897	FALSE	0	0	0	0	4
dicLab1_genemodels_DLAgn_00059000_1	VPTPNVSVVDLTVR		748.428	2	31.5696	FALSE	0	0	0	0	4
dicLab1_genemodels_DLAgn_00059000_1	LTGMAFR		398.213	2	15.8732	FALSE	0	0	0	0	4
dicLab1_genemodels_DLAgn_00059000_1	VVISAPSADAPMFVMGVNHEK		733.703	3	32.3317	FALSE	0	0	0	0	4
dicLab1_genemodels_DLAgn_00058740_1	VVLAYEPVWAIGTGK		801.948	2	37.0257	FALSE	0	0	0	0	4
dicLab1_genemodels_DLAgn_00058740_1	TNVSEAVANSVR		623.823	2	14.4107	FALSE	0	0	0	0	4
dicLab1_genemodels_DLAgn_00058740_1	GAFTGEISPAMIK		661.345	2	27.0543	FALSE	0	0	0	0	4
dicLab1_genemodels_DLAgn_00058740_1	FFVGGNWK		477.745	2	24.2916	FALSE	0	0	0	0	4
dicLab1_genemodels_DLAgn_00058740_1	SLGELIQTMNGAK		681.358	2	29.4916	FALSE	0	0	0	0	4
dicLab1_genemodels_DLAgn_00058740_1	IIYGGSVTGGTC[PPa]K		663.84	2	12.6634	FALSE	0	0	0	0	4
dicLab1_genemodels_DLAgn_00058740_1	TAHALENGLGVIAC[PPa]IGEK		622.996	3	30.3535	FALSE	0	0	0	0	4
dicLab1_genemodels_DLAgn_00058740_1	HVFGESDELIGQK		486.912	3	17.3998	FALSE	0	0	0	0	4
dicLab1_genemodels_DLAgn_00058740_1	DC[PPa]GVNWVILGHSER		552.603	3	27.1299	FALSE	0	0	0	0	4
dicLab1_genemodels_DLAgn_00058740_1	DVDGFLVGGASLKPEFIEIMNAK		817.426	3	45.5103	FALSE	0	0	0	0	4
dicLab1_genemodels_DLAgn_00058740_1	VDPNVEVVC[PPa]GAPTIYLDFVR		1139.08	2	43.8087	FALSE	0	0	0	0	4
dicLab1_genemodels_DLAgn_00058740_1	DVDGFLVGGASLKPEFIEIMNAKA		841.105	3	45.2966	FALSE	0	0	0.00968523	0	4
dicLab1_genemodels_DLAgn_00193180_1	GADPEDVILSAFK		681.351	2	40.7919	FALSE	0	0	0	0	4
dicLab1_genemodels_DLAgn_00193180_1	LKGADPEDVILSAFK		534.963	3	38.2247	FALSE	0	0	0	0	4
dicLab1_genemodels_DLAgn_00193180_1	VLDPEATGTIKK		424.578	3	9.86736	FALSE	0	0	0	0	4
dicLab1_genemodels_DLAgn_00193180_1	EFLQELLTTQC[PPa]DR		833.909	2	34.9406	FALSE	0	0	0	0	4
dicLab1_genemodels_DLAgn_00193180_1	DVLASMGQLNVK		637.842	2	27.4508	FALSE	0	0	0	0	4
dicLab1_genemodels_DLAgn_00193180_1	DVLASMGQLNVKNEELEAMIK		778.068	3	37.4238	FALSE	0	0	0	0	4
dicLab1_genemodels_DLAgn_00193180_1	PEDVILSAFK		559.808	2	30.289	FALSE	0	0	0	0	4
dicLab1_genemodels_DLAgn_00193180_1	NEELEAMIK		538.768	2	20.8567	FALSE	0	0	0	0	4
dicLab1_genemodels_DLAgn_00193180_1	DDLRDVLASMGQLNVK		591.977	3	39.1247	FALSE	0	0	0	0	4
dicLab1_genemodels_DLAgn_00193180_1	VLDPEATGTIK		572.316	2	14.6428	FALSE	0	0	0	0	4
dicLab1_genemodels_DLAgn_00193180_1	FSAEEIK		412.213	2	10.9905	FALSE	0	0	0	0	4
dicLab1_genemodels_DLAgn_00193180_1	NMWAAFPPDVAGNVDYK		947.943	2	35.0426	FALSE	0	0	0	0	4
dicLab1_genemodels_DLAgn_00042440_1	EIWGMEPTLEKIPAPDDKI		728.042	3	35.4352	FALSE	0	0	0	0	4
dicLab1_genemodels_DLAgn_00042440_1	GYHAEAYYNRLPELK		608.641	3	19.4228	FALSE	0	0	0	0	4
dicLab1_genemodels_DLAgn_00042440_1	WPVDLFAHLLPR		488.61	3	46.2651	FALSE	0	0	0	0	4
dicLab1_genemodels_DLAgn_00042440_1	LKQEYFVVSATLQDIIR		675.046	3	41.718	FALSE	0	0	0	0	4
dicLab1_genemodels_DLAgn_00042440_1	VFADYEDYMK		640.779	2	23.6121	FALSE	0	0	0	0	4
dicLab1_genemodels_DLAgn_00042440_1	VDDVDALDMK		560.763	2	17.8114	FALSE	0	0	0	0	4
dicLab1_genemodels_DLAgn_00042440_1	QAIDQIAGGFFSPK		739.886	2	33.2018	FALSE	0	0	0	0	4
dicLab1_genemodels_DLAgn_00042440_1	LITAIGEVVNNDPVIGDR		948.015	2	34.0315	FALSE	0	0	0	0	4
dicLab1_genemodels_DLAgn_00042440_1	KVIYNIAGC[PPa]GK		618.842	2	11.5122	FALSE	0	0	0	0	4
dicLab1_genemodels_DLAgn_00047080_1	KGEPIEIPADVLGLPIPK		629.371	3	42.5613	FALSE	0	0	0	0	4
dicLab1_genemodels_DLAgn_00047080_1	IHIPTIGVPLPTATWK		582.01	3	39.3418	FALSE	0	0	0	0	4
dicLab1_genemodels_DLAgn_00047080_1	YTVTPLNEGSLYVFR		879.957	2	35.9675	FALSE	0	0	0	0	4
dicLab1_genemodels_DLAgn_00047080_1	LFEGTEYEFR		645.804	2	23.7928	FALSE	0	0	0	0	4
dicLab1_genemodels_DLAgn_00047080_1	SITGYILER		526.293	2	24.1323	FALSE	0	0	0	0	4
dicLab1_genemodels_DLAgn_00047080_1	TGISNSLIIK		523.316	2	22.6165	FALSE	0	0	0	0	4
dicLab1_genemodels_DLAgn_00100980_1	SLPAILQQPVTIR		718.435	2	34.0817	FALSE	0	0	0	0	4
dicLab1_genemodels_DLAgn_00100980_1	STELTGLFLEKPPENVVAVAGSDITFIAK		1016.22	3	46.6223	FALSE	0	0	0	0	4
dicLab1_genemodels_DLAgn_00100980_1	LTVHDVTDSTC[PPa]TLK		535.271	3	17.5371	FALSE	0	0	0	0	4
dicLab1_genemodels_DLAgn_00100980_1	NSNVDTILFIR		646.354	2	33.1646	FALSE	0	0	0	0	4
dicLab1_genemodels_DLAgn_00100980_1	FTQPLVDR		488.267	2	13.9757	FALSE	0	0	0	0	4
dicLab1_genemodels_DLAgn_00100980_1	SVVAGYSTAISC[PPa]AVR		777.901	2	23.3088	FALSE	0	0	0	0	4
dicLab1_genemodels_DLAgn_00100980_1	VVAVNIAGR		449.777	2	14.4535	FALSE	0	0	0	0	4
dicLab1_genemodels_DLAgn_00100980_1	ADAGEDEGDLDFSALLK		883.41	2	36.6999	FALSE	0	0	0	0	4
dicLab1_genemodels_DLAgn_00100980_1	ELEVLQDIADLTVR		807.441	2	47.567	FALSE	0	0	0	0	4
dicLab1_genemodels_DLAgn_00100980_1	YVMEANGNVR		576.777	2	8.89333	FALSE	0	0	0	0	4
dicLab1_genemodels_DLAgn_00100980_1	IAFEYGITDLR		649.343	2	31.6424	FALSE	0	0	0	0	4
dicLab1_genemodels_DLAgn_00100980_1	YSC[PPa]MAVNDLGKDEVEC[PPa]R		691.973	3	17.9326	FALSE	0	0	0	0	4
dicLab1_genemodels_DLAgn_00100980_1	VVPGDAGGYR		495.754	2	6.78596	FALSE	0	0	0	0	4
dicLab1_genemodels_DLAgn_00086170_1	ALPFWNDVIAPEIK		806.94	2	43.8892	FALSE	0	0	0	0	4
dicLab1_genemodels_DLAgn_00086170_1	TLWTIMEGTDQMWLPVIR		1095.56	2	48.1412	FALSE	0	0	0	0	4
dicLab1_genemodels_DLAgn_00086170_1	NVIIAAHGNSLR		632.86	2	12.2307	FALSE	0	0	0	0	4
dicLab1_genemodels_DLAgn_00086170_1	NLKPGELPTC[PPa]ESLKDTIAR		539.79	4	22.686	FALSE	0	0	0	0	4
dicLab1_genemodels_DLAgn_00086170_1	SFDIPPPPMDKDHPYNK		500.241	4	20.4693	FALSE	0	0	0	0	4
dicLab1_genemodels_DLAgn_00086170_1	HYGGLTGLNK		530.283	2	9.13046	FALSE	0	0	0	0	4
dicLab1_genemodels_DLAgn_00086170_1	HLEGMSDAAIMELNLPTGIPIVYELDANLKPIKPMAFLGDEETVKK		842.776	6	48.022	FALSE	0	0	0	0	4
dicLab1_genemodels_DLAgn_00086170_1	FC[PPa]GWFDADLSEK		744.827	2	31.5292	FALSE	0	0	0	0	4
dicLab1_genemodels_DLAgn_00086170_1	FDVC[PPa]YTSVLKR		467.911	3	23.3394	FALSE	0	0	0	0	4
dicLab1_genemodels_DLAgn_00086170_1	AMAAVAAQGK		459.247	2	4.94833	FALSE	0	0	0	0	4
dicLab1_genemodels_DLAgn_00086170_1	DAGLKFDVC[PPa]YTSVLK		577.299	3	32.0478	FALSE	0	0	0	0	4
dicLab1_genemodels_DLAgn_00146590_1	HGFFVNPSDSVAVIAANITSIPYFQK		941.489	3	48.0907	FALSE	0	0	0	0	4
dicLab1_genemodels_DLAgn_00146590_1	TKPYTDQKPGTSGLR		550.293	3	4.66008	FALSE	0	0	0	0	4
dicLab1_genemodels_DLAgn_00146590_1	IYQDPQVMLAPLVDIALK		1014.07	2	48.1757	FALSE	0	0	0	0	4
dicLab1_genemodels_DLAgn_00146590_1	FFGNLMDAGK		550.266	2	26.9239	FALSE	0	0	0	0	4
dicLab1_genemodels_DLAgn_00146590_1	IIFSDGSR		447.738	2	13.5205	FALSE	0	0	0	0	4
dicLab1_genemodels_DLAgn_00146590_1	SMPTSGALDNVAK		645.822	2	15.8944	FALSE	0	0	0	0	4
dicLab1_genemodels_DLAgn_00146590_1	AMFDPSFVGK		549.768	2	26.0443	FALSE	0	0	0	0	4
dicLab1_genemodels_DLAgn_00146590_1	YNISSGGPAPEGITNK		802.899	2	15.4885	FALSE	0	0	0	0	4
dicLab1_genemodels_DLAgn_00146590_1	ALQMQLYETPTGWK		833.419	2	29.9586	FALSE	0	0	0	0	4
dicLab1_genemodels_DLAgn_00169670_1	RFDEILEASDGIMVAR		607.977	3	32.3511	FALSE	0	0	0	0	4
dicLab1_genemodels_DLAgn_00169670_1	DATESFTPGTVEYRPVAIALDTKGPEIR		759.144	4	31.815	FALSE	0	0	0	0	4
dicLab1_genemodels_DLAgn_00169670_1	NTGIVC[PPa]TIGPASR		680.356	2	17.3399	FALSE	0	0	0	0	4
dicLab1_genemodels_DLAgn_00169670_1	IGKPIIC[PPa]ATQMLESMTK		645.675	3	37.816	FALSE	0	0	0	0	4
dicLab1_genemodels_DLAgn_00169670_1	APIIAVTR		420.769	2	15.9788	FALSE	0	0	0	0	4
dicLab1_genemodels_DLAgn_00169670_1	GDLGIEIPTEK		586.314	2	24.7683	FALSE	0	0	0	0	4
dicLab1_genemodels_DLAgn_00169670_1	VVQTGSHIYIDDGLISLK		653.358	3	31.2259	FALSE	0	0	0	0	4
dicLab1_genemodels_DLAgn_00169670_1	EAEAAMFHR		531.245	2	8.47886	FALSE	0	0	0	0	4
dicLab1_genemodels_DLAgn_00169670_1	KGVNLPGAAVDLPAVSEK		589	3	26.6608	FALSE	0	0	0	0	4
dicLab1_genemodels_DLAgn_00169670_1	VKDIGNDFLMC[PPa]EIENGGMLGSK		814.388	3	37.37	FALSE	0	0	0	0	4
dicLab1_genemodels_DLAgn_00155520_1	ILLANFLAQTEAMMK		847.454	2	48.1608	FALSE	0	0	0	0	4
dicLab1_genemodels_DLAgn_00155520_1	VNYHTGPIVWGEPGTNGQHAFYQLIHQGTR		676.337	5	31.1098	FALSE	0	0	0	0	4
dicLab1_genemodels_DLAgn_00155520_1	VWFVSNIDGTHIAK		529.616	3	28.0583	FALSE	0	0	0	0	4
dicLab1_genemodels_DLAgn_00155520_1	AITDVVNVGIGGSDLGPLMVTEALKPYSK		982.195	3	46.9081	FALSE	0	0	0	0	4
dicLab1_genemodels_DLAgn_00155520_1	MFSGDKINFTEGR		501.242	3	19.2756	FALSE	0	0	0	0	4
dicLab1_genemodels_DLAgn_00155520_1	NLITDEVMK		531.779	2	23.386	FALSE	0	0	0	0	4
dicLab1_genemodels_DLAgn_00155520_1	TLAQLNAETTLFIIASK		917.52	2	44.1988	FALSE	0	0	0	0	4
dicLab1_genemodels_DLAgn_00155520_1	HFVALSTNGPK		585.817	2	11.9428	FALSE	0	0	0	0	4
dicLab1_genemodels_DLAgn_00155520_1	VSPYTLGALIAMYEHK		598.315	3	42.3731	FALSE	0	0	0	0	4
dicLab1_genemodels_DLAgn_00155520_1	TEDGDILLDYSK		684.83	2	24.4315	FALSE	0	0	0	0	4
dicLab1_genemodels_DLAgn_00155520_1	LQDWYTAHALNLNMR		615.974	3	28.9026	FALSE	0	0	0	0	4
dicLab1_genemodels_DLAgn_00155520_1	TFTTQETITNAESAK		821.402	2	15.1445	FALSE	0	0	0	0	4
dicLab1_genemodels_DLAgn_00155520_1	FTAYFQQGDMESNGK		861.875	2	19.4889	FALSE	0	0	0	0	4
dicLab1_genemodels_DLAgn_00036360_1	FEEILNR		460.745	2	15.9066	FALSE	0	0	0	0	4
dicLab1_genemodels_DLAgn_00036360_1	FSVDEEFPDLSLHNNHMAK		558.261	4	28.0864	FALSE	0	0	0	0	4
dicLab1_genemodels_DLAgn_00036360_1	MKFSVDEEFPDLSLHNNHMAK		623.045	4	27.2957	FALSE	0	0	0	0	4
dicLab1_genemodels_DLAgn_00036360_1	KLEKGESIDGMIPAQK		581.982	3	14.9755	FALSE	0	0	0	0	4
dicLab1_genemodels_DLAgn_00036360_1	LGSSEVDQVQMVVDGVK		895.454	2	30.126	FALSE	0	0	0	0	4
dicLab1_genemodels_DLAgn_00036360_1	LSIEALASLEGEFK		753.906	2	42.5282	FALSE	0	0	0	0	4
dicLab1_genemodels_DLAgn_00036360_1	YYPLDGMTDAEQEQLIADHFLFDKPVSPLLTC[PPa]AGMAR		1057.51	4	46.78	FALSE	0	0	0	0	4
dicLab1_genemodels_DLAgn_00036360_1	GKYYPLDGMTDAEQEQLIADHFLFDKPVSPLLTC[PPa]AGMAR		883.234	5	43.713	FALSE	0	0.00490196	0	0	4
dicLab1_genemodels_DLAgn_00036360_1	GIEKLSIEALASLEGEFK		645.354	3	45.3094	FALSE	0	0	0	0	4
dicLab1_genemodels_DLAgn_00166080_1	FIIPNIVK		472.302	2	33.7985	FALSE	0	0	0	0	4
dicLab1_genemodels_DLAgn_00166080_1	LVVDGAYEVIK		603.342	2	25.0978	FALSE	0	0	0	0	4
dicLab1_genemodels_DLAgn_00166080_1	IVADKDYSVTANSK		504.263	3	7.56989	FALSE	0	0	0	0	4
dicLab1_genemodels_DLAgn_00166080_1	VIGSGTNLDSAR		595.312	2	9.63632	FALSE	0	0	0	0	4
dicLab1_genemodels_DLAgn_00166080_1	SAETLWGVQK		559.796	2	18.7914	FALSE	0	0	0	0	4
dicLab1_genemodels_DLAgn_00166080_1	LNLVQR		371.732	2	11.4273	FALSE	0	0	0	0	4
dicLab1_genemodels_DLAgn_00166080_1	LKGEAMDLQHGSLFLK		596.322	3	24.2058	FALSE	0	0	0	0	4
dicLab1_genemodels_DLAgn_00166080_1	VVVVTAGAR		436.272	2	9.09894	FALSE	0	0	0	0	4
dicLab1_genemodels_DLAgn_00166080_1	VHPVSTLVQGMHGVKDEVFLSVPC[PPa]VLGNSGLTDVIQMTLK		864.658	5	48.0096	FALSE	0	0	0	0	4
dicLab1_genemodels_DLAgn_00166080_1	GEAMDLQHGSLFLK		515.929	3	25.978	FALSE	0	0	0	0	4
dicLab1_genemodels_DLAgn_00166080_1	LHLHPSSC[PPa]HGWIIGEHGDSSVPVWSGVNVAGVC[PPa]LQGLNPK		722.363	6	35.3449	FALSE	0	0	0	0	4
dicLab1_genemodels_DLAgn_00166080_1	GYTSWAIGMSVADLVESILK		1070.55	2	48.2401	FALSE	0	0	0	0	4
dicLab1_genemodels_DLAgn_00166080_1	MGAEGDAENWK		604.256	2	9.75788	FALSE	0	0	0	0	4
dicLab1_genemodels_DLAgn_00166080_1	VTVVGVGMVGMASAVSILLK		966.057	2	48.1935	FALSE	0	0	0	0	4
dicLab1_genemodels_DLAgn_00096300_1	TGDWFTVLEHYHR		554.267	3	31.4753	FALSE	0	0	0	0	4
dicLab1_genemodels_DLAgn_00096300_1	LNATISDLIMGNTYK		827.429	2	35.9749	FALSE	0	0	0	0	4
dicLab1_genemodels_DLAgn_00096300_1	VEDFDDKASLILQIVELPGPPASVK		894.153	3	46.983	FALSE	0	0	0	0	4
dicLab1_genemodels_DLAgn_00096300_1	C[PPa]GISEDATIAKEEAK		545.935	3	11.9904	FALSE	0	0	0	0	4
dicLab1_genemodels_DLAgn_00096300_1	RPGNFDGGVYSC[PPa]K		490.898	3	8.84898	FALSE	0	0	0	0	4
dicLab1_genemodels_DLAgn_00096300_1	VVAVNAGGR		421.746	2	4.94829	FALSE	0	0	0	0	4
dicLab1_genemodels_DLAgn_00096300_1	EHDFSEPPKFTTNLTDR		678.657	3	19.533	FALSE	0	0	0	0	4
dicLab1_genemodels_DLAgn_00096300_1	QIC[PPa]VQGIC[PPa]SLEIR		802.418	2	30.7064	FALSE	0	0	0	0	4
dicLab1_genemodels_DLAgn_00096300_1	TAEREDSGVYEMC[PPa]VK		596.603	3	13.2486	FALSE	0	0	0	0	4
dicLab1_genemodels_DLAgn_00096300_1	KTGDWFTVLEHYHR		447.976	4	27.3422	FALSE	0	0	0	0	4
dicLab1_genemodels_DLAgn_00046930_1	LGDVYVNDAFGTAHR		545.602	3	21.5238	FALSE	0	0	0	0	4
dicLab1_genemodels_DLAgn_00046930_1	ITLPVDFVTAEKFDEK		617.996	3	36.0374	FALSE	0	0	0	0	4
dicLab1_genemodels_DLAgn_00046930_1	WNTEDKVSHVSTGGGASLELLEGK		629.317	4	24.1424	FALSE	0	0	0	0	4
dicLab1_genemodels_DLAgn_00046930_1	KELDYFAMALEKPQRPFLAILGGAK		702.389	4	41.3018	FALSE	0	0	0	0	4
dicLab1_genemodels_DLAgn_00046930_1	ATQEQIDSFR		597.791	2	11.9767	FALSE	0	0	0	0	4
dicLab1_genemodels_DLAgn_00046930_1	YSLQPVAAELK		609.84	2	24.2658	FALSE	0	0	0	0	4
dicLab1_genemodels_DLAgn_00046930_1	AHSSMVGVNLPQK		456.575	3	14.342	FALSE	0	0	0	0	4
dicLab1_genemodels_DLAgn_00046930_1	AAVPSIQHC[PPa]LDNGAK		532.272	3	15.4677	FALSE	0	0	0	0	4
dicLab1_genemodels_DLAgn_00046930_1	AAGFLMK		369.204	2	16.4908	FALSE	0	0	0	0	4
dicLab1_genemodels_DLAgn_00046930_1	AYGAAVGR		382.706	2	4.49283	FALSE	0	0	0	0	4
sp|P42212|GFP_AEQVI	SAMPEGYVQER		633.793	2	12.0157	FALSE	0	0	0	0	4
sp|P42212|GFP_AEQVI	AEVKFEGDTLVNR		493.26	3	17.187	FALSE	0	0	0	0	4
sp|P42212|GFP_AEQVI	GEELFTGVVPILVELDGDVNGHK		813.092	3	48.1224	FALSE	0	0	0	0	4
sp|P42212|GFP_AEQVI	GIDFKEDGNILGHK		514.935	3	19.6107	FALSE	0	0	0	0	4
sp|P42212|GFP_AEQVI	HNIEDGSVQLADHYQQNTPIGDGPVLLPDNHYLSTQSALSK		895.241	5	31.2478	FALSE	0	0	0	0	4
dicLab1_genemodels_DLAgn_00164530_1	IPDGEKVDFDDIQK		540.27	3	18.6933	FALSE	0	0	0	0	4
dicLab1_genemodels_DLAgn_00164530_1	SALSNMGSNYSSHLQR		584.609	3	14.6582	FALSE	0	0	0	0	4
dicLab1_genemodels_DLAgn_00164530_1	KKEEEELIALKDR		400.978	4	11.1825	FALSE	0	0	0	0	4
dicLab1_genemodels_DLAgn_00164530_1	INELHEWMC[PPa]QLESEKFDHMER		555.852	5	32.757	FALSE	0	0	0	0	4
dicLab1_genemodels_DLAgn_00164530_1	DKINELHEWMC[PPa]QLESEKFDHMER		604.477	5	33.5835	FALSE	0	0	0	0	4
dicLab1_genemodels_DLAgn_00164530_1	IREEADIKK		367.88	3	1.93239	FALSE	0	0	0	0	4
dicLab1_genemodels_DLAgn_00164530_1	QLNIDHLNEDK		446.893	3	13.2345	FALSE	0	0	0	0	4
dicLab1_genemodels_DLAgn_00164590_1	MAALIDKVDEERYDMESK		715.006	3	21.7698	FALSE	0	0	0	0	4
dicLab1_genemodels_DLAgn_00164590_1	SLMLQIAATWIEKEK		587.659	3	43.6867	FALSE	0	0	0	0	4
dicLab1_genemodels_DLAgn_00164590_1	SLMLQIAATWIEK		752.416	2	46.8052	FALSE	0	0	0	0	4
dicLab1_genemodels_DLAgn_00164590_1	IKVVDLAGVK		521.337	2	19.8894	FALSE	0	0	0	0	4
dicLab1_genemodels_DLAgn_00164590_1	EVKEEAGEAVGDWR		525.586	3	13.3276	FALSE	0	0	0	0	4
dicLab1_genemodels_DLAgn_00164590_1	QAYMAENC[PPa]PSPSLSGDQAALMETC[PPa]KK		972.44	3	22.1703	FALSE	0	0	0	0	4
dicLab1_genemodels_DLAgn_00164590_1	EEAGEAVGDWR		609.773	2	13.4421	FALSE	0	0	0	0	4
dicLab1_genemodels_DLAgn_00134260_1	ELFESLHLHPYDLTVDSLDVHAGR		691.599	4	35.9045	FALSE	0	0	0	0	4
dicLab1_genemodels_DLAgn_00134260_1	YNPVGASELR		553.285	2	13.996	FALSE	0	0	0	0	4
dicLab1_genemodels_DLAgn_00134260_1	MKDGVIYVYNDAAAADKHQPK		584.294	4	15.5093	FALSE	0	0	0	0	4
dicLab1_genemodels_DLAgn_00134260_1	LSIYGC[PPa]NPNEWTK		798.38	2	24.6613	FALSE	0	0	0	0	4
dicLab1_genemodels_DLAgn_00134260_1	TMAVPVAGSK		480.763	2	12.026	FALSE	0	0	0	0	4
dicLab1_genemodels_DLAgn_00134260_1	TENHINGEYFATIIK		583.965	3	26.8858	FALSE	0	0	0	0	4
dicLab1_genemodels_DLAgn_00134260_1	GLVVSLSTDDPMQFHYTK		680.003	3	31.7344	FALSE	0	0	0	0	4
dicLab1_genemodels_DLAgn_00134260_1	LSTC[PPa]DMC[PPa]EISR		700.304	2	15.7291	FALSE	0	0	0	0	4
dicLab1_genemodels_DLAgn_00134260_1	WMIQVPR		465.255	2	27.7006	FALSE	0	0	0	0	4
dicLab1_genemodels_DLAgn_00083900_1	YGYTHLSSGDLLR		494.584	3	20.7918	FALSE	0	0	0	0	4
dicLab1_genemodels_DLAgn_00083900_1	GFLIDGYPR		519.274	2	26.2081	FALSE	0	0	0	0	4
dicLab1_genemodels_DLAgn_00083900_1	ATEPVIAFYESR		691.851	2	27.0664	FALSE	0	0	0	0	4
dicLab1_genemodels_DLAgn_00083900_1	IIFVVGGPGSGK		565.832	2	25.304	FALSE	0	0	0	0	4
dicLab1_genemodels_DLAgn_00083900_1	GELVPLDTVLDMIK		771.926	2	48.149	FALSE	0	0	0	0	4
dicLab1_genemodels_DLAgn_00083900_1	KVDSELPVDEVFSQVAK		630.667	3	33.6203	FALSE	0	0	0	0	4
dicLab1_genemodels_DLAgn_00083900_1	IGKPC[PPa]LLLYVDAK		501.958	3	28.6117	FALSE	0	0	0	0	4
dicLab1_genemodels_DLAgn_00083900_1	KIGKPC[PPa]LLLYVDAK		544.657	3	24.6957	FALSE	0	0	0	0	4
dicLab1_genemodels_DLAgn_00083900_1	QLQAIMQK		480.271	2	12.3196	FALSE	0	0	0	0	4
dicLab1_genemodels_DLAgn_00191450_1	NGLMLAEIEELR		694.366	2	37.7363	FALSE	0	0	0	0	4
dicLab1_genemodels_DLAgn_00191450_1	LQTENGEFTR		597.791	2	11.3172	FALSE	0	0	0	0	4
dicLab1_genemodels_DLAgn_00227010_1	AIGNPLPDIVWLK		718.419	2	42.8668	FALSE	0	0	0	0	4
dicLab1_genemodels_DLAgn_00227010_1	LNVEGAPLEILK		648.382	2	34.3301	FALSE	0	0	0	0	4
dicLab1_genemodels_DLAgn_00227010_1	RTEEGYYESITAVELK		629.983	3	24.4846	FALSE	0	0	0	0	4
dicLab1_genemodels_DLAgn_00227010_1	YTPQPAMQR		546.269	2	6.67242	FALSE	0	0	0	0	4
dicLab1_genemodels_DLAgn_00227010_1	YGQEQWEEGDLYDKEK		672.966	3	16.4372	FALSE	0	0	0	0	4
dicLab1_genemodels_DLAgn_00227010_1	LYVEPSGAQR		560.293	2	9.39837	FALSE	0	0	0	0	4
dicLab1_genemodels_DLAgn_00227010_1	EIAPPELEPLHMR		511.269	3	27.2707	FALSE	0	0	0	0	4
dicLab1_genemodels_DLAgn_00227010_1	GLVEESQLPEGR		657.338	2	15.9375	FALSE	0	0	0	0	4
dicLab1_genemodels_DLAgn_00227020_1	KLNIIDVQLSDTGEYTC[PPa]VAK		761.063	3	30.318	FALSE	0	0.00489596	0	0	4
dicLab1_genemodels_DLAgn_00227020_1	VNVLDLPGPPR		588.84	2	28.0589	FALSE	0.00240674	0	0	0	4
dicLab1_genemodels_DLAgn_00227020_1	ALDPLYPPGPPK		632.85	2	23.9527	FALSE	0	0	0	0	4
dicLab1_genemodels_DLAgn_00227020_1	IVMPETTSAR		552.79	2	12.9994	FALSE	0	0	0	0	4
dicLab1_genemodels_DLAgn_00227020_1	MTGIPIPTAK		514.794	2	23.734	FALSE	0	0	0	0	4
dicLab1_genemodels_DLAgn_00092480_1	TEWSELLADLVK		702.374	2	48.0415	FALSE	0	0	0	0	4
dicLab1_genemodels_DLAgn_00092480_1	IFANTPDSAC[PPa]VLGMR		833.408	2	27.4078	FALSE	0	0	0	0	4
dicLab1_genemodels_DLAgn_00092480_1	IIEIVDAITTTAQSHQR		632.678	3	31.7981	FALSE	0	0	0	0	4
dicLab1_genemodels_DLAgn_00092480_1	GGTPSAFDR		454.217	2	6.90351	FALSE	0	0	0	0	4
dicLab1_genemodels_DLAgn_00092480_1	STILGHVQR		505.791	2	8.36837	FALSE	0	0	0	0	4
dicLab1_genemodels_DLAgn_00092480_1	SLVFQPLAELK		622.866	2	37.3624	FALSE	0	0	0	0	4
dicLab1_genemodels_DLAgn_00092480_1	IGLLQGHQMLAVHDGFDGLAHGMIEPIGWSGVAGWTGK		792	5	43.1783	FALSE	0	0	0	0	4
dicLab1_genemodels_DLAgn_00092480_1	C[PPa]SSHLNIVGMVGSIDNDFC[PPa]GTDMTIGTDSALHR		902.911	4	39.69	FALSE	0	0	0	0	4
dicLab1_genemodels_DLAgn_00092480_1	LPLMEC[PPa]VQVTK		666.357	2	26.4314	FALSE	0	0	0	0	4
dicLab1_genemodels_DLAgn_00092480_1	NVLGHMQQGGTPTPFDR		618.969	3	19.885	FALSE	0	0	0	0	4
dicLab1_genemodels_DLAgn_00092480_1	TFILEVMGR		533.292	2	34.2494	FALSE	0	0	0	0	4
dicLab1_genemodels_DLAgn_00092480_1	LNIIIVAEGAINLK		740.958	2	47.1955	FALSE	0	0	0	0	4
dicLab1_genemodels_DLAgn_00095810_1	LGLMEMIAFAK		612.33	2	44.2329	FALSE	0	0	0	0	4
dicLab1_genemodels_DLAgn_00095810_1	LPPNVLAVPDLAESVK		831.477	2	37.8452	FALSE	0	0	0	0	4
dicLab1_genemodels_DLAgn_00095810_1	KIC[PPa]VIGSGNWGSAIAK		558.971	3	23.8147	FALSE	0	0	0	0	4
dicLab1_genemodels_DLAgn_00095810_1	KLTEIINTDHENVK		551.965	3	12.501	FALSE	0	0	0	0	4
dicLab1_genemodels_DLAgn_00095810_1	ELMQTTNFR		570.279	2	15.8453	FALSE	0	0	0	0	4
dicLab1_genemodels_DLAgn_00095810_1	TIEQLENELLNGQK		814.928	2	34.39	FALSE	0	0	0	0	4
dicLab1_genemodels_DLAgn_00095810_1	DAVGMSLIK		467.257	2	23.1036	FALSE	0	0	0	0	4
dicLab1_genemodels_DLAgn_00095810_1	NIVAVGAGFC[PPa]DGLGFGDNTK		1013.49	2	34.3858	FALSE	0	0	0	0	4
dicLab1_genemodels_DLAgn_00095810_1	VTVVEESDVVEIC[PPa]GALK		930.985	2	32.3313	FALSE	0	0	0	0	4
dicLab1_genemodels_DLAgn_00049730_1	MALDIEIATYR		648.337	2	32.367	FALSE	0	0	0	0	4
dicLab1_genemodels_DLAgn_00049730_1	NISEAEEWYK		634.793	2	18.6891	FALSE	0	0	0	0	4
dicLab1_genemodels_DLAgn_00049730_1	MQYEGIAAK		505.752	2	11.1473	FALSE	0	0	0	0	4
dicLab1_genemodels_DLAgn_00049730_1	EYQDLLNVK		561.295	2	22.0074	FALSE	0	0	0	0	4
dicLab1_genemodels_DLAgn_00049730_1	ADVDNATLAR		523.267	2	7.31811	FALSE	0	0	0	0	4
dicLab1_genemodels_DLAgn_00049730_1	EASGYQETIAR		612.796	2	8.17558	FALSE	0	0	0	0	4
dicLab1_genemodels_DLAgn_00049730_1	FLEQQNAALTAEIEK		852.944	2	24.8809	FALSE	0	0	0	0	4
dicLab1_genemodels_DLAgn_00081100_1	ITNAMFDDKYVLSSR		587.294	3	23.728	FALSE	0	0	0	0	4
dicLab1_genemodels_DLAgn_00081100_1	TFLIWVNEEDHTR		553.942	3	30.6538	FALSE	0	0	0	0	4
dicLab1_genemodels_DLAgn_00081100_1	GLSLPPAC[PPa]SR		536.284	2	16.5443	FALSE	0	0	0	0	4
dicLab1_genemodels_DLAgn_00081100_1	LYPPSSDFPDLR		703.851	2	27.5651	FALSE	0	0	0	0	4
dicLab1_genemodels_DLAgn_00081100_1	GWEFMWNER		627.772	2	32.8106	FALSE	0	0	0	0	4
dicLab1_genemodels_DLAgn_00081100_1	LTPNNWTLDQC[PPa]IQTGVDNPGHPFIK		960.476	3	32.5429	FALSE	0	0	0	0	4
dicLab1_genemodels_DLAgn_00081100_1	VPSPIAQFR		507.79	2	21.639	FALSE	0	0	0	0	4
dicLab1_genemodels_DLAgn_00081100_1	KHNNC[PPa]MASC[PPa]LTPAIYAK		502.496	4	17.6484	FALSE	0	0	0	0	4
dicLab1_genemodels_DLAgn_00049580_1	RVDFEGFLPMLQSIINNPNK		778.075	3	48.1268	FALSE	0	0	0	0	4
dicLab1_genemodels_DLAgn_00049580_1	IEFSPDQIEDYREAFGLFDR		816.389	3	42.7268	FALSE	0	0	0	0	4
dicLab1_genemodels_DLAgn_00049580_1	AGFEDYVEGLR		628.301	2	28.7807	FALSE	0	0	0	0	4
dicLab1_genemodels_DLAgn_00049580_1	KAEPAPAPAPAPEPAPAPAAAPAVDLSAVK		924.836	3	25.3819	FALSE	0	0	0	0	4
dicLab1_genemodels_DLAgn_00049580_1	VAYNQIADIMR		647.335	2	27.8761	FALSE	0	0	0	0	4
dicLab1_genemodels_DLAgn_00049580_1	LLGNPSNDDMTSK		696.327	2	11.5694	FALSE	0	0	0	0	4
dicLab1_genemodels_DLAgn_00049580_1	IEFSPDQIEDYR		756.354	2	26.8661	FALSE	0	0	0	0	4
dicLab1_genemodels_DLAgn_00213640_1	TFIAVKPDGVQR		444.254	3	15.4275	FALSE	0	0	0	0	4
dicLab1_genemodels_DLAgn_00213640_1	NIIHGSDTLENAKK		513.942	3	7.2176	FALSE	0	0	0	0	4
dicLab1_genemodels_DLAgn_00213640_1	MMLGETNPADSKPGSIR		601.962	3	16.5008	FALSE	0	0	0	0	4
dicLab1_genemodels_DLAgn_00213640_1	EVDLWFK		468.745	2	29.9113	FALSE	0	0	0	0	4
dicLab1_genemodels_DLAgn_00213640_1	DMPFYGGLC[PPa]K		601.273	2	25.6335	FALSE	0	0	0	0	4
dicLab1_genemodels_DLAgn_00213640_1	YMSSGPVLAMVWEGQSIVK		1041.52	2	44.3374	FALSE	0	0	0	0	4
dicLab1_genemodels_DLAgn_00213640_1	NHYLDLK		451.74	2	11.0461	FALSE	0	0	0	0	4
dicLab1_genemodels_DLAgn_00213640_1	GLC[PPa]GEIIK		452.252	2	16.7556	FALSE	0	0	0	0	4
dicLab1_genemodels_DLAgn_00213640_1	FMQASEDHMK		408.511	3	6.1756	FALSE	0	0	0	0	4
dicLab1_genemodels_DLAgn_00213640_1	NIIHGSDTLENAK		471.244	3	10.1507	FALSE	0	0	0	0	4
dicLab1_genemodels_DLAgn_00213640_1	KEVDLWFK		532.792	2	23.3098	FALSE	0	0	0	0	4
dicLab1_genemodels_DLAgn_00213640_1	AEEFVAYTPC[PPa]GQPWLYE		1037.47	2	38.1358	FALSE	0	0	0	0	4
dicLab1_genemodels_DLAgn_00029710_1	AAMDVYLTQVK		619.826	2	23.9546	FALSE	0	0	0	0	4
dicLab1_genemodels_DLAgn_00029710_1	TLMDPIITEYYAK		779.397	2	33.886	FALSE	0	0	0	0	4
dicLab1_genemodels_DLAgn_00029710_1	LQEIFEAIAASITKN		824.451	2	46.2558	FALSE	0	0	0	0	4
dicLab1_genemodels_DLAgn_00029710_1	IKLEPIVEELR		446.938	3	29.4326	FALSE	0	0	0	0	4
dicLab1_genemodels_DLAgn_00029710_1	ALDQLDDTEYR		669.812	2	15.8979	FALSE	0	0	0	0	4
dicLab1_genemodels_DLAgn_00029710_1	LEDMYNQVK		570.274	2	12.4954	FALSE	0	0	0	0	4
dicLab1_genemodels_DLAgn_00029710_1	DAPSQLAHVR		547.291	2	8.42907	FALSE	0	0	0	0	4
dicLab1_genemodels_DLAgn_00029710_1	TALMPIVESVR		608.342	2	30.0319	FALSE	0	0	0	0	4
dicLab1_genemodels_DLAgn_00029710_1	ASVMADIDALK		567.297	2	27.6718	FALSE	0	0	0	0	4
dicLab1_genemodels_DLAgn_00157250_1	TIIPPKLPIEIPQPK		562.018	3	36.2034	FALSE	0	0	0	0	4
dicLab1_genemodels_DLAgn_00157250_1	GVTTLTLPNLFKDDEGLYTLR		789.425	3	43.4343	FALSE	0	0	0	0	4
dicLab1_genemodels_DLAgn_00157250_1	GVPSAPGQVISTR		634.852	2	15.8706	FALSE	0	0	0	0	4
dicLab1_genemodels_DLAgn_00157250_1	MSDPIAALDPTEFAK		803.395	2	36.8441	FALSE	0	0	0	0	4
dicLab1_genemodels_DLAgn_00157250_1	INITFLEK		489.287	2	29.2212	FALSE	0	0	0	0	4
dicLab1_genemodels_DLAgn_00157250_1	KLDLSGDVYEK		633.832	2	15.2239	FALSE	0	0	0	0	4
dicLab1_genemodels_DLAgn_00157250_1	AALTIPSSPYDIGLLNC[PPa]DGHSMVLNWK		996.165	3	43.4477	FALSE	0	0	0	0	4
dicLab1_genemodels_DLAgn_00157250_1	AVAGFQEVSC[PPa]GVDEK		805.38	2	18.5505	FALSE	0	0	0	0	4
dicLab1_genemodels_DLAgn_00157250_1	VTGLEANTSYIFR		735.883	2	28.142	FALSE	0	0	0	0	4
dicLab1_genemodels_DLAgn_00157250_1	FKQEEESC[PPa]PYAWLPYTAAMLPK		891.762	3	41.0166	FALSE	0	0	0	0	4
dicLab1_genemodels_DLAgn_00157250_1	VNTQVPIR		463.775	2	11.0848	FALSE	0	0	0	0	4
dicLab1_genemodels_DLAgn_00174950_1	NLMGYYIDGR		601.287	2	24.5896	FALSE	0	0	0	0	4
dicLab1_genemodels_DLAgn_00174950_1	YLQVTGLHEGETYVFR		637.992	3	27.0542	FALSE	0	0	0	0	4
dicLab1_genemodels_DLAgn_00174950_1	FVVHGLIPGETYVFR		578.651	3	35.0216	FALSE	0	0	0	0	4
dicLab1_genemodels_DLAgn_00174950_1	SSVFVQWEAPK		639.33	2	26.1545	FALSE	0	0	0	0	4
dicLab1_genemodels_DLAgn_00174950_1	AKVDSLAIQR		550.825	2	9.81977	FALSE	0	0	0	0	4
dicLab1_genemodels_DLAgn_00174950_1	IENKYGVHSLIISR		407.983	4	18.2573	FALSE	0	0	0	0	4
dicLab1_genemodels_DLAgn_00174950_1	GHYSIEISDGVQTHTR		600.627	3	13.9234	FALSE	0	0	0	0	4
dicLab1_genemodels_DLAgn_00174950_1	VVGGLPDVVTIMEQK		792.937	2	39.2436	FALSE	0	0	0	0	4
dicLab1_genemodels_DLAgn_00174950_1	SPTPASTPASTPIPK		726.391	2	13.7417	FALSE	0	0	0	0	4
dicLab1_genemodels_DLAgn_00174950_1	TPAVTPVPPK		503.8	2	11.5735	FALSE	0	0	0	0	4
dicLab1_genemodels_DLAgn_00138380_1	FLSQPFQVAEVFTGHMGK		675.008	3	40.8212	FALSE	0	0	0	0	4
dicLab1_genemodels_DLAgn_00138380_1	TVLIMELINNVAK		729.423	2	48.0712	FALSE	0	0	0	0	4
dicLab1_genemodels_DLAgn_00138380_1	VVDLLAPYAK		544.821	2	28.2703	FALSE	0	0	0	0	4
dicLab1_genemodels_DLAgn_00138380_1	FTQAGSEVSALLGR		718.381	2	28.7485	FALSE	0	0	0	0	4
dicLab1_genemodels_DLAgn_00138380_1	LVLEVAQHLGESTVR		550.977	3	26.5842	FALSE	0	0	0	0	4
dicLab1_genemodels_DLAgn_00138380_1	IGLFGGAGVGK		488.285	2	24.4946	FALSE	0	0	0	0	4
dicLab1_genemodels_DLAgn_00138380_1	TIAMDGTEGLVR		631.824	2	21.0171	FALSE	0	0	0	0	4
dicLab1_genemodels_DLAgn_00138380_1	AHGGYSVFAGVGER		469.565	3	17.788	FALSE	0	0	0	0	4
dicLab1_genemodels_DLAgn_00138380_1	AIAELGIYPAVDPLDSTSR		994.52	2	37.5481	FALSE	0	0	0	0	4
dicLab1_genemodels_DLAgn_00138380_1	VALTGLTVAEYFR		720.398	2	38.8996	FALSE	0	0	0	0	4
dicLab1_genemodels_DLAgn_00138380_1	KGSITSVQAIYVPADDLTDPAPATTFAHLDATTVLSR		961.501	4	40.031	FALSE	0	0	0	0	4
dicLab1_genemodels_DLAgn_00138380_1	VALVYGQMNEPPGAR		801.409	2	21.322	FALSE	0	0	0	0	4
dicLab1_genemodels_DLAgn_00131990_1	LAMQEFMILPVGASSFK		934.986	2	46.3481	FALSE	0	0	0	0	4
dicLab1_genemodels_DLAgn_00131990_1	MAQSNGWGVMVSHR		520.578	3	17.65	FALSE	0	0	0	0	4
dicLab1_genemodels_DLAgn_00131990_1	GNPTVEVDLYTK		668.343	2	21.0135	FALSE	0	0	0	0	4
dicLab1_genemodels_DLAgn_00131990_1	GNPTVEVDLYTKK		732.391	2	17.0821	FALSE	0	0	0	0	4
dicLab1_genemodels_DLAgn_00005730_1	SHREPYYDYAGAFQC[PPa]LVEDAGEVAFVK		784.618	4	46.6494	FALSE	0	0	0	0	4
dicLab1_genemodels_DLAgn_00005730_1	C[PPa]LVEGAGDVAFIK		696.863	2	27.6503	FALSE	0	0	0	0	4
dicLab1_genemodels_DLAgn_00005730_1	FGSTGSDPTFR		586.273	2	12.6022	FALSE	0	0	0	0	4
dicLab1_genemodels_DLAgn_00005730_1	YYGYAGAFR		534.251	2	17.8257	FALSE	0	0	0	0	4
dicLab1_genemodels_DLAgn_00005730_1	NSGVTWDTLK		560.785	2	19.5552	FALSE	0	0	0	0	4
dicLab1_genemodels_DLAgn_00005730_1	DNTIDC[PPa]IIAIK		645.342	2	31.3268	FALSE	0	0	0	0	4
dicLab1_genemodels_DLAgn_00005730_1	KDQQMADLILK		651.858	2	22.0042	FALSE	0	0	0	0	4
dicLab1_genemodels_DLAgn_00005730_1	EQTPAASSTAIK		602.314	2	6.15932	FALSE	0	0	0	0	4
dicLab1_genemodels_DLAgn_00167900_1	GRPTSTNPIASIFAWTR		625.667	3	41.2125	FALSE	0	0	0	0	4
dicLab1_genemodels_DLAgn_00167900_1	LIDDMVAQVLK		622.85	2	36.2306	FALSE	0	0	0	0	4
dicLab1_genemodels_DLAgn_00167900_1	LILSNVDVELK		621.869	2	30.8805	FALSE	0	0	0	0	4
dicLab1_genemodels_DLAgn_00167900_1	GKLDGNPDLVK		578.322	2	9.27358	FALSE	0	0	0	0	4
dicLab1_genemodels_DLAgn_00167900_1	VC[PPa]VETVESGTMTK		727.847	2	14.0563	FALSE	0	0	0	0	4
dicLab1_genemodels_DLAgn_00167900_1	SSGAFVWAC[PPa]K		563.771	2	20.8921	FALSE	0	0	0	0	4
dicLab1_genemodels_DLAgn_00242100_1	ILYADFK		435.242	2	20.4682	FALSE	0	0	0	0	4
dicLab1_genemodels_DLAgn_00242100_1	TPGLMENSLVIHQLR		569.979	3	27.403	FALSE	0	0	0	0	4
dicLab1_genemodels_DLAgn_00242100_1	ESIYTIQYNVR		693.357	2	22.772	FALSE	0	0	0	0	4
dicLab1_genemodels_DLAgn_00242100_1	RESIYTIQYNVR		514.607	3	18.8152	FALSE	0	0	0	0	4
dicLab1_genemodels_DLAgn_00242100_1	LATLVTMTQALAR		694.9	2	36.084	FALSE	0	0	0	0	4
dicLab1_genemodels_DLAgn_00242100_1	LLC[PPa]MLYAVHAGAEEAAASK		673.673	3	30.1671	FALSE	0	0	0	0	4
dicLab1_genemodels_DLAgn_00099060_1	SGFIEEDELKLFLQNFSAGAR		791.069	3	47.7603	FALSE	0	0	0	0	4
dicLab1_genemodels_DLAgn_00099060_1	AFAIIDQDK		510.772	2	19.4188	FALSE	0	0	0	0	4
dicLab1_genemodels_DLAgn_00099060_1	LFLQNFSAGAR		612.33	2	27.3563	FALSE	0	0	0	0	4
dicLab1_genemodels_DLAgn_00099060_1	YKDFFAK		459.74	2	13.147	FALSE	0	0	0	0	4
dicLab1_genemodels_DLAgn_00099060_1	AGDSDGDGMIGADEFAALVKG		998.452	2	38.2444	FALSE	0	0	0	0	4
dicLab1_genemodels_DLAgn_00099060_1	ALTDAETK		424.722	2	3.86855	FALSE	0	0	0	0	4
dicLab1_genemodels_DLAgn_00099060_1	AGDSDGDGMIGADEFAALVK		969.941	2	36.9691	FALSE	0	0	0	0	4
dicLab1_genemodels_DLAgn_00241400_1	KKLEADLIQVQSEVDDTVQEAR		629.332	4	28.9223	FALSE	0	0	0	0	4
dicLab1_genemodels_DLAgn_00241400_1	KLEADLIQVQSEVDDTVQEAR		796.075	3	32.6205	FALSE	0	0	0	0	4
dicLab1_genemodels_DLAgn_00241400_1	DAQLHLDDALR		633.826	2	20.6799	FALSE	0	0	0	0	4
dicLab1_genemodels_DLAgn_00241400_1	LEADLIQVQSEVDDTVQEAR		1129.56	2	34.531	FALSE	0	0	0	0	4
dicLab1_genemodels_DLAgn_00263030_1	MQGSLEDQIVAANPLLEAYGNAK		1216.61	2	40.5393	FALSE	0	0	0	0	4
dicLab1_genemodels_DLAgn_00263030_1	IEAPPHIFSISDNGYQFMLTDR		851.081	3	38.7614	FALSE	0	0	0	0	4
dicLab1_genemodels_DLAgn_00263030_1	RIEAPPHIFSISDNGYQFMLTDR		677.588	4	35.512	FALSE	0	0	0	0	4
dicLab1_genemodels_DLAgn_00119890_1	EAYPGDVFYLHSR		518.584	3	23.68	FALSE	0	0	0	0	4
dicLab1_genemodels_DLAgn_00119890_1	AVDSLVPIGR		513.801	2	23.4462	FALSE	0	0	0	0	4
dicLab1_genemodels_DLAgn_00119890_1	GIRPAINVGLSVSR		480.288	3	22.9568	FALSE	0	0	0	0	4
dicLab1_genemodels_DLAgn_00119890_1	TGAIVDVPVGVELLGR		797.962	2	40.033	FALSE	0	0	0	0	4
dicLab1_genemodels_DLAgn_00119890_1	ILGADTSADLEETGR		774.381	2	18.5185	FALSE	0	0	0	0	4
dicLab1_genemodels_DLAgn_00119890_1	NVQAEEMVEFSSGLK		834.401	2	28.0676	FALSE	0	0	0	0	4
dicLab1_genemodels_DLAgn_00119890_1	STVAQLVK		423.258	2	13.4608	FALSE	0	0	0	0	4
dicLab1_genemodels_DLAgn_00063750_1	ANAFVAELK		481.769	2	20.4665	FALSE	0	0	0	0	4
dicLab1_genemodels_DLAgn_00063750_1	YFSTPLLLGK		569.829	2	32.8129	FALSE	0	0	0	0	4
dicLab1_genemodels_DLAgn_00063750_1	TIIPLISQC[PPa]TPK		692.897	2	30.7263	FALSE	0	0	0	0	4
dicLab1_genemodels_DLAgn_00063750_1	AGAGSATLSMAYAGAR		727.856	2	18.6221	FALSE	0	0	0	0	4
dicLab1_genemodels_DLAgn_00063750_1	VAVLGASGGIGQPLSLLLK		897.048	2	47.1297	FALSE	0	0	0	0	4
dicLab1_genemodels_DLAgn_00063750_1	NLGVGMLSAFEEK		697.853	2	35.4813	FALSE	0	0	0	0	4
dicLab1_genemodels_DLAgn_00063750_1	FTFSVLDAMNGK		665.329	2	36.6052	FALSE	0	0	0	0	4
dicLab1_genemodels_DLAgn_00137220_1	ILGNPSADDLANKR		495.267	3	12.64	FALSE	0	0	0	0	4
dicLab1_genemodels_DLAgn_00137220_1	GSYDDYVEGLR		637.288	2	20.5202	FALSE	0	0	0	0	4
dicLab1_genemodels_DLAgn_00137220_1	LNFEAFLPMLK		661.862	2	48.057	FALSE	0	0	0	0	4
dicLab1_genemodels_DLAgn_00137220_1	ALGQNPTNKDVVK		461.925	3	5.90315	FALSE	0	0	0	0	4
dicLab1_genemodels_DLAgn_00137220_1	VGDSQVAYNQVADIMR		883.431	2	27.4161	FALSE	0	0	0	0	4
dicLab1_genemodels_DLAgn_00137220_1	LNFEAFLPMLKEVDTQPK		707.375	3	46.7955	FALSE	0	0	0	0	4
dicLab1_genemodels_DLAgn_00137220_1	RLNFEAFLPMLK		493.611	3	42.8572	FALSE	0	0	0	0	4
dicLab1_genemodels_DLAgn_00137220_1	ILGNPSADDLANK		664.346	2	15.0992	FALSE	0	0	0	0	4
dicLab1_genemodels_DLAgn_00137220_1	SQVAYNQVADIMR		747.872	2	24.8101	FALSE	0	0	0	0	4
dicLab1_genemodels_DLAgn_00137220_1	GNPSADDLANKR		629.313	2	12.6472	FALSE	0	0	0	0	4
dicLab1_genemodels_DLAgn_00001600_1	FFATFSPK		472.747	2	23.5355	FALSE	0	0	0	0	4
dicLab1_genemodels_DLAgn_00001600_1	LNEVDFYEPFMDDPVVIPGKPYTEDELVDFIEDNDRPTLR		1186.32	4	47.8731	FALSE	0	0	0	0	4
dicLab1_genemodels_DLAgn_00001600_1	KYDVMVVYYHDHPGSSR		513.995	4	15.4735	FALSE	0	0	0	0	4
dicLab1_genemodels_DLAgn_00001600_1	KESLDFPEYDGKDR		566.937	3	15.1302	FALSE	0	0	0	0	4
dicLab1_genemodels_DLAgn_00001600_1	SEHFEAYADAAEEFHPHIK		557.757	4	22.3805	FALSE	0	0	0	0	4
dicLab1_genemodels_DLAgn_00001600_1	PDGFEFLEILK		654.348	2	46.1091	FALSE	0	0	0	0	4
dicLab1_genemodels_DLAgn_00001600_1	PVEIIDNSR		521.78	2	12.581	FALSE	0	0	0	0	4
dicLab1_genemodels_DLAgn_00001600_1	GFEFLEILK		548.308	2	44.0449	FALSE	0	0	0	0	4
dicLab1_genemodels_DLAgn_00103690_1	AVGGSLAQGDVISAIDGVSTEGMTHLEAQNK		1019.17	3	38.2717	FALSE	0	0	0	0	4
dicLab1_genemodels_DLAgn_00103690_1	MDSPMPVIPHQK		460.565	3	17.8689	FALSE	0	0	0	0	4
dicLab1_genemodels_DLAgn_00103690_1	ILAHITGTEYMQDPDEEALAK		782.383	3	24.4448	FALSE	0	0	0	0	4
dicLab1_genemodels_DLAgn_00103690_1	VIANTAANVEYTPSFNPIALK		1117.1	2	34.503	FALSE	0	0	0	0	4
dicLab1_genemodels_DLAgn_00141100_1	NNIVNTMR		481.248	2	10.084	FALSE	0	0	0	0	4
dicLab1_genemodels_DLAgn_00141100_1	YEFGIFNQK		573.285	2	27.2388	FALSE	0	0	0	0	4
dicLab1_genemodels_DLAgn_00141100_1	IVNGWQVEEADDWLR		915.444	2	35.0585	FALSE	0	0	0	0	4
dicLab1_genemodels_DLAgn_00141100_1	APC[PPa]DFNLK		489.739	2	15.0639	FALSE	0	0	0	0	4
dicLab1_genemodels_DLAgn_00240110_1	TPGIMEHHLVIHQLR		594.326	3	39.4903	FALSE	0	0	0	0	4
dicLab1_genemodels_DLAgn_00189240_1	SGFIEEDELKLFLQNFK		686.358	3	46.9772	FALSE	0	0	0	0	4
dicLab1_genemodels_DLAgn_00189240_1	AFFIIDQDK		548.787	2	28.2021	FALSE	0	0	0	0	4
dicLab1_genemodels_DLAgn_00189240_1	DADIAAALAGC[PPa]K		595.298	2	22.9885	FALSE	0	0	0	0	4
dicLab1_genemodels_DLAgn_00189240_1	KAFFIIDQDK		612.835	2	22.6411	FALSE	0	0	0	0	4
dicLab1_genemodels_DLAgn_00227030_1	IQDLLEGVPYFFR		798.925	2	46.0442	FALSE	0	0	0	0	4
dicLab1_genemodels_DLAgn_00227030_1	VPNLIDSAGYFFR		749.888	2	41.9555	FALSE	0	0	0	0	4
dicLab1_genemodels_DLAgn_00227030_1	VTGYLIDALEK		611.34	2	30.5612	FALSE	0	0	0	0	4
dicLab1_genemodels_DLAgn_00266690_1	FLDVVVSALSR		603.348	2	37.958	FALSE	0	0	0	0	4
dicLab1_genemodels_DLAgn_00266690_1	IHVDPDNFR		556.778	2	14.0098	FALSE	0	0	0	0	4
dicLab1_genemodels_DLAgn_00266690_1	QFTPDVQEAWQK		738.859	2	22.1917	FALSE	0	0	0	0	4
dicLab1_genemodels_DLAgn_00266690_1	IFAQIISVC[PPa]VAAK		717.413	2	34.2298	FALSE	0	0	0	0	4
dicLab1_genemodels_DLAgn_00266690_1	AAITSWWEK		546.28	2	26.3642	FALSE	0	0	0	0	4
dicLab1_genemodels_DLAgn_00096370_1	INNYILER		517.785	2	17.2645	FALSE	0	0	0	0	4
dicLab1_genemodels_DLAgn_00096370_1	AIIGEAAELEC[PPa]K		659.34	2	20.8211	FALSE	0	0	0	0	4
dicLab1_genemodels_DLAgn_00096370_1	AIVVGTPTPTVTWSR		792.941	2	27.9207	FALSE	0	0	0	0	4
dicLab1_genemodels_DLAgn_00096370_1	SLAMYWVR		513.266	2	28.4267	FALSE	0	0	0	0	4
dicLab1_genemodels_DLAgn_00096370_1	VAPEDADTYK		554.761	2	6.09025	FALSE	0	0.004914	0	0	4
dicLab1_genemodels_DLAgn_00124710_1	YLTVAAIFR		527.308	2	36.05	FALSE	0	0	0	0	4
dicLab1_genemodels_DLAgn_00124710_1	LHFFMPGFAPLTSR		540.95	3	39.4841	FALSE	0	0	0	0	4
dicLab1_genemodels_DLAgn_00124710_1	GHYTEGAELVDSVLDVVR		653.665	3	41.463	FALSE	0	0	0	0	4
dicLab1_genemodels_DLAgn_00124710_1	ISEQFTAMFR		615.303	2	29.1599	FALSE	0	0	0	0	4
dicLab1_genemodels_DLAgn_00124710_1	AVLVDLEPGTMDSVR		801.414	2	30.6116	FALSE	0	0	0	0	4
dicLab1_genemodels_DLAgn_00124710_1	LAVNMVPFPR		572.321	2	31.9934	FALSE	0	0	0	0	4
dicLab1_genemodels_DLAgn_00227550_1	QREEQAEPDGTEEADKVAYLLGLNSAEMLK		834.408	4	39.7572	FALSE	0	0	0	0	4
dicLab1_genemodels_DLAgn_00227550_1	EEQAEPDGTEEADKVAYLLGLNSAEMLK		1017.49	3	43.0748	FALSE	0	0	0	0	4
dicLab1_genemodels_DLAgn_00227550_1	GQTVQQVK		444.251	2	1.78705	FALSE	0	0	0	0	4
dicLab1_genemodels_DLAgn_00227550_1	GTEEADKVAYLLGLNSAEMLK		751.387	3	39.9334	FALSE	0	0	0	0	4
dicLab1_genemodels_DLAgn_00015830_1	LVPSLGGQVGGQIITVGGHFVSK		750.758	3	35.1187	FALSE	0	0	0	0	4
dicLab1_genemodels_DLAgn_00015830_1	DVGQLHFVGLNTGGGAPVPPPKPGSK		632.342	4	26.5162	FALSE	0	0	0	0	4
dicLab1_genemodels_DLAgn_00015830_1	TFISPWEK		504.263	2	24.0186	FALSE	0	0	0	0	4
dicLab1_genemodels_DLAgn_00015830_1	DIMLEELSLQNNR		787.896	2	32.2928	FALSE	0	0	0	0	4
dicLab1_genemodels_DLAgn_00015830_1	GAGAGGAGGAGGAGGAGELGGGDHGK		641.628	3	4.64537	FALSE	0	0	0	0	4
dicLab1_genemodels_DLAgn_00007510_1	TYLAMDTDKEVIGYVIPVFR		777.408	3	43.8574	FALSE	0	0	0	0	4
dicLab1_genemodels_DLAgn_00007510_1	FVC[PPa]HGLTTGTNYVFR		595.963	3	23.213	FALSE	0	0	0	0	4
dicLab1_genemodels_DLAgn_00007510_1	GTTSLVLIGDEFR		704.378	2	34.368	FALSE	0	0	0	0	4
dicLab1_genemodels_DLAgn_00251790_1	LQSEVEDLMIDVER		838.414	2	35.5141	FALSE	0	0	0	0	4
dicLab1_genemodels_DLAgn_00122260_1	ILDVQPEALHQR		473.597	3	17.5457	FALSE	0	0	0	0	4
dicLab1_genemodels_DLAgn_00122260_1	AGLAHLQGLAGSVNVTGDDVK		674.692	3	25.4004	FALSE	0	0	0	0	4
dicLab1_genemodels_DLAgn_00122260_1	YFHPSINEYLK		470.907	3	23.7017	FALSE	0	0	0	0	4
dicLab1_genemodels_DLAgn_00122260_1	KYPEDGSAPYGAR		470.893	3	6.21541	FALSE	0	0	0	0	4
dicLab1_genemodels_DLAgn_00122260_1	YVGSMVSDIHR		421.877	3	13.7078	FALSE	0	0	0	0	4
dicLab1_genemodels_DLAgn_00122260_1	IYSINEGYAK		579.295	2	14.3592	FALSE	0	0	0	0	4
dicLab1_genemodels_DLAgn_00134890_1	SYLSEEMLAEFK		723.845	2	35.0365	FALSE	0	0	0	0	4
dicLab1_genemodels_DLAgn_00134890_1	AAFDMFDTDGGGDISTK		874.378	2	28.1457	FALSE	0	0	0	0	4
dicLab1_genemodels_DLAgn_00134890_1	DGDKNTDGMLDFDEFLK		653.96	3	38.2112	FALSE	0	0	0	0	4
dicLab1_genemodels_DLAgn_00134890_1	NGDGYIDREEFALIIR		627.655	3	33.1674	FALSE	0	0	0	0	4
dicLab1_genemodels_DLAgn_00134890_1	SEEELAEC[PPa]FR		642.282	2	18.404	FALSE	0	0	0	0	4
dicLab1_genemodels_DLAgn_00000460_1	LTLADMNVLLFR		703.397	2	47.0482	FALSE	0	0	0	0	4
dicLab1_genemodels_DLAgn_00000460_1	LTPGSVIAFR		530.811	2	26.4691	FALSE	0	0	0	0	4
dicLab1_genemodels_DLAgn_00000460_1	ESGYNMIHFTPLQTLGESR		727.353	3	33.9362	FALSE	0	0	0	0	4
dicLab1_genemodels_DLAgn_00000460_1	HLEGISYR		487.756	2	9.06715	FALSE	0	0	0	0	4
dicLab1_genemodels_DLAgn_00000460_1	NIILAFAGTLR		594.859	2	40.344	FALSE	0	0	0	0	4
dicLab1_genemodels_DLAgn_00000460_1	LEQGFELQFR		633.828	2	27.9573	FALSE	0	0	0	0	4
dicLab1_genemodels_DLAgn_00200090_1	GTPGGVGGVGEPGR		598.805	2	8.23748	FALSE	0	0	0	0	4
dicLab1_genemodels_DLAgn_00200090_1	RGPTGELGATGPAGNR		504.262	3	6.47004	FALSE	0	0	0	0	4
dicLab1_genemodels_DLAgn_00200090_1	GPTGELGATGPAGNR		677.839	2	8.4845	FALSE	0	0	0	0	4
dicLab1_genemodels_DLAgn_00079710_1	IDVHSFLEYWSYGR		591.286	3	42.2204	FALSE	0	0	0	0	4
dicLab1_genemodels_DLAgn_00079710_1	ILMFTHGPNHAITR		402.717	4	17.3623	FALSE	0	0	0	0	4
dicLab1_genemodels_DLAgn_00079710_1	C[PPa]NGFTLSDQK		592.274	2	12.7185	FALSE	0	0.00490798	0	0	4
dicLab1_genemodels_DLAgn_00224730_1	TIDDLEDELYAQK		776.872	2	26.2139	FALSE	0	0	0	0	4
dicLab1_genemodels_DLAgn_00224730_1	AISEELDHALNDMTSM		888.893	2	36.9526	FALSE	0	0	0	0	4
dicLab1_genemodels_DLAgn_00224730_1	AISEELDHALND		663.812	2	21.6719	FALSE	0	0	0	0	4
dicLab1_genemodels_DLAgn_00211110_1	MQGSLEDQIVAANPLLESYGNAK		1224.61	2	38.4507	FALSE	0	0	0	0	4
dicLab1_genemodels_DLAgn_00211110_1	SIYEKMFLWMVVR		567.967	3	45.2158	FALSE	0	0	0	0	4
dicLab1_genemodels_DLAgn_00190000_1	VTFVDTPGIIENR		730.891	2	27.252	FALSE	0	0	0	0	4
dicLab1_genemodels_DLAgn_00190000_1	SVEGIVMAADSSR		661.324	2	21.955	FALSE	0	0	0	0	4
dicLab1_genemodels_DLAgn_00190000_1	MSFFSDPELVFK		723.852	2	40.9895	FALSE	0	0	0	0	4
dicLab1_genemodels_DLAgn_00170350_1	HLEGISDEDIASVTLPTGIPVLLELDENLKPVKPR		762.421	5	47.8335	FALSE	0	0	0	0	4
dicLab1_genemodels_DLAgn_00170350_1	HYGSLIGLNR		565.309	2	17.0722	FALSE	0	0	0.00487211	0	4
dicLab1_genemodels_DLAgn_00170350_1	LLPYWESTVVPEIR		851.464	2	38.8063	FALSE	0	0	0	0	4
dicLab1_genemodels_DLAgn_00170350_1	FC[PPa]SWVDQK		542.25	2	15.6165	FALSE	0	0	0	0	4
dicLab1_genemodels_DLAgn_00170350_1	EQGYKFDLVFTSILSR		635.004	3	42.6749	FALSE	0	0	0	0	4
dicLab1_genemodels_DLAgn_00170350_1	TVLISAHGNSC[PPa]R		664.841	2	7.43491	FALSE	0	0	0	0	4
dicLab1_genemodels_DLAgn_00134660_1	LALDIEIATYR		639.359	2	34.6363	FALSE	0	0	0	0	4
dicLab1_genemodels_DLAgn_00134660_1	LESLTDEINFLR		725.383	2	37.5889	FALSE	0	0	0	0	4
dicLab1_genemodels_DLAgn_00016290_1	GDFIATVQQR		567.799	2	16.9262	FALSE	0	0	0	0	4
dicLab1_genemodels_DLAgn_00016290_1	MDATAAELIEER		674.824	2	23.5372	FALSE	0	0	0	0	4
dicLab1_genemodels_DLAgn_00016290_1	ENFSC[PPa]LTR		520.745	2	13.5815	FALSE	0	0	0	0	4
dicLab1_genemodels_DLAgn_00221000_1	ETLDQLETLK		595.319	2	25.5265	FALSE	0	0	0	0	4
dicLab1_genemodels_DLAgn_00221000_1	LQDAEESIEAVNAK		758.878	2	15.7343	FALSE	0	0	0	0	4
dicLab1_genemodels_DLAgn_00157870_1	IAATILNTPDLR		649.377	2	27.5391	FALSE	0	0	0	0	4
dicLab1_genemodels_DLAgn_00157870_1	ISMAGVTSGNVGYLAQGIHAVTK		758.735	3	33.3888	FALSE	0	0	0	0	4
dicLab1_genemodels_DLAgn_00157870_1	SIWLGEVHGMANR		490.582	3	23.142	FALSE	0	0	0	0	4
dicLab1_genemodels_DLAgn_00157870_1	NITVQTISGTGSLR		723.899	2	21.809	FALSE	0	0	0	0	4
dicLab1_genemodels_DLAgn_00094820_1	GAEEMETVIPVDIMR		845.413	2	37.3184	FALSE	0	0	0	0	4
dicLab1_genemodels_DLAgn_00094820_1	AGIAVTVAGLTGK		579.348	2	27.4756	FALSE	0	0	0	0	4
dicLab1_genemodels_DLAgn_00110150_1	YATALFSAASK		565.298	2	20.7177	FALSE	0	0	0	0	4
dicLab1_genemodels_DLAgn_00110150_1	LTVTGEVITAFSK		683.385	2	33.3907	FALSE	0	0	0	0	4
dicLab1_genemodels_DLAgn_00110150_1	VSPITINLINVLADNGR		905.015	2	47.1603	FALSE	0	0	0	0	4
dicLab1_genemodels_DLAgn_00020910_1	VVDLLATEADVVC[PPa]R		787.416	2	32.2792	FALSE	0	0	0	0	4
dicLab1_genemodels_DLAgn_00020910_1	C[PPa]GWLDLVIVR		622.845	2	43.2985	FALSE	0	0	0	0	4
dicLab1_genemodels_DLAgn_00093500_1	KLEVEANNAFDQYR		566.281	3	18.3236	FALSE	0	0	0.00489596	0	4
dicLab1_genemodels_DLAgn_00093500_1	TGSGTMNLGGSLTR		676.335	2	17.3697	FALSE	0	0	0	0	4
dicLab1_genemodels_DLAgn_00093500_1	DYLLC[PPa]DYNR		623.282	2	20.5416	FALSE	0	0	0	0	4
dicLab1_genemodels_DLAgn_00266680_1	SAEIGAEALAR		544.291	2	15.1462	FALSE	0	0	0	0	4
dicLab1_genemodels_DLAgn_00266680_1	MLTVYPQTK		540.792	2	17.0384	FALSE	0	0	0	0	4
dicLab1_genemodels_DLAgn_00266680_1	TYFSHWSDLSPESPQVR		679.322	3	25.1399	FALSE	0	0	0	0	4
dicLab1_genemodels_DLAgn_00266680_1	AHGATIMAAVGDAVGK		490.257	3	22.6918	FALSE	0	0	0	0	4
dicLab1_genemodels_DLAgn_00266680_1	MDDLAGGLISLSELHAFK		639.664	3	42.6503	FALSE	0	0	0	0	4
dicLab1_genemodels_DLAgn_00111050_1	LIIGLMLSPAEFDAK		809.45	2	45.9403	FALSE	0	0	0	0	4
dicLab1_genemodels_DLAgn_00111050_1	C[PPa]LIEIMASR		553.788	2	26.9117	FALSE	0	0	0	0	4
dicLab1_genemodels_DLAgn_00111050_1	NAFYAIVC[PPa]SVK		643.334	2	31.3382	FALSE	0	0	0	0	4
dicLab1_genemodels_DLAgn_00155080_1	GFGHIGIAVPDVYAAC[PPa]K		596.975	3	30.7908	FALSE	0	0	0	0	4
dicLab1_genemodels_DLAgn_00155080_1	DFVMQQTMLR		634.81	2	26.3247	FALSE	0	0	0	0	4
dicLab1_genemodels_DLAgn_00155080_1	LFEEQGVTFVK		648.845	2	25.6768	FALSE	0.00240964	0	0	0	4
dicLab1_genemodels_DLAgn_00155080_1	FDFPSMR		450.208	2	25.2259	FALSE	0	0	0	0	4
dicLab1_genemodels_DLAgn_00055840_1	FGYHFTQQGPR		446.551	3	14.0646	FALSE	0	0	0	0	4
dicLab1_genemodels_DLAgn_00055840_1	AMANNATLVELK		637.842	2	21.1523	FALSE	0	0	0	0	4
dicLab1_genemodels_DLAgn_00055840_1	GNSHVEFLSIAATR		501.263	3	23.7234	FALSE	0	0	0	0	4
dicLab1_genemodels_DLAgn_00055840_1	IHNNDSGLTEVNLNNIK		632.325	3	21.2155	FALSE	0	0	0	0	4
dicLab1_genemodels_DLAgn_00077480_1	VAGGLPDVVTIQEGK		741.912	2	26.3163	FALSE	0	0	0	0	4
dicLab1_genemodels_DLAgn_00077480_1	VSEPVAAMDPADR		679.324	2	16.3377	FALSE	0	0	0	0	4
dicLab1_genemodels_DLAgn_00077480_1	GSSILGYFVDR		607.314	2	35.3508	FALSE	0	0	0	0	4
dicLab1_genemodels_DLAgn_00077480_1	TVELSGQAFDDAFAEFQR		1015.98	2	38.3583	FALSE	0	0	0	0	4
dicLab1_genemodels_DLAgn_00234120_1	VRELESEVEGEQR		520.594	3	8.47794	FALSE	0	0	0	0	4
dicLab1_genemodels_DLAgn_00234120_1	QAEEAEESANGHMSR		549.234	3	2.52666	FALSE	0	0	0	0	4
dicLab1_genemodels_DLAgn_00234120_1	ELESEVEGEQR		652.802	2	7.86434	FALSE	0	0	0	0	4
dicLab1_genemodels_DLAgn_00068060_1	GVVDSEDLPLNISR		757.396	2	28.0326	FALSE	0	0	0	0	4
dicLab1_genemodels_DLAgn_00068060_1	ADLINNLGTIAK		621.856	2	27.6692	FALSE	0	0	0	0	4
dicLab1_genemodels_DLAgn_00068060_1	HSQFIGYPITLFVEK		593.654	3	39.2534	FALSE	0	0	0	0	4
dicLab1_genemodels_DLAgn_00068060_1	HFSVEGQLEFR		450.226	3	22.4893	FALSE	0	0	0	0	4
dicLab1_genemodels_DLAgn_00218770_1	SAETEKELQQMK		711.351	2	7.54815	FALSE	0	0	0	0	4
dicLab1_genemodels_DLAgn_00218770_1	EAIFSIQYNIR		677.362	2	31.6267	FALSE	0	0	0	0	4
dicLab1_genemodels_DLAgn_00016880_1	VVNVSSFVGSR		575.814	2	22.2383	FALSE	0	0	0	0	4
dicLab1_genemodels_DLAgn_00016880_1	DMLTHFLPIIR		678.379	2	41.7389	FALSE	0	0	0	0	4
dicLab1_genemodels_DLAgn_00016880_1	TGLTTLSMILAR		638.868	2	39.7581	FALSE	0	0	0	0	4
dicLab1_genemodels_DLAgn_00194130_1	VTFQLPAER		530.793	2	23.0997	FALSE	0	0	0	0	4
dicLab1_genemodels_DLAgn_00194130_1	SRVTFQLPAER		435.242	3	19.2679	FALSE	0	0	0	0	4
dicLab1_genemodels_DLAgn_00009550_1	VFLENVIR		495.293	2	27.8473	FALSE	0	0	0	0	4
dicLab1_genemodels_DLAgn_00009550_1	DAVTYTEHAK		567.775	2	4.63865	FALSE	0	0	0	0	4
dicLab1_genemodels_DLAgn_00104330_1	SGDRGESGAAGAAGPSGPAGVR		628.637	3	5.44327	FALSE	0	0	0	0	4
dicLab1_genemodels_DLAgn_00258620_1	YGLYDATYETK		662.309	2	17.7852	FALSE	0	0	0	0	4
dicLab1_genemodels_DLAgn_00258620_1	AVLFC[PPa]LSDDR		605.3	2	27.2342	FALSE	0	0	0	0	4
dicLab1_genemodels_DLAgn_00175180_1	LLEIAQVPK		505.816	2	23.8658	FALSE	0	0	0	0	4
dicLab1_genemodels_DLAgn_00175180_1	SFNNAMGVNVPR		653.322	2	19.8657	FALSE	0	0	0	0	4
dicLab1_genemodels_DLAgn_00175180_1	TLDGGLNVIQLETAVGAAIK		992.06	2	46.7402	FALSE	0	0	0	0	4
dicLab1_genemodels_DLAgn_00028850_1	EAAENSLVAYK		597.804	2	13.5317	FALSE	0	0	0	0	4
dicLab1_genemodels_DLAgn_00204530_1	IGGIGTVPVGR		513.309	2	18.5441	FALSE	0	0	0	0	4
dicLab1_genemodels_DLAgn_00204530_1	VETGILKPGMVVTFAPPNLTTEVK		847.805	3	38.978	FALSE	0	0	0	0	4
dicLab1_genemodels_DLAgn_00204530_1	KEGSANGVTLLEALDSILPPTRPTDK		681.371	4	46.7304	FALSE	0	0	0	0	4
dicLab1_genemodels_DLAgn_00178660_1	LQDAEETIEAVNSK		773.883	2	17.4361	FALSE	0	0	0	0	4
dicLab1_genemodels_DLAgn_00200870_1	ELGVGYATR		483.256	2	12.4423	FALSE	0	0	0	0	4
dicLab1_genemodels_DLAgn_00156370_1	KLVIVESELER		438.926	3	20.2811	FALSE	0	0	0	0	4
dicLab1_genemodels_DLAgn_00156370_1	LVIVESELER		593.838	2	23.723	FALSE	0	0	0	0	4
dicLab1_genemodels_DLAgn_00245790_1	FADENFTLK		542.769	2	20.8563	FALSE	0	0	0	0	4
dicLab1_genemodels_DLAgn_00245790_1	HVVFGQVVEGLDVVR		551.642	3	32.6999	FALSE	0	0	0	0	4
dicLab1_genemodels_DLAgn_00221050_1	KLDADLVQIQGEVEDSVQEAR		781.399	3	29.9501	FALSE	0	0	0	0	4
dicLab1_genemodels_DLAgn_00090700_1	GTIEILSNVNLIK		707.419	2	36.9311	FALSE	0	0	0	0	4
dicLab1_genemodels_DLAgn_00090700_1	IIQLLDDYPK		609.342	2	29.449	FALSE	0	0	0	0	4
dicLab1_genemodels_DLAgn_00090700_1	TSFFQALGITTK		657.359	2	37.7952	FALSE	0	0	0	0	4
dicLab1_genemodels_DLAgn_00232350_1	QREEQAEPDGTEVADKIAYLLGLNSADMLK		826.915	4	47.7038	FALSE	0	0	0	0	4
dicLab1_genemodels_DLAgn_00110930_1	AATDSLTLTLSK		610.84	2	23.3409	FALSE	0	0	0	0	4
dicLab1_genemodels_DLAgn_00000860_1	LDEAEQIAMK		574.287	2	18.1886	FALSE	0	0	0	0	4
dicLab1_genemodels_DLAgn_00062250_1	IINEPTAAAIAYGLDKK		596.668	3	26.846	FALSE	0	0	0	0	4
dicLab1_genemodels_DLAgn_00062250_1	ARFEELNADLFR		494.256	3	27.341	FALSE	0	0	0	0	4
dicLab1_genemodels_DLAgn_00182500_1	YFPTQALNFAFK		723.874	2	38.8862	FALSE	0	0	0	0	4
dicLab1_genemodels_DLAgn_00182500_1	DFLAGGVAAAISK		610.338	2	30.801	FALSE	0	0	0	0	4
dicLab1_genemodels_DLAgn_00182500_1	GNLANVIR		428.754	2	15.6128	FALSE	0	0	0	0	4
dicLab1_genemodels_DLAgn_00182500_1	TAVAPIER		428.748	2	8.35507	FALSE	0	0	0	0	4
dicLab1_genemodels_DLAgn_00016640_1	VGPNLWGLFGR		608.335	2	41.7387	FALSE	0	0	0	0	4
dicLab1_genemodels_DLAgn_00147490_1	MITPTIIKE		523.302	2	24.0295	FALSE	0	0	0	0	4
dicLab1_genemodels_DLAgn_00147490_1	VLEIGFGMAIAATK		710.897	2	39.0273	FALSE	0	0	0	0	4
dicLab1_genemodels_DLAgn_00265050_1	TVKEDDVSPMNPPK		519.592	3	9.94442	FALSE	0	0	0	0	4
dicLab1_genemodels_DLAgn_00265050_1	TVKEDDVSPMNPPKYDK		491.492	4	10.6855	FALSE	0	0	0	0	4
dicLab1_genemodels_DLAgn_00196080_1	NGDRGETGPAGPAGPAGPAGPR		653.652	3	6.59814	FALSE	0	0	0	0	4
dicLab1_genemodels_DLAgn_00014270_1	LTLSGLVDGK		501.795	2	26.853	FALSE	0	0	0	0	4
dicLab1_genemodels_DLAgn_00014270_1	MTQNNFAIGYK		643.814	2	18.1045	FALSE	0	0	0	0	4
dicLab1_genemodels_DLAgn_00177160_1	QITINDLPVGR		613.349	2	25.9532	FALSE	0	0	0	0	4
dicLab1_genemodels_DLAgn_00149760_1	LVILEGELER		585.84	2	28.9648	FALSE	0	0	0	0	4
dicLab1_genemodels_DLAgn_00101490_1	RPITTWGLGLINEAC[PPa]PIAK		708.726	3	36.7803	FALSE	0	0	0	0	4
dicLab1_genemodels_DLAgn_00039720_1	SVTELNEALSNEER		795.884	2	19.4968	FALSE	0	0	0	0	4
dicLab1_genemodels_DLAgn_00172540_1	KKLEADLIQIQSEVDDTVQEAR		632.836	4	32.27	FALSE	0	0	0	0	4
dicLab1_genemodels_DLAgn_00172540_1	KLEADLIQIQSEVDDTVQEAR		800.747	3	36.1669	FALSE	0	0	0	0	4
dicLab1_genemodels_DLAgn_00025600_1	RDYYFALAHTVR		504.597	3	20.0245	FALSE	0	0	0	0	4
dicLab1_genemodels_DLAgn_00118870_1	SC[PPa]TGNLSLTLQK		668.35	2	19.8161	FALSE	0	0	0	0	4
dicLab1_genemodels_DLAgn_00070200_1	DLYAFYPMLIR		701.365	2	43.9416	FALSE	0	0	0	0	4
dicLab1_genemodels_DLAgn_00070200_1	SHLEEDPLYIAYADMMAK		699.66	3	39.5483	FALSE	0	0	0	0	4
dicLab1_genemodels_DLAgn_00057970_1	KVLQALELLK		577.879	2	28.6649	FALSE	0	0	0	0	4
dicLab1_genemodels_DLAgn_00175090_1	LIVEDDSLNHEYLPILGLPEFR		861.455	3	46.4847	FALSE	0	0	0	0	4
dicLab1_genemodels_DLAgn_00175090_1	VGGVQC[PPa]LGGTGALR		679.864	2	18.2039	FALSE	0	0	0	0	4
dicLab1_genemodels_DLAgn_00263040_1	LINANFPTDPDR		686.846	2	20.5742	FALSE	0	0	0	0	4
dicLab1_genemodels_DLAgn_00263040_1	MYSYVTTELPK		666.331	2	23.211	FALSE	0	0	0	0	4
dicLab1_genemodels_DLAgn_00187660_1	QEYDESGPSIVHR		506.239	3	13.9721	FALSE	0	0	0	0	4
dicLab1_genemodels_DLAgn_00208610_1	WLVLDNNQITNAK		764.91	2	27.9905	FALSE	0	0	0	0	4
dicLab1_genemodels_DLAgn_00147280_1	TITLEVEPSDTIENVK		894.467	2	28.0725	FALSE	0	0	0	0	4
dicLab1_genemodels_DLAgn_00209730_1	HLLIGVTSDR		555.817	2	16.3207	FALSE	0	0	0	0	4
dicLab1_genemodels_DLAgn_00078080_1	VLDSFDAIK		504.274	2	22.493	FALSE	0	0	0	0	4
dicLab1_genemodels_DLAgn_00078080_1	QSPIDIVPGQASYDAGLKPLNLK		808.776	3	33.8704	FALSE	0	0.00493218	0	0	4
dicLab1_genemodels_DLAgn_00187690_1	LAELGSWLGSR		594.822	2	30.276	FALSE	0	0	0	0	4
dicLab1_genemodels_DLAgn_00121980_1	YGSVEIDELGK		605.304	2	20.3045	FALSE	0	0	0	0	4
dicLab1_genemodels_DLAgn_00017360_1	GPFLVALGR		465.282	2	29.7997	FALSE	0	0	0	0	4
dicLab1_genemodels_DLAgn_00138560_1	ILYVDLTATPR		631.361	2	28.7118	FALSE	0	0	0	0.00991326	4
dicLab1_genemodels_DLAgn_00254890_1	LISQIVSSITASLR		744.443	2	46.6577	FALSE	0	0	0	0	4
dicLab1_genemodels_DLAgn_00053870_1	VSLEVFGC[PPa]DH		588.771	2	25.8207	FALSE	0	0	0	0	4
dicLab1_genemodels_DLAgn_00025820_1	TINEIENQILTR		722.394	2	29.202	FALSE	0	0	0	0	4
dicLab1_genemodels_DLAgn_00240980_1	GHC[PPa]LTDLISAFK		688.356	2	47.0636	FALSE	0	0	0	0	4
dicLab1_genemodels_DLAgn_00149280_1	FSAQLSKLTLIGRTR		564.337	3	40.2262	FALSE	0	0	0	0	4
dicLab1_genemodels_DLAgn_00148810_1	GAPTTPLTSVAVTR		685.886	2	21.8197	FALSE	0	0	0	0	4
dicLab1_genemodels_DLAgn_00096400_1	IAIYELLFK		555.334	2	44.4583	FALSE	0	0	0	0	4
dicLab1_genemodels_DLAgn_00036870_1	GIDLLVIGR		478.3	2	34.251	FALSE	0	0	0	0	4
dicLab1_genemodels_DLAgn_00030570_1	VFLASSSGSTAIK		634.348	2	17.929	FALSE	0	0	0	0	4
dicLab1_genemodels_DLAgn_00176040_1	VTMQNLNDR		545.769	2	8.93215	FALSE	0	0	0	0	4
dicLab1_genemodels_DLAgn_00266670_1	AAITSWWGK		510.269	2	26.0362	FALSE	0	0	0	0	4
dicLab1_genemodels_DLAgn_00143460_1	VHLVGIDIFSGK		642.869	2	32.907	FALSE	0	0	0	0	4
dicLab1_genemodels_DLAgn_00126660_1	LTSDDATLSTLLK		689.377	2	30.3909	FALSE	0	0	0	0	4
dicLab1_genemodels_DLAgn_00129310_1	LVSFSANFNR		577.801	2	23.0028	FALSE	0	0	0	0	4
dicLab1_genemodels_DLAgn_00257950_1	KKMEGDLNEMEVQLSHANR		558.024	4	18.7906	FALSE	0	0.314451	0	0	3
dicLab1_genemodels_DLAgn_00054080_1	GTGWVPIGSIAVETAK		793.433	2	33.5958	FALSE	0	0.0717703	0	0	3
dicLab1_genemodels_DLAgn_00144830_1	KHEAFESDLAAHQDRVEQIAAIAQELNELDYHDAATVNAR		642.174	7	36.5712	FALSE	0	0	0	1	3
dicLab1_genemodels_DLAgn_00156940_1	IVLDAGDGVTHNVPVYEGYALPHAIMR		727.626	4	32.6615	FALSE	0	0	0	1	3
dicLab1_genemodels_DLAgn_00101540_1	AC[PPa]C[PPa]FAR		406.681	2	5.27807	FALSE	0	0	0.0432692	0	3
dicLab1_genemodels_DLAgn_00038950_1	LSVEALTSLDGEFKGK		565.305	3	31.9726	FALSE	0	0.179457	0	0	3
dicLab1_genemodels_DLAgn_00168130_1	GTEDELDKYSEALKDAQEKLELAEK		713.857	4	35.1812	FALSE	0	0.00492005	0	1	3
sp|P0AEY0|MALE_ECO57	AFQDKLYPFTWDAVR		619.649	3	34.6896	FALSE	0	1	0	0	3
dicLab1_genemodels_DLAgn_00058740_1	TASPQQAQEVHDKLR		427.725	4	5.6431	FALSE	0	0	0	0.0979192	3
dicLab1_genemodels_DLAgn_00193180_1	FSAEEIKNMWAAFPPDVAGNVDYK		900.432	3	40.8553	FALSE	0	0.285714	0	0	3
dicLab1_genemodels_DLAgn_00193180_1	DDLRDVLASMGQLNVKNEELEAMIK		708.612	4	45.0865	FALSE	0	0	0	1	3
dicLab1_genemodels_DLAgn_00047080_1	LGFGPFTVTTEPVR		760.909	2	37.8606	FALSE	0	0.190813	0	0	3
dicLab1_genemodels_DLAgn_00047080_1	VSGC[PPa]PFPTLTWQK		767.89	2	31.4143	FALSE	0	0.945032	0	0	3
dicLab1_genemodels_DLAgn_00047080_1	DIVYPPGPPSNPR		704.865	2	17.9006	FALSE	0	0.0121803	0	0	3
dicLab1_genemodels_DLAgn_00100980_1	ATDQAMFK		456.218	2	8.85361	FALSE	0.248837	0	0	0	3
dicLab1_genemodels_DLAgn_00036360_1	GIEKLSIEALASLEGEFKGK		530.547	4	42.0243	FALSE	0.299652	0	0	0	3
dicLab1_genemodels_DLAgn_00096300_1	INLTIPFTGKPKPVVTWTK		535.819	4	32.6374	FALSE	0	0	0	0.191981	3
sp|P42212|GFP_AEQVI	IRHNIEDGSVQLADHYQQNTPIGDGPVLLPDNHYLSTQSALSK		791.066	6	29.2957	FALSE	0	0.226901	0	0	3
dicLab1_genemodels_DLAgn_00164530_1	KEEEELIALKDR		491.603	3	13.9604	FALSE	0	0	0	1	3
dicLab1_genemodels_DLAgn_00164530_1	KQLNIDHLNEDKLK		569.984	3	11.2719	FALSE	0	0	1	0	3
dicLab1_genemodels_DLAgn_00164590_1	KEVKEEAGEAVGDWR		568.285	3	11.3552	FALSE	0	0	0	0.0566502	3
dicLab1_genemodels_DLAgn_00164590_1	ANKEIEDLK		530.288	2	6.11811	FALSE	0.324885	0	0	0	3
dicLab1_genemodels_DLAgn_00134260_1	NLGYVAR		396.722	2	8.78022	FALSE	0.180964	0	0	0	3
dicLab1_genemodels_DLAgn_00083900_1	GELVPLDTVLDMIKDAMIAK		724.727	3	48.173	FALSE	0	0	0	1	3
dicLab1_genemodels_DLAgn_00227010_1	C[PPa]HVSGTPPLTIQWMK		590.301	3	29.2723	FALSE	0.189696	0	0	0	3
dicLab1_genemodels_DLAgn_00227010_1	FGPAHFEC[PPa]R		378.843	3	11.4383	FALSE	0	0.454338	0	0	3
dicLab1_genemodels_DLAgn_00227010_1	MTSDKFVHHLVVPSVR		463.753	4	19.2635	FALSE	0	1	0.0072904	0	3
dicLab1_genemodels_DLAgn_00227020_1	AGQIISLITR		536.33	2	28.6654	FALSE	0	0	1	0	3
dicLab1_genemodels_DLAgn_00227020_1	DGGSPILGYLVEAQK		773.909	2	36.6876	FALSE	0	0	0.396313	0	3
dicLab1_genemodels_DLAgn_00227020_1	GAGEPAETQELVEIVER		913.96	2	33.2948	FALSE	1	0	0	0	3
dicLab1_genemodels_DLAgn_00095810_1	DKTYGPMLK		526.776	2	10.6837	FALSE	0.825569	0	0	0.00497512	3
dicLab1_genemodels_DLAgn_00095810_1	YDKFNTTVNMWVFEEMVNDR		846.719	3	42.2611	FALSE	0	0.0218182	0	0	3
dicLab1_genemodels_DLAgn_00049730_1	RIESLQEEIAFLKK		568.661	3	27.2692	FALSE	0	0	1	0	3
dicLab1_genemodels_DLAgn_00049580_1	ALGQNPTNKEVTK		467.256	3	4.18427	FALSE	1	0	0	0	3
dicLab1_genemodels_DLAgn_00029710_1	AMASPYVEEYKEQLK		595.962	3	19.1933	FALSE	0	0	0	1	3
dicLab1_genemodels_DLAgn_00029710_1	HTADMDALK		501.24	2	6.54159	FALSE	0	0.0834327	0	0	3
dicLab1_genemodels_DLAgn_00157250_1	TQPAPSPAPSPAPPKAPTGR		642.346	3	9.86378	FALSE	0	0	0.40046	0	3
dicLab1_genemodels_DLAgn_00174950_1	TAEGTEEYQR		592.265	2	2.91238	FALSE	0	0.111905	0	0	3
dicLab1_genemodels_DLAgn_00138380_1	VLDTGAPIRIPVGPETLGR		654.377	3	32.5357	FALSE	0	0.0266344	0	0	3
dicLab1_genemodels_DLAgn_00138380_1	IMDPNIVGAEHYDVAR		600.63	3	22.1307	FALSE	0	0	0	1	3
dicLab1_genemodels_DLAgn_00005730_1	C[PPa]GLVPVMVEQYDEAK		876.421	2	31.0551	FALSE	0	0.736264	0	0	3
dicLab1_genemodels_DLAgn_00005730_1	DQQMADLILK		587.81	2	27.8504	FALSE	0.14876	0	0	0	3
dicLab1_genemodels_DLAgn_00167900_1	NILGGTVFREPIIC[PPa]K		577.659	3	30.7988	FALSE	0	0	0.589426	0	3
dicLab1_genemodels_DLAgn_00167900_1	DLAGC[PPa]IHGLSNVK		699.364	2	22.6674	FALSE	0	0	0	0.0834356	3
dicLab1_genemodels_DLAgn_00242100_1	AGLLGTLEEMRDEKLATLVTMTQALAR		733.646	4	48.0613	FALSE	0	0	0	1	3
dicLab1_genemodels_DLAgn_00099060_1	AFAIIDQDKSGFIEEDELK		723.363	3	30.7541	FALSE	0	0.294322	0	0	3
dicLab1_genemodels_DLAgn_00263030_1	KAEPTPGK		414.235	2	0.502932	FALSE	0.0167064	0	0	0	3
dicLab1_genemodels_DLAgn_00119890_1	APGIIPR		362.229	2	13.112	FALSE	0	0	0	0.434164	3
dicLab1_genemodels_DLAgn_00063750_1	VEFPADQLSALTGR		752.394	2	33.3048	FALSE	0	0	0	0.163017	3
dicLab1_genemodels_DLAgn_00001600_1	GFENIEEDIKLVGYFK		634.328	3	42.4185	FALSE	0	0	0	0.0296296	3
dicLab1_genemodels_DLAgn_00103690_1	DSALSTHKPIEVK		475.596	3	8.66356	FALSE	0	0	0	0.0977995	3
dicLab1_genemodels_DLAgn_00227030_1	LTEGVEYIFR		613.824	2	29.0651	FALSE	0.32526	0	0	0	3
dicLab1_genemodels_DLAgn_00227030_1	YGNSEPLELASPILIK		872.48	2	37.944	FALSE	0	0	0.275701	0	3
dicLab1_genemodels_DLAgn_00227030_1	YGVSEPLVSQMVIAK		810.937	2	32.023	FALSE	0.527621	0	0	0	3
dicLab1_genemodels_DLAgn_00227030_1	LTGYVIEAC[PPa]R		598.311	2	18.1928	FALSE	1	0	0	0	3
dicLab1_genemodels_DLAgn_00096370_1	IC[PPa]AEYGITDFR		679.824	2	24.223	FALSE	0	0	0	0.0394575	3
dicLab1_genemodels_DLAgn_00096370_1	EKFTLNMPETK		669.342	2	19.1776	FALSE	0	0	0	0.0247219	3
dicLab1_genemodels_DLAgn_00096370_1	KPIALTIQEGK		599.364	2	14.4212	FALSE	1	0	0	0	3
dicLab1_genemodels_DLAgn_00096370_1	C[PPa]FATNEYGK		552.245	2	7.91763	FALSE	1	0	0	0	3
dicLab1_genemodels_DLAgn_00124710_1	IMNTFSVVPSPK		660.355	2	26.4282	FALSE	0	0	0.0456182	0	3
dicLab1_genemodels_DLAgn_00124710_1	NSSYFVEWIPNNVK		848.92	2	34.6765	FALSE	0	0	0	1	3
dicLab1_genemodels_DLAgn_00007510_1	MNPDSLTHPPEFIVKPR		495.261	4	24.7752	FALSE	0	0	0.914712	0	3
dicLab1_genemodels_DLAgn_00007510_1	SGVTGEQLWLK		609.33	2	24.7094	FALSE	0	0	0.877944	0	3
dicLab1_genemodels_DLAgn_00007510_1	AGPSAPWTGIIK		599.335	2	29.3625	FALSE	0	0	0.754923	0	3
dicLab1_genemodels_DLAgn_00079710_1	KQHSVEDISHIFGIIK		463.509	4	30.4143	FALSE	0	0	0.0433213	0	3
dicLab1_genemodels_DLAgn_00079710_1	VLSIASEVLSFAQSFAEAAGLAR		1169.13	2	48.2647	FALSE	0	0.249708	0	0	3
dicLab1_genemodels_DLAgn_00211110_1	TVTVKEDDIHQR		480.92	3	4.78907	FALSE	0.0167464	0	0	0	3
dicLab1_genemodels_DLAgn_00190000_1	FGQNFLEK		491.753	2	19.1748	FALSE	0.852211	0	0	0.00992556	3
dicLab1_genemodels_DLAgn_00134660_1	NLDMDSIVAEVK		667.337	2	31.1256	FALSE	0	0	0	1	3
dicLab1_genemodels_DLAgn_00110150_1	VALNGFLQK		495.293	2	24.1308	FALSE	0	0	0	0.333733	3
dicLab1_genemodels_DLAgn_00020910_1	DGVYYMYEALHGPPKK		623.306	3	25.531	FALSE	0	0	0	1	3
dicLab1_genemodels_DLAgn_00164570_1	MSADTMLK		448.714	2	13.3296	FALSE	0	0.347526	0	0	3
dicLab1_genemodels_DLAgn_00111050_1	SEIDMLDIR		546.274	2	27.734	FALSE	0	0.699779	0	0	3
dicLab1_genemodels_DLAgn_00077480_1	TSDVTEPVPALTKPGTK		580.984	3	16.7305	FALSE	0	1	0	0	3
dicLab1_genemodels_DLAgn_00009550_1	ISGLIYEETR		590.814	2	19.5771	FALSE	0.0285375	0	0	0	3
dicLab1_genemodels_DLAgn_00009550_1	AMGIMNSFVSDIFER		858.908	2	46.8913	FALSE	0	1	0	0	3
dicLab1_genemodels_DLAgn_00104330_1	GPAGASGPAGPR		497.757	2	2.6324	FALSE	0	0	0	0.0688807	3
dicLab1_genemodels_DLAgn_00175180_1	GLPDNVSASLNK		607.822	2	17.3195	FALSE	0	0.00247219	0	0.533958	3
dicLab1_genemodels_DLAgn_00028850_1	SIC[PPa]GDILDALER		688.348	2	39.6587	FALSE	0	0	0	1	3
dicLab1_genemodels_DLAgn_00200870_1	LGEEFDETTADDRK		542.581	3	10.7019	FALSE	0	0	0	0.96732	3
dicLab1_genemodels_DLAgn_00245790_1	VFFDVTSNGSPMGR		757.359	2	27.348	FALSE	0	0	0	0.935378	3
dicLab1_genemodels_DLAgn_00221050_1	KKLDADLVQIQGEVEDSVQEAR		618.325	4	26.3275	FALSE	0	0	0	0.684994	3
dicLab1_genemodels_DLAgn_00234950_1	MVSLQQEKNDLQLQVASEGENLSDAEER		1054.17	3	29.4983	FALSE	0	0	0.93545	0	3
dicLab1_genemodels_DLAgn_00101680_1	GADPEDVIVSAFK		674.343	2	35.039	FALSE	0	0.179245	0	0	3
dicLab1_genemodels_DLAgn_00120580_1	VDNAC[PPa]LVGVGYTQTLRPGVK		721.053	3	24.1858	FALSE	0	0.0121951	0	0	3
dicLab1_genemodels_DLAgn_00016640_1	GIVWGEGTLMEYLENPKK		688.687	3	40.0166	FALSE	0.21028	0	0	0	3
dicLab1_genemodels_DLAgn_00016640_1	KTGQAEGYSYTDANK		544.922	3	4.68744	FALSE	0.709251	0	0	0	3
dicLab1_genemodels_DLAgn_00101490_1	SAMLLSGVGDALGYR		755.39	2	34.446	FALSE	0	0	0	0.733634	3
dicLab1_genemodels_DLAgn_00065800_1	TYVQADIYDEFVER		874.412	2	31.8359	FALSE	0	0	0	0.714448	3
dicLab1_genemodels_DLAgn_00057970_1	LKVPDWVDLVK		437.927	3	36.306	FALSE	0.448237	0	0	0	3
dicLab1_genemodels_DLAgn_00245920_1	KALQESHQQTLDDLQAEEDKVNTLTK		597.306	5	21.2724	FALSE	0	0	0	0.0980392	3
dicLab1_genemodels_DLAgn_00208610_1	GTIDKLTALEK		594.845	2	18.4122	FALSE	0	0.474461	0	0	3
dicLab1_genemodels_DLAgn_00147280_1	TLSDYNIQK		541.28	2	11.0889	FALSE	0	0	0	1	3
dicLab1_genemodels_DLAgn_00131870_1	RLEYQLALQNLHR		551.978	3	22.3512	FALSE	0	0	0	0.297461	3
dicLab1_genemodels_DLAgn_00255730_1	VNLVGIDIFTNK		666.88	2	38.1828	FALSE	0	0	0	1	3
dicLab1_genemodels_DLAgn_00220040_1	AMGIMNSFVNDIFER		872.413	2	45.9274	FALSE	0	0	0	0.892818	3
dicLab1_genemodels_DLAgn_00137850_1	VYAILTHGIFSGPAISR		601.337	3	33.6846	FALSE	1	0	0	0	3
dicLab1_genemodels_DLAgn_00015560_1	AQAAQPGGDTIFGK		680.846	2	15.8237	FALSE	0	0.581081	0	0	3
dicLab1_genemodels_DLAgn_00170340_1	VSADAMLGALLGAR		672.869	2	44.1966	FALSE	0	0	0	0.684271	3
dicLab1_genemodels_DLAgn_00246320_1	EAELQKLR		493.785	2	7.11107	FALSE	0.600446	0	0.833876	0	2
dicLab1_genemodels_DLAgn_00144830_1	NVNVQNFHISWKDGLALC[PPa]ALIHR		680.612	4	38.3782	FALSE	0.33832	0	0	0.445498	2
dicLab1_genemodels_DLAgn_00219760_1	SGKYDLDFKSPDDPAR		453.471	4	15.4614	FALSE	1	1	0	0	2
sp|P0AEY0|MALE_ECO57	LAVAGLPKDK		506.314	2	14.0029	TRUE	0.00241546	0.100119	0.00490196	0.95082	2
dicLab1_genemodels_DLAgn_00058740_1	FGVAAQNC[PPa]YKVPK		499.262	3	14.518	FALSE	0	1	0.874598	0	2
dicLab1_genemodels_DLAgn_00047080_1	AGDTIVISASK		531.295	2	13.6045	FALSE	0.58296	0.868817	0	0	2
dicLab1_genemodels_DLAgn_00047080_1	AVDTIFQPGPPGNPR		783.407	2	22.6763	FALSE	1	0	0.481186	0	2
dicLab1_genemodels_DLAgn_00086170_1	DAGLKFDVC[PPa]YTSVLKR		629.333	3	27.8319	FALSE	0	1	0	1	2
dicLab1_genemodels_DLAgn_00146590_1	GGEYDFGAAFDGDGDRNMVLGK		764.339	3	29.2216	FALSE	1	1	0	0	2
dicLab1_genemodels_DLAgn_00146590_1	AMFDPSFVGKK		409.546	3	21.3202	FALSE	0.414188	0	0	0.338129	2
dicLab1_genemodels_DLAgn_00169670_1	DIKDLQFGVEQGVDMVFASFIR		838.761	3	48.1529	FALSE	0	0	1	1	2
dicLab1_genemodels_DLAgn_00036360_1	LSIEALASLEGEFKGK		564.645	3	38.0282	FALSE	0	1	0.850649	0	2
dicLab1_genemodels_DLAgn_00046930_1	NLMDKVVEVTK		638.352	2	23.1572	FALSE	0.0167264	0	0.872845	0	2
dicLab1_genemodels_DLAgn_00046930_1	LEAAVPQLSYK		609.84	2	24.7553	TRUE	0.00960384	0.00247525	0.22695	1	2
dicLab1_genemodels_DLAgn_00046930_1	VDFNVPMKDK		398.206	3	16.8446	FALSE	0.37844	0.116528	0	0	2
dicLab1_genemodels_DLAgn_00164530_1	KSALSNMGSNYSSHLQR		470.732	4	10.1968	FALSE	0	0	0.979079	1	2
dicLab1_genemodels_DLAgn_00164590_1	VVDLAGVKKPALK		446.622	3	14.6817	FALSE	0	0	0.148936	0.296743	2
dicLab1_genemodels_DLAgn_00164590_1	SLMLQIAATWIEKEKK		630.357	3	39.2044	FALSE	0	0.912766	1	0	2
dicLab1_genemodels_DLAgn_00134260_1	FNVHEMLNEMEEMKELK		538.503	4	37.0377	FALSE	0.571429	0.709251	0	0	2
dicLab1_genemodels_DLAgn_00191450_1	NGLMLAEIEELRVALEQTER		772.074	3	47.6337	FALSE	1	0	0	1	2
dicLab1_genemodels_DLAgn_00227010_1	INYPEITLTWYK		770.906	2	37.1998	FALSE	0.89485	0.585202	0	0	2
dicLab1_genemodels_DLAgn_00227020_1	LNVLGRPGPPSAPIKFEEIGAER		612.591	4	28.6521	FALSE	0	0.896478	1	0	2
dicLab1_genemodels_DLAgn_00092480_1	SLVFQPLAELKDLTDFEHR		565.301	4	46.104	FALSE	0.941427	0.165485	0	0	2
dicLab1_genemodels_DLAgn_00095810_1	GVDAGPEGLKLISEVIR		585	3	40.6369	FALSE	0	1	0.351163	0.00498132	2
dicLab1_genemodels_DLAgn_00095810_1	KDAVGMSLIK		531.305	2	16.9544	FALSE	1	0.432	0	0	2
dicLab1_genemodels_DLAgn_00049730_1	ITTNVPVQSAYSSIGFR		920.484	2	28.6018	FALSE	0	0	0.532276	0.913091	2
dicLab1_genemodels_DLAgn_00081100_1	GQDIKVPSPIAQFR		519.291	3	25.6459	FALSE	0	1	1	0	2
dicLab1_genemodels_DLAgn_00174950_1	SDKVTALDAAESER		497.914	3	10.5058	FALSE	0.171765	1	0	0	2
dicLab1_genemodels_DLAgn_00174950_1	TELLDDIPK		522.285	2	25.0674	FALSE	0.205848	0	0.962185	0	2
dicLab1_genemodels_DLAgn_00131990_1	AGYTDKIVIGMDVAASEFYK		726.698	3	38.0688	FALSE	1	0	1	0	2
dicLab1_genemodels_DLAgn_00131990_1	GGKYDLDFK		521.764	2	14.2934	FALSE	0	0.795233	0	1	2
dicLab1_genemodels_DLAgn_00005730_1	IAIIC[PPa]DITNDK		645.342	2	30.7234	TRUE	1	0.00976801	0.00969697	1	2
dicLab1_genemodels_DLAgn_00005730_1	TLTSVQDFNLFSSEAYGPAK		1088.03	2	36.7671	FALSE	0	1	0.00728155	0.37619	2
dicLab1_genemodels_DLAgn_00167900_1	HAFGDQYR		497.23	2	6.07079	FALSE	0.0167866	0	0	1	2
dicLab1_genemodels_DLAgn_00167900_1	FKDIFEDIFQK		715.372	2	38.1618	FALSE	0	0	0.42069	1	2
dicLab1_genemodels_DLAgn_00063750_1	NSPLVSHLSLFDIAHTPGVAADLSHIETR		775.157	4	39.5009	FALSE	0	1	1	0	2
dicLab1_genemodels_DLAgn_00063750_1	AKVAVLGASGGIGQPLSLLLK		664.745	3	42.008	FALSE	0.742857	0	0	1	2
dicLab1_genemodels_DLAgn_00137220_1	GQNPTNKDVVK		600.323	2	5.8975	FALSE	0	0.949367	0	0.646651	2
dicLab1_genemodels_DLAgn_00103690_1	ATIVHAQYNTPISMYSQDAIMDAIAGQSQAK		1108.54	3	38.9425	FALSE	0.945917	1	0	0	2
dicLab1_genemodels_DLAgn_00103690_1	NWHNGLSAQILNVQE		861.932	2	29.2331	FALSE	0	0	0.118765	0.334135	2
dicLab1_genemodels_DLAgn_00227030_1	AGSNLTFEIPLTGRPMPK		643.68	3	32.1096	FALSE	1	0.0835322	0	0	2
dicLab1_genemodels_DLAgn_00096370_1	SKVTDQTAAGQAGIK		492.267	3	4.81204	FALSE	1	0.00492611	0	0.518779	2
dicLab1_genemodels_DLAgn_00096370_1	KPVEDPTEFR		609.312	2	9.3754	FALSE	0	0	0.364269	0.746067	2
dicLab1_genemodels_DLAgn_00122260_1	VPFVVGSPDDVNEYLSFVK		1056.04	2	43.6713	FALSE	0.420091	0	0.68071	0	2
dicLab1_genemodels_DLAgn_00122260_1	KAGLAHLQGLAGSVNVTGDDVK		538.295	4	21.7402	FALSE	0	0.00246914	1	1	2
dicLab1_genemodels_DLAgn_00079710_1	LYHPNNAQLGMAIMR		576.961	3	23.5941	FALSE	1	0	1	0	2
dicLab1_genemodels_DLAgn_00224730_1	AISEELDHALNDMT		779.856	2	30.8038	FALSE	1	0.0121655	0	0	2
dicLab1_genemodels_DLAgn_00190000_1	EEISLLEDLNQVIENR		957.494	2	47.3205	FALSE	0.437856	0.323326	0	0	2
dicLab1_genemodels_DLAgn_00134660_1	SLLAPLNLEIDPAIQVVR		981.075	2	47.993	FALSE	1	0	0	0.95747	2
dicLab1_genemodels_DLAgn_00016290_1	VLVTGAAGQIAYSLLFSIAK		1011.59	2	48.1975	FALSE	0	0	1	0.376639	2
dicLab1_genemodels_DLAgn_00016290_1	IVEGLAINSFSQTK		753.912	2	27.4848	FALSE	1	0	0	1	2
dicLab1_genemodels_DLAgn_00221000_1	KLEADLVQIQGEVEDSVQEAR		786.071	3	33.3124	FALSE	0	0.742042	0.378753	0	2
dicLab1_genemodels_DLAgn_00157870_1	SSWWGGVQMGPPDPILGVTEAFKR		872.441	3	45.8026	FALSE	0	1	0.808279	0	2
dicLab1_genemodels_DLAgn_00157870_1	IGANFLSR		439.248	2	19.2642	FALSE	1	0	0.0930788	0	2
dicLab1_genemodels_DLAgn_00094820_1	GLIAAIC[PPa]AGPTALLAHGIGYGSTVTTHPAMK		766.658	4	39.9668	FALSE	0	0	1	1	2
dicLab1_genemodels_DLAgn_00020910_1	AHLVFDFHQVVDGLQETER		747.375	3	35.5498	FALSE	0	1	0.625	0	2
dicLab1_genemodels_DLAgn_00164570_1	SLILSIAANWLEQEQK		922.002	2	48.1277	FALSE	0	0	1	0.102564	2
dicLab1_genemodels_DLAgn_00200870_1	EVNDNALTLTLTIGEVVC[PPa]TR		1116.58	2	46.2735	FALSE	0.588367	0	1	0	2
dicLab1_genemodels_DLAgn_00245790_1	IIPQFMC[PPa]QGGDFTNHNGTGGK		765.021	3	24.5435	FALSE	0	0.503401	0	0.12439	2
dicLab1_genemodels_DLAgn_00101680_1	ELLEELLTTQC[PPa]DR		817.409	2	34.5665	FALSE	0	0.598883	0	0.730769	2
dicLab1_genemodels_DLAgn_00047670_1	ALLQHIEGLQTLQTK		564.993	3	26.8768	FALSE	0	0	0.848812	1	2
dicLab1_genemodels_DLAgn_00047670_1	VLPFSIGTR		495.293	2	28.387	FALSE	0.693157	0.0194175	0	0	2
dicLab1_genemodels_DLAgn_00120580_1	YKVNELGLNFNQK		522.947	3	23.3204	FALSE	0	1	0	1	2
dicLab1_genemodels_DLAgn_00147490_1	TGGVLTYC[PPa]NLTSWGELLK		1013.52	2	45.4828	FALSE	0	0	0.485194	0.727891	2
dicLab1_genemodels_DLAgn_00014270_1	YQLDKDASVSAK		442.23	3	7.73304	FALSE	0	0.0695444	0	0.914286	2
dicLab1_genemodels_DLAgn_00065800_1	VAEQTPLTALYVASLIK		909.025	2	46.8698	FALSE	0	1	0.860841	0	2
dicLab1_genemodels_DLAgn_00118870_1	GGIAVGDMVLSIDGISTDGMNHLEAQNK		948.128	3	41.7281	FALSE	0	1	0.439863	0	2
dicLab1_genemodels_DLAgn_00209730_1	VYGTGALALYEK		642.845	2	24.9484	FALSE	0	0	1	1	2
dicLab1_genemodels_DLAgn_00262850_1	NSYEESLDHLETMKR		617.956	3	23.0706	FALSE	0.00241255	0.664452	0	1	2
dicLab1_genemodels_DLAgn_00040200_1	AVDLLLDSDQIVQVLGNKR		699.395	3	42.1904	FALSE	0	0	1	0.465721	2
dicLab1_genemodels_DLAgn_00130000_1	IAANFVTHAPPGEFNEVFNDVR		815.405	3	33.5288	FALSE	0	0.899787	0	0.785714	2
dicLab1_genemodels_DLAgn_00067550_1	GVEVETISPGDGR		658.328	2	14.4397	FALSE	0	0.792617	1	0.00498753	2
dicLab1_genemodels_DLAgn_00058020_1	LQAAAAPLVER		569.833	2	17.6294	FALSE	0	0	1	1	2
dicLab1_genemodels_DLAgn_00189420_1	YGDLGVYASAR		586.291	2	15.6997	FALSE	0	0	0.09319	1	2
dicLab1_genemodels_DLAgn_00179190_1	AIDWVAFAER		589.304	2	32.8228	FALSE	0.326389	0	0	1	2
dicLab1_genemodels_DLAgn_00006630_1	WTGMIIGPAR		551.297	2	26.4648	FALSE	0	0	1	1	2
dicLab1_genemodels_DLAgn_00164600_1	LNMVLNEVR		544.3	2	23.0584	FALSE	1	1	0.00488998	0	2
dicLab1_genemodels_DLAgn_00178710_1	GVLFYGPPGC[PPa]GK		633.321	2	23.449	FALSE	0.674779	0	0.625698	0	2
dicLab1_genemodels_DLAgn_00252870_1	VRELEAEVEGEQRR		425.724	4	8.32577	FALSE	0.983087	0.871245	0.450801	0	1
dicLab1_genemodels_DLAgn_00252870_1	LQGEVEDLMIDVERANGLAANLDK		871.778	3	45.4219	FALSE	0.575281	1	0.00486618	0.297101	1
dicLab1_genemodels_DLAgn_00246320_1	EAELQKLRR		381.56	3	5.55945	FALSE	1	1	0.004884	1	1
dicLab1_genemodels_DLAgn_00101310_1	GMVVGIKVDKGVVPLAGTNGETTTQGLDGLYER		844.446	4	32.8048	FALSE	1	1	0.789531	0	1
dicLab1_genemodels_DLAgn_00101310_1	SFTQYLKDR		386.536	3	16.7241	FALSE	0.609566	1	0	0.549708	1
dicLab1_genemodels_DLAgn_00144830_1	GLEQVEKGYEEWLLTEIR		731.379	3	44.362	FALSE	0	1	1	1	1
dicLab1_genemodels_DLAgn_00144830_1	WANAIDSVMK		567.784	2	22.0308	TRUE	0.0404281	1	0.00245399	1	1
dicLab1_genemodels_DLAgn_00144830_1	LWETIDQLYLEFAKR		642.344	3	47.4911	FALSE	0	0.784783	0.132859	1	1
dicLab1_genemodels_DLAgn_00156940_1	C[PPa]PETLFQPSFIGMESAGIHETAYNSIMKC[PPa]DIDIRK		818.194	5	37.9373	FALSE	0	0.201878	1	1	1
dicLab1_genemodels_DLAgn_00156940_1	C[PPa]PETLFQPSFIGMESAGIHETAYNSIMKC[PPa]DIDIR		990.468	4	41.5799	FALSE	0	1	1	1	1
dicLab1_genemodels_DLAgn_00101540_1	VGEATETALSC[PPa]LVEKMNVFNSNVK		885.444	3	45.8722	FALSE	1	1	0.645161	0	1
dicLab1_genemodels_DLAgn_00038950_1	HGGYKPTDKHKTDLNFENLKGGDDLDPNYVLSSR		639.318	6	22.9336	FALSE	0.803047	0	1	1	1
dicLab1_genemodels_DLAgn_00230800_1	AGLLGVLEEMRDEKLATLVTMTQALC[PPa]R		758.904	4	48.0996	FALSE	1	0	0.842904	1	1
dicLab1_genemodels_DLAgn_00168130_1	KLKGTEDELDKYSEALKDAQEKLELAEK		537.786	6	31.3709	FALSE	1	0	1	1	1
sp|P0AEY0|MALE_ECO57	FGGYAQSGLLAEITPDKAFQDKLYPFTWDAVR		901.958	4	46.6669	FALSE	0	1	1	1	1
sp|P0AEY0|MALE_ECO57	GQPSKPFVGVLSAGINAASPNKELAK		645.859	4	28.3879	FALSE	1	1	1	0	1
sp|P0AEY0|MALE_ECO57	GEIMPNIPQMSAFWYAVR		1055.52	2	47.8463	FALSE	1	0	1	0.37037	1
dicLab1_genemodels_DLAgn_00059000_1	VIPELNGK		435.258	2	13.9848	FALSE	0	0.744797	0.226682	1	1
dicLab1_genemodels_DLAgn_00059000_1	LTGMAFRVPTPNVSVVDLTVR		758.088	3	39.9263	FALSE	1	0	0.0169082	0.911894	1
dicLab1_genemodels_DLAgn_00058740_1	EGIC[PPa]AIVGLGNELAHATK		622.996	3	29.8794	TRUE	1	1	1	0.00499376	1
dicLab1_genemodels_DLAgn_00058740_1	VIADNVKDWSK		425.563	3	13.6158	FALSE	1	0	1	1	1
dicLab1_genemodels_DLAgn_00042440_1	IGEDFIRDLDQLQSLR		640.006	3	41.2894	FALSE	0.829004	0.573363	1	0	1
dicLab1_genemodels_DLAgn_00042440_1	IGEDFIRDLDQLQSLRK		512.28	4	37.2325	FALSE	0.167256	0	0.588764	0.580046	1
dicLab1_genemodels_DLAgn_00042440_1	FSSDRTITQYAR		482.244	3	13.1483	FALSE	0	1	1	1	1
dicLab1_genemodels_DLAgn_00042440_1	LITAIGEVVNNDPVIGDRLK		712.739	3	32.6528	FALSE	1	0.00488998	1	1	1
dicLab1_genemodels_DLAgn_00047080_1	YRVEEGVVPEKEYILR		660.358	3	20.8588	FALSE	1	0.347126	1	0	1
dicLab1_genemodels_DLAgn_00047080_1	TSITLSWSKPVYDGGAPIIGYSLDMR		943.149	3	40.9701	FALSE	0.505643	1	1	0	1
dicLab1_genemodels_DLAgn_00086170_1	KLVSTYC[PPa]VDFKLGADR		629.333	3	27.467	TRUE	0.00480769	0.0552221	1	0.0148699	1
dicLab1_genemodels_DLAgn_00146590_1	GIFDFAALKELLSGASHINVR		565.313	4	47.1536	FALSE	0.799564	0	0.987474	1	1
dicLab1_genemodels_DLAgn_00146590_1	KRVTVFQQNQHYAENFIQSIISVIEPAER		689.766	5	47.6066	FALSE	1	0	1	1	1
dicLab1_genemodels_DLAgn_00155520_1	EKMFSGDKINFTEGR		586.954	3	17.8183	FALSE	1	0	0.918172	1	1
dicLab1_genemodels_DLAgn_00036360_1	LSTHAKFEEILNR		519.951	3	17.8753	FALSE	1	1	0	1	1
dicLab1_genemodels_DLAgn_00166080_1	SAETLWGVQKELTL		787.925	2	36.195	FALSE	0.477916	0.85253	0	0.729944	1
dicLab1_genemodels_DLAgn_00096300_1	YVIKNQTTGDRLK		512.623	3	6.24557	FALSE	0	1	0.874058	0.956332	1
dicLab1_genemodels_DLAgn_00046930_1	DVTFLKDC[PPa]VGAEVEAAC[PPa]ASPAAGSVILLENLR		1135.25	3	47.4245	FALSE	0	0.0528211	0.934461	1	1
sp|P42212|GFP_AEQVI	FSVSGEGEGDATYGKLTLK		653.662	3	22.3603	FALSE	0	0.267442	1	1	1
sp|P42212|GFP_AEQVI	GEELFTGVVPILVELDGDVNGHKFSVSGEGEGDATYGK		981.231	4	47.3363	FALSE	1	0.606466	0	1	1
dicLab1_genemodels_DLAgn_00164530_1	YEVTTLRK		505.287	2	7.42416	FALSE	0	0.468182	0.834783	1	1
dicLab1_genemodels_DLAgn_00164590_1	ANKEIEDLKIK		434.254	3	11.2073	FALSE	0.992608	0.004884	0.63029	1	1
dicLab1_genemodels_DLAgn_00083900_1	GKQLQAIMQK		572.829	2	9.46045	FALSE	1	1	0	0.266667	1
dicLab1_genemodels_DLAgn_00227020_1	DLFRVPEAPDMPTVR		581.635	3	31.9607	FALSE	0.182884	0.799136	0	0.334537	1
dicLab1_genemodels_DLAgn_00092480_1	SVLWLTDKLK		601.861	2	29.3417	FALSE	1	0.414662	0.114286	0	1
dicLab1_genemodels_DLAgn_00095810_1	GKLGINMTVLMGANIANEVADEK		796.747	3	39.4585	FALSE	0.225844	1	0.0837321	0	1
dicLab1_genemodels_DLAgn_00081100_1	YYSLGDMTDKEQQQLIDDHFLFDKPVSPLLTC[PPa]AFMAR		882.229	5	45.1559	FALSE	0.0214286	1	0	1	1
dicLab1_genemodels_DLAgn_00081100_1	GIWHNNEKTFLIWVNEEDHTR		660.325	4	29.4956	FALSE	1	0	0.484642	1	1
dicLab1_genemodels_DLAgn_00081100_1	DRLTPNNWTLDQC[PPa]IQTGVDNPGHPFIK		788.391	4	31.4062	FALSE	0	1	0.228504	1	1
dicLab1_genemodels_DLAgn_00081100_1	KLYPPSSDFPDLR		512.268	3	25.5099	FALSE	0.778142	0	1	1	1
dicLab1_genemodels_DLAgn_00049580_1	LLGNPSNDDMTSKR		516.588	3	8.96832	FALSE	0.00240385	1	0.743421	1	1
dicLab1_genemodels_DLAgn_00213640_1	LDLYHNK		451.74	2	11.0588	TRUE	0.00721154	0.454857	0.0598802	0.374702	1
dicLab1_genemodels_DLAgn_00213640_1	NHYLDLKDMPFYGGLC[PPa]K		695.669	3	32.1487	FALSE	0.0640569	0	0.896257	1	1
dicLab1_genemodels_DLAgn_00157250_1	LKAEAYAEKNR		431.57	3	2.20179	FALSE	0	1	1	0.385256	1
dicLab1_genemodels_DLAgn_00138380_1	VTSEGLHQAVELVLR		550.977	3	25.5607	TRUE	1	1	1	0.00995025	1
dicLab1_genemodels_DLAgn_00131990_1	FDLDYKGGK		521.764	2	13.7068	TRUE	0.653333	0.00493827	1	0.359712	1
dicLab1_genemodels_DLAgn_00005730_1	HLTVPVSER		519.291	2	10.8307	FALSE	0.46311	1	0	1	1
dicLab1_genemodels_DLAgn_00167900_1	C[PPa]ATITPDEDRVTEFSLK		665.995	3	23.918	FALSE	0.913369	1	0	0.839424	1
dicLab1_genemodels_DLAgn_00167900_1	LNEHYVNTTDFLDAIK		631.651	3	31.6437	FALSE	0.910064	1	0	1	1
dicLab1_genemodels_DLAgn_00242100_1	C[PPa]LIPNESKTPGLMENSLVIHQLR		666.606	4	30.3777	FALSE	0.699008	1	0.00727273	1	1
dicLab1_genemodels_DLAgn_00242100_1	SSNKLLC[PPa]MLYAVHAGAEEAAASK		609.557	4	34.9218	FALSE	1	0.952582	1	0	1
dicLab1_genemodels_DLAgn_00242100_1	ILYADFKQR		385.217	3	14.9517	FALSE	1	1	0	0.561118	1
dicLab1_genemodels_DLAgn_00099060_1	AFFDKYK		459.74	2	13.1251	TRUE	1	0.00732601	0.835691	1	1
dicLab1_genemodels_DLAgn_00099060_1	GMIGADEFAALVKG		689.855	2	37.6399	FALSE	1	0.265425	0.679245	0.00993789	1
dicLab1_genemodels_DLAgn_00263030_1	IEAPPHIFSISDNGYQFMLTDRENQSILITGESGAGK		1009.75	4	39.0754	FALSE	0	1	1	0.553738	1
dicLab1_genemodels_DLAgn_00063750_1	AQVTGHMGPDQLDAALQGC[PPa]EVVVIPAGVPR		1033.86	3	36.3769	FALSE	0.447727	0	0.937698	0.897464	1
dicLab1_genemodels_DLAgn_00137220_1	EVDTQPKGSYDDYVEGLR		690.992	3	19.7715	FALSE	0	0.130486	0.0313253	1	1
dicLab1_genemodels_DLAgn_00001600_1	LVGYFK		363.713	2	16.1706	FALSE	0.325635	0.432494	0.945263	0	1
dicLab1_genemodels_DLAgn_00189240_1	AGDSDGDGKIGC[PPa]DEFAAMVNV		1071.46	2	32.049	FALSE	1	0.0718563	1	0	1
dicLab1_genemodels_DLAgn_00189240_1	ALSDSETK		425.711	2	1.48409	FALSE	0	1	0.24619	0.372315	1
dicLab1_genemodels_DLAgn_00189240_1	AFFIIDQDKSGFIEEDELK		748.707	3	36.352	FALSE	1	0.939683	0.00245098	1	1
dicLab1_genemodels_DLAgn_00227030_1	LC[PPa]AEIVYGTR		598.311	2	17.3471	TRUE	0.301974	1	0.00729927	0.994559	1
dicLab1_genemodels_DLAgn_00227550_1	ISIYKNTGAVLHHGNMK		471.504	4	12.9185	FALSE	0	1	0.37037	0.473498	1
dicLab1_genemodels_DLAgn_00015830_1	IITDLSHITQDEYELEPEASELDLGTK		1020.5	3	37.038	FALSE	1	1	0	1	1
dicLab1_genemodels_DLAgn_00251790_1	LQSEVEDLMIDVERANGLAANLDK		881.781	3	45.4333	FALSE	0	1	1	0.553092	1
dicLab1_genemodels_DLAgn_00122260_1	VPFVVGSPDDVNEYLSFVKK		747.06	3	39.8907	FALSE	1	0	1	0.832408	1
dicLab1_genemodels_DLAgn_00134890_1	LLKEDQAGKSEEELAEC[PPa]FR		567.281	4	20.2643	FALSE	0	1	1	1	1
dicLab1_genemodels_DLAgn_00000460_1	SEGLTQLPTFHIMNYGSER		727.353	3	33.4564	TRUE	1	0.622074	0.310023	0.00249688	1
dicLab1_genemodels_DLAgn_00190000_1	REEISLLEDLNQVIENR		690.699	3	42.4694	FALSE	0	0.373853	1	1	1
dicLab1_genemodels_DLAgn_00170350_1	YKLFLLR		476.803	2	27.3103	FALSE	1	0.0338164	0	0.786114	1
dicLab1_genemodels_DLAgn_00134660_1	WNLLQGQTTTR		659.349	2	23.9612	FALSE	0.0853081	0	1	1	1
dicLab1_genemodels_DLAgn_00093500_1	LVEDMENKIR		416.22	3	11.8763	FALSE	1	0.903088	1	0	1
dicLab1_genemodels_DLAgn_00164570_1	LHALIDKIDEERYDIEAK		543.539	4	22.1191	FALSE	1	1	0.6866	0	1
dicLab1_genemodels_DLAgn_00111050_1	GFGTDEDAIIDIVAQR		860.431	2	37.901	FALSE	1	0.87218	0	1	1
dicLab1_genemodels_DLAgn_00155080_1	FSLFFLGYEDKK		747.387	2	38.1675	FALSE	0.635556	0	1	1	1
dicLab1_genemodels_DLAgn_00016880_1	SPDEGAITPVYLALLPAGATDPHGK		830.767	3	40.1949	FALSE	0.673311	1	0.84973	0	1
dicLab1_genemodels_DLAgn_00258620_1	LLPLNDC[PPa]R		507.774	2	16.9005	FALSE	1	0.785637	0.00487805	0.292978	1
dicLab1_genemodels_DLAgn_00204530_1	ALRLPLQDVYK		439.263	3	26.7388	FALSE	0.322132	0.227166	0.473143	0	1
dicLab1_genemodels_DLAgn_00110930_1	AAQAGVGVGDWVVSIDDANAEDMTHVEAQNK		1066.5	3	34.8338	FALSE	0	1	1	0.751964	1
dicLab1_genemodels_DLAgn_00172120_1	IAANFVIHAPPGEFNEVFNDVR		819.417	3	37.8502	FALSE	0.915688	0	0.244131	1	1
dicLab1_genemodels_DLAgn_00039720_1	LGLALNYSVFYYEIQNAPEQAC[PPa]HLAK		1009.51	3	44.8672	FALSE	0	1	0.721854	1	1
dicLab1_genemodels_DLAgn_00187660_1	TTGIVMDSGDGVTHTVPIYEGYALPHAILR		796.659	4	36.0582	FALSE	1	0	1	0.560465	1
dicLab1_genemodels_DLAgn_00262850_1	LQGEIEDLMVDVER		823.409	2	35.8451	FALSE	0	0.745614	0.535593	0.921053	1
dicLab1_genemodels_DLAgn_00039520_1	VELVPPSPAEIPK		688.395	2	28.2039	FALSE	1	1	1	0	1
dicLab1_genemodels_DLAgn_00212050_1	KKNADSVADLGEQIDNLQR		705.366	3	26.0345	FALSE	0.00720288	1	0.721058	1	1
dicLab1_genemodels_DLAgn_00205240_1	IQTQPGYANTLR		681.362	2	12.8986	FALSE	0.602007	0.897436	0.722467	0	1
dicLab1_genemodels_DLAgn_00203190_1	TIAEC[PPa]LADELINAAK		823.427	2	43.011	FALSE	0	0.828479	1	1	1
dicLab1_genemodels_DLAgn_00014180_1	GFGTDEQAIIDLLGSR		846.434	2	43.3932	FALSE	0	1	0.378316	1	1
dicLab1_genemodels_DLAgn_00178710_1	GC[PPa]GPPGYFLVGK		633.321	2	23.3569	TRUE	1	1	1	0.00746269	1

## Sheet: Area - ions
Protein	Peptide	Precursor MZ	Precursor Charge	RT	Fragment MZ	Fragment Charge	Ion Type	Residue	S170606_C1 (S170606_C1.wiff (sample 1))	S170606_C11 (S170606_C11.wiff (sample 1))	S170606_HP1 (S170606_HP1.wiff (sample 1))	S170606_HP67 (S170606_HP67.wiff (sample 1))
dicLab1_genemodels_DLAgn_00257950_1	TDLAAALAK	437.256	2	18.1616	657.429	1	y	7	689592	604209	1.25122e+06	684019
dicLab1_genemodels_DLAgn_00257950_1	TDLAAALAK	437.256	2	18.1616	544.345	1	y	6	486711	423038	887996	496847
dicLab1_genemodels_DLAgn_00257950_1	TDLAAALAK	437.256	2	18.1616	473.308	1	y	5	269216	239566	473789	268922
dicLab1_genemodels_DLAgn_00257950_1	TDLAAALAK	437.256	2	18.1616	772.456	1	y	8	132485	113663	227418	137555
dicLab1_genemodels_DLAgn_00257950_1	TDLAAALAK	437.256	2	18.1616	543.277	1	b	6
dicLab1_genemodels_DLAgn_00257950_1	LQTENGEYSR	598.781	2	4.2712	955.412	1	y	8	27408.4	24209.7	109896	26644.4
dicLab1_genemodels_DLAgn_00257950_1	LQTENGEYSR	598.781	2	4.2712	854.364	1	y	7	4125.38	4612.79	17245.4	5485.47
dicLab1_genemodels_DLAgn_00257950_1	LQTENGEYSR	598.781	2	4.2712	611.278	1	y	5	2231.55	1925.24	10627.6	3013.67
dicLab1_genemodels_DLAgn_00257950_1	LQTENGEYSR	598.781	2	4.2712	725.321	1	y	6	4071.76	3996.22	14862.2	4464.35
dicLab1_genemodels_DLAgn_00257950_1	LQTENGEYSR	598.781	2	4.2712	1083.47	1	y	9
dicLab1_genemodels_DLAgn_00257950_1	KMEGDLNEMEVQLSHANR	526	4	22.3802	561.234	1	b	5	492088	458880	426030	573926
dicLab1_genemodels_DLAgn_00257950_1	KMEGDLNEMEVQLSHANR	526	4	22.3802	584.29	1	y	5	417055	393259	361182	500400
dicLab1_genemodels_DLAgn_00257950_1	KMEGDLNEMEVQLSHANR	526	4	22.3802	788.361	1	b	7	313894	282116	264861	363496
dicLab1_genemodels_DLAgn_00257950_1	KMEGDLNEMEVQLSHANR	526	4	22.3802	592.796	2	y	10
dicLab1_genemodels_DLAgn_00257950_1	KMEGDLNEMEVQLSHANR	526	4	22.3802	697.374	1	y	6	365475	358613	327558	432971
dicLab1_genemodels_DLAgn_00257950_1	VIDSMQSTLDSEIR	797.393	2	26.6516	1381.63	1	y	12	34842.7	41365.8	52308.4	21426.6
dicLab1_genemodels_DLAgn_00257950_1	VIDSMQSTLDSEIR	797.393	2	26.6516	920.468	1	y	8			226216
dicLab1_genemodels_DLAgn_00257950_1	VIDSMQSTLDSEIR	797.393	2	26.6516	1048.53	1	y	9	52088	41943.1	57984.2	32514.6
dicLab1_genemodels_DLAgn_00257950_1	VIDSMQSTLDSEIR	797.393	2	26.6516	1266.6	1	y	11	14243.5	17844.7		9313.32
dicLab1_genemodels_DLAgn_00257950_1	VIDSMQSTLDSEIR	797.393	2	26.6516	833.436	1	y	7	22932.6	17565.6	29841	11623.8
dicLab1_genemodels_DLAgn_00257950_1	KKMEGDLNEMEVQLSHANR	558.024	4	18.7906	697.374	1	y	6	27609	20963.6	5319.09	47415.1
dicLab1_genemodels_DLAgn_00257950_1	KKMEGDLNEMEVQLSHANR	558.024	4	18.7906	584.29	1	y	5	35354.3	35044.9	5007.54	64097.8
dicLab1_genemodels_DLAgn_00257950_1	KKMEGDLNEMEVQLSHANR	558.024	4	18.7906	825.433	1	y	7	25602.2	17016.6	4047.39	37827.7
dicLab1_genemodels_DLAgn_00257950_1	KKMEGDLNEMEVQLSHANR	558.024	4	18.7906	592.796	2	y	10			2944.28
dicLab1_genemodels_DLAgn_00257950_1	KKMEGDLNEMEVQLSHANR	558.024	4	18.7906	714.338	2	y	12	6088.6	11685.9	811.043	5588.34
dicLab1_genemodels_DLAgn_00257950_1	ANSLAANLDKK	572.82	2	7.95706	759.436	1	y	7	6591.5	7135.82	24272.4	9101.89
dicLab1_genemodels_DLAgn_00257950_1	ANSLAANLDKK	572.82	2	7.95706	959.552	1	y	9	2248.32	3359.88	12250.9	5055.1
dicLab1_genemodels_DLAgn_00257950_1	ANSLAANLDKK	572.82	2	7.95706	872.52	1	y	8	1393.87	2551.03	7635.36	1261.55
dicLab1_genemodels_DLAgn_00257950_1	ANSLAANLDKK	572.82	2	7.95706	617.362	1	y	5	1030.04	1066.28	3996.27	1103.77
dicLab1_genemodels_DLAgn_00257950_1	ANSLAANLDKK	572.82	2	7.95706	688.399	1	y	6	2551.44	3090.5	9971.86	3955.04
dicLab1_genemodels_DLAgn_00257950_1	LQEAEESIEAVNSK	773.883	2	14.7982	1305.62	1	y	12
dicLab1_genemodels_DLAgn_00257950_1	LQEAEESIEAVNSK	773.883	2	14.7982	1105.54	1	y	10	405763	343924	556467	321931
dicLab1_genemodels_DLAgn_00257950_1	LQEAEESIEAVNSK	773.883	2	14.7982	1176.57	1	y	11	277071	257108	404632	245716
dicLab1_genemodels_DLAgn_00257950_1	LQEAEESIEAVNSK	773.883	2	14.7982	976.495	1	y	9	476537	399297	691247	390806
dicLab1_genemodels_DLAgn_00257950_1	LQEAEESIEAVNSK	773.883	2	14.7982	847.452	1	y	8	453385	376778	647877	373931
dicLab1_genemodels_DLAgn_00054080_1	TKFNLPVDMIAFELAK	613.002	3	44.4835	678.382	1	y	6	357220	323152	350425	404970
dicLab1_genemodels_DLAgn_00054080_1	TKFNLPVDMIAFELAK	613.002	3	44.4835	1046.53	1	b	9	130004	125264	130242	144699
dicLab1_genemodels_DLAgn_00054080_1	TKFNLPVDMIAFELAK	613.002	3	44.4835	915.493	1	b	8	116229	100694	113729	132216
dicLab1_genemodels_DLAgn_00054080_1	TKFNLPVDMIAFELAK	613.002	3	44.4835	791.466	1	y	7	129221	113626	126782	143976
dicLab1_genemodels_DLAgn_00054080_1	TKFNLPVDMIAFELAK	613.002	3	44.4835	1037.53	1	y	9	90020.5	87674.7	80400.3	102221
dicLab1_genemodels_DLAgn_00054080_1	C[PPa]VEDDPLLMLALNSAR	915.958	2	45.2948	1198.7	1	y	11	283621	281948	284485	323096
dicLab1_genemodels_DLAgn_00054080_1	C[PPa]VEDDPLLMLALNSAR	915.958	2	45.2948	988.561	1	y	9	88929	86058.1	81229.1	100007
dicLab1_genemodels_DLAgn_00054080_1	C[PPa]VEDDPLLMLALNSAR	915.958	2	45.2948	956.439	1	b	8	68545.9	65631.5	67873.4	82802.8
dicLab1_genemodels_DLAgn_00054080_1	C[PPa]VEDDPLLMLALNSAR	915.958	2	45.2948	1313.72	1	y	12	63407.8	62345.6	68469.2	80541.8
dicLab1_genemodels_DLAgn_00054080_1	C[PPa]VEDDPLLMLALNSAR	915.958	2	45.2948	1101.64	1	y	10	17682.3	24287.1	19588.9	31656.1
dicLab1_genemodels_DLAgn_00054080_1	HAYDLQSDAVYKEDLR	641.646	3	16.7454	823.431	1	y	6	29951.9	30342.1	30756.5	35747.1
dicLab1_genemodels_DLAgn_00054080_1	HAYDLQSDAVYKEDLR	641.646	3	16.7454	818.368	2	b	14	11031.6	9636.09	14290.9	19203.2
dicLab1_genemodels_DLAgn_00054080_1	HAYDLQSDAVYKEDLR	641.646	3	16.7454	1001.43	1	b	9	9969.42	10848.8	8490.16	11863.1
dicLab1_genemodels_DLAgn_00054080_1	HAYDLQSDAVYKEDLR	641.646	3	16.7454	1195.6	1	y	10	5864.17	5103.93	6607.32	9607.91
dicLab1_genemodels_DLAgn_00054080_1	HAYDLQSDAVYKEDLR	641.646	3	16.7454	857.918	2	y	14	7310.28	6362.96	7605.57	8505.84
dicLab1_genemodels_DLAgn_00054080_1	FKVTTEDMPMVLAK	537.282	3	28.1379	658.396	1	y	6	113991	112326	100012	119003
dicLab1_genemodels_DLAgn_00054080_1	FKVTTEDMPMVLAK	537.282	3	28.1379	821.404	1	b	7	55249.7	58735	53200.2	58736.3
dicLab1_genemodels_DLAgn_00054080_1	FKVTTEDMPMVLAK	537.282	3	28.1379	561.343	1	y	5	8592.08	10181.6	8414.45	10575.7
dicLab1_genemodels_DLAgn_00054080_1	FKVTTEDMPMVLAK	537.282	3	28.1379	904.463	1	y	8	12475.2	9558.29	10249.9	10597
dicLab1_genemodels_DLAgn_00054080_1	FKVTTEDMPMVLAK	537.282	3	28.1379	952.444	1	b	8	17880.9	18678.1	17135.9	18714.3
dicLab1_genemodels_DLAgn_00054080_1	GIGWVPIGSLDVEK	735.404	2	37.418	957.525	1	y	9	1.60753e+06	1.58731e+06	1.55171e+06	1.71785e+06
dicLab1_genemodels_DLAgn_00054080_1	GIGWVPIGSLDVEK	735.404	2	37.418	1056.59	1	y	10	330067	333907	304312	349256
dicLab1_genemodels_DLAgn_00054080_1	GIGWVPIGSLDVEK	735.404	2	37.418	747.388	1	y	7	84567.9	80806.1	104541	133401
dicLab1_genemodels_DLAgn_00054080_1	GIGWVPIGSLDVEK	735.404	2	37.418	860.472	1	y	8
dicLab1_genemodels_DLAgn_00054080_1	GIGWVPIGSLDVEK	735.404	2	37.418	1299.69	1	y	12
dicLab1_genemodels_DLAgn_00054080_1	C[PPa]IEDDPLLMLALNSAR	922.966	2	46.7063	1198.7	1	y	11	225755	234382	226455	241539
dicLab1_genemodels_DLAgn_00054080_1	C[PPa]IEDDPLLMLALNSAR	922.966	2	46.7063	988.561	1	y	9	65834.9	58301.8	66458.5	79324.2
dicLab1_genemodels_DLAgn_00054080_1	C[PPa]IEDDPLLMLALNSAR	922.966	2	46.7063	1313.72	1	y	12	38912.7	47968.1	41493.5	64460.2
dicLab1_genemodels_DLAgn_00054080_1	C[PPa]IEDDPLLMLALNSAR	922.966	2	46.7063	1428.75	1	y	13	70350.1	74971.8	71848.6	88091.9
dicLab1_genemodels_DLAgn_00054080_1	C[PPa]IEDDPLLMLALNSAR	922.966	2	46.7063	1101.5	1	b	9	25259	26780.8	26915.6	33481.5
dicLab1_genemodels_DLAgn_00054080_1	GTGWVPIGSIAVETAK	793.433	2	33.5958	1085.62	1	y	11	536105	542119	486966	563232
dicLab1_genemodels_DLAgn_00054080_1	GTGWVPIGSIAVETAK	793.433	2	33.5958	1184.69	1	y	12	85660	84850	77257.4	96418.1
dicLab1_genemodels_DLAgn_00054080_1	GTGWVPIGSIAVETAK	793.433	2	33.5958	875.483	1	y	9	49653.5	48042.5	42679.8	48840.5
dicLab1_genemodels_DLAgn_00054080_1	GTGWVPIGSIAVETAK	793.433	2	33.5958	818.462	1	y	8
dicLab1_genemodels_DLAgn_00054080_1	GTGWVPIGSIAVETAK	793.433	2	33.5958	988.567	1	y	10
dicLab1_genemodels_DLAgn_00054080_1	SLQDDPLLVHYMEIAK	624.657	3	35.4999	836.424	2	y	14	69950.8	60544.4	60650.8	70158.6
dicLab1_genemodels_DLAgn_00054080_1	SLQDDPLLVHYMEIAK	624.657	3	35.4999	772.395	2	y	13	39694.7	38991.5	37689.7	46665
dicLab1_genemodels_DLAgn_00054080_1	SLQDDPLLVHYMEIAK	624.657	3	35.4999	891.439	1	y	7	38702.1	32974.2	35992.1	42873.6
dicLab1_genemodels_DLAgn_00054080_1	SLQDDPLLVHYMEIAK	624.657	3	35.4999	657.368	2	y	11	32385.8	26309.2	29216.9	37255
dicLab1_genemodels_DLAgn_00054080_1	SLQDDPLLVHYMEIAK	624.657	3	35.4999	990.508	1	y	8	26084	23524.8	25331.1	27782.5
dicLab1_genemodels_DLAgn_00054080_1	KIQHSYALLPDAMNLVLAR	539.053	4	37.5678	685.436	1	y	6	26815.3	28443.4	29654	40708.7
dicLab1_genemodels_DLAgn_00054080_1	KIQHSYALLPDAMNLVLAR	539.053	4	37.5678	1054.6	1	b	9	20045	21021.4	19907.8	24968.5
dicLab1_genemodels_DLAgn_00054080_1	KIQHSYALLPDAMNLVLAR	539.053	4	37.5678	941.52	1	b	8	10992.1	10201.1	11049.6	13707.6
dicLab1_genemodels_DLAgn_00054080_1	KIQHSYALLPDAMNLVLAR	539.053	4	37.5678	669.364	2	b	12	15942.4	16488.7	18024.2	22441
dicLab1_genemodels_DLAgn_00054080_1	KIQHSYALLPDAMNLVLAR	539.053	4	37.5678	791.906	2	b	14	7830.58	6479.89	7934.66	9173.51
dicLab1_genemodels_DLAgn_00054080_1	SLQDDPLLVHYMNVAK	614.985	3	31.627	821.917	2	y	14	29066.6	28352.7	28191.2	31857.1
dicLab1_genemodels_DLAgn_00054080_1	SLQDDPLLVHYMNVAK	614.985	3	31.627	813.403	2	b	14	20036.9	17736.9	17746	19680.1
dicLab1_genemodels_DLAgn_00054080_1	SLQDDPLLVHYMNVAK	614.985	3	31.627	862.424	1	y	7	20536.1	18746	15081.5	19813.7
dicLab1_genemodels_DLAgn_00054080_1	SLQDDPLLVHYMNVAK	614.985	3	31.627	757.887	2	y	13	20072.7	19489.6	17620.3	21489.7
dicLab1_genemodels_DLAgn_00054080_1	SLQDDPLLVHYMNVAK	614.985	3	31.627	961.492	1	y	8	13469.2	13017	12085	12484.7
dicLab1_genemodels_DLAgn_00054080_1	FTSVVDLPAIVLSK	744.937	2	44.6001	1054.65	1	y	10	196853	193669	189029	199579
dicLab1_genemodels_DLAgn_00054080_1	FTSVVDLPAIVLSK	744.937	2	44.6001	955.582	1	y	9	192266	191588	180029	198494
dicLab1_genemodels_DLAgn_00054080_1	FTSVVDLPAIVLSK	744.937	2	44.6001	1240.75	1	y	12	82158.6	80771.4	77841.6	88343.6
dicLab1_genemodels_DLAgn_00054080_1	FTSVVDLPAIVLSK	744.937	2	44.6001	840.555	1	y	8	53131.6	51681.1	44835.4	49842.7
dicLab1_genemodels_DLAgn_00054080_1	FTSVVDLPAIVLSK	744.937	2	44.6001	1153.72	1	y	11	31237.1	29791.8	27293.6	32553.3
dicLab1_genemodels_DLAgn_00054080_1	AYTLHPEGVNFVNTR	573.293	3	21.9498	742.386	2	y	13	40197.8	38657.3	37316	36552.8
dicLab1_genemodels_DLAgn_00054080_1	AYTLHPEGVNFVNTR	573.293	3	21.9498	636.346	1	y	5	29201.2	29811.4	32327.2	28181.9
dicLab1_genemodels_DLAgn_00054080_1	AYTLHPEGVNFVNTR	573.293	3	21.9498	1132.57	1	y	10	40819.9	35901.8	32450.7	31424.9
dicLab1_genemodels_DLAgn_00054080_1	AYTLHPEGVNFVNTR	573.293	3	21.9498	750.389	1	y	6	31956.2	28383.8	29550.2	28951.2
dicLab1_genemodels_DLAgn_00054080_1	AYTLHPEGVNFVNTR	573.293	3	21.9498	869.415	1	b	8	14332.8	11020.1	11462.7	14694.4
dicLab1_genemodels_DLAgn_00054080_1	TKFNLPVDMLNLELAK	616.01	3	41.2852	687.404	1	y	6	184571	173470	181512	225571
dicLab1_genemodels_DLAgn_00054080_1	TKFNLPVDMLNLELAK	616.01	3	41.2852	1046.56	1	y	9				542992
dicLab1_genemodels_DLAgn_00054080_1	TKFNLPVDMLNLELAK	616.01	3	41.2852	800.488	1	y	7	125184	118852	125316	156112
dicLab1_genemodels_DLAgn_00054080_1	TKFNLPVDMLNLELAK	616.01	3	41.2852	915.493	1	b	8	91588.7	81532.4	84690	99989
dicLab1_genemodels_DLAgn_00054080_1	TKFNLPVDMLNLELAK	616.01	3	41.2852	931.528	1	y	8	39673.1	36270.6	38546.8	40258.7
dicLab1_genemodels_DLAgn_00252870_1	MKNSYEEALDHLETLKR	520.015	4	23.7646	759.472	1	y	6	3440.19	11030	26827.3	19838.3
dicLab1_genemodels_DLAgn_00252870_1	MKNSYEEALDHLETLKR	520.015	4	23.7646	646.388	1	y	5	4016.32	15269.4	35999.8	24371.9
dicLab1_genemodels_DLAgn_00252870_1	MKNSYEEALDHLETLKR	520.015	4	23.7646	598.343	2	y	10	7007.44	13300.3	37808.2	20976.6
dicLab1_genemodels_DLAgn_00252870_1	MKNSYEEALDHLETLKR	520.015	4	23.7646	662.865	2	y	11	8624.84	13841.9	35911.8	25604.1
dicLab1_genemodels_DLAgn_00252870_1	MKNSYEEALDHLETLKR	520.015	4	23.7646	562.825	2	y	9	4061.63	10763.8	27671.7	15525.3
dicLab1_genemodels_DLAgn_00252870_1	NSYEEALDHLETLKR	606.639	3	24.7932	808.918	2	y	13	611303	562843	770575	457256
dicLab1_genemodels_DLAgn_00252870_1	NSYEEALDHLETLKR	606.639	3	24.7932	727.386	2	y	12	450385	421889	590141	341476
dicLab1_genemodels_DLAgn_00252870_1	NSYEEALDHLETLKR	606.639	3	24.7932	662.865	2	y	11	260597	226618	327694	192477
dicLab1_genemodels_DLAgn_00252870_1	NSYEEALDHLETLKR	606.639	3	24.7932	646.388	1	y	5	160511	147158	207978	132379
dicLab1_genemodels_DLAgn_00252870_1	NSYEEALDHLETLKR	606.639	3	24.7932	852.434	2	y	14	130993	124977	167621	95544.3
dicLab1_genemodels_DLAgn_00252870_1	VRELEAEVEGEQRR	425.724	4	8.32577	437.23	2	y	7	4715.41	242.659	4941.03	4741.76
dicLab1_genemodels_DLAgn_00252870_1	VRELEAEVEGEQRR	425.724	4	8.32577	537.27	2	y	9	2321.87	650.666	4528.1	2073.68
dicLab1_genemodels_DLAgn_00252870_1	VRELEAEVEGEQRR	425.724	4	8.32577	627.346	1	b	5	854.891		2707.71	3840.64
dicLab1_genemodels_DLAgn_00252870_1	VRELEAEVEGEQRR	425.724	4	8.32577	498.303	1	b	4	1077.96	99.9081	2160.19	1694.46
dicLab1_genemodels_DLAgn_00252870_1	VRELEAEVEGEQRR	425.724	4	8.32577	501.752	2	y	8	1623.96	1174.3	1870.93	2424.71
dicLab1_genemodels_DLAgn_00252870_1	VRELEAEVEGEQR	515.262	3	10.3523	618.284	1	y	5	258226	195637	388421	282978
dicLab1_genemodels_DLAgn_00252870_1	VRELEAEVEGEQR	515.262	3	10.3523	827.426	1	b	7	275360	229837	409294	300280
dicLab1_genemodels_DLAgn_00252870_1	VRELEAEVEGEQR	515.262	3	10.3523	627.346	1	b	5	78479.8	54040.4	107042	83839
dicLab1_genemodels_DLAgn_00252870_1	VRELEAEVEGEQR	515.262	3	10.3523	717.353	1	y	6	101286	82739.9	148913	110968
dicLab1_genemodels_DLAgn_00252870_1	VRELEAEVEGEQR	515.262	3	10.3523	698.383	1	b	6	78090.2	72292.6	121842	87160.1
dicLab1_genemodels_DLAgn_00252870_1	LQGEVEDLMIDVERANGLAANLDK	871.778	3	45.4219	1186.59	2	y	22		2757.44	241.98	1213.52
dicLab1_genemodels_DLAgn_00252870_1	LQGEVEDLMIDVERANGLAANLDK	871.778	3	45.4219	1044.03	2	y	19	320.959	366.197	673.535
dicLab1_genemodels_DLAgn_00252870_1	LQGEVEDLMIDVERANGLAANLDK	871.778	3	45.4219	1093.56	2	y	20	200.271		1638.6	1776.96
dicLab1_genemodels_DLAgn_00252870_1	LQGEVEDLMIDVERANGLAANLDK	871.778	3	45.4219	979.504	2	y	18	1690.69		684.867	11369.9
dicLab1_genemodels_DLAgn_00252870_1	LQGEVEDLMIDVERANGLAANLDK	871.778	3	45.4219	921.991	2	y	17	158.786	629.506	370.024	782.285
dicLab1_genemodels_DLAgn_00252870_1	QAEEAEEQANGHMSR	562.909	3	3.3414	615.27	2	y	11	13776.6	16644.4	36226.7	19276.8
dicLab1_genemodels_DLAgn_00252870_1	QAEEAEEQANGHMSR	562.909	3	3.3414	679.791	2	y	12	5309.96	8261.25	16518.2	7974.55
dicLab1_genemodels_DLAgn_00252870_1	QAEEAEEQANGHMSR	562.909	3	3.3414	579.751	2	y	10	11137.9	13417.5	29322.5	17167.3
dicLab1_genemodels_DLAgn_00252870_1	QAEEAEEQANGHMSR	562.909	3	3.3414	1029.45	1	y	9	4197.12	3419.19	11585.7	4595.31
dicLab1_genemodels_DLAgn_00252870_1	QAEEAEEQANGHMSR	562.909	3	3.3414	701.315	1	y	6	13356.9	14280.4	31369.3	14904.1
dicLab1_genemodels_DLAgn_00252870_1	ELEAEVEGEQR	644.804	2	9.66509	717.353	1	y	6	470143	484995	653055	366663
dicLab1_genemodels_DLAgn_00252870_1	ELEAEVEGEQR	644.804	2	9.66509	1046.47	1	y	9	317079	297319	434704	239577
dicLab1_genemodels_DLAgn_00252870_1	ELEAEVEGEQR	644.804	2	9.66509	917.432	1	y	8	404458	380560	540454	301007
dicLab1_genemodels_DLAgn_00252870_1	ELEAEVEGEQR	644.804	2	9.66509	846.395	1	y	7	361311	350151	489871	283827
dicLab1_genemodels_DLAgn_00252870_1	ELEAEVEGEQR	644.804	2	9.66509	671.325	1	b	6	74979.2	65368.5	100790	52231.9
dicLab1_genemodels_DLAgn_00246320_1	MKNSYEEALDHLETMKR	524.504	4	22.3099	607.322	2	y	10	9578.6	6712.05	11070.3	23482.1
dicLab1_genemodels_DLAgn_00246320_1	MKNSYEEALDHLETMKR	524.504	4	22.3099	671.843	2	y	11	11124.6	8316.76	13097.9	24854.3
dicLab1_genemodels_DLAgn_00246320_1	MKNSYEEALDHLETMKR	524.504	4	22.3099	664.345	1	y	5	11148.5	12470	15342	18251.7
dicLab1_genemodels_DLAgn_00246320_1	MKNSYEEALDHLETMKR	524.504	4	22.3099	777.429	1	y	6	6902	3821.64	9929.13	19499
dicLab1_genemodels_DLAgn_00246320_1	MKNSYEEALDHLETMKR	524.504	4	22.3099	736.364	2	y	12	5380.01	2483.08	8814.58	13456.6
dicLab1_genemodels_DLAgn_00246320_1	NSYEEALDHLETMKR	612.625	3	23.1309	817.896	2	y	13	237096	214719	231220	429259
dicLab1_genemodels_DLAgn_00246320_1	NSYEEALDHLETMKR	612.625	3	23.1309	736.364	2	y	12	200658	176451	195904	310370
dicLab1_genemodels_DLAgn_00246320_1	NSYEEALDHLETMKR	612.625	3	23.1309	671.843	2	y	11	105813	99129.5	98411.5	175963
dicLab1_genemodels_DLAgn_00246320_1	NSYEEALDHLETMKR	612.625	3	23.1309	861.412	2	y	14	66601.6	52528.5	59473.9	96844
dicLab1_genemodels_DLAgn_00246320_1	NSYEEALDHLETMKR	612.625	3	23.1309	1029.51	1	y	8	70861.5	60965.9	65474	111128
dicLab1_genemodels_DLAgn_00246320_1	EQFEEEQEAKVELQR	631.306	3	15.4302	817.905	2	y	13	9776.59	6741.92	9506.02	22647.7
dicLab1_genemodels_DLAgn_00246320_1	EQFEEEQEAKVELQR	631.306	3	15.4302	744.37	2	y	12	3652.49		6127.82	13181.9
dicLab1_genemodels_DLAgn_00246320_1	EQFEEEQEAKVELQR	631.306	3	15.4302	679.849	2	y	11	6056.01	5514.38	6517.27	16645.4
dicLab1_genemodels_DLAgn_00246320_1	EQFEEEQEAKVELQR	631.306	3	15.4302	843.505	1	y	7	4228.35	3315.29	4632.03	8149.05
dicLab1_genemodels_DLAgn_00246320_1	EQFEEEQEAKVELQR	631.306	3	15.4302	644.373	1	y	5	3683.27	3581.98	3733.25	8235.8
dicLab1_genemodels_DLAgn_00246320_1	EAELQKLRR	381.56	3	5.55945	471.796	2	y	7	94.7923		71.0345
dicLab1_genemodels_DLAgn_00246320_1	EAELQKLRR	381.56	3	5.55945	407.275	2	y	6	142.078		69.6751	71.1941
dicLab1_genemodels_DLAgn_00246320_1	EAELQKLRR	381.56	3	5.55945	507.314	2	y	8	368.611	210.538	52.6689	45.406
dicLab1_genemodels_DLAgn_00246320_1	EAELQKLRR	381.56	3	5.55945	350.732	2	y	5				142.096
dicLab1_genemodels_DLAgn_00246320_1	EAELQKLRR	381.56	3	5.55945	286.703	2	y	4		27.074
dicLab1_genemodels_DLAgn_00246320_1	EAELQKLR	493.785	2	7.11107	657.441	1	y	5	70.5612	654.384	313.958	783.354
dicLab1_genemodels_DLAgn_00246320_1	EAELQKLR	493.785	2	7.11107	786.483	1	y	6	217.024	628.124	285.357	605.734
dicLab1_genemodels_DLAgn_00246320_1	EAELQKLR	493.785	2	7.11107	544.357	1	y	4	202.032	778.953	69.7058	420.691
dicLab1_genemodels_DLAgn_00246320_1	EAELQKLR	493.785	2	7.11107	812.451	1	b	7	97.0091	295.257		241.601
dicLab1_genemodels_DLAgn_00246320_1	EAELQKLR	493.785	2	7.11107	857.52	1	y	7
dicLab1_genemodels_DLAgn_00101310_1	LAIIENANVLAR	648.885	2	28.7415	886.474	1	y	8	1.08083e+07	1.03157e+07	1.04399e+07	9.10936e+06
dicLab1_genemodels_DLAgn_00101310_1	LAIIENANVLAR	648.885	2	28.7415	999.558	1	y	9	8.62415e+06	8.72625e+06	8.56005e+06	7.20397e+06
dicLab1_genemodels_DLAgn_00101310_1	LAIIENANVLAR	648.885	2	28.7415	757.432	1	y	7	6.94737e+06	6.79635e+06	6.89497e+06	5.5315e+06
dicLab1_genemodels_DLAgn_00101310_1	LAIIENANVLAR	648.885	2	28.7415	1112.64	1	y	10	2.12846e+06	2.07602e+06	2.07927e+06	1.63262e+06
dicLab1_genemodels_DLAgn_00101310_1	LAIIENANVLAR	648.885	2	28.7415	1183.68	1	y	11		461828	471984
dicLab1_genemodels_DLAgn_00101310_1	YSNQEIAMSTVTALRR	613.984	3	23.5883	795.425	2	y	14	113035	105195	151737	175654
dicLab1_genemodels_DLAgn_00101310_1	YSNQEIAMSTVTALRR	613.984	3	23.5883	838.941	2	y	15	105592	104157	142980	162691
dicLab1_genemodels_DLAgn_00101310_1	YSNQEIAMSTVTALRR	613.984	3	23.5883	674.374	2	y	12	94716.1	90137.2	137999	155686
dicLab1_genemodels_DLAgn_00101310_1	YSNQEIAMSTVTALRR	613.984	3	23.5883	738.404	2	y	13	64879.8	57712.5	88861.4	97881.3
dicLab1_genemodels_DLAgn_00101310_1	YSNQEIAMSTVTALRR	613.984	3	23.5883	622.247	1	b	5	16232.6	15209.5	23745.9	28472
dicLab1_genemodels_DLAgn_00101310_1	AC[PPa]QEEFIKR	398.869	3	7.40162	475.259	2	y	7	197564	213369	334345	222445
dicLab1_genemodels_DLAgn_00101310_1	AC[PPa]QEEFIKR	398.869	3	7.40162	562.282	2	y	8	161994	175026	278303	194447
dicLab1_genemodels_DLAgn_00101310_1	AC[PPa]QEEFIKR	398.869	3	7.40162	692.409	1	y	5	83955.6	90935.3	135227	99291.5
dicLab1_genemodels_DLAgn_00101310_1	AC[PPa]QEEFIKR	398.869	3	7.40162	821.452	1	y	6	85413.5	89610.2	134861	104342
dicLab1_genemodels_DLAgn_00101310_1	AC[PPa]QEEFIKR	398.869	3	7.40162	416.298	1	y	3	64355.7	69806.1	106867	74540.2
dicLab1_genemodels_DLAgn_00101310_1	ALANNLAC[PPa]QGK	587.306	2	8.61825	989.483	1	y	9	1.35955e+06	1.45827e+06	1.67005e+06	1.21752e+06
dicLab1_genemodels_DLAgn_00101310_1	ALANNLAC[PPa]QGK	587.306	2	8.61825	918.446	1	y	8	876315	940378	1.09839e+06	773585
dicLab1_genemodels_DLAgn_00101310_1	ALANNLAC[PPa]QGK	587.306	2	8.61825	804.403	1	y	7	622959	681994	755218	546781
dicLab1_genemodels_DLAgn_00101310_1	ALANNLAC[PPa]QGK	587.306	2	8.61825	690.36	1	y	6	628728	687924	772763	554448
dicLab1_genemodels_DLAgn_00101310_1	ALANNLAC[PPa]QGK	587.306	2	8.61825	597.336	1	b	6	219111	238097	271281	188345
dicLab1_genemodels_DLAgn_00101310_1	GMVVGIKVDKGVVPLAGTNGETTTQGLDGLYER	844.446	4	32.8048	922.463	1	y	8	604.939		14119.7	15759.6
dicLab1_genemodels_DLAgn_00101310_1	GMVVGIKVDKGVVPLAGTNGETTTQGLDGLYER	844.446	4	32.8048	1050.52	1	y	9	7419.79	2799.66	1724.51
dicLab1_genemodels_DLAgn_00101310_1	GMVVGIKVDKGVVPLAGTNGETTTQGLDGLYER	844.446	4	32.8048	1151.57	1	y	10	239.53	473.84	2471.4	1304.77
dicLab1_genemodels_DLAgn_00101310_1	GMVVGIKVDKGVVPLAGTNGETTTQGLDGLYER	844.446	4	32.8048	1282.76	1	b	13	337.736		3640.17	2987.61
dicLab1_genemodels_DLAgn_00101310_1	GMVVGIKVDKGVVPLAGTNGETTTQGLDGLYER	844.446	4	32.8048	865.441	1	y	7	23330.6	20993.8
dicLab1_genemodels_DLAgn_00101310_1	GILAADESTGSVAK	659.846	2	14.4192	964.458	1	y	10	5.56977e+06	5.92851e+06	5.95578e+06	4.79047e+06
dicLab1_genemodels_DLAgn_00101310_1	GILAADESTGSVAK	659.846	2	14.4192	1035.5	1	y	11	4.85945e+06	5.15948e+06	5.18737e+06	4.05728e+06
dicLab1_genemodels_DLAgn_00101310_1	GILAADESTGSVAK	659.846	2	14.4192	893.421	1	y	9	4.29713e+06	4.55649e+06	4.5118e+06	3.53636e+06
dicLab1_genemodels_DLAgn_00101310_1	GILAADESTGSVAK	659.846	2	14.4192	1148.58	1	y	12	1.22838e+06	1.36793e+06	1.35503e+06	1.02402e+06
dicLab1_genemodels_DLAgn_00101310_1	GILAADESTGSVAK	659.846	2	14.4192	778.394	1	y	8	1.40999e+06	1.5235e+06	1.52267e+06	1.18014e+06
dicLab1_genemodels_DLAgn_00101310_1	GILAADESTGSVAKR	492.267	3	11.3976	652.844	2	y	13	11283.8	15081.1	25081.8	26923
dicLab1_genemodels_DLAgn_00101310_1	GILAADESTGSVAKR	492.267	3	11.3976	596.302	2	y	12	17408.4	20818.6	29014.2	27883
dicLab1_genemodels_DLAgn_00101310_1	GILAADESTGSVAKR	492.267	3	11.3976	560.783	2	y	11	12674.6	5271.22	24273.7	17050.7
dicLab1_genemodels_DLAgn_00101310_1	GILAADESTGSVAKR	492.267	3	11.3976	805.453	1	y	8	3711.73	3434.56	8164.87	10836.4
dicLab1_genemodels_DLAgn_00101310_1	GILAADESTGSVAKR	492.267	3	11.3976	718.421	1	y	7	1890.29	1978.88	4179.35	5091.3
dicLab1_genemodels_DLAgn_00101310_1	ALQASALK	401.245	2	8.60406	617.362	1	y	6	1.43278e+06	1.67837e+06	2.52903e+06	1.64732e+06
dicLab1_genemodels_DLAgn_00101310_1	ALQASALK	401.245	2	8.60406	489.303	1	y	5	528369	620708	941265	620761
dicLab1_genemodels_DLAgn_00101310_1	ALQASALK	401.245	2	8.60406	418.266	1	y	4	123837	138307	220664	153546
dicLab1_genemodels_DLAgn_00101310_1	ALQASALK	401.245	2	8.60406	730.446	1	y	7
dicLab1_genemodels_DLAgn_00101310_1	ALQASALK	401.245	2	8.60406	471.256	1	b	5
dicLab1_genemodels_DLAgn_00101310_1	VLAAVYK	382.239	2	11.8962	551.319	1	y	5	3.51004e+06	3.94932e+06	5.05887e+06	3.66561e+06
dicLab1_genemodels_DLAgn_00101310_1	VLAAVYK	382.239	2	11.8962	664.403	1	y	6	1.07042e+06	1.17911e+06	1.54241e+06	1.11121e+06
dicLab1_genemodels_DLAgn_00101310_1	VLAAVYK	382.239	2	11.8962	480.282	1	y	4	289151	343580	431756	307507
dicLab1_genemodels_DLAgn_00101310_1	VLAAVYK	382.239	2	11.8962	409.245	1	y	3
dicLab1_genemodels_DLAgn_00101310_1	VLAAVYK	382.239	2	11.8962	284.197	1	b	3
dicLab1_genemodels_DLAgn_00101310_1	QLLFTADDR	539.78	2	21.2076	837.41	1	y	7	3.16382e+06	3.21373e+06	3.60506e+06	2.48455e+06
dicLab1_genemodels_DLAgn_00101310_1	QLLFTADDR	539.78	2	21.2076	724.326	1	y	6	3.21355e+06	3.33361e+06	3.72288e+06	2.53737e+06
dicLab1_genemodels_DLAgn_00101310_1	QLLFTADDR	539.78	2	21.2076	577.258	1	y	5	3.33885e+06	3.44529e+06	3.84177e+06	2.67167e+06
dicLab1_genemodels_DLAgn_00101310_1	QLLFTADDR	539.78	2	21.2076	950.494	1	y	8	236325	237862	263855	187114
dicLab1_genemodels_DLAgn_00101310_1	QLLFTADDR	539.78	2	21.2076	789.414	1	b	7
dicLab1_genemodels_DLAgn_00101310_1	TVPPAVPGITFLSGGQSEEEASVNLNAMNQC[PPa]PLHRPWALTFSYGR	1229.11	4	44.3324	1330.65	2	y	22	465267	461494	521345	388604
dicLab1_genemodels_DLAgn_00101310_1	TVPPAVPGITFLSGGQSEEEASVNLNAMNQC[PPa]PLHRPWALTFSYGR	1229.11	4	44.3324	1423.7	2	y	24	195909	271831	341951	288872
dicLab1_genemodels_DLAgn_00101310_1	TVPPAVPGITFLSGGQSEEEASVNLNAMNQC[PPa]PLHRPWALTFSYGR	1229.11	4	44.3324	1459.22	2	y	25	212671	211412	219896	197953
dicLab1_genemodels_DLAgn_00101310_1	TVPPAVPGITFLSGGQSEEEASVNLNAMNQC[PPa]PLHRPWALTFSYGR	1229.11	4	44.3324	1273.63	2	y	21	166014	167661	159383	160314
dicLab1_genemodels_DLAgn_00101310_1	TVPPAVPGITFLSGGQSEEEASVNLNAMNQC[PPa]PLHRPWALTFSYGR	1229.11	4	44.3324	1380.19	2	y	23	166775	156147	169531	132086
dicLab1_genemodels_DLAgn_00101310_1	PHAYPFLTPEQK	476.582	3	18.6999	501.267	1	y	4	3.64083e+06	3.40775e+06	3.84371e+06	2.59825e+06
dicLab1_genemodels_DLAgn_00101310_1	PHAYPFLTPEQK	476.582	3	18.6999	602.314	1	y	5	2.58667e+06	2.40878e+06	2.67242e+06	1.85714e+06
dicLab1_genemodels_DLAgn_00101310_1	PHAYPFLTPEQK	476.582	3	18.6999	713.341	1	b	6	2.80973e+06	2.56641e+06	2.91996e+06	1.94364e+06
dicLab1_genemodels_DLAgn_00101310_1	PHAYPFLTPEQK	476.582	3	18.6999	715.398	1	y	6	1.44547e+06	1.31871e+06	1.5134e+06	1.0181e+06
dicLab1_genemodels_DLAgn_00101310_1	PHAYPFLTPEQK	476.582	3	18.6999	826.425	1	b	7	1.18351e+06	1.10352e+06	1.25613e+06	851739
dicLab1_genemodels_DLAgn_00101310_1	SFTQYLKDR	386.536	3	16.7241	462.251	2	y	7	17772	18740	21489.2	144.719
dicLab1_genemodels_DLAgn_00101310_1	SFTQYLKDR	386.536	3	16.7241	694.388	1	y	5	15738.1	17117.7	17009.9	309.223
dicLab1_genemodels_DLAgn_00101310_1	SFTQYLKDR	386.536	3	16.7241	418.241	1	y	3	82053.4	90401.4	101401	783.889
dicLab1_genemodels_DLAgn_00101310_1	SFTQYLKDR	386.536	3	16.7241	531.325	1	y	4	34191.6	38322.9	33400	493.587
dicLab1_genemodels_DLAgn_00101310_1	SFTQYLKDR	386.536	3	16.7241	535.785	2	y	8				155.442
dicLab1_genemodels_DLAgn_00144830_1	GLEQVEKGYEEWLLTEIR	731.379	3	44.362	744.461	1	y	6	2061.17	601.702	4146.15	1570.18
dicLab1_genemodels_DLAgn_00144830_1	GLEQVEKGYEEWLLTEIR	731.379	3	44.362	1262.59	1	b	11	1233.46	749.04	528.695	293.731
dicLab1_genemodels_DLAgn_00144830_1	GLEQVEKGYEEWLLTEIR	731.379	3	44.362	930.541	1	y	7	1933.6		1870.1	671.401
dicLab1_genemodels_DLAgn_00144830_1	GLEQVEKGYEEWLLTEIR	731.379	3	44.362	1448.67	1	b	12	639.232		313.606	527.407
dicLab1_genemodels_DLAgn_00144830_1	GLEQVEKGYEEWLLTEIR	731.379	3	44.362	781.38	2	b	13	885.153	898.625	334.137	903.656
dicLab1_genemodels_DLAgn_00144830_1	TINEVENQILTR	715.386	2	22.8497	873.479	1	y	7	777549	702733	697004	587821
dicLab1_genemodels_DLAgn_00144830_1	TINEVENQILTR	715.386	2	22.8497	1215.63	1	y	10	616211	594929	601105	489446
dicLab1_genemodels_DLAgn_00144830_1	TINEVENQILTR	715.386	2	22.8497	972.547	1	y	8	487672	444310	436227	343658
dicLab1_genemodels_DLAgn_00144830_1	TINEVENQILTR	715.386	2	22.8497	744.436	1	y	6	273034	232332	252019	200375
dicLab1_genemodels_DLAgn_00144830_1	TINEVENQILTR	715.386	2	22.8497	1101.59	1	y	9	221007	192962	212685	171589
dicLab1_genemodels_DLAgn_00144830_1	MLDAEDIVNTPKPDEK	605.633	3	21.7927	785.883	2	y	14	430630	385665	374177	332958
dicLab1_genemodels_DLAgn_00144830_1	MLDAEDIVNTPKPDEK	605.633	3	21.7927	728.37	2	y	13	78662.3	73439.2	76945.1	60671.9
dicLab1_genemodels_DLAgn_00144830_1	MLDAEDIVNTPKPDEK	605.633	3	21.7927	842.425	2	y	15	116162	119422	103308	86698.3
dicLab1_genemodels_DLAgn_00144830_1	MLDAEDIVNTPKPDEK	605.633	3	21.7927	928.473	1	y	8	111799	105235	101612	90957.1
dicLab1_genemodels_DLAgn_00144830_1	MLDAEDIVNTPKPDEK	605.633	3	21.7927	1027.54	1	y	9	107633	95533.9	96744.3	83560.4
dicLab1_genemodels_DLAgn_00144830_1	LSGINPYTNLSPQDISNKWDAVK	854.106	3	32.1381	1038.52	2	y	18	100673	62304.3	89714	82578.1
dicLab1_genemodels_DLAgn_00144830_1	LSGINPYTNLSPQDISNKWDAVK	854.106	3	32.1381	1095.54	2	y	19	48688.4	33642.8	48737.8	41585.1
dicLab1_genemodels_DLAgn_00144830_1	LSGINPYTNLSPQDISNKWDAVK	854.106	3	32.1381	1400.72	1	y	12	45674.5	32301.1	42232.3	40541.4
dicLab1_genemodels_DLAgn_00144830_1	LSGINPYTNLSPQDISNKWDAVK	854.106	3	32.1381	1487.75	1	y	13	23420.2	18028.7	22719.2	19663.1
dicLab1_genemodels_DLAgn_00144830_1	LSGINPYTNLSPQDISNKWDAVK	854.106	3	32.1381	1180.6	2	y	21	9123.4	7220.43	8922.51	10855.1
dicLab1_genemodels_DLAgn_00144830_1	FLDIPK	366.718	2	22.0062	472.277	1	y	4	371348	375269	424672	309286
dicLab1_genemodels_DLAgn_00144830_1	FLDIPK	366.718	2	22.0062	585.361	1	y	5	176246	177097	192644	148761
dicLab1_genemodels_DLAgn_00144830_1	FLDIPK	366.718	2	22.0062	357.25	1	y	3	35773.1	32406.8	42490.2	27743
dicLab1_genemodels_DLAgn_00144830_1	FLDIPK	366.718	2	22.0062	244.166	1	y	2	203526	197251	219733	163127
dicLab1_genemodels_DLAgn_00144830_1	FLDIPK	366.718	2	22.0062	261.16	1	b	2	89634.2	88965.3	102578	79189.8
dicLab1_genemodels_DLAgn_00144830_1	MVSDIANAWK	567.784	2	22.6517	904.452	1	y	8	915297	910037	886640	696926
dicLab1_genemodels_DLAgn_00144830_1	MVSDIANAWK	567.784	2	22.6517	1003.52	1	y	9	106212	117052	110526	87801.1
dicLab1_genemodels_DLAgn_00144830_1	MVSDIANAWK	567.784	2	22.6517	589.309	1	y	5	124746	130472	126397	104037
dicLab1_genemodels_DLAgn_00144830_1	MVSDIANAWK	567.784	2	22.6517	702.393	1	y	6	74387.8	77064.8	74896.4	55873.7
dicLab1_genemodels_DLAgn_00144830_1	MVSDIANAWK	567.784	2	22.6517	817.42	1	y	7	87400.2	81550.7	88101.7	67183
dicLab1_genemodels_DLAgn_00144830_1	HRPDLIDYSK	415.219	3	9.50267	847.442	1	b	7	37990.1	36694	45104.8	40723.4
dicLab1_genemodels_DLAgn_00144830_1	HRPDLIDYSK	415.219	3	9.50267	619.331	1	b	5	32392.9	26484.7	37620	30358.2
dicLab1_genemodels_DLAgn_00144830_1	HRPDLIDYSK	415.219	3	9.50267	424.225	2	b	7	40524.7	40939	53910.2	42841.5
dicLab1_genemodels_DLAgn_00144830_1	HRPDLIDYSK	415.219	3	9.50267	512.235	1	y	4	22105.1	21091.7	31830.7	26565.7
dicLab1_genemodels_DLAgn_00144830_1	HRPDLIDYSK	415.219	3	9.50267	506.247	1	b	4	21471.6	16573.1	23683.6	21655.9
dicLab1_genemodels_DLAgn_00144830_1	AIMTYVSC[PPa]FYHAFAGAEQAETAANR	931.763	3	43.4993	1057.97	2	y	19	113508	95437.6	87709.3	88993.7
dicLab1_genemodels_DLAgn_00144830_1	AIMTYVSC[PPa]FYHAFAGAEQAETAANR	931.763	3	43.4993	1107.51	2	y	20	119278	100705	87013	91463.1
dicLab1_genemodels_DLAgn_00144830_1	AIMTYVSC[PPa]FYHAFAGAEQAETAANR	931.763	3	43.4993	1305.08	2	y	23	57858.1	55600.3	45797.4	43603.6
dicLab1_genemodels_DLAgn_00144830_1	AIMTYVSC[PPa]FYHAFAGAEQAETAANR	931.763	3	43.4993	1117.52	1	y	11	149347	145195	130583	125966
dicLab1_genemodels_DLAgn_00144830_1	AIMTYVSC[PPa]FYHAFAGAEQAETAANR	931.763	3	43.4993	1188.56	1	y	12	116876	112519	92948.5	91588.8
dicLab1_genemodels_DLAgn_00144830_1	LMLLLEVISGERLPKPDK	513.554	4	42.8293	790.954	2	y	14	2509.13	2262.32	3119.43	3185.78
dicLab1_genemodels_DLAgn_00144830_1	LMLLLEVISGERLPKPDK	513.554	4	42.8293	734.412	2	y	13	2552.14		1888.44	515.412
dicLab1_genemodels_DLAgn_00144830_1	LMLLLEVISGERLPKPDK	513.554	4	42.8293	669.891	2	y	12	1748.66	1010.86	1639.3	1736.88
dicLab1_genemodels_DLAgn_00144830_1	LMLLLEVISGERLPKPDK	513.554	4	42.8293	1126.62	1	y	10	154.655	137.399	565.878
dicLab1_genemodels_DLAgn_00144830_1	LMLLLEVISGERLPKPDK	513.554	4	42.8293	563.814	2	y	10	2265.59	981.198	883.914	2935.32
dicLab1_genemodels_DLAgn_00144830_1	KHEAFESDLAAHQDRVEQIAAIAQELNELDYHDAATVNAR	642.174	7	36.5712	817.416	1	y	8	9148.51	5386.55	8904.19	14975.1
dicLab1_genemodels_DLAgn_00144830_1	KHEAFESDLAAHQDRVEQIAAIAQELNELDYHDAATVNAR	642.174	7	36.5712	702.389	1	y	7	4344.6	2937.53	6394.41	5436.27
dicLab1_genemodels_DLAgn_00144830_1	KHEAFESDLAAHQDRVEQIAAIAQELNELDYHDAATVNAR	642.174	7	36.5712	759.373	3	b	20	4236.85	3094.28	5016.23	4741.9
dicLab1_genemodels_DLAgn_00144830_1	KHEAFESDLAAHQDRVEQIAAIAQELNELDYHDAATVNAR	642.174	7	36.5712	1174.07	2	b	21	2798.8	1407.67	2915.34	3244.34
dicLab1_genemodels_DLAgn_00144830_1	KHEAFESDLAAHQDRVEQIAAIAQELNELDYHDAATVNAR	642.174	7	36.5712	783.052	3	b	21	11559.4	5082.63	9927.46	9023.78
dicLab1_genemodels_DLAgn_00144830_1	SNIDKLEGDHQLSQESLIFDNK	633.316	4	24.7624	749.419	1	y	6	95613.2	79200.5	88018.2	72008.3
dicLab1_genemodels_DLAgn_00144830_1	SNIDKLEGDHQLSQESLIFDNK	633.316	4	24.7624	836.451	1	y	7	71680.4	69206.6	75460	64989.2
dicLab1_genemodels_DLAgn_00144830_1	SNIDKLEGDHQLSQESLIFDNK	633.316	4	24.7624	891.419	2	b	16	71466.8	56283.8	60493.4	50737.9
dicLab1_genemodels_DLAgn_00144830_1	SNIDKLEGDHQLSQESLIFDNK	633.316	4	24.7624	947.961	2	b	17	47823.1	43343.5	49188.8	36643
dicLab1_genemodels_DLAgn_00144830_1	SNIDKLEGDHQLSQESLIFDNK	633.316	4	24.7624	719.352	2	b	13	64592.7	49705.5	56271	55916
dicLab1_genemodels_DLAgn_00144830_1	LWETIDQLYLEFAKR	642.344	3	47.4911	813.43	2	y	13	3186.13		1430.1	181.027
dicLab1_genemodels_DLAgn_00144830_1	LWETIDQLYLEFAKR	642.344	3	47.4911	926.509	1	y	7	1505.25	166.421	1304.88
dicLab1_genemodels_DLAgn_00144830_1	LWETIDQLYLEFAKR	642.344	3	47.4911	748.909	2	y	12	852.382		350.717	150.439
dicLab1_genemodels_DLAgn_00144830_1	LWETIDQLYLEFAKR	642.344	3	47.4911	763.446	1	y	6	1115.88	481.808	585.073	98.544
dicLab1_genemodels_DLAgn_00144830_1	LWETIDQLYLEFAKR	642.344	3	47.4911	1282.68	1	y	10	141.916	342.933	426.219	251.413
dicLab1_genemodels_DLAgn_00144830_1	KDDPIGNLNTAFEVAEK	620.983	3	28.792	722.372	1	y	6	322833	272405	270554	246896
dicLab1_genemodels_DLAgn_00144830_1	KDDPIGNLNTAFEVAEK	620.983	3	28.792	793.396	2	b	15	167712	146481	146251	124593
dicLab1_genemodels_DLAgn_00144830_1	KDDPIGNLNTAFEVAEK	620.983	3	28.792	1008.5	1	y	9	110447	91255.5	89948.9	80076.9
dicLab1_genemodels_DLAgn_00144830_1	KDDPIGNLNTAFEVAEK	620.983	3	28.792	740.357	1	b	7	173305	143577	149954	126919
dicLab1_genemodels_DLAgn_00144830_1	KDDPIGNLNTAFEVAEK	620.983	3	28.792	894.457	1	y	8	127030	114282	120750	104584
dicLab1_genemodels_DLAgn_00144830_1	NVNVQNFHISWKDGLALC[PPa]ALIHR	680.612	4	38.3782	836.109	3	y	21	911.984	5804.1	5961.46	6303.97
dicLab1_genemodels_DLAgn_00144830_1	NVNVQNFHISWKDGLALC[PPa]ALIHR	680.612	4	38.3782	783.429	1	y	6		25134	18360.4	28445.9
dicLab1_genemodels_DLAgn_00144830_1	NVNVQNFHISWKDGLALC[PPa]ALIHR	680.612	4	38.3782	896.513	1	y	7	556.599	3326.64	3768.17	5432.28
dicLab1_genemodels_DLAgn_00144830_1	NVNVQNFHISWKDGLALC[PPa]ALIHR	680.612	4	38.3782	1137.66	1	y	10	182.528	990.816	942.49	1682.18
dicLab1_genemodels_DLAgn_00144830_1	NVNVQNFHISWKDGLALC[PPa]ALIHR	680.612	4	38.3782	967.551	1	y	8	715.746	3941.14	3332.52	3479.4
dicLab1_genemodels_DLAgn_00144830_1	IAQTYGIK	447.258	2	9.57372	709.388	1	y	6	148214	159338	206379	141495
dicLab1_genemodels_DLAgn_00144830_1	IAQTYGIK	447.258	2	9.57372	780.425	1	y	7	138322	145493	190281	135205
dicLab1_genemodels_DLAgn_00144830_1	IAQTYGIK	447.258	2	9.57372	581.329	1	y	5	42416.8	43485.5	55647.7	40664.9
dicLab1_genemodels_DLAgn_00144830_1	IAQTYGIK	447.258	2	9.57372	480.282	1	y	4	13801.7	15526.4	20649.1	14204.2
dicLab1_genemodels_DLAgn_00144830_1	IAQTYGIK	447.258	2	9.57372	634.32	1	b	6
dicLab1_genemodels_DLAgn_00156940_1	C[PPa]PETLFQPSFIGMESAGIHETAYNSIMK	1058.16	3	40.1198	1142.04	2	y	21	1.57293e+06	2.61192e+06	2.4732e+06	2.61775e+06
dicLab1_genemodels_DLAgn_00156940_1	C[PPa]PETLFQPSFIGMESAGIHETAYNSIMK	1058.16	3	40.1198	1193.56	1	y	10	1.44999e+06	1.26393e+06	1.1914e+06	1.12361e+06
dicLab1_genemodels_DLAgn_00156940_1	C[PPa]PETLFQPSFIGMESAGIHETAYNSIMK	1058.16	3	40.1198	1279.61	2	y	23	1.06004e+06	483300	858312	866110
dicLab1_genemodels_DLAgn_00156940_1	C[PPa]PETLFQPSFIGMESAGIHETAYNSIMK	1058.16	3	40.1198	1363.67	1	y	12	640548	672174	601890	556679
dicLab1_genemodels_DLAgn_00156940_1	C[PPa]PETLFQPSFIGMESAGIHETAYNSIMK	1058.16	3	40.1198	1206.07	2	y	22	581831	525328	493995	485972
dicLab1_genemodels_DLAgn_00156940_1	TTGIVLDAGDGVTHNVPVYEGYALPH	899.117	3	33.2705	1145.56	1	y	10	1.95192e+06	1.75539e+06	1.35635e+06	1.26811e+06
dicLab1_genemodels_DLAgn_00156940_1	TTGIVLDAGDGVTHNVPVYEGYALPH	899.117	3	33.2705	1112.54	2	y	21	999046	924058	708454	686496
dicLab1_genemodels_DLAgn_00156940_1	TTGIVLDAGDGVTHNVPVYEGYALPH	899.117	3	33.2705	1162.07	2	y	22	1.02499e+06	983356	698671	672562
dicLab1_genemodels_DLAgn_00156940_1	TTGIVLDAGDGVTHNVPVYEGYALPH	899.117	3	33.2705	1056	2	y	20	710998	696439	525173	466886
dicLab1_genemodels_DLAgn_00156940_1	TTGIVLDAGDGVTHNVPVYEGYALPH	899.117	3	33.2705	1165.57	2	b	23	181611	156335	156463	120753
dicLab1_genemodels_DLAgn_00156940_1	GVTHNVPVYEGYALPHAIMR	556.789	4	26.203	724.392	1	y	6	164898	193862	162139	133082
dicLab1_genemodels_DLAgn_00156940_1	GVTHNVPVYEGYALPHAIMR	556.789	4	26.203	608.315	1	b	6	128167	135780	118281	96692.6
dicLab1_genemodels_DLAgn_00156940_1	GVTHNVPVYEGYALPHAIMR	556.789	4	26.203	804.436	1	b	8	120112	123575	109925	88981.4
dicLab1_genemodels_DLAgn_00156940_1	GVTHNVPVYEGYALPHAIMR	556.789	4	26.203	627.34	1	y	5	12133.6	11426.1	11305.8	9082.56
dicLab1_genemodels_DLAgn_00156940_1	GVTHNVPVYEGYALPHAIMR	556.789	4	26.203	837.476	1	y	7	23208.4	23926.8	23847.4	17968.2
dicLab1_genemodels_DLAgn_00156940_1	AGDGVTHNVPVYEGYALPHAIMR	617.56	4	27.2572	724.392	1	y	6	90738.5	97221.1	77338.3	68964.8
dicLab1_genemodels_DLAgn_00156940_1	AGDGVTHNVPVYEGYALPHAIMR	617.56	4	27.2572	851.401	1	b	9	87512.8	83633.2	70330.2	59335.2
dicLab1_genemodels_DLAgn_00156940_1	AGDGVTHNVPVYEGYALPHAIMR	617.56	4	27.2572	808.916	2	y	14	13635.4	18692	13039.9	14474.8
dicLab1_genemodels_DLAgn_00156940_1	AGDGVTHNVPVYEGYALPHAIMR	617.56	4	27.2572	710.856	2	y	12	26706.5	26079.7	19545	18677.9
dicLab1_genemodels_DLAgn_00156940_1	AGDGVTHNVPVYEGYALPHAIMR	617.56	4	27.2572	752.332	1	b	8	37044.5	44390.5	35038.8	26960.6
dicLab1_genemodels_DLAgn_00156940_1	C[PPa]PETLFQPSFIGMESAGIHETAYNSIMKC[PPa]DIDIRK	818.194	5	37.9373	890.408	1	b	7	16490.9	14692.2	857.995	9716.56
dicLab1_genemodels_DLAgn_00156940_1	C[PPa]PETLFQPSFIGMESAGIHETAYNSIMKC[PPa]DIDIRK	818.194	5	37.9373	918.44	3	y	24	13600.3	7650.09	1079.68	7045.37
dicLab1_genemodels_DLAgn_00156940_1	C[PPa]PETLFQPSFIGMESAGIHETAYNSIMKC[PPa]DIDIRK	818.194	5	37.9373	1066.52	3	y	28	6089.65	4668.69	1334.16	5675.97
dicLab1_genemodels_DLAgn_00156940_1	C[PPa]PETLFQPSFIGMESAGIHETAYNSIMKC[PPa]DIDIRK	818.194	5	37.9373	956.135	3	y	25	2194.23	3433.24		2451.64
dicLab1_genemodels_DLAgn_00156940_1	C[PPa]PETLFQPSFIGMESAGIHETAYNSIMKC[PPa]DIDIRK	818.194	5	37.9373	1061.58	1	y	8	2800.08	2220.79	467.343	2397.27
dicLab1_genemodels_DLAgn_00156940_1	DETTALVC[PPa]DNGSGLVK	846.909	2	21.9686	963.456	1	y	9	245440	299520	213410	140813
dicLab1_genemodels_DLAgn_00156940_1	DETTALVC[PPa]DNGSGLVK	846.909	2	21.9686	1062.52	1	y	10	175689	202675	156720	99218.3
dicLab1_genemodels_DLAgn_00156940_1	DETTALVC[PPa]DNGSGLVK	846.909	2	21.9686	1175.61	1	y	11	121615	145231	105905	71806.8
dicLab1_genemodels_DLAgn_00156940_1	DETTALVC[PPa]DNGSGLVK	846.909	2	21.9686	1246.65	1	y	12	84884.2	93459.2	73437.6	58383.3
dicLab1_genemodels_DLAgn_00156940_1	DETTALVC[PPa]DNGSGLVK	846.909	2	21.9686	1347.69	1	y	13	17665.5	20605	14164.4	9843.49
dicLab1_genemodels_DLAgn_00156940_1	C[PPa]PETLFQPSFIGMESAGIHETAYNSIMKC[PPa]DIDIR	990.468	4	41.5799	1313.11	2	y	23	13883.3	9978.32	498.649
dicLab1_genemodels_DLAgn_00156940_1	C[PPa]PETLFQPSFIGMESAGIHETAYNSIMKC[PPa]DIDIR	990.468	4	41.5799	1064.52	1	y	8	13150.4	9520.2
dicLab1_genemodels_DLAgn_00156940_1	C[PPa]PETLFQPSFIGMESAGIHETAYNSIMKC[PPa]DIDIR	990.468	4	41.5799	1023.82	3	y	27	12859.4	10886.3	111.041	692.281
dicLab1_genemodels_DLAgn_00156940_1	C[PPa]PETLFQPSFIGMESAGIHETAYNSIMKC[PPa]DIDIR	990.468	4	41.5799	1391.63	2	b	25	386839
dicLab1_genemodels_DLAgn_00156940_1	C[PPa]PETLFQPSFIGMESAGIHETAYNSIMKC[PPa]DIDIR	990.468	4	41.5799	1369.65	2	y	24		4426.14		1082
dicLab1_genemodels_DLAgn_00156940_1	DDETTALVC[PPa]DNGSGLVK	904.423	2	22.1795	963.456	1	y	9	252069	342425	202356	138236
dicLab1_genemodels_DLAgn_00156940_1	DDETTALVC[PPa]DNGSGLVK	904.423	2	22.1795	1062.52	1	y	10	176192	238343	139046	96719.3
dicLab1_genemodels_DLAgn_00156940_1	DDETTALVC[PPa]DNGSGLVK	904.423	2	22.1795	1175.61	1	y	11	121585	163891	89773.7	61163
dicLab1_genemodels_DLAgn_00156940_1	DDETTALVC[PPa]DNGSGLVK	904.423	2	22.1795	1246.65	1	y	12	87229.9	113421	71654	64449.3
dicLab1_genemodels_DLAgn_00156940_1	DDETTALVC[PPa]DNGSGLVK	904.423	2	22.1795	1347.69	1	y	13	43126.1	54592.4	36789	26723.5
dicLab1_genemodels_DLAgn_00156940_1	IVLDAGDGVTHNVPVYEGYALPHAIMR	727.626	4	32.6615	899.115	3	y	25	11465	6066.58	816.843	191.579
dicLab1_genemodels_DLAgn_00156940_1	IVLDAGDGVTHNVPVYEGYALPHAIMR	727.626	4	32.6615	908.513	1	y	8	9460.06	5542.15	476.097	813.756
dicLab1_genemodels_DLAgn_00156940_1	IVLDAGDGVTHNVPVYEGYALPHAIMR	727.626	4	32.6615	1128.6	1	y	10	9391.55	6854.42	444.787	484.038
dicLab1_genemodels_DLAgn_00156940_1	IVLDAGDGVTHNVPVYEGYALPHAIMR	727.626	4	32.6615	837.476	1	y	7	6617.78	6529.27	663.467	1620.47
dicLab1_genemodels_DLAgn_00156940_1	IVLDAGDGVTHNVPVYEGYALPHAIMR	727.626	4	32.6615	861.42	3	y	24	6192.43		1482.91	1375.49
dicLab1_genemodels_DLAgn_00156940_1	NVPVYEGYALPHAIMR	610.65	3	29.0186	808.916	2	y	14	172686	161789	129108	126069
dicLab1_genemodels_DLAgn_00156940_1	NVPVYEGYALPHAIMR	610.65	3	29.0186	724.392	1	y	6	173433	160357	125029	119196
dicLab1_genemodels_DLAgn_00156940_1	NVPVYEGYALPHAIMR	610.65	3	29.0186	1128.6	1	y	10	55857.7	49234.3	40641.5	37119.9
dicLab1_genemodels_DLAgn_00156940_1	NVPVYEGYALPHAIMR	610.65	3	29.0186	710.856	2	y	12	42255.6	41218	29947.6	29377.5
dicLab1_genemodels_DLAgn_00156940_1	NVPVYEGYALPHAIMR	610.65	3	29.0186	908.513	1	y	8	49145.8	48821	30952.2	29918.5
dicLab1_genemodels_DLAgn_00156940_1	ETLFQPSFIGMESAGIHETAYNSIMK	967.798	3	39.4854	1142.04	2	y	21	155556	145556	115722	110860
dicLab1_genemodels_DLAgn_00156940_1	ETLFQPSFIGMESAGIHETAYNSIMK	967.798	3	39.4854	1206.07	2	y	22	18364.4	14810.5	11700.1	11228.6
dicLab1_genemodels_DLAgn_00156940_1	ETLFQPSFIGMESAGIHETAYNSIMK	967.798	3	39.4854	1279.61	2	y	23	16122.1	14415.1	13349.7	13297.4
dicLab1_genemodels_DLAgn_00156940_1	ETLFQPSFIGMESAGIHETAYNSIMK	967.798	3	39.4854	1193.56	1	y	10	32374.3	23671	26534.3	17705.7
dicLab1_genemodels_DLAgn_00156940_1	ETLFQPSFIGMESAGIHETAYNSIMK	967.798	3	39.4854	1363.67	1	y	12	11215	8519.7	14138.9	8668.1
dicLab1_genemodels_DLAgn_00156940_1	TTGIVLDAGDGVTH	678.344	2	20.3378	983.479	1	y	10	437213	485225	322327	276946
dicLab1_genemodels_DLAgn_00156940_1	TTGIVLDAGDGVTH	678.344	2	20.3378	884.411	1	y	9	445748	472581	371892	324914
dicLab1_genemodels_DLAgn_00156940_1	TTGIVLDAGDGVTH	678.344	2	20.3378	771.327	1	y	8	309781	337394	267742	204174
dicLab1_genemodels_DLAgn_00156940_1	TTGIVLDAGDGVTH	678.344	2	20.3378	1153.58	1	y	12	133062	145450	118482	101970
dicLab1_genemodels_DLAgn_00156940_1	TTGIVLDAGDGVTH	678.344	2	20.3378	656.3	1	y	7	141204	163439	122562	89279.5
dicLab1_genemodels_DLAgn_00156940_1	KMTQIMFETFNVPAMYVAIQAVLSLYASGRTTGIVLDAGDGVTHNVPVYEGYALPHAIMR	1088.72	6	34.7648	1348.17	2	y	25	502787	468692	448344	419540
dicLab1_genemodels_DLAgn_00156940_1	KMTQIMFETFNVPAMYVAIQAVLSLYASGRTTGIVLDAGDGVTHNVPVYEGYALPHAIMR	1088.72	6	34.7648	1128.6	1	y	10	905468	808430	830966	806479
dicLab1_genemodels_DLAgn_00156940_1	KMTQIMFETFNVPAMYVAIQAVLSLYASGRTTGIVLDAGDGVTHNVPVYEGYALPHAIMR	1088.72	6	34.7648	1420.7	1	y	12	464421	441054	400759	404812
dicLab1_genemodels_DLAgn_00156940_1	KMTQIMFETFNVPAMYVAIQAVLSLYASGRTTGIVLDAGDGVTHNVPVYEGYALPHAIMR	1088.72	6	34.7648	1257.63	2	b	22	453376	393673	382486	365931
dicLab1_genemodels_DLAgn_00156940_1	KMTQIMFETFNVPAMYVAIQAVLSLYASGRTTGIVLDAGDGVTHNVPVYEGYALPHAIMR	1088.72	6	34.7648	1291.63	2	y	24	484524	440379	410220	408011
dicLab1_genemodels_DLAgn_00219760_1	AGYPDKIIIGMDVAASEFFR	734.042	3	47.4872	827.405	1	y	7	829252	582673	1.24917e+06	1.01155e+06
dicLab1_genemodels_DLAgn_00219760_1	AGYPDKIIIGMDVAASEFFR	734.042	3	47.4872	756.367	1	y	6	613106	458156	926527	763704
dicLab1_genemodels_DLAgn_00219760_1	AGYPDKIIIGMDVAASEFFR	734.042	3	47.4872	1274.64	1	b	12	207880	143987	298540	239700
dicLab1_genemodels_DLAgn_00219760_1	AGYPDKIIIGMDVAASEFFR	734.042	3	47.4872	858.472	1	b	8	257335	183263	385624	319437
dicLab1_genemodels_DLAgn_00219760_1	AGYPDKIIIGMDVAASEFFR	734.042	3	47.4872	1041.5	1	y	9	190274	136643	283303	223017
dicLab1_genemodels_DLAgn_00219760_1	HIADLAGHKDVILPVPAFNVINGGSHAGNK	613.132	5	31.6679	741.876	2	y	15	427192	318149	469732	391867
dicLab1_genemodels_DLAgn_00219760_1	HIADLAGHKDVILPVPAFNVINGGSHAGNK	613.132	5	31.6679	841.391	1	y	9	196629	148393	231591	182053
dicLab1_genemodels_DLAgn_00219760_1	HIADLAGHKDVILPVPAFNVINGGSHAGNK	613.132	5	31.6679	790.451	2	b	15	192238	109487	163384	140534
dicLab1_genemodels_DLAgn_00219760_1	HIADLAGHKDVILPVPAFNVINGGSHAGNK	613.132	5	31.6679	954.475	1	y	10	169380	138471	198760	176498
dicLab1_genemodels_DLAgn_00219760_1	HIADLAGHKDVILPVPAFNVINGGSHAGNK	613.132	5	31.6679	727.348	1	y	8	123832	72001.1	130265	82330.5
dicLab1_genemodels_DLAgn_00219760_1	GNPTVEVDLWTAK	715.37	2	28.2629	961.499	1	y	8	4.3993e+06	4.06201e+06	3.53627e+06	2.29858e+06
dicLab1_genemodels_DLAgn_00219760_1	GNPTVEVDLWTAK	715.37	2	28.2629	1060.57	1	y	9	2.40402e+06	2.24429e+06	1.9558e+06	1.24335e+06
dicLab1_genemodels_DLAgn_00219760_1	GNPTVEVDLWTAK	715.37	2	28.2629	832.456	1	y	7	1.51189e+06	1.38058e+06	1.21198e+06	755841
dicLab1_genemodels_DLAgn_00219760_1	GNPTVEVDLWTAK	715.37	2	28.2629	1258.67	1	y	11	867008	791866	701012	459490
dicLab1_genemodels_DLAgn_00219760_1	GNPTVEVDLWTAK	715.37	2	28.2629	1161.61	1	y	10	1.10213e+06	1.01092e+06	915736	576880
dicLab1_genemodels_DLAgn_00219760_1	LAQSSGWGVMVSHR	505.589	3	18.6057	665.82	2	y	12	828567	753530	806463	634853
dicLab1_genemodels_DLAgn_00219760_1	LAQSSGWGVMVSHR	505.589	3	18.6057	629.319	1	y	5	892120	802895	852835	685738
dicLab1_genemodels_DLAgn_00219760_1	LAQSSGWGVMVSHR	505.589	3	18.6057	785.409	1	y	7	1.05917e+06	1.11936e+06	1.04536e+06	1.00686e+06
dicLab1_genemodels_DLAgn_00219760_1	LAQSSGWGVMVSHR	505.589	3	18.6057	601.79	2	y	11	517107	513653	530678	420114
dicLab1_genemodels_DLAgn_00219760_1	LAQSSGWGVMVSHR	505.589	3	18.6057	701.338	2	y	13	477594	418338	436194	321863
dicLab1_genemodels_DLAgn_00219760_1	HISGEKLGDLYR	463.249	3	12.87	623.315	1	y	5	3913.64	6260.74	3218.04	2613.15
dicLab1_genemodels_DLAgn_00219760_1	HISGEKLGDLYR	463.249	3	12.87	736.399	1	y	6	2888.96	1275.99		1502.09
dicLab1_genemodels_DLAgn_00219760_1	HISGEKLGDLYR	463.249	3	12.87	569.299	2	y	10	1472.12	1371.92	1405.3	744.455
dicLab1_genemodels_DLAgn_00219760_1	HISGEKLGDLYR	463.249	3	12.87	524.246	1	b	5	932.84	1077.32	1237.71	1241.03
dicLab1_genemodels_DLAgn_00219760_1	HISGEKLGDLYR	463.249	3	12.87	652.341	1	b	6	1150.84	1406.92	768.032	1416.86
dicLab1_genemodels_DLAgn_00219760_1	LAMQEFMILPVGAANFHEAMR	792.727	3	43.8461	1299.63	1	y	12	3.59152e+06	3.06863e+06	3.31986e+06	2.5609e+06
dicLab1_genemodels_DLAgn_00219760_1	LAMQEFMILPVGAANFHEAMR	792.727	3	43.8461	1103.51	1	y	10	1.50104e+06	1.2869e+06	1.38555e+06	1.06977e+06
dicLab1_genemodels_DLAgn_00219760_1	LAMQEFMILPVGAANFHEAMR	792.727	3	43.8461	902.455	2	y	16	852619	718263	783943	585400
dicLab1_genemodels_DLAgn_00219760_1	LAMQEFMILPVGAANFHEAMR	792.727	3	43.8461	966.977	2	y	17	622193	528760	558103	406659
dicLab1_genemodels_DLAgn_00219760_1	LAMQEFMILPVGAANFHEAMR	792.727	3	43.8461	828.921	2	y	15	720943	603789	660331	478042
dicLab1_genemodels_DLAgn_00219760_1	FTASTDIQIVGDDLTVTNPKR	764.401	3	30.5294	1022.04	2	y	19	14170.7	11066.2	13791.2	14139.6
dicLab1_genemodels_DLAgn_00219760_1	FTASTDIQIVGDDLTVTNPKR	764.401	3	30.5294	1215.63	1	y	11	11391.3	9623.67	13874	12776
dicLab1_genemodels_DLAgn_00219760_1	FTASTDIQIVGDDLTVTNPKR	764.401	3	30.5294	1314.7	1	y	12	8240.01	4792.52	9598.59	6975.09
dicLab1_genemodels_DLAgn_00219760_1	FTASTDIQIVGDDLTVTNPKR	764.401	3	30.5294	986.521	2	y	18	6359.34	3783.35	8230.08	2893.09
dicLab1_genemodels_DLAgn_00219760_1	FTASTDIQIVGDDLTVTNPKR	764.401	3	30.5294	815.473	1	y	7	5732.72	3493.64	4859.76	6376.5
dicLab1_genemodels_DLAgn_00219760_1	SGETEDTFISDLVVGLC[PPa]TGQIK	1192.09	2	48.0209	1403.76	1	y	13	843550	725971	711967	519663
dicLab1_genemodels_DLAgn_00219760_1	SGETEDTFISDLVVGLC[PPa]TGQIK	1192.09	2	48.0209	1316.72	1	y	12	149692	153073	132236	105216
dicLab1_genemodels_DLAgn_00219760_1	SGETEDTFISDLVVGLC[PPa]TGQIK	1192.09	2	48.0209	1394.63	1	b	13	161178	150338	131228	104838
dicLab1_genemodels_DLAgn_00219760_1	SGETEDTFISDLVVGLC[PPa]TGQIK	1192.09	2	48.0209	1493.7	1	b	14	202298	142149	117657	116173
dicLab1_genemodels_DLAgn_00219760_1	SGETEDTFISDLVVGLC[PPa]TGQIK	1192.09	2	48.0209	1295.56	1	b	12	116380	77233.8	92962.3	66868.2
dicLab1_genemodels_DLAgn_00219760_1	AVDHVNKDIAPK	436.242	3	4.38033	543.314	1	y	5			25543.1	15120.1
dicLab1_genemodels_DLAgn_00219760_1	AVDHVNKDIAPK	436.242	3	4.38033	568.807	2	y	10	14901.2	9692.71	37317.2	20375.4
dicLab1_genemodels_DLAgn_00219760_1	AVDHVNKDIAPK	436.242	3	4.38033	785.452	1	y	7	2666.77	1696.7	6902.62	2745.78
dicLab1_genemodels_DLAgn_00219760_1	AVDHVNKDIAPK	436.242	3	4.38033	884.52	1	y	8	2237.1	2418.33	5162.92	4521.58
dicLab1_genemodels_DLAgn_00219760_1	AVDHVNKDIAPK	436.242	3	4.38033	992.516	1	b	9	1270.53	565.937	2619.56	2820.63
dicLab1_genemodels_DLAgn_00219760_1	SGKYDLDFKSPDDPAR	453.471	4	15.4614	551.246	1	b	5	8521.11		15279.3	16790.8
dicLab1_genemodels_DLAgn_00219760_1	SGKYDLDFKSPDDPAR	453.471	4	15.4614	574.273	2	y	10	4008.25	4077.22	12047.5	9922.14
dicLab1_genemodels_DLAgn_00219760_1	SGKYDLDFKSPDDPAR	453.471	4	15.4614	670.315	1	y	6	909.776	2755.28	3780.84	5526.89
dicLab1_genemodels_DLAgn_00219760_1	SGKYDLDFKSPDDPAR	453.471	4	15.4614	757.348	1	y	7	5480.09	7368.75	9041.42	10102.5
dicLab1_genemodels_DLAgn_00219760_1	SGKYDLDFKSPDDPAR	453.471	4	15.4614	664.33	1	b	6	2066.87	1668.93	2692.56	3207.59
dicLab1_genemodels_DLAgn_00219760_1	YGKDATNVGDEGGFAPNILENNEALELLK	1031.18	3	41.8277	1482.65	1	b	15	28390.8	20626.2	21683.6	15264
dicLab1_genemodels_DLAgn_00219760_1	YGKDATNVGDEGGFAPNILENNEALELLK	1031.18	3	41.8277	1285.7	1	y	11	29793.2	29419.8	28986.9	24260.2
dicLab1_genemodels_DLAgn_00219760_1	YGKDATNVGDEGGFAPNILENNEALELLK	1031.18	3	41.8277	1172.62	1	y	10	28484.1	24235.4	25534.7	15236.5
dicLab1_genemodels_DLAgn_00219760_1	YGKDATNVGDEGGFAPNILENNEALELLK	1031.18	3	41.8277	1411.61	1	b	14	4040.52	5060.72	3621.83	2627.44
dicLab1_genemodels_DLAgn_00219760_1	YGKDATNVGDEGGFAPNILENNEALELLK	1031.18	3	41.8277	1398.78	1	y	12	3129.76	3044.03	4783.98	1506.47
dicLab1_genemodels_DLAgn_00219760_1	FTASTDIQIVGDDLTVTNPK	1068.05	2	33.2749	1158.6	1	y	11	3.30315e+06	2.82589e+06	2.54181e+06	1.79118e+06
dicLab1_genemodels_DLAgn_00219760_1	FTASTDIQIVGDDLTVTNPK	1068.05	2	33.2749	1399.74	1	y	13	1.49126e+06	1.41099e+06	1.28422e+06	906233
dicLab1_genemodels_DLAgn_00219760_1	FTASTDIQIVGDDLTVTNPK	1068.05	2	33.2749	1271.68	1	y	12	1.50189e+06	1.34719e+06	1.21137e+06	963410
dicLab1_genemodels_DLAgn_00219760_1	FTASTDIQIVGDDLTVTNPK	1068.05	2	33.2749	1133.58	1	b	11
dicLab1_genemodels_DLAgn_00219760_1	FTASTDIQIVGDDLTVTNPK	1068.05	2	33.2749	1476.72	1	b	14
dicLab1_genemodels_DLAgn_00219760_1	IEEELGSK	452.735	2	6.20246	662.336	1	y	6	462346	500394	763051	414572
dicLab1_genemodels_DLAgn_00219760_1	IEEELGSK	452.735	2	6.20246	791.378	1	y	7	356060	373227	591896	308962
dicLab1_genemodels_DLAgn_00219760_1	IEEELGSK	452.735	2	6.20246	533.293	1	y	5	56279.4	53898.9	81124.4	40330
dicLab1_genemodels_DLAgn_00219760_1	IEEELGSK	452.735	2	6.20246	614.303	1	b	5
dicLab1_genemodels_DLAgn_00219760_1	IEEELGSK	452.735	2	6.20246	291.166	1	y	3	43526.2	44238.4	74751.3	38646.4
dicLab1_genemodels_DLAgn_00219760_1	YNQLMR	412.708	2	7.6855	547.302	1	y	4	365074	403392	591382	335429
dicLab1_genemodels_DLAgn_00219760_1	YNQLMR	412.708	2	7.6855	661.345	1	y	5	276616	284899	417617	230818
dicLab1_genemodels_DLAgn_00219760_1	YNQLMR	412.708	2	7.6855	419.243	1	y	3	140505	153396	231703	128628
dicLab1_genemodels_DLAgn_00219760_1	YNQLMR	412.708	2	7.6855	519.256	1	b	4	19988.3	21194.8	35599.2
dicLab1_genemodels_DLAgn_00219760_1	YNQLMR	412.708	2	7.6855	650.297	1	b	5
dicLab1_genemodels_DLAgn_00101540_1	NMLFSGTNIAAGK	662.34	2	24.8056	965.505	1	y	10	913974	914910	701426	689723
dicLab1_genemodels_DLAgn_00101540_1	NMLFSGTNIAAGK	662.34	2	24.8056	818.437	1	y	9	609083	613639	454965	457236
dicLab1_genemodels_DLAgn_00101540_1	NMLFSGTNIAAGK	662.34	2	24.8056	1078.59	1	y	11	448120	454199	347542	363181
dicLab1_genemodels_DLAgn_00101540_1	NMLFSGTNIAAGK	662.34	2	24.8056	731.405	1	y	8	225123	232396	180436	181275
dicLab1_genemodels_DLAgn_00101540_1	NMLFSGTNIAAGK	662.34	2	24.8056	674.383	1	y	7		53914	37697.6	40796.7
dicLab1_genemodels_DLAgn_00101540_1	GAPEGVIDR	457.241	2	8.27965	559.32	1	y	5	152548	183282	166567	160185
dicLab1_genemodels_DLAgn_00101540_1	GAPEGVIDR	457.241	2	8.27965	785.415	1	y	7	90557.2	122214	102933	105767
dicLab1_genemodels_DLAgn_00101540_1	GAPEGVIDR	457.241	2	8.27965	688.362	1	y	6	93910	117244	103700	106671
dicLab1_genemodels_DLAgn_00101540_1	GAPEGVIDR	457.241	2	8.27965	502.298	1	y	4	13400.8	20309.7	21212.3	23183.7
dicLab1_genemodels_DLAgn_00101540_1	GAPEGVIDR	457.241	2	8.27965	511.251	1	b	6	10767.1	14244.6	11780.8	14822.1
dicLab1_genemodels_DLAgn_00101540_1	NVTLEFSR	483.256	2	18.8917	752.394	1	y	6	1.62825e+06	1.79407e+06	1.46018e+06	1.46004e+06
dicLab1_genemodels_DLAgn_00101540_1	NVTLEFSR	483.256	2	18.8917	651.346	1	y	5	296894	337179	273826	267340
dicLab1_genemodels_DLAgn_00101540_1	NVTLEFSR	483.256	2	18.8917	538.262	1	y	4	225863	254941	194770	198807
dicLab1_genemodels_DLAgn_00101540_1	NVTLEFSR	483.256	2	18.8917	557.293	1	b	5
dicLab1_genemodels_DLAgn_00101540_1	NVTLEFSR	483.256	2	18.8917	851.462	1	y	7
dicLab1_genemodels_DLAgn_00101540_1	DTPLKMEEMNLEDSTK	627.625	3	23.5024	832.897	2	y	14	111376	103599	92735	128868
dicLab1_genemodels_DLAgn_00101540_1	DTPLKMEEMNLEDSTK	627.625	3	23.5024	806.389	1	y	7	65909.8	67726.8	57632.9	79041.6
dicLab1_genemodels_DLAgn_00101540_1	DTPLKMEEMNLEDSTK	627.625	3	23.5024	692.346	1	y	6	63429	55038.7	51151.1	67389.4
dicLab1_genemodels_DLAgn_00101540_1	DTPLKMEEMNLEDSTK	627.625	3	23.5024	937.43	1	y	8	18070	16879.5	15575.7	23371.1
dicLab1_genemodels_DLAgn_00101540_1	DTPLKMEEMNLEDSTK	627.625	3	23.5024	1326.56	1	y	11	15670.2	16726.8	14938.2	16768.3
dicLab1_genemodels_DLAgn_00101540_1	KAEIGIAMGSGTAVAK	501.945	3	16.8864	683.409	1	b	7	585819	611547	508130	577297
dicLab1_genemodels_DLAgn_00101540_1	KAEIGIAMGSGTAVAK	501.945	3	16.8864	690.378	1	y	8	640848	688990	574284	629249
dicLab1_genemodels_DLAgn_00101540_1	KAEIGIAMGSGTAVAK	501.945	3	16.8864	821.419	1	y	9	136774	146910	113991	132495
dicLab1_genemodels_DLAgn_00101540_1	KAEIGIAMGSGTAVAK	501.945	3	16.8864	612.372	1	b	6	302061	305474	256580	278488
dicLab1_genemodels_DLAgn_00101540_1	KAEIGIAMGSGTAVAK	501.945	3	16.8864	546.325	1	y	6	149711	166442	142129	148484
dicLab1_genemodels_DLAgn_00101540_1	EIVPGDIVEVSVGDKVPADIR	736.402	3	34.2925	933.502	2	y	18	694393	626916	493178	478800
dicLab1_genemodels_DLAgn_00101540_1	EIVPGDIVEVSVGDKVPADIR	736.402	3	34.2925	1156.63	1	y	11	111666	98318.5	76623	81232.1
dicLab1_genemodels_DLAgn_00101540_1	EIVPGDIVEVSVGDKVPADIR	736.402	3	34.2925	970.532	1	y	9	102223	88865.1	70017.6	73997.9
dicLab1_genemodels_DLAgn_00101540_1	EIVPGDIVEVSVGDKVPADIR	736.402	3	34.2925	983.036	2	y	19	99987.4	79674.7	71644.8	66472.3
dicLab1_genemodels_DLAgn_00101540_1	EIVPGDIVEVSVGDKVPADIR	736.402	3	34.2925	1483.81	1	y	14
dicLab1_genemodels_DLAgn_00101540_1	MNVFNSNVK	526.763	2	15.6044	561.299	1	y	5	209815	249121	210171	225138
dicLab1_genemodels_DLAgn_00101540_1	MNVFNSNVK	526.763	2	15.6044	708.367	1	y	6	497043	578996	525913	536436
dicLab1_genemodels_DLAgn_00101540_1	MNVFNSNVK	526.763	2	15.6044	807.436	1	y	7	456543	533091	501727	462476
dicLab1_genemodels_DLAgn_00101540_1	MNVFNSNVK	526.763	2	15.6044	921.479	1	y	8	189220	214019	190806	205860
dicLab1_genemodels_DLAgn_00101540_1	MNVFNSNVK	526.763	2	15.6044	345.159	1	b	3	133765	155073	142844	147409
dicLab1_genemodels_DLAgn_00101540_1	VPLTNAIKDKIMAVIKDWGTGR	486.078	5	45.5044	576.289	1	y	5	4170.67	8136.21	2477.41	3826.43
dicLab1_genemodels_DLAgn_00101540_1	VPLTNAIKDKIMAVIKDWGTGR	486.078	5	45.5044	691.316	1	y	6	4100.55	7819.88	2877.64	5056.2
dicLab1_genemodels_DLAgn_00101540_1	VPLTNAIKDKIMAVIKDWGTGR	486.078	5	45.5044	819.411	1	y	7	2703.13	6856.31	1122.99	2489.44
dicLab1_genemodels_DLAgn_00101540_1	VPLTNAIKDKIMAVIKDWGTGR	486.078	5	45.5044	582.578	4	y	21	3273.98	6747.01	2305.28	3906.91
dicLab1_genemodels_DLAgn_00101540_1	VPLTNAIKDKIMAVIKDWGTGR	486.078	5	45.5044	617.324	2	y	11	441.398	2058.9	447.181	1505.62
dicLab1_genemodels_DLAgn_00101540_1	AIGVAVATGVATEIGK	728.922	2	29.3203	1116.63	1	y	12	764283	759947	552986	533814
dicLab1_genemodels_DLAgn_00101540_1	AIGVAVATGVATEIGK	728.922	2	29.3203	946.52	1	y	10	788969	811633	570837	591478
dicLab1_genemodels_DLAgn_00101540_1	AIGVAVATGVATEIGK	728.922	2	29.3203	1045.59	1	y	11	469407	496500	348595	329283
dicLab1_genemodels_DLAgn_00101540_1	AIGVAVATGVATEIGK	728.922	2	29.3203	875.483	1	y	9	487296	533283	352756	356109
dicLab1_genemodels_DLAgn_00101540_1	AIGVAVATGVATEIGK	728.922	2	29.3203	774.436	1	y	8	423986	417738	310192	302534
dicLab1_genemodels_DLAgn_00101540_1	HNEAVPDLR	525.77	2	9.13791	913.474	1	y	8	191650	209228	225876	213296
dicLab1_genemodels_DLAgn_00101540_1	HNEAVPDLR	525.77	2	9.13791	763.337	1	b	7	189944	213820	232211	217379
dicLab1_genemodels_DLAgn_00101540_1	HNEAVPDLR	525.77	2	9.13791	799.431	1	y	7	171660	168404	201061	178409
dicLab1_genemodels_DLAgn_00101540_1	HNEAVPDLR	525.77	2	9.13791	551.257	1	b	5	92323.8	103015	108182	110206
dicLab1_genemodels_DLAgn_00101540_1	HNEAVPDLR	525.77	2	9.13791	670.388	1	y	6	53992.2	61251.8	63119.1	63783.1
dicLab1_genemodels_DLAgn_00101540_1	AC[PPa]C[PPa]FAR	406.681	2	5.27807	567.271	1	y	4	67889	111959	101034	106533
dicLab1_genemodels_DLAgn_00101540_1	AC[PPa]C[PPa]FAR	406.681	2	5.27807	420.137	1	b	3
dicLab1_genemodels_DLAgn_00101540_1	AC[PPa]C[PPa]FAR	406.681	2	5.27807	741.317	1	y	5	7223.83	10936.7	11424.4	12440.2
dicLab1_genemodels_DLAgn_00101540_1	AC[PPa]C[PPa]FAR	406.681	2	5.27807	638.242	1	b	5
dicLab1_genemodels_DLAgn_00101540_1	AC[PPa]C[PPa]FAR	406.681	2	5.27807	371.162	2	y	5	9566.12	15326.9	12153	14402.1
dicLab1_genemodels_DLAgn_00101540_1	VGEATETALSC[PPa]LVEKMNVFNSNVK	885.444	3	45.8722	1149.58	2	y	20		731.236		867.355
dicLab1_genemodels_DLAgn_00101540_1	VGEATETALSC[PPa]LVEKMNVFNSNVK	885.444	3	45.8722	1034.53	2	y	18	1797.22	1522.27	3062.1	426.173
dicLab1_genemodels_DLAgn_00101540_1	VGEATETALSC[PPa]LVEKMNVFNSNVK	885.444	3	45.8722	1185.1	2	y	21	978.648	3204.18	728.917	1209.85
dicLab1_genemodels_DLAgn_00101540_1	VGEATETALSC[PPa]LVEKMNVFNSNVK	885.444	3	45.8722	1099.05	2	y	19	943.823		313.36
dicLab1_genemodels_DLAgn_00101540_1	VGEATETALSC[PPa]LVEKMNVFNSNVK	885.444	3	45.8722	948.49	2	y	16		8125.15		2459.29
dicLab1_genemodels_DLAgn_00038950_1	SMTDAEQDQLINDHFLFDKPVSPLLTC[PPa]AGMAR	909.439	4	39.69	1386.72	1	y	13	553234	466579	464652	481070
dicLab1_genemodels_DLAgn_00038950_1	SMTDAEQDQLINDHFLFDKPVSPLLTC[PPa]AGMAR	909.439	4	39.69	1103.57	1	y	10	636990	548801	554976	532046
dicLab1_genemodels_DLAgn_00038950_1	SMTDAEQDQLINDHFLFDKPVSPLLTC[PPa]AGMAR	909.439	4	39.69	1190.6	1	y	11	476667	381649	406106	385851
dicLab1_genemodels_DLAgn_00038950_1	SMTDAEQDQLINDHFLFDKPVSPLLTC[PPa]AGMAR	909.439	4	39.69	1139.56	3	y	30	208205	182327	174837	178630
dicLab1_genemodels_DLAgn_00038950_1	SMTDAEQDQLINDHFLFDKPVSPLLTC[PPa]AGMAR	909.439	4	39.69	1043.85	3	y	27	149238	112242	118950	120045
dicLab1_genemodels_DLAgn_00038950_1	LGSSEVDQVQLVVDGVK	886.475	2	31.1782	1199.66	1	y	11	2.62534e+06	2.43943e+06	2.23283e+06	1.97648e+06
dicLab1_genemodels_DLAgn_00038950_1	LGSSEVDQVQLVVDGVK	886.475	2	31.1782	1298.73	1	y	12	1.2932e+06	1.16642e+06	1.12359e+06	984534
dicLab1_genemodels_DLAgn_00038950_1	LGSSEVDQVQLVVDGVK	886.475	2	31.1782	956.578	1	y	9	1.10322e+06	1.01043e+06	937476	831829
dicLab1_genemodels_DLAgn_00038950_1	LGSSEVDQVQLVVDGVK	886.475	2	31.1782	1084.64	1	y	10	808437	744396	688318	600014
dicLab1_genemodels_DLAgn_00038950_1	LGSSEVDQVQLVVDGVK	886.475	2	31.1782	1427.77	1	y	13	376319	349733	322728	288345
dicLab1_genemodels_DLAgn_00038950_1	LSVEALTSLDGEFKGK	565.305	3	31.9726	747.396	2	y	14	8745.53		8802.47	11058.2
dicLab1_genemodels_DLAgn_00038950_1	LSVEALTSLDGEFKGK	565.305	3	31.9726	790.912	2	y	15	3525.33		2448.26	7451.97
dicLab1_genemodels_DLAgn_00038950_1	LSVEALTSLDGEFKGK	565.305	3	31.9726	1081.55	1	y	10	4419.23	2697.72	3365.63	1464.77
dicLab1_genemodels_DLAgn_00038950_1	LSVEALTSLDGEFKGK	565.305	3	31.9726	697.862	2	y	13	5023.31	2905.01	4990.7
dicLab1_genemodels_DLAgn_00038950_1	LSVEALTSLDGEFKGK	565.305	3	31.9726	780.389	1	y	7	838.313	10059.6
dicLab1_genemodels_DLAgn_00038950_1	LNYKVEEEFPNLSK	570.63	3	23.5681	741.877	2	y	12	235662	193770	190415	132812
dicLab1_genemodels_DLAgn_00038950_1	LNYKVEEEFPNLSK	570.63	3	23.5681	1005.49	1	b	8	220677	185455	197734	137997
dicLab1_genemodels_DLAgn_00038950_1	LNYKVEEEFPNLSK	570.63	3	23.5681	798.899	2	y	13	195371	164446	171862	120772
dicLab1_genemodels_DLAgn_00038950_1	LNYKVEEEFPNLSK	570.63	3	23.5681	705.393	1	y	6	225654	183277	194264	123125
dicLab1_genemodels_DLAgn_00038950_1	LNYKVEEEFPNLSK	570.63	3	23.5681	1191.59	1	y	10	108292	88704.7	99581	69171.5
dicLab1_genemodels_DLAgn_00038950_1	FEEILTR	454.248	2	17.422	631.377	1	y	5	4.4064e+06	4.37954e+06	4.72478e+06	4.09755e+06
dicLab1_genemodels_DLAgn_00038950_1	FEEILTR	454.248	2	17.422	760.42	1	y	6	1.22562e+06	1.22631e+06	1.30699e+06	1.09485e+06
dicLab1_genemodels_DLAgn_00038950_1	FEEILTR	454.248	2	17.422	502.335	1	y	4	1.1506e+06	1.17716e+06	1.2288e+06	1.05555e+06
dicLab1_genemodels_DLAgn_00038950_1	FEEILTR	454.248	2	17.422	519.245	1	b	4	210093	216728	233674
dicLab1_genemodels_DLAgn_00038950_1	FEEILTR	454.248	2	17.422	389.251	1	y	3	956808	961294	1.05049e+06	853832
dicLab1_genemodels_DLAgn_00038950_1	KLEKGEAIDSMIPAQK	586.654	3	15.9291	889.445	1	y	8	9734.54	9084.07	15787.9	20087.3
dicLab1_genemodels_DLAgn_00038950_1	KLEKGEAIDSMIPAQK	586.654	3	15.9291	774.418	1	y	7	6662.55	4722.1	9799.72	17228.8
dicLab1_genemodels_DLAgn_00038950_1	KLEKGEAIDSMIPAQK	586.654	3	15.9291	756.425	1	b	7	2919.61	1214.13	6655.45	8631.91
dicLab1_genemodels_DLAgn_00038950_1	KLEKGEAIDSMIPAQK	586.654	3	15.9291	687.386	1	y	6	5393.34	1438.82	5125.92	12587.4
dicLab1_genemodels_DLAgn_00038950_1	KLEKGEAIDSMIPAQK	586.654	3	15.9291	1202.61	1	y	11	1224.12	1473.23	4186.02	4607.02
dicLab1_genemodels_DLAgn_00038950_1	VISMQQGGNMR	610.797	2	9.79577	1008.43	1	y	9	2.08793e+06	2.03481e+06	2.13921e+06	1.82692e+06
dicLab1_genemodels_DLAgn_00038950_1	VISMQQGGNMR	610.797	2	9.79577	790.362	1	y	7	685554	644417	703089	595659
dicLab1_genemodels_DLAgn_00038950_1	VISMQQGGNMR	610.797	2	9.79577	662.304	1	y	6	649115	608693	681377	563188
dicLab1_genemodels_DLAgn_00038950_1	VISMQQGGNMR	610.797	2	9.79577	921.403	1	y	8	332078	316038	330905	279584
dicLab1_genemodels_DLAgn_00038950_1	VISMQQGGNMR	610.797	2	9.79577	1121.52	1	y	10
dicLab1_genemodels_DLAgn_00038950_1	IEAIFKK	424.766	2	11.3169	606.397	1	y	5	95504.7	93612.2	210651	168128
dicLab1_genemodels_DLAgn_00038950_1	IEAIFKK	424.766	2	11.3169	735.44	1	y	6	58489.7	55579.7	128459	98973.5
dicLab1_genemodels_DLAgn_00038950_1	IEAIFKK	424.766	2	11.3169	535.36	1	y	4
dicLab1_genemodels_DLAgn_00038950_1	IEAIFKK	424.766	2	11.3169	424.766	2	y	7	333289	307139	679711	547563
dicLab1_genemodels_DLAgn_00038950_1	IEAIFKK	424.766	2	11.3169	702.419	1	b	6
dicLab1_genemodels_DLAgn_00038950_1	HGGYKPTDKHKTDLNFENLKGGDDLDPNYVLSSR	639.318	6	22.9336	724.852	4	b	26				557.257
dicLab1_genemodels_DLAgn_00038950_1	HGGYKPTDKHKTDLNFENLKGGDDLDPNYVLSSR	639.318	6	22.9336	724.399	1	y	6	35690.5	43200.6	30431.7	31001
dicLab1_genemodels_DLAgn_00038950_1	HGGYKPTDKHKTDLNFENLKGGDDLDPNYVLSSR	639.318	6	22.9336	966.134	3	b	26
dicLab1_genemodels_DLAgn_00038950_1	HGGYKPTDKHKTDLNFENLKGGDDLDPNYVLSSR	639.318	6	22.9336	838.442	1	y	7	30551	33401.4	23049.2	16925.2
dicLab1_genemodels_DLAgn_00038950_1	HGGYKPTDKHKTDLNFENLKGGDDLDPNYVLSSR	639.318	6	22.9336	733.363	2	b	13	3735.4	4336.26		3484.88
dicLab1_genemodels_DLAgn_00038950_1	GEAIDSMIPAQK	630.319	2	20.0363	889.445	1	y	8	2.77775e+06	2.61958e+06	2.53112e+06	2.18944e+06
dicLab1_genemodels_DLAgn_00038950_1	GEAIDSMIPAQK	630.319	2	20.0363	817.376	1	b	8	1.04047e+06	1.00842e+06	971373	823415
dicLab1_genemodels_DLAgn_00038950_1	GEAIDSMIPAQK	630.319	2	20.0363	774.418	1	y	7	934321	881712	857594	731928
dicLab1_genemodels_DLAgn_00038950_1	GEAIDSMIPAQK	630.319	2	20.0363	1002.53	1	y	9	595013	582946	557741	467349
dicLab1_genemodels_DLAgn_00038950_1	GEAIDSMIPAQK	630.319	2	20.0363	1073.57	1	y	10	358744	343562	330678	282036
dicLab1_genemodels_DLAgn_00230800_1	IPYADFK	427.226	2	17.7373	740.361	1	y	6	1.63477e+06	2.0217e+06	1.51983e+06	2.24508e+06
dicLab1_genemodels_DLAgn_00230800_1	IPYADFK	427.226	2	17.7373	643.309	1	y	5	785592	990463	727564	1.1076e+06
dicLab1_genemodels_DLAgn_00230800_1	IPYADFK	427.226	2	17.7373	560.271	1	b	5	753663	924896	688347	1.05644e+06
dicLab1_genemodels_DLAgn_00230800_1	IPYADFK	427.226	2	17.7373	480.245	1	y	4	211169	244526	190872	293156
dicLab1_genemodels_DLAgn_00230800_1	IPYADFK	427.226	2	17.7373	707.34	1	b	6
dicLab1_genemodels_DLAgn_00230800_1	AGLLGVLEEMRDEK	520.608	3	36.8917	603.295	2	y	10	848604	903170	679313	1.23374e+06
dicLab1_genemodels_DLAgn_00230800_1	AGLLGVLEEMRDEK	520.608	3	36.8917	659.837	2	y	11	544169	589983	434450	807721
dicLab1_genemodels_DLAgn_00230800_1	AGLLGVLEEMRDEK	520.608	3	36.8917	936.409	1	y	7	193384	209927	160484	283082
dicLab1_genemodels_DLAgn_00230800_1	AGLLGVLEEMRDEK	520.608	3	36.8917	1049.49	1	y	8	178214	191489	140785	254192
dicLab1_genemodels_DLAgn_00230800_1	AGLLGVLEEMRDEK	520.608	3	36.8917	744.89	2	y	13	174862	193525	148650	257872
dicLab1_genemodels_DLAgn_00230800_1	AGLLGVLEEMRDEKLATLVTMTQALC[PPa]R	758.904	4	48.0996	994.481	1	y	8	4994.1	43326.5	24290.3	54195.6
dicLab1_genemodels_DLAgn_00230800_1	AGLLGVLEEMRDEKLATLVTMTQALC[PPa]R	758.904	4	48.0996	893.461	3	y	23		28769.1	10644.2	31201.3
dicLab1_genemodels_DLAgn_00230800_1	AGLLGVLEEMRDEKLATLVTMTQALC[PPa]R	758.904	4	48.0996	1169.63	1	b	11	768.742	5209.78		2709.91
dicLab1_genemodels_DLAgn_00230800_1	AGLLGVLEEMRDEKLATLVTMTQALC[PPa]R	758.904	4	48.0996	1093.55	1	y	9	687.447	8345.54	5732.57	12017.6
dicLab1_genemodels_DLAgn_00230800_1	AGLLGVLEEMRDEKLATLVTMTQALC[PPa]R	758.904	4	48.0996	1070.59	2	b	20	393.246	9422.5		10083.9
dicLab1_genemodels_DLAgn_00230800_1	IKPLLQSAETEKELAEMKDNYEK	677.602	4	24.0272	822.74	3	y	21	63066	63489.2	70760.9	142329
dicLab1_genemodels_DLAgn_00230800_1	IKPLLQSAETEKELAEMKDNYEK	677.602	4	24.0272	1007.97	2	y	17	11214.1	8719.39	9944.32	25409.3
dicLab1_genemodels_DLAgn_00230800_1	IKPLLQSAETEKELAEMKDNYEK	677.602	4	24.0272	1127.5	1	y	9	7282.49	7954.54	10028.3	22921.4
dicLab1_genemodels_DLAgn_00230800_1	IKPLLQSAETEKELAEMKDNYEK	677.602	4	24.0272	1056.47	1	y	8	7440.51	5531.43	8141.93	19793.4
dicLab1_genemodels_DLAgn_00230800_1	IKPLLQSAETEKELAEMKDNYEK	677.602	4	24.0272	927.424	1	y	7	6121.01	7498.82	6675.96	17502.9
dicLab1_genemodels_DLAgn_00230800_1	AGLLGVLEEMR	594.326	2	41.266	833.419	1	y	7	3.26213e+06	3.3767e+06	2.28775e+06	3.43387e+06
dicLab1_genemodels_DLAgn_00230800_1	AGLLGVLEEMR	594.326	2	41.266	677.329	1	y	5	1.4959e+06	1.55173e+06	1.04531e+06	1.58625e+06
dicLab1_genemodels_DLAgn_00230800_1	AGLLGVLEEMR	594.326	2	41.266	946.503	1	y	8	872763	909020	613301	931064
dicLab1_genemodels_DLAgn_00230800_1	AGLLGVLEEMR	594.326	2	41.266	776.397	1	y	6	580143	622437	416528	627151
dicLab1_genemodels_DLAgn_00230800_1	AGLLGVLEEMR	594.326	2	41.266	624.408	1	b	7	174154	187379	134071	189720
dicLab1_genemodels_DLAgn_00230800_1	KGGSMQTVSSQFR	471.57	3	9.60952	624.31	1	y	5	795388	1.01004e+06	739744	1.3367e+06
dicLab1_genemodels_DLAgn_00230800_1	KGGSMQTVSSQFR	471.57	3	9.60952	537.278	1	y	4	128218	162270	121860	216203
dicLab1_genemodels_DLAgn_00230800_1	KGGSMQTVSSQFR	471.57	3	9.60952	690.324	1	b	7	197909	243321	175713	294643
dicLab1_genemodels_DLAgn_00230800_1	KGGSMQTVSSQFR	471.57	3	9.60952	589.276	1	b	6	88401.1	115837	79667.2	149897
dicLab1_genemodels_DLAgn_00230800_1	KGGSMQTVSSQFR	471.57	3	9.60952	824.426	1	y	7	82412.2	108841	76493.6	130329
dicLab1_genemodels_DLAgn_00230800_1	GGSMQTVSSQFR	642.804	2	13.3331	824.426	1	y	7	1.10701e+06	1.42559e+06	953198	1.49021e+06
dicLab1_genemodels_DLAgn_00230800_1	GGSMQTVSSQFR	642.804	2	13.3331	952.485	1	y	8	665776	859410	564112	901303
dicLab1_genemodels_DLAgn_00230800_1	GGSMQTVSSQFR	642.804	2	13.3331	723.378	1	y	6	631295	807742	537245	852766
dicLab1_genemodels_DLAgn_00230800_1	GGSMQTVSSQFR	642.804	2	13.3331	661.297	1	b	7	183879	238957	156959	252427
dicLab1_genemodels_DLAgn_00230800_1	GGSMQTVSSQFR	642.804	2	13.3331	748.329	1	b	8	56427.9	75111.5		78503.9
dicLab1_genemodels_DLAgn_00168130_1	C[PPa]SELEEELKTVTNNLK	640.991	3	33.952	789.446	1	y	7	38319.9	28122.6	33904.3	30077
dicLab1_genemodels_DLAgn_00168130_1	C[PPa]SELEEELKTVTNNLK	640.991	3	33.952	830.444	2	y	14	31201.5	22261.8	28258.8	24948.1
dicLab1_genemodels_DLAgn_00168130_1	C[PPa]SELEEELKTVTNNLK	640.991	3	33.952	873.96	2	y	15	21388.6	15187.3	19932.3	15341.5
dicLab1_genemodels_DLAgn_00168130_1	C[PPa]SELEEELKTVTNNLK	640.991	3	33.952	765.922	2	y	13	19108.7	14660.1	16967.9	14533.9
dicLab1_genemodels_DLAgn_00168130_1	C[PPa]SELEEELKTVTNNLK	640.991	3	33.952	917.541	1	y	8	19029.3	13184.4	16701.7	17819.7
dicLab1_genemodels_DLAgn_00168130_1	LKGTEDELDKYSEALKDAQEKLELAEK	619.523	5	33.1769	713.857	4	y	25	19339.1	16505.9	17982.2	11598.9
dicLab1_genemodels_DLAgn_00168130_1	LKGTEDELDKYSEALKDAQEKLELAEK	619.523	5	33.1769	702.403	1	y	6	19813.7	12961.7	17228	10308.2
dicLab1_genemodels_DLAgn_00168130_1	LKGTEDELDKYSEALKDAQEKLELAEK	619.523	5	33.1769	701.383	2	y	12	4353.31	4039.42	5563.86	3658
dicLab1_genemodels_DLAgn_00168130_1	LKGTEDELDKYSEALKDAQEKLELAEK	619.523	5	33.1769	644.325	1	b	6	8770.44	4637.09	7649.92	6269.48
dicLab1_genemodels_DLAgn_00168130_1	LKGTEDELDKYSEALKDAQEKLELAEK	619.523	5	33.1769	773.368	1	b	7	8700.7	6120.12	5004.49	4102.16
dicLab1_genemodels_DLAgn_00168130_1	KLKGTEDELDKYSEALKDAQEKLELAEK	537.786	6	31.3709	589.319	1	y	5	253.631	105.006		248.662
dicLab1_genemodels_DLAgn_00168130_1	KLKGTEDELDKYSEALKDAQEKLELAEK	537.786	6	31.3709	637.335	2	y	11	580.098		570.635	2421.74
dicLab1_genemodels_DLAgn_00168130_1	KLKGTEDELDKYSEALKDAQEKLELAEK	537.786	6	31.3709	854.425	2	b	15		471.071		53.342
dicLab1_genemodels_DLAgn_00168130_1	KLKGTEDELDKYSEALKDAQEKLELAEK	537.786	6	31.3709	702.403	1	y	6	329.509	547.209	258.248	1406.9
dicLab1_genemodels_DLAgn_00168130_1	KLKGTEDELDKYSEALKDAQEKLELAEK	537.786	6	31.3709	571.287	5	y	25	364.4	428.539		110.303
dicLab1_genemodels_DLAgn_00168130_1	KLVIIEGDLER	642.88	2	21.8445	1043.57	1	y	9	929948	869292	638213	436242
dicLab1_genemodels_DLAgn_00168130_1	KLVIIEGDLER	642.88	2	21.8445	944.505	1	y	8	863220	787158	568878	398899
dicLab1_genemodels_DLAgn_00168130_1	KLVIIEGDLER	642.88	2	21.8445	831.421	1	y	7	750722	704529	520152	365249
dicLab1_genemodels_DLAgn_00168130_1	KLVIIEGDLER	642.88	2	21.8445	1156.66	1	y	10	452045	411055	306701	215613
dicLab1_genemodels_DLAgn_00168130_1	KLVIIEGDLER	642.88	2	21.8445	718.337	1	y	6	458643	426268	329162	218914
dicLab1_genemodels_DLAgn_00168130_1	LVIIEGDLER	578.832	2	25.2639	944.505	1	y	8	3.13289e+06	2.80892e+06	1.93968e+06	1.31024e+06
dicLab1_genemodels_DLAgn_00168130_1	LVIIEGDLER	578.832	2	25.2639	831.421	1	y	7	2.53196e+06	2.31206e+06	1.56678e+06	1.05774e+06
dicLab1_genemodels_DLAgn_00168130_1	LVIIEGDLER	578.832	2	25.2639	718.337	1	y	6	2.5503e+06	2.26985e+06	1.55816e+06	1.07175e+06
dicLab1_genemodels_DLAgn_00168130_1	LVIIEGDLER	578.832	2	25.2639	589.294	1	y	5	1.38207e+06	1.21784e+06	834280	564228
dicLab1_genemodels_DLAgn_00168130_1	LVIIEGDLER	578.832	2	25.2639	1043.57	1	y	9	170601	153927	106120	72392.1
dicLab1_genemodels_DLAgn_00168130_1	KATDAEGDVASLNR	482.911	3	8.34878	788.342	1	b	8	808616	814144	666036	358085
dicLab1_genemodels_DLAgn_00168130_1	KATDAEGDVASLNR	482.911	3	8.34878	560.315	1	y	5	875156	837905	695997	382160
dicLab1_genemodels_DLAgn_00168130_1	KATDAEGDVASLNR	482.911	3	8.34878	887.411	1	b	9	327400	314133	264281	149139
dicLab1_genemodels_DLAgn_00168130_1	KATDAEGDVASLNR	482.911	3	8.34878	616.294	1	b	6	108115	107873	86055.6	45819.7
dicLab1_genemodels_DLAgn_00168130_1	KATDAEGDVASLNR	482.911	3	8.34878	958.448	1	b	10	56247	54148	44399.9	22808.5
dicLab1_genemodels_DLAgn_00168130_1	GTEDELDKYSEALKDAQEKLELAEK	713.857	4	35.1812	898.783	3	y	23	11550	8266.38	7329.19	6810.86
dicLab1_genemodels_DLAgn_00168130_1	GTEDELDKYSEALKDAQEKLELAEK	713.857	4	35.1812	1273.66	1	y	11	8001.51	6256.35	8533.02	5277.29
dicLab1_genemodels_DLAgn_00168130_1	GTEDELDKYSEALKDAQEKLELAEK	713.857	4	35.1812	817.427	3	y	21	3794.93	4670.28	3252.6	2033.28
dicLab1_genemodels_DLAgn_00168130_1	GTEDELDKYSEALKDAQEKLELAEK	713.857	4	35.1812	983.012	2	y	17	5844.99	3987.1	3920.86	3028
dicLab1_genemodels_DLAgn_00168130_1	GTEDELDKYSEALKDAQEKLELAEK	713.857	4	35.1812	855.769	3	y	22	10145.5	6873.28	8778.46	6491.85
dicLab1_genemodels_DLAgn_00168130_1	KLVIIEGD	443.766	2	20.293	567.423	1	b	5		7114.38		1138.61
dicLab1_genemodels_DLAgn_00168130_1	KLVIIEGD	443.766	2	20.293	696.465	1	b	6	7071.64	6919.12	5668.55	1842.32
dicLab1_genemodels_DLAgn_00168130_1	KLVIIEGD	443.766	2	20.293	753.487	1	b	7				1278.68
dicLab1_genemodels_DLAgn_00168130_1	KLVIIEGD	443.766	2	20.293	454.339	1	b	4	101498	77692.5	112664	10608.1
dicLab1_genemodels_DLAgn_00168130_1	KLVIIEGD	443.766	2	20.293	546.277	1	y	5	42674.4	33920.2	41874.2	5430.89
sp|P0AEY0|MALE_ECO57	AGLTFLVDLIK	595.363	2	48.124	847.529	1	y	7	2.57382e+06	2.06925e+06	2.20637e+06	1.8576e+06
sp|P0AEY0|MALE_ECO57	AGLTFLVDLIK	595.363	2	48.124	948.576	1	y	8	2.36844e+06	1.86604e+06	2.07918e+06	1.74748e+06
sp|P0AEY0|MALE_ECO57	AGLTFLVDLIK	595.363	2	48.124	700.46	1	y	6	2.10983e+06	1.61894e+06	1.81551e+06	1.4803e+06
sp|P0AEY0|MALE_ECO57	AGLTFLVDLIK	595.363	2	48.124	603.35	1	b	6	273346	211014	225106	188053
sp|P0AEY0|MALE_ECO57	AGLTFLVDLIK	595.363	2	48.124	930.529	1	b	9	151255	125210	131348	105080
sp|P0AEY0|MALE_ECO57	LIAYPIAVEALSLIYNK	946.051	2	48.1727	1430.83	1	y	13	2.00787e+06	1.73963e+06	1.84044e+06	1.40133e+06
sp|P0AEY0|MALE_ECO57	LIAYPIAVEALSLIYNK	946.051	2	48.1727	1220.69	1	y	11	445817	339132	368822	268872
sp|P0AEY0|MALE_ECO57	LIAYPIAVEALSLIYNK	946.051	2	48.1727	1050.58	1	y	9	410857	324234	353091	257568
sp|P0AEY0|MALE_ECO57	LIAYPIAVEALSLIYNK	946.051	2	48.1727	1149.65	1	y	10	350692	262705	301673	213523
sp|P0AEY0|MALE_ECO57	LIAYPIAVEALSLIYNK	946.051	2	48.1727	1333.77	1	y	12	109735	92050.6	98412.8	74145.9
sp|P0AEY0|MALE_ECO57	FGGYAQSGLLAEITPDKAFQDKLYPFTWDAVR	901.958	4	46.6669	991.5	1	y	8	1220.03		944.028	685.374
sp|P0AEY0|MALE_ECO57	FGGYAQSGLLAEITPDKAFQDKLYPFTWDAVR	901.958	4	46.6669	1154.56	1	y	9	991.351	186.279		680.036
sp|P0AEY0|MALE_ECO57	FGGYAQSGLLAEITPDKAFQDKLYPFTWDAVR	901.958	4	46.6669	1306.16	2	y	22	493.332	194.79	199.472	173.281
sp|P0AEY0|MALE_ECO57	FGGYAQSGLLAEITPDKAFQDKLYPFTWDAVR	901.958	4	46.6669	1037.2	3	y	27	367.806			3646.1
sp|P0AEY0|MALE_ECO57	FGGYAQSGLLAEITPDKAFQDKLYPFTWDAVR	901.958	4	46.6669	1099.06	2	y	18	93.5538	800.969	238.925	975.505
sp|P0AEY0|MALE_ECO57	VNYGVTVLPTFK	669.377	2	31.9749	805.482	1	y	7	2.40986e+06	1.91279e+06	1.84907e+06	1.38255e+06
sp|P0AEY0|MALE_ECO57	VNYGVTVLPTFK	669.377	2	31.9749	1124.64	1	y	10	1.30561e+06	1.0381e+06	1.02303e+06	743225
sp|P0AEY0|MALE_ECO57	VNYGVTVLPTFK	669.377	2	31.9749	961.572	1	y	9	1.45926e+06	1.19637e+06	1.15259e+06	840043
sp|P0AEY0|MALE_ECO57	VNYGVTVLPTFK	669.377	2	31.9749	704.434	1	y	6	531424	418842	406324	304366
sp|P0AEY0|MALE_ECO57	VNYGVTVLPTFK	669.377	2	31.9749	904.55	1	y	8	489659	394902	381716	286718
sp|P0AEY0|MALE_ECO57	GQPSKPFVGVLSAGINAASPNK	713.723	3	28.3005	871.463	1	y	9	1.31594e+06	1.05977e+06	1.10383e+06	927854
sp|P0AEY0|MALE_ECO57	GQPSKPFVGVLSAGINAASPNK	713.723	3	28.3005	1029.53	1	y	11	833159	681311	675868	577907
sp|P0AEY0|MALE_ECO57	GQPSKPFVGVLSAGINAASPNK	713.723	3	28.3005	942.5	1	y	10	494994	410798	420534	357810
sp|P0AEY0|MALE_ECO57	GQPSKPFVGVLSAGINAASPNK	713.723	3	28.3005	977.541	2	y	20	310815	269108	265592	213017
sp|P0AEY0|MALE_ECO57	GQPSKPFVGVLSAGINAASPNK	713.723	3	28.3005	847.965	2	b	18	177278	137946	144522	118691
sp|P0AEY0|MALE_ECO57	FPQVAATGDGPDIIFWAHDR	738.364	3	37.0985	831.39	1	y	6	1.40211e+06	1.00621e+06	1.01345e+06	784691
sp|P0AEY0|MALE_ECO57	FPQVAATGDGPDIIFWAHDR	738.364	3	37.0985	944.474	1	y	7	850239	622075	607941	485505
sp|P0AEY0|MALE_ECO57	FPQVAATGDGPDIIFWAHDR	738.364	3	37.0985	1156.53	1	b	12	569813	412108	415161	324196
sp|P0AEY0|MALE_ECO57	FPQVAATGDGPDIIFWAHDR	738.364	3	37.0985	1269.64	1	y	10	300700	212118	219231	187936
sp|P0AEY0|MALE_ECO57	FPQVAATGDGPDIIFWAHDR	738.364	3	37.0985	871.418	2	y	16	292563	191596	214016	172770
sp|P0AEY0|MALE_ECO57	GQPSKPFVGVLSAGINAASPNKELAK	645.859	4	28.3879	799.116	3	y	24		611.068	1535.91	2350.97
sp|P0AEY0|MALE_ECO57	GQPSKPFVGVLSAGINAASPNKELAK	645.859	4	28.3879	735.899	2	y	15	447.767	2133.22	2316.27	1776.6
sp|P0AEY0|MALE_ECO57	GQPSKPFVGVLSAGINAASPNKELAK	645.859	4	28.3879	799.467	1	y	7	1129.14	1584.9	3896.95	3173.46
sp|P0AEY0|MALE_ECO57	GQPSKPFVGVLSAGINAASPNKELAK	645.859	4	28.3879	1042.08	2	y	21		619.488	639.239	1207.55
sp|P0AEY0|MALE_ECO57	GQPSKPFVGVLSAGINAASPNKELAK	645.859	4	28.3879	1142.62	1	y	11	656.324	2150.9	3409.52	3315.58
sp|P0AEY0|MALE_ECO57	DKPLGAVALK	506.314	2	14.0197	768.498	1	y	8	1.00776e+06	887222	1.23161e+06	885759
sp|P0AEY0|MALE_ECO57	DKPLGAVALK	506.314	2	14.0197	558.361	1	y	6	113228	99042.1	137788	102834
sp|P0AEY0|MALE_ECO57	DKPLGAVALK	506.314	2	14.0197	671.445	1	y	7	79826.1	68193.1	96657.8	64916.2
sp|P0AEY0|MALE_ECO57	DKPLGAVALK	506.314	2	14.0197	752.43	1	b	8
sp|P0AEY0|MALE_ECO57	DKPLGAVALK	506.314	2	14.0197	865.514	1	b	9
sp|P0AEY0|MALE_ECO57	TAVINAASGR	480.267	2	6.71122	575.29	1	y	6	232249	225495	319520	190782
sp|P0AEY0|MALE_ECO57	TAVINAASGR	480.267	2	6.71122	688.374	1	y	7	226933	228153	331198	199185
sp|P0AEY0|MALE_ECO57	TAVINAASGR	480.267	2	6.71122	787.442	1	y	8	129950	137718	198773	118400
sp|P0AEY0|MALE_ECO57	TAVINAASGR	480.267	2	6.71122	570.325	1	b	6	13985.7	11881.7	16929.8	12183.3
sp|P0AEY0|MALE_ECO57	TAVINAASGR	480.267	2	6.71122	272.16	1	b	3	113819	108864	157539	99885
sp|P0AEY0|MALE_ECO57	GEIMPNIPQMSAFWYAVR	1055.52	2	47.8463	1355.66	1	y	11		2.13627e+06
sp|P0AEY0|MALE_ECO57	GEIMPNIPQMSAFWYAVR	1055.52	2	47.8463	1130.55	1	y	9	155668	100100	118954
sp|P0AEY0|MALE_ECO57	GEIMPNIPQMSAFWYAVR	1055.52	2	47.8463	1468.74	1	y	12				10026.5
sp|P0AEY0|MALE_ECO57	GEIMPNIPQMSAFWYAVR	1055.52	2	47.8463	1258.6	1	y	10	75898.5		76155.4
sp|P0AEY0|MALE_ECO57	GEIMPNIPQMSAFWYAVR	1055.52	2	47.8463	1416.67	1	b	13				9691.31
sp|P0AEY0|MALE_ECO57	AFQDKLYPFTWDAVR	619.649	3	34.6896	866.441	1	b	7	7544.37		11727.8	11377.5
sp|P0AEY0|MALE_ECO57	AFQDKLYPFTWDAVR	619.649	3	34.6896	747.378	1	y	6	11246.1		8382.58	13038.6
sp|P0AEY0|MALE_ECO57	AFQDKLYPFTWDAVR	619.649	3	34.6896	646.331	1	y	5	10346.6	714.662	8050.95	9152.77
sp|P0AEY0|MALE_ECO57	AFQDKLYPFTWDAVR	619.649	3	34.6896	991.5	1	y	8	10337.8	5614.78	4655.32	5727.48
sp|P0AEY0|MALE_ECO57	AFQDKLYPFTWDAVR	619.649	3	34.6896	894.447	1	y	7	2851.58	1014.13	3636.47	5268.91
sp|P0AEY0|MALE_ECO57	LYPFTWDAVR	634.327	2	34.522	991.5	1	y	8	2.83786e+06	2.09303e+06	2.13951e+06	1.57166e+06
sp|P0AEY0|MALE_ECO57	LYPFTWDAVR	634.327	2	34.522	747.378	1	y	6	1.28911e+06	955678	974020	733864
sp|P0AEY0|MALE_ECO57	LYPFTWDAVR	634.327	2	34.522	894.447	1	y	7	669875	484593	505541	362568
sp|P0AEY0|MALE_ECO57	LYPFTWDAVR	634.327	2	34.522	646.331	1	y	5	441424	328280	327427	239213
sp|P0AEY0|MALE_ECO57	LYPFTWDAVR	634.327	2	34.522	496.253	2	y	8	2.78234e+06	1.9987e+06	2.03904e+06	1.5506e+06
dicLab1_genemodels_DLAgn_00059000_1	VINDNFGIIEGLMSTVHAITATQK	858.12	3	48.1519	1180.6	2	y	22	698587	695236	644931	736449
dicLab1_genemodels_DLAgn_00059000_1	VINDNFGIIEGLMSTVHAITATQK	858.12	3	48.1519	935.509	2	y	18	689943	786863	723132	830660
dicLab1_genemodels_DLAgn_00059000_1	VINDNFGIIEGLMSTVHAITATQK	858.12	3	48.1519	869.484	1	y	8	549808	582662	550864	607076
dicLab1_genemodels_DLAgn_00059000_1	VINDNFGIIEGLMSTVHAITATQK	858.12	3	48.1519	1156.63	1	y	11	380831	406660	379737	441067
dicLab1_genemodels_DLAgn_00059000_1	VINDNFGIIEGLMSTVHAITATQK	858.12	3	48.1519	1287.67	1	y	12	305272	335666	321840	340771
dicLab1_genemodels_DLAgn_00059000_1	GASQNIIPASTGAAK	693.373	2	13.3209	702.378	1	y	8	4.85228e+06	5.76235e+06	5.19162e+06	5.43858e+06
dicLab1_genemodels_DLAgn_00059000_1	GASQNIIPASTGAAK	693.373	2	13.3209	815.462	1	y	9	3.23872e+06	3.98663e+06	3.45645e+06	3.51639e+06
dicLab1_genemodels_DLAgn_00059000_1	GASQNIIPASTGAAK	693.373	2	13.3209	1042.59	1	y	11	910593	1.149e+06	1.00136e+06	1.0071e+06
dicLab1_genemodels_DLAgn_00059000_1	GASQNIIPASTGAAK	693.373	2	13.3209	928.546	1	y	10	772062	998934	852835	865806
dicLab1_genemodels_DLAgn_00059000_1	GASQNIIPASTGAAK	693.373	2	13.3209	852.457	1	b	9
dicLab1_genemodels_DLAgn_00059000_1	VIPELNGK	435.258	2	13.9848	657.357	1	y	6	3.05224e+06	4.00925e+06	4.32586e+06	3.9973e+06
dicLab1_genemodels_DLAgn_00059000_1	VIPELNGK	435.258	2	13.9848	560.304	1	y	5
dicLab1_genemodels_DLAgn_00059000_1	VIPELNGK	435.258	2	13.9848	770.441	1	y	7
dicLab1_genemodels_DLAgn_00059000_1	VIPELNGK	435.258	2	13.9848	329.182	2	y	6	1.3239e+06	1.75924e+06	1.93812e+06	1.7994e+06
dicLab1_genemodels_DLAgn_00059000_1	VIPELNGK	435.258	2	13.9848	318.177	1	y	3
dicLab1_genemodels_DLAgn_00059000_1	LTGMAFRVPTPNVSVVDLTVR	758.088	3	39.9263	1029.56	2	y	19	3547.36	2685.26
dicLab1_genemodels_DLAgn_00059000_1	LTGMAFRVPTPNVSVVDLTVR	758.088	3	39.9263	888.515	1	y	8	6548.23	7302.72	6295.24	7257.07
dicLab1_genemodels_DLAgn_00059000_1	LTGMAFRVPTPNVSVVDLTVR	758.088	3	39.9263	1074.58	1	b	10	2444.96	4241.87	3626.07	3080.45
dicLab1_genemodels_DLAgn_00059000_1	LTGMAFRVPTPNVSVVDLTVR	758.088	3	39.9263	935.531	2	y	17	3675.76	5116.52	4709.19	4101.07
dicLab1_genemodels_DLAgn_00059000_1	LTGMAFRVPTPNVSVVDLTVR	758.088	3	39.9263	801.483	1	y	7			2314.22
dicLab1_genemodels_DLAgn_00059000_1	LVTWYDNEFAYSNR	889.413	2	28.8866	1115.48	1	y	9	2.4221e+06	2.62322e+06	2.25519e+06	2.15789e+06
dicLab1_genemodels_DLAgn_00059000_1	LVTWYDNEFAYSNR	889.413	2	28.8866	1278.54	1	y	10	3.26842e+06	3.57983e+06	3.08412e+06	3.00074e+06
dicLab1_genemodels_DLAgn_00059000_1	LVTWYDNEFAYSNR	889.413	2	28.8866	1000.45	1	y	8	1.10699e+06	1.24614e+06	1.04198e+06	1.01812e+06
dicLab1_genemodels_DLAgn_00059000_1	LVTWYDNEFAYSNR	889.413	2	28.8866	1464.62	1	y	11	974459	1.06971e+06	906489	881158
dicLab1_genemodels_DLAgn_00059000_1	LVTWYDNEFAYSNR	889.413	2	28.8866	1021.46	1	b	8	187308	202208	172408	170381
dicLab1_genemodels_DLAgn_00059000_1	VC[PPa]DLMAHMAAKE	463.882	3	16.9897	645.786	2	y	11	26911	28403.5	42147.9	49081.5
dicLab1_genemodels_DLAgn_00059000_1	VC[PPa]DLMAHMAAKE	463.882	3	16.9897	558.762	2	y	10	22184.8	20955.7	30278.1	41651.9
dicLab1_genemodels_DLAgn_00059000_1	VC[PPa]DLMAHMAAKE	463.882	3	16.9897	686.315	2	b	12	5654	6456.62	9600.74	12581.3
dicLab1_genemodels_DLAgn_00059000_1	VC[PPa]DLMAHMAAKE	463.882	3	16.9897	549.27	1	y	5	6857.1	8994.81	12625.8	18427.1
dicLab1_genemodels_DLAgn_00059000_1	VC[PPa]DLMAHMAAKE	463.882	3	16.9897	841.37	1	b	7	6467.2	6743.8	10342.2	13436
dicLab1_genemodels_DLAgn_00059000_1	VPTPNVSVVDLTVR	748.428	2	31.5696	1198.68	1	y	11	2.74169e+06	3.07909e+06	2.73028e+06	2.58809e+06
dicLab1_genemodels_DLAgn_00059000_1	VPTPNVSVVDLTVR	748.428	2	31.5696	888.515	1	y	8	2.00008e+06	2.27688e+06	2.05354e+06	1.91311e+06
dicLab1_genemodels_DLAgn_00059000_1	VPTPNVSVVDLTVR	748.428	2	31.5696	1299.73	1	y	12	1.05161e+06	1.17553e+06	1.04349e+06	977397
dicLab1_genemodels_DLAgn_00059000_1	VPTPNVSVVDLTVR	748.428	2	31.5696	987.583	1	y	9	678301	783652	723081	651013
dicLab1_genemodels_DLAgn_00059000_1	VPTPNVSVVDLTVR	748.428	2	31.5696	801.483	1	y	7	477811	582214	528195	494140
dicLab1_genemodels_DLAgn_00059000_1	LTGMAFR	398.213	2	15.8732	581.286	1	y	5	2.67814e+06	3.42632e+06	3.45189e+06	3.18361e+06
dicLab1_genemodels_DLAgn_00059000_1	LTGMAFR	398.213	2	15.8732	682.334	1	y	6	1.15059e+06	1.50619e+06	1.51002e+06	1.39855e+06
dicLab1_genemodels_DLAgn_00059000_1	LTGMAFR	398.213	2	15.8732	524.265	1	y	4	160959	215161	226276	202592
dicLab1_genemodels_DLAgn_00059000_1	LTGMAFR	398.213	2	15.8732	272.16	1	b	3
dicLab1_genemodels_DLAgn_00059000_1	LTGMAFR	398.213	2	15.8732	341.671	2	y	6
dicLab1_genemodels_DLAgn_00059000_1	VVISAPSADAPMFVMGVNHEK	733.703	3	32.3317	865.405	2	y	16	1.9135e+06	1.87902e+06	1.63059e+06	1.64635e+06
dicLab1_genemodels_DLAgn_00059000_1	VVISAPSADAPMFVMGVNHEK	733.703	3	32.3317	1288.62	1	y	11	1.24632e+06	1.30414e+06	1.11209e+06	1.17e+06
dicLab1_genemodels_DLAgn_00059000_1	VVISAPSADAPMFVMGVNHEK	733.703	3	32.3317	1000.98	2	y	19	567557	622026	487253	534740
dicLab1_genemodels_DLAgn_00059000_1	VVISAPSADAPMFVMGVNHEK	733.703	3	32.3317	944.44	2	y	18	558140	612094	502290	550894
dicLab1_genemodels_DLAgn_00059000_1	VVISAPSADAPMFVMGVNHEK	733.703	3	32.3317	900.924	2	y	17	293875	319976	246787	273083
dicLab1_genemodels_DLAgn_00058740_1	VVLAYEPVWAIGTGK	801.948	2	37.0257	928.525	1	y	9	5.04199e+06	4.5655e+06	3.81836e+06	3.25159e+06
dicLab1_genemodels_DLAgn_00058740_1	VVLAYEPVWAIGTGK	801.948	2	37.0257	1220.63	1	y	11	2.73083e+06	2.47242e+06	2.0484e+06	1.68298e+06
dicLab1_genemodels_DLAgn_00058740_1	VVLAYEPVWAIGTGK	801.948	2	37.0257	1057.57	1	y	10	2.30922e+06	2.06905e+06	1.72455e+06	1.42397e+06
dicLab1_genemodels_DLAgn_00058740_1	VVLAYEPVWAIGTGK	801.948	2	37.0257	1291.67	1	y	12	1.7376e+06	1.55586e+06	1.25796e+06	1.03499e+06
dicLab1_genemodels_DLAgn_00058740_1	VVLAYEPVWAIGTGK	801.948	2	37.0257	1404.75	1	y	13	996146	933485	740953	619627
dicLab1_genemodels_DLAgn_00058740_1	TNVSEAVANSVR	623.823	2	14.4107	932.48	1	y	9	3.29366e+06	3.34546e+06	3.1502e+06	2.59007e+06
dicLab1_genemodels_DLAgn_00058740_1	TNVSEAVANSVR	623.823	2	14.4107	716.405	1	y	7	1.50262e+06	1.4782e+06	1.39247e+06	1.14464e+06
dicLab1_genemodels_DLAgn_00058740_1	TNVSEAVANSVR	623.823	2	14.4107	1031.55	1	y	10	1.20028e+06	1.22355e+06	1.11838e+06	912915
dicLab1_genemodels_DLAgn_00058740_1	TNVSEAVANSVR	623.823	2	14.4107	845.448	1	y	8	1.10514e+06	1.08809e+06	1.03651e+06	832894
dicLab1_genemodels_DLAgn_00058740_1	TNVSEAVANSVR	623.823	2	14.4107	645.368	1	y	6	1.07751e+06	1.06336e+06	1.00385e+06	805971
dicLab1_genemodels_DLAgn_00058740_1	GAFTGEISPAMIK	661.345	2	27.0543	945.507	1	y	9	2.31822e+06	2.19193e+06	1.86437e+06	1.50424e+06
dicLab1_genemodels_DLAgn_00058740_1	GAFTGEISPAMIK	661.345	2	27.0543	1046.56	1	y	10	1.36853e+06	1.26122e+06	1.08353e+06	848272
dicLab1_genemodels_DLAgn_00058740_1	GAFTGEISPAMIK	661.345	2	27.0543	759.443	1	y	7	1.20385e+06	1.09718e+06	958954	771207
dicLab1_genemodels_DLAgn_00058740_1	GAFTGEISPAMIK	661.345	2	27.0543	888.486	1	y	8	625902	622436	501590	420412
dicLab1_genemodels_DLAgn_00058740_1	GAFTGEISPAMIK	661.345	2	27.0543	676.33	1	b	7	379469	343833	295878	253925
dicLab1_genemodels_DLAgn_00058740_1	FFVGGNWK	477.745	2	24.2916	660.346	1	y	6	4.10153e+06	3.95571e+06	3.41709e+06	2.50021e+06
dicLab1_genemodels_DLAgn_00058740_1	FFVGGNWK	477.745	2	24.2916	561.278	1	y	5	1.91756e+06	1.9218e+06	1.58838e+06	1.15504e+06
dicLab1_genemodels_DLAgn_00058740_1	FFVGGNWK	477.745	2	24.2916	807.415	1	y	7	588402	582494	494895	361567
dicLab1_genemodels_DLAgn_00058740_1	FFVGGNWK	477.745	2	24.2916	504.257	1	y	4
dicLab1_genemodels_DLAgn_00058740_1	FFVGGNWK	477.745	2	24.2916	394.213	1	b	3	250391	269086	210904	163191
dicLab1_genemodels_DLAgn_00058740_1	SLGELIQTMNGAK	681.358	2	29.4916	749.361	1	y	7	2.19929e+06	1.9583e+06	1.69484e+06	1.29694e+06
dicLab1_genemodels_DLAgn_00058740_1	SLGELIQTMNGAK	681.358	2	29.4916	862.445	1	y	8	2.04054e+06	1.85745e+06	1.5617e+06	1.23999e+06
dicLab1_genemodels_DLAgn_00058740_1	SLGELIQTMNGAK	681.358	2	29.4916	975.529	1	y	9	1.24241e+06	1.13872e+06	947146	764171
dicLab1_genemodels_DLAgn_00058740_1	SLGELIQTMNGAK	681.358	2	29.4916	741.414	1	b	7	184229	166027	141942	118113
dicLab1_genemodels_DLAgn_00058740_1	SLGELIQTMNGAK	681.358	2	29.4916	1104.57	1	y	10	215684	192906	178881	127444
dicLab1_genemodels_DLAgn_00058740_1	FGVAAQNC[PPa]YKVPK	499.262	3	14.518	596.811	2	y	10	1975.06	2297.39	3308.65	3268.29
dicLab1_genemodels_DLAgn_00058740_1	FGVAAQNC[PPa]YKVPK	499.262	3	14.518	674.856	2	y	12	1222.85	1743.04	2202.04	2594.73
dicLab1_genemodels_DLAgn_00058740_1	FGVAAQNC[PPa]YKVPK	499.262	3	14.518	646.345	2	y	11	2493.71	3595.44	1769.07	2632.12
dicLab1_genemodels_DLAgn_00058740_1	FGVAAQNC[PPa]YKVPK	499.262	3	14.518	561.292	2	y	9	661.409	1265.1	2505.41	2283.7
dicLab1_genemodels_DLAgn_00058740_1	FGVAAQNC[PPa]YKVPK	499.262	3	14.518	922.482	1	y	7	546.707	305.514	1079.53	580.999
dicLab1_genemodels_DLAgn_00058740_1	IIYGGSVTGGTC[PPa]K	663.84	2	12.6634	1100.5	1	y	11	3.27658e+06	3.38714e+06	3.12904e+06	2.69838e+06
dicLab1_genemodels_DLAgn_00058740_1	IIYGGSVTGGTC[PPa]K	663.84	2	12.6634	937.441	1	y	10	1.40334e+06	1.45761e+06	1.3154e+06	1.12598e+06
dicLab1_genemodels_DLAgn_00058740_1	IIYGGSVTGGTC[PPa]K	663.84	2	12.6634	880.419	1	y	9	556000	566253	511202	422176
dicLab1_genemodels_DLAgn_00058740_1	IIYGGSVTGGTC[PPa]K	663.84	2	12.6634	736.366	1	y	7	304022	310186	280140	235912
dicLab1_genemodels_DLAgn_00058740_1	IIYGGSVTGGTC[PPa]K	663.84	2	12.6634	823.398	1	y	8	243595	251856	232507	200756
dicLab1_genemodels_DLAgn_00058740_1	TAHALENGLGVIAC[PPa]IGEK	622.996	3	30.3535	804.428	1	y	7	2.43669e+06	2.21581e+06	1.98273e+06	1.74643e+06
dicLab1_genemodels_DLAgn_00058740_1	TAHALENGLGVIAC[PPa]IGEK	622.996	3	30.3535	691.344	1	y	6	2.08608e+06	1.91645e+06	1.70523e+06	1.48951e+06
dicLab1_genemodels_DLAgn_00058740_1	TAHALENGLGVIAC[PPa]IGEK	622.996	3	30.3535	964.485	1	b	10	1.32668e+06	1.2444e+06	1.07191e+06	988677
dicLab1_genemodels_DLAgn_00058740_1	TAHALENGLGVIAC[PPa]IGEK	622.996	3	30.3535	960.518	1	y	9	1.33505e+06	1.23607e+06	1.07244e+06	948646
dicLab1_genemodels_DLAgn_00058740_1	TAHALENGLGVIAC[PPa]IGEK	622.996	3	30.3535	794.379	1	b	8	1.13593e+06	1.04299e+06	903024	843105
dicLab1_genemodels_DLAgn_00058740_1	HVFGESDELIGQK	486.912	3	17.3998	901.369	1	b	8	609922	615429	594484	490020
dicLab1_genemodels_DLAgn_00058740_1	HVFGESDELIGQK	486.912	3	17.3998	1014.45	1	b	9	284532	292219	273729	233304
dicLab1_genemodels_DLAgn_00058740_1	HVFGESDELIGQK	486.912	3	17.3998	570.267	1	b	5	456186	445711	441909	357361
dicLab1_genemodels_DLAgn_00058740_1	HVFGESDELIGQK	486.912	3	17.3998	558.361	1	y	5	474094	459365	447046	365634
dicLab1_genemodels_DLAgn_00058740_1	HVFGESDELIGQK	486.912	3	17.3998	772.326	1	b	7	324507	318222	321898	252155
dicLab1_genemodels_DLAgn_00058740_1	DC[PPa]GVNWVILGHSER	552.603	3	27.1299	683.865	2	y	12	1.09653e+06	1.08099e+06	885276	799197
dicLab1_genemodels_DLAgn_00058740_1	DC[PPa]GVNWVILGHSER	552.603	3	27.1299	811.442	1	y	7	1.08175e+06	1.05315e+06	863800	789845
dicLab1_genemodels_DLAgn_00058740_1	DC[PPa]GVNWVILGHSER	552.603	3	27.1299	585.274	1	y	5	919532	861505	719262	659260
dicLab1_genemodels_DLAgn_00058740_1	DC[PPa]GVNWVILGHSER	552.603	3	27.1299	698.358	1	y	6	807551	779548	638152	584223
dicLab1_genemodels_DLAgn_00058740_1	DC[PPa]GVNWVILGHSER	552.603	3	27.1299	910.51	1	y	8	503254	499427	409352	360294
dicLab1_genemodels_DLAgn_00058740_1	DVDGFLVGGASLKPEFIEIMNAK	817.426	3	45.5103	1191.61	1	y	10	2.46912e+06	1.91353e+06	1.9246e+06	1.43978e+06
dicLab1_genemodels_DLAgn_00058740_1	DVDGFLVGGASLKPEFIEIMNAK	817.426	3	45.5103	852.953	2	y	16	2.23276e+06	1.69955e+06	1.60178e+06	1.26562e+06
dicLab1_genemodels_DLAgn_00058740_1	DVDGFLVGGASLKPEFIEIMNAK	817.426	3	45.5103	1118.59	2	y	21	1.28768e+06	1.06738e+06	1.11475e+06	772115
dicLab1_genemodels_DLAgn_00058740_1	DVDGFLVGGASLKPEFIEIMNAK	817.426	3	45.5103	902.487	2	y	17	1.4466e+06	1.11675e+06	1.08146e+06	871726
dicLab1_genemodels_DLAgn_00058740_1	DVDGFLVGGASLKPEFIEIMNAK	817.426	3	45.5103	959.029	2	y	18	1.37267e+06	1.07833e+06	1.02261e+06	809880
dicLab1_genemodels_DLAgn_00058740_1	VIADNVKDWSK	425.563	3	13.6158	531.764	2	y	9	6278.43	7497.04	7104.76	6597.6
dicLab1_genemodels_DLAgn_00058740_1	VIADNVKDWSK	425.563	3	13.6158	588.306	2	y	10	3213.04	4202.28	7772.82	10225.3
dicLab1_genemodels_DLAgn_00058740_1	VIADNVKDWSK	425.563	3	13.6158	663.346	1	y	5	3251.57	4964.85	4260.19	5217.98
dicLab1_genemodels_DLAgn_00058740_1	VIADNVKDWSK	425.563	3	13.6158	991.484	1	y	8
dicLab1_genemodels_DLAgn_00058740_1	VIADNVKDWSK	425.563	3	13.6158	535.251	1	y	4	926.153	690.624	1176.85	656.156
dicLab1_genemodels_DLAgn_00058740_1	VDPNVEVVC[PPa]GAPTIYLDFVR	1139.08	2	43.8087	1425.72	1	y	12	2.39993e+06	2.01416e+06	1.75905e+06	1.51899e+06
dicLab1_genemodels_DLAgn_00058740_1	VDPNVEVVC[PPa]GAPTIYLDFVR	1139.08	2	43.8087	1251.67	1	y	11	1.56915e+06	1.28969e+06	1.10833e+06	957582
dicLab1_genemodels_DLAgn_00058740_1	VDPNVEVVC[PPa]GAPTIYLDFVR	1139.08	2	43.8087	1465.74	1	b	14				85234.3
dicLab1_genemodels_DLAgn_00058740_1	VDPNVEVVC[PPa]GAPTIYLDFVR	1139.08	2	43.8087	1352.65	1	b	13
dicLab1_genemodels_DLAgn_00058740_1	VDPNVEVVC[PPa]GAPTIYLDFVR	1139.08	2	43.8087	753.378	1	b	7	1.38849e+06	1.16144e+06	1.04288e+06	884395
dicLab1_genemodels_DLAgn_00058740_1	TASPQQAQEVHDKLR	427.725	4	5.6431	548.299	2	y	9	2436.58	500.06	4590.16	4227.52
dicLab1_genemodels_DLAgn_00058740_1	TASPQQAQEVHDKLR	427.725	4	5.6431	512.78	2	y	8	1682.11	170.427	2675.39	4160.57
dicLab1_genemodels_DLAgn_00058740_1	TASPQQAQEVHDKLR	427.725	4	5.6431	612.328	2	y	10	1331.33	592.729	1149.33	1980.21
dicLab1_genemodels_DLAgn_00058740_1	TASPQQAQEVHDKLR	427.725	4	5.6431	668.384	1	y	5	1421.34	428.56	2103.97	3100.19
dicLab1_genemodels_DLAgn_00058740_1	TASPQQAQEVHDKLR	427.725	4	5.6431	531.325	1	y	4	108.503	433.797	1174.1	1833.96
dicLab1_genemodels_DLAgn_00058740_1	DVDGFLVGGASLKPEFIEIMNAKA	841.105	3	45.2966	888.472	2	y	17	6263.29	55829.5	33732.9	48484.1
dicLab1_genemodels_DLAgn_00058740_1	DVDGFLVGGASLKPEFIEIMNAKA	841.105	3	45.2966	1154.11	2	y	22	3311.18	11616.2	8746.33	13992.2
dicLab1_genemodels_DLAgn_00058740_1	DVDGFLVGGASLKPEFIEIMNAKA	841.105	3	45.2966	938.006	2	y	18	1908.29	28429.4	14111.7	26996.6
dicLab1_genemodels_DLAgn_00058740_1	DVDGFLVGGASLKPEFIEIMNAKA	841.105	3	45.2966	1262.64	1	y	11	5250.88
dicLab1_genemodels_DLAgn_00058740_1	DVDGFLVGGASLKPEFIEIMNAKA	841.105	3	45.2966	994.548	2	y	19	5303.08	28163.1	13029.7	21867.7
dicLab1_genemodels_DLAgn_00193180_1	GADPEDVILSAFK	681.351	2	40.7919	1118.61	1	y	10	3.55144e+06	3.23728e+06	2.99131e+06	2.44896e+06
dicLab1_genemodels_DLAgn_00193180_1	GADPEDVILSAFK	681.351	2	40.7919	892.514	1	y	8	2.16144e+06	1.97573e+06	1.83465e+06	1.44746e+06
dicLab1_genemodels_DLAgn_00193180_1	GADPEDVILSAFK	681.351	2	40.7919	1021.56	1	y	9	1.38215e+06	1.27155e+06	1.17816e+06	943613
dicLab1_genemodels_DLAgn_00193180_1	GADPEDVILSAFK	681.351	2	40.7919	777.487	1	y	7	1.0695e+06	1.02891e+06	941252	759770
dicLab1_genemodels_DLAgn_00193180_1	GADPEDVILSAFK	681.351	2	40.7919	1233.64	1	y	11	548588	515337	470026	379658
dicLab1_genemodels_DLAgn_00193180_1	LKGADPEDVILSAFK	534.963	3	38.2247	565.334	1	y	5	1.59605e+06	1.31301e+06	1.28334e+06	1.0565e+06
dicLab1_genemodels_DLAgn_00193180_1	LKGADPEDVILSAFK	534.963	3	38.2247	678.419	1	y	6	1.46586e+06	1.2096e+06	1.21245e+06	945404
dicLab1_genemodels_DLAgn_00193180_1	LKGADPEDVILSAFK	534.963	3	38.2247	826.394	1	b	8	1.08326e+06	916742	894162	711496
dicLab1_genemodels_DLAgn_00193180_1	LKGADPEDVILSAFK	534.963	3	38.2247	925.463	1	b	9	913622	775124	761852	597872
dicLab1_genemodels_DLAgn_00193180_1	LKGADPEDVILSAFK	534.963	3	38.2247	892.514	1	y	8	540010	470153	448150	360830
dicLab1_genemodels_DLAgn_00193180_1	VLDPEATGTIKK	424.578	3	9.86736	530.288	2	y	10	142149	157827	217611	161117
dicLab1_genemodels_DLAgn_00193180_1	VLDPEATGTIKK	424.578	3	9.86736	472.774	2	y	9	106305	111739	161024	109380
dicLab1_genemodels_DLAgn_00193180_1	VLDPEATGTIKK	424.578	3	9.86736	586.83	2	y	11	52765.2	59752	78913.2	52948
dicLab1_genemodels_DLAgn_00193180_1	VLDPEATGTIKK	424.578	3	9.86736	718.446	1	y	7	50392.3	53250.1	68676.9	51697.9
dicLab1_genemodels_DLAgn_00193180_1	VLDPEATGTIKK	424.578	3	9.86736	647.409	1	y	6	32425.6	26262.3	43039	28048.2
dicLab1_genemodels_DLAgn_00193180_1	EFLQELLTTQC[PPa]DR	833.909	2	34.9406	907.43	1	y	7	3.37811e+06	3.1794e+06	2.73333e+06	2.25527e+06
dicLab1_genemodels_DLAgn_00193180_1	EFLQELLTTQC[PPa]DR	833.909	2	34.9406	1020.51	1	y	8	2.11618e+06	2.02278e+06	1.73881e+06	1.46964e+06
dicLab1_genemodels_DLAgn_00193180_1	EFLQELLTTQC[PPa]DR	833.909	2	34.9406	1149.56	1	y	9	2.04877e+06	1.93725e+06	1.69148e+06	1.39749e+06
dicLab1_genemodels_DLAgn_00193180_1	EFLQELLTTQC[PPa]DR	833.909	2	34.9406	1277.62	1	y	10	1.09177e+06	1.05079e+06	930346	754561
dicLab1_genemodels_DLAgn_00193180_1	EFLQELLTTQC[PPa]DR	833.909	2	34.9406	873.472	1	b	7	758373	718205	628575	518161
dicLab1_genemodels_DLAgn_00193180_1	FSAEEIKNMWAAFPPDVAGNVDYK	900.432	3	40.8553	1174.57	1	y	11	54907.6	34222.3	26487.5	52731.6
dicLab1_genemodels_DLAgn_00193180_1	FSAEEIKNMWAAFPPDVAGNVDYK	900.432	3	40.8553	1077.52	1	y	10	4112.3	4129.1	3172.54	15576.5
dicLab1_genemodels_DLAgn_00193180_1	FSAEEIKNMWAAFPPDVAGNVDYK	900.432	3	40.8553	1378.65	1	b	12	2719.14	5895.98	4562.35	4757.85
dicLab1_genemodels_DLAgn_00193180_1	FSAEEIKNMWAAFPPDVAGNVDYK	900.432	3	40.8553	1321.64	1	y	12	4606.57	1205.9	2560.95	1670.99
dicLab1_genemodels_DLAgn_00193180_1	FSAEEIKNMWAAFPPDVAGNVDYK	900.432	3	40.8553	1050.49	1	b	9	1724.8	3257.31		3542.57
dicLab1_genemodels_DLAgn_00193180_1	DVLASMGQLNVK	637.842	2	27.4508	876.461	1	y	8	4.72267e+06	4.42488e+06	3.77009e+06	2.80947e+06
dicLab1_genemodels_DLAgn_00193180_1	DVLASMGQLNVK	637.842	2	27.4508	947.498	1	y	9	3.75777e+06	3.66385e+06	3.00872e+06	2.23221e+06
dicLab1_genemodels_DLAgn_00193180_1	DVLASMGQLNVK	637.842	2	27.4508	658.388	1	y	6	3.0356e+06	2.94372e+06	2.40798e+06	1.78381e+06
dicLab1_genemodels_DLAgn_00193180_1	DVLASMGQLNVK	637.842	2	27.4508	1060.58	1	y	10	1.41764e+06	1.33427e+06	1.11496e+06	815272
dicLab1_genemodels_DLAgn_00193180_1	DVLASMGQLNVK	637.842	2	27.4508	789.429	1	y	7	1.64104e+06	1.56113e+06	1.28539e+06	963890
dicLab1_genemodels_DLAgn_00193180_1	DVLASMGQLNVKNEELEAMIK	778.068	3	37.4238	1003.01	2	y	18	20089.8	16594.7	29342.2	26593.8
dicLab1_genemodels_DLAgn_00193180_1	DVLASMGQLNVKNEELEAMIK	778.068	3	37.4238	967.49	2	y	17	64305.3	41583.8	41873.1	88672.1
dicLab1_genemodels_DLAgn_00193180_1	DVLASMGQLNVKNEELEAMIK	778.068	3	37.4238	1059.55	2	y	19	10732	11959	20635	16755.1
dicLab1_genemodels_DLAgn_00193180_1	DVLASMGQLNVKNEELEAMIK	778.068	3	37.4238	858.453	2	y	15	16039.9	15608.3	19744.1	20871.8
dicLab1_genemodels_DLAgn_00193180_1	DVLASMGQLNVKNEELEAMIK	778.068	3	37.4238	923.974	2	y	16	6586.68	5101	10212	8376
dicLab1_genemodels_DLAgn_00193180_1	PEDVILSAFK	559.808	2	30.289	892.514	1	y	8	432597	450727	389273	281940
dicLab1_genemodels_DLAgn_00193180_1	PEDVILSAFK	559.808	2	30.289	1021.56	1	y	9	239136	271657	240430	174796
dicLab1_genemodels_DLAgn_00193180_1	PEDVILSAFK	559.808	2	30.289	678.419	1	y	6	170534	187960	163014	121261
dicLab1_genemodels_DLAgn_00193180_1	PEDVILSAFK	559.808	2	30.289	565.334	1	y	5	133332	139320	127005	92227.3
dicLab1_genemodels_DLAgn_00193180_1	PEDVILSAFK	559.808	2	30.289	777.487	1	y	7	86418.7	95058.7	85238.2	53004.9
dicLab1_genemodels_DLAgn_00193180_1	NEELEAMIK	538.768	2	20.8567	833.444	1	y	7	2.68906e+06	2.55315e+06	2.55215e+06	1.83682e+06
dicLab1_genemodels_DLAgn_00193180_1	NEELEAMIK	538.768	2	20.8567	704.401	1	y	6	1.49809e+06	1.43369e+06	1.43285e+06	1.03186e+06
dicLab1_genemodels_DLAgn_00193180_1	NEELEAMIK	538.768	2	20.8567	591.317	1	y	5	974993	912065	925039	667818
dicLab1_genemodels_DLAgn_00193180_1	NEELEAMIK	538.768	2	20.8567	962.486	1	y	8	176924	173299	171780	131783
dicLab1_genemodels_DLAgn_00193180_1	NEELEAMIK	538.768	2	20.8567	817.34	1	b	7
dicLab1_genemodels_DLAgn_00193180_1	DDLRDVLASMGQLNVKNEELEAMIK	708.612	4	45.0865	967.49	2	y	17	328.255	1957.56	3745.62
dicLab1_genemodels_DLAgn_00193180_1	DDLRDVLASMGQLNVKNEELEAMIK	708.612	4	45.0865	858.453	2	y	15	2045.88	4040.58	5187.04	1289.79
dicLab1_genemodels_DLAgn_00193180_1	DDLRDVLASMGQLNVKNEELEAMIK	708.612	4	45.0865	714.342	1	b	6	107.116	827.687	4438.52	901.181
dicLab1_genemodels_DLAgn_00193180_1	DDLRDVLASMGQLNVKNEELEAMIK	708.612	4	45.0865	827.426	1	b	7	1213.7	2369.37	5407.08	2461.86
dicLab1_genemodels_DLAgn_00193180_1	DDLRDVLASMGQLNVKNEELEAMIK	708.612	4	45.0865	985.495	1	b	9	954.252	1292.68	3416.9	982.944
dicLab1_genemodels_DLAgn_00193180_1	DDLRDVLASMGQLNVK	591.977	3	39.1247	658.388	1	y	6	1.50826e+06	1.23257e+06	1.2951e+06	1.03226e+06
dicLab1_genemodels_DLAgn_00193180_1	DDLRDVLASMGQLNVK	591.977	3	39.1247	985.495	1	b	9	490572	411255	423913	342199
dicLab1_genemodels_DLAgn_00193180_1	DDLRDVLASMGQLNVK	591.977	3	39.1247	827.426	1	b	7	595477	482683	493202	393196
dicLab1_genemodels_DLAgn_00193180_1	DDLRDVLASMGQLNVK	591.977	3	39.1247	876.461	1	y	8	533784	427786	436722	359509
dicLab1_genemodels_DLAgn_00193180_1	DDLRDVLASMGQLNVK	591.977	3	39.1247	714.342	1	b	6	546061	450511	459609	365097
dicLab1_genemodels_DLAgn_00193180_1	VLDPEATGTIK	572.316	2	14.6428	816.446	1	y	8	3.11882e+06	3.34226e+06	3.04082e+06	2.38136e+06
dicLab1_genemodels_DLAgn_00193180_1	VLDPEATGTIK	572.316	2	14.6428	931.473	1	y	9	3.0558e+06	3.34006e+06	3.07722e+06	2.41316e+06
dicLab1_genemodels_DLAgn_00193180_1	VLDPEATGTIK	572.316	2	14.6428	1044.56	1	y	10	303006	328114	297520	235691
dicLab1_genemodels_DLAgn_00193180_1	VLDPEATGTIK	572.316	2	14.6428	590.351	1	y	6	324718	340709	306963	242793
dicLab1_genemodels_DLAgn_00193180_1	VLDPEATGTIK	572.316	2	14.6428	719.393	1	y	7	251595	272828	244171	193257
dicLab1_genemodels_DLAgn_00193180_1	FSAEEIK	412.213	2	10.9905	676.351	1	y	6	1.09111e+06	1.1479e+06	1.3351e+06	939490
dicLab1_genemodels_DLAgn_00193180_1	FSAEEIK	412.213	2	10.9905	589.319	1	y	5	1.01575e+06	1.03179e+06	1.24899e+06	894055
dicLab1_genemodels_DLAgn_00193180_1	FSAEEIK	412.213	2	10.9905	518.282	1	y	4	136933	146085	173586	121008
dicLab1_genemodels_DLAgn_00193180_1	FSAEEIK	412.213	2	10.9905	677.314	1	b	6	153245	171820	204580	136573
dicLab1_genemodels_DLAgn_00193180_1	FSAEEIK	412.213	2	10.9905	389.239	1	y	3
dicLab1_genemodels_DLAgn_00193180_1	NMWAAFPPDVAGNVDYK	947.943	2	35.0426	1174.57	1	y	11	5.21828e+06	9.28983e+06	8.10574e+06	6.49849e+06
dicLab1_genemodels_DLAgn_00193180_1	NMWAAFPPDVAGNVDYK	947.943	2	35.0426	1321.64	1	y	12	1.96993e+06	1.76977e+06	762925	1.16418e+06
dicLab1_genemodels_DLAgn_00193180_1	NMWAAFPPDVAGNVDYK	947.943	2	35.0426	1392.68	1	y	13	1.11744e+06	1.00485e+06	861273	316034
dicLab1_genemodels_DLAgn_00193180_1	NMWAAFPPDVAGNVDYK	947.943	2	35.0426	1463.72	1	y	14	826956	812002	708941	569128
dicLab1_genemodels_DLAgn_00193180_1	NMWAAFPPDVAGNVDYK	947.943	2	35.0426	1077.52	1	y	10	766620	661534	573111	470431
dicLab1_genemodels_DLAgn_00042440_1	EIWGMEPTLEKIPAPDDKI	728.042	3	35.4352	755.393	1	y	7	22173.1	15721.3	22446.9	33247.1
dicLab1_genemodels_DLAgn_00042440_1	EIWGMEPTLEKIPAPDDKI	728.042	3	35.4352	970.495	2	y	17	11661.5	10338.3	14053.4	17600.7
dicLab1_genemodels_DLAgn_00042440_1	EIWGMEPTLEKIPAPDDKI	728.042	3	35.4352	877.456	2	y	16	11783.9	11643.9	16948.9	15909.6
dicLab1_genemodels_DLAgn_00042440_1	EIWGMEPTLEKIPAPDDKI	728.042	3	35.4352	1436.8	1	y	13	813.607	1197.51	2333.17	3394.15
dicLab1_genemodels_DLAgn_00042440_1	EIWGMEPTLEKIPAPDDKI	728.042	3	35.4352	848.945	2	y	15	1403.04	1006.36	2604.78	4322.72
dicLab1_genemodels_DLAgn_00042440_1	IGEDFIRDLDQLQSLR	640.006	3	41.2894	902.963	2	y	15	7672.51	125.656	13948.4	15699.8
dicLab1_genemodels_DLAgn_00042440_1	IGEDFIRDLDQLQSLR	640.006	3	41.2894	874.452	2	y	14	1259.01	296.723	2525.78	5702.47
dicLab1_genemodels_DLAgn_00042440_1	IGEDFIRDLDQLQSLR	640.006	3	41.2894	744.436	1	y	6	1813.87		2535.67	4891.06
dicLab1_genemodels_DLAgn_00042440_1	IGEDFIRDLDQLQSLR	640.006	3	41.2894	809.931	2	y	13	2247.22	153.192	3959.03	3423.4
dicLab1_genemodels_DLAgn_00042440_1	IGEDFIRDLDQLQSLR	640.006	3	41.2894	752.418	2	y	12	5477.13		3184.6	2343.12
dicLab1_genemodels_DLAgn_00042440_1	GYHAEAYYNRLPELK	608.641	3	19.4228	782.863	2	b	13	21570.5	20733.3	30646.3	30324.3
dicLab1_genemodels_DLAgn_00042440_1	GYHAEAYYNRLPELK	608.641	3	19.4228	733.886	2	y	12	24953.7	23912.7	34753.9	38218
dicLab1_genemodels_DLAgn_00042440_1	GYHAEAYYNRLPELK	608.641	3	19.4228	698.367	2	y	11	8492.16	8021.68	10532.2	12672.2
dicLab1_genemodels_DLAgn_00042440_1	GYHAEAYYNRLPELK	608.641	3	19.4228	792.331	1	b	7	5539.11	5574.62	7953.74	8465.3
dicLab1_genemodels_DLAgn_00042440_1	GYHAEAYYNRLPELK	608.641	3	19.4228	839.405	2	b	14	4567.15	2849.04	3966.41	6995.3
dicLab1_genemodels_DLAgn_00042440_1	IGEDFIRDLDQLQSLRK	512.28	4	37.2325	645.009	3	y	16	59.362	69.7297	71.2077
dicLab1_genemodels_DLAgn_00042440_1	IGEDFIRDLDQLQSLRK	512.28	4	37.2325	631.389	1	y	5	665.218	146.459		286.093
dicLab1_genemodels_DLAgn_00042440_1	IGEDFIRDLDQLQSLRK	512.28	4	37.2325	744.473	1	y	6	141.616	256.476	197.77	358.402
dicLab1_genemodels_DLAgn_00042440_1	IGEDFIRDLDQLQSLRK	512.28	4	37.2325	946.463	1	b	8	142.071	116.502	142.083	73.1655
dicLab1_genemodels_DLAgn_00042440_1	IGEDFIRDLDQLQSLRK	512.28	4	37.2325	562.251	1	b	5	128.271			230.752
dicLab1_genemodels_DLAgn_00042440_1	WPVDLFAHLLPR	488.61	3	46.2651	639.372	2	y	11	357830	337679	361413	374675
dicLab1_genemodels_DLAgn_00042440_1	WPVDLFAHLLPR	488.61	3	46.2651	706.436	1	y	6	150156	141431	144060	157364
dicLab1_genemodels_DLAgn_00042440_1	WPVDLFAHLLPR	488.61	3	46.2651	635.399	1	y	5	142440	133431	139493	149612
dicLab1_genemodels_DLAgn_00042440_1	WPVDLFAHLLPR	488.61	3	46.2651	498.34	1	y	4	156969	141096	155252	162720
dicLab1_genemodels_DLAgn_00042440_1	WPVDLFAHLLPR	488.61	3	46.2651	1081.62	1	y	9	123061	115214	121734	125431
dicLab1_genemodels_DLAgn_00042440_1	FSSDRTITQYAR	482.244	3	13.1483	649.328	2	y	11	389.008	162.713	471.748	829.397
dicLab1_genemodels_DLAgn_00042440_1	FSSDRTITQYAR	482.244	3	13.1483	605.812	2	y	10		350.922	167.4
dicLab1_genemodels_DLAgn_00042440_1	FSSDRTITQYAR	482.244	3	13.1483	638.326	1	y	5	388.522	499.417	1726.27	171.086
dicLab1_genemodels_DLAgn_00042440_1	FSSDRTITQYAR	482.244	3	13.1483	504.783	2	y	8	1266.65	1029.81	41.8213
dicLab1_genemodels_DLAgn_00042440_1	FSSDRTITQYAR	482.244	3	13.1483	852.457	1	y	7				631.555
dicLab1_genemodels_DLAgn_00042440_1	LKQEYFVVSATLQDIIR	675.046	3	41.718	858.504	1	y	7	515309	459533	539354	451810
dicLab1_genemodels_DLAgn_00042440_1	LKQEYFVVSATLQDIIR	675.046	3	41.718	1016.57	1	y	9	487088	428272	503062	431554
dicLab1_genemodels_DLAgn_00042440_1	LKQEYFVVSATLQDIIR	675.046	3	41.718	757.457	1	y	6	339148	313552	371522	306071
dicLab1_genemodels_DLAgn_00042440_1	LKQEYFVVSATLQDIIR	675.046	3	41.718	908.488	1	b	7	374307	343510	386163	335207
dicLab1_genemodels_DLAgn_00042440_1	LKQEYFVVSATLQDIIR	675.046	3	41.718	929.541	1	y	8	230436	204763	244692	208430
dicLab1_genemodels_DLAgn_00042440_1	VFADYEDYMK	640.779	2	23.6121	1034.41	1	y	8	1.20735e+06	1.20807e+06	1.17406e+06	971947
dicLab1_genemodels_DLAgn_00042440_1	VFADYEDYMK	640.779	2	23.6121	963.376	1	y	7	335352	332814	326929	281071
dicLab1_genemodels_DLAgn_00042440_1	VFADYEDYMK	640.779	2	23.6121	848.349	1	y	6	190397	191487	183525	155274
dicLab1_genemodels_DLAgn_00042440_1	VFADYEDYMK	640.779	2	23.6121	1181.48	1	y	9	218031	214598	221748	179085
dicLab1_genemodels_DLAgn_00042440_1	VFADYEDYMK	640.779	2	23.6121	685.286	1	y	5	93825.8	90688.2	84192.4	74746.3
dicLab1_genemodels_DLAgn_00042440_1	VDDVDALDMK	560.763	2	17.8114	1021.45	1	y	9	286037	291135	350551	279299
dicLab1_genemodels_DLAgn_00042440_1	VDDVDALDMK	560.763	2	17.8114	906.424	1	y	8	355458	377654	434706	352736
dicLab1_genemodels_DLAgn_00042440_1	VDDVDALDMK	560.763	2	17.8114	692.328	1	y	6	308627	318187	350131	309918
dicLab1_genemodels_DLAgn_00042440_1	VDDVDALDMK	560.763	2	17.8114	577.301	1	y	5	82132	91613.9	99474.4	79254.5
dicLab1_genemodels_DLAgn_00042440_1	VDDVDALDMK	560.763	2	17.8114	791.397	1	y	7	110946	106102	139782	102061
dicLab1_genemodels_DLAgn_00042440_1	QAIDQIAGGFFSPK	739.886	2	33.2018	810.414	1	y	8	403920	398478	418210	331672
dicLab1_genemodels_DLAgn_00042440_1	QAIDQIAGGFFSPK	739.886	2	33.2018	923.499	1	y	9	156466	152807	156375	139898
dicLab1_genemodels_DLAgn_00042440_1	QAIDQIAGGFFSPK	739.886	2	33.2018	1279.67	1	y	12	115790	114996	121565	104431
dicLab1_genemodels_DLAgn_00042440_1	QAIDQIAGGFFSPK	739.886	2	33.2018	1166.58	1	y	11	207264	206410	203701	180281
dicLab1_genemodels_DLAgn_00042440_1	QAIDQIAGGFFSPK	739.886	2	33.2018	1051.56	1	y	10	73886.9	78424.9	81083.5	71977.5
dicLab1_genemodels_DLAgn_00042440_1	LITAIGEVVNNDPVIGDR	948.015	2	34.0315	1383.69	1	y	13	624637	558330	591270	537359
dicLab1_genemodels_DLAgn_00042440_1	LITAIGEVVNNDPVIGDR	948.015	2	34.0315	1098.55	1	y	10	431590	409371	415973	368689
dicLab1_genemodels_DLAgn_00042440_1	LITAIGEVVNNDPVIGDR	948.015	2	34.0315	999.485	1	y	9	380843	335739	372708	339612
dicLab1_genemodels_DLAgn_00042440_1	LITAIGEVVNNDPVIGDR	948.015	2	34.0315	1197.62	1	y	11	213986	203687	214267	194000
dicLab1_genemodels_DLAgn_00042440_1	LITAIGEVVNNDPVIGDR	948.015	2	34.0315	1326.66	1	y	12	122710	110083	120397	103714
dicLab1_genemodels_DLAgn_00042440_1	KVIYNIAGC[PPa]GK	618.842	2	11.5122	1009.51	1	y	9	55972	64193.9	82923.5	77751.9
dicLab1_genemodels_DLAgn_00042440_1	KVIYNIAGC[PPa]GK	618.842	2	11.5122	896.429	1	y	8	39259.9	45991.7	60584.7	50857.6
dicLab1_genemodels_DLAgn_00042440_1	KVIYNIAGC[PPa]GK	618.842	2	11.5122	733.366	1	y	7	21732.2	21626.4	28915.1	25767.1
dicLab1_genemodels_DLAgn_00042440_1	KVIYNIAGC[PPa]GK	618.842	2	11.5122	1033.55	1	b	9	4818.11		6148.53	4675.56
dicLab1_genemodels_DLAgn_00042440_1	KVIYNIAGC[PPa]GK	618.842	2	11.5122	731.445	1	b	6	4847.53	6700.27	8770.59	7156.48
dicLab1_genemodels_DLAgn_00042440_1	LITAIGEVVNNDPVIGDRLK	712.739	3	32.6528	955.521	2	y	18			8350.12
dicLab1_genemodels_DLAgn_00042440_1	LITAIGEVVNNDPVIGDRLK	712.739	3	32.6528	897.552	1	y	8	178.032	702.695	230.915	258.672
dicLab1_genemodels_DLAgn_00042440_1	LITAIGEVVNNDPVIGDRLK	712.739	3	32.6528	812.936	2	y	15	6433.35		5544.47	473.389
dicLab1_genemodels_DLAgn_00042440_1	LITAIGEVVNNDPVIGDRLK	712.739	3	32.6528	904.997	2	y	17		418.948	667.597	198.279
dicLab1_genemodels_DLAgn_00042440_1	LITAIGEVVNNDPVIGDRLK	712.739	3	32.6528	869.478	2	y	16	1463.6	1163.3
dicLab1_genemodels_DLAgn_00047080_1	KGEPIEIPADVLGLPIPK	629.371	3	42.5613	1050.55	1	b	10	29489.2	41250.2	70601	110780
dicLab1_genemodels_DLAgn_00047080_1	KGEPIEIPADVLGLPIPK	629.371	3	42.5613	767.43	1	b	7	35529.4	44064.1	74338.8	116673
dicLab1_genemodels_DLAgn_00047080_1	KGEPIEIPADVLGLPIPK	629.371	3	42.5613	1149.61	1	b	11	21621	31277.9	51339.3	77489
dicLab1_genemodels_DLAgn_00047080_1	KGEPIEIPADVLGLPIPK	629.371	3	42.5613	737.492	1	y	7	26659	35253.8	58074.2	92912
dicLab1_genemodels_DLAgn_00047080_1	KGEPIEIPADVLGLPIPK	629.371	3	42.5613	631.853	2	b	12	5163.92	5430.98	8854.74	15978.7
dicLab1_genemodels_DLAgn_00047080_1	IHIPTIGVPLPTATWK	582.01	3	39.3418	913.514	1	y	8	21589.3	37410.6	71553	140020
dicLab1_genemodels_DLAgn_00047080_1	IHIPTIGVPLPTATWK	582.01	3	39.3418	703.377	1	y	6	19235.2	34259.8	66461.6	118488
dicLab1_genemodels_DLAgn_00047080_1	IHIPTIGVPLPTATWK	582.01	3	39.3418	831.509	1	b	8	12284.3	22743.7	40889.3	80324.3
dicLab1_genemodels_DLAgn_00047080_1	IHIPTIGVPLPTATWK	582.01	3	39.3418	732.44	1	b	7	12104.9	26287.2	44148.3	91257.6
dicLab1_genemodels_DLAgn_00047080_1	IHIPTIGVPLPTATWK	582.01	3	39.3418	816.461	1	y	7	1465.79	2343.17	4569.32	12243
dicLab1_genemodels_DLAgn_00047080_1	LGFGPFTVTTEPVR	760.909	2	37.8606	902.494	1	y	8	11993.7	21790.1	36629.1	63220.6
dicLab1_genemodels_DLAgn_00047080_1	LGFGPFTVTTEPVR	760.909	2	37.8606	801.446	1	y	7	11103	20268.8	36470.2	61944.6
dicLab1_genemodels_DLAgn_00047080_1	LGFGPFTVTTEPVR	760.909	2	37.8606	1203.64	1	y	11	8172.5	14150	27023	44282.1
dicLab1_genemodels_DLAgn_00047080_1	LGFGPFTVTTEPVR	760.909	2	37.8606	1146.62	1	y	10	11064.6	20072.1	39034.1	69300.8
dicLab1_genemodels_DLAgn_00047080_1	LGFGPFTVTTEPVR	760.909	2	37.8606	819.44	1	b	8			1066.61	5765.87
dicLab1_genemodels_DLAgn_00047080_1	YTVTPLNEGSLYVFR	879.957	2	35.9675	1294.68	1	y	11	74721.1	122420	179027	256343
dicLab1_genemodels_DLAgn_00047080_1	YTVTPLNEGSLYVFR	879.957	2	35.9675	1395.73	1	y	12	11384.9	22947.5	28873.6	51791.4
dicLab1_genemodels_DLAgn_00047080_1	YTVTPLNEGSLYVFR	879.957	2	35.9675	1084.54	1	y	9	10112.9	17713.3	30423.3	50348.9
dicLab1_genemodels_DLAgn_00047080_1	YTVTPLNEGSLYVFR	879.957	2	35.9675	970.499	1	y	8	5095.64	7218.89	16693.9	26333.3
dicLab1_genemodels_DLAgn_00047080_1	YTVTPLNEGSLYVFR	879.957	2	35.9675	1197.63	1	y	10	5644.01	8907.96	12419.4	16941.2
dicLab1_genemodels_DLAgn_00047080_1	LFEGTEYEFR	645.804	2	23.7928	1030.45	1	y	8	35942.8	53397.7	104953	135992
dicLab1_genemodels_DLAgn_00047080_1	LFEGTEYEFR	645.804	2	23.7928	901.405	1	y	7	18479.6	26096.5	59171	82599.5
dicLab1_genemodels_DLAgn_00047080_1	LFEGTEYEFR	645.804	2	23.7928	743.336	1	y	5	7636.1	7106.55	13820.6	20983.2
dicLab1_genemodels_DLAgn_00047080_1	LFEGTEYEFR	645.804	2	23.7928	844.384	1	y	6	4767.46	8599.33	12883.2	14038.8
dicLab1_genemodels_DLAgn_00047080_1	LFEGTEYEFR	645.804	2	23.7928	1177.52	1	y	9	4388.03	6341.52	14385.3	17583.8
dicLab1_genemodels_DLAgn_00047080_1	SITGYILER	526.293	2	24.1323	851.462	1	y	7	23976.6	40920.8	94106.3	144184
dicLab1_genemodels_DLAgn_00047080_1	SITGYILER	526.293	2	24.1323	750.414	1	y	6	6384.26	12572.4	23900	37099.6
dicLab1_genemodels_DLAgn_00047080_1	SITGYILER	526.293	2	24.1323	693.393	1	y	5	2248.78	4827.8	7282.75	13755.3
dicLab1_genemodels_DLAgn_00047080_1	SITGYILER	526.293	2	24.1323	517.287	2	b	9	1595.75	3353.26	4577.83	8199.2
dicLab1_genemodels_DLAgn_00047080_1	SITGYILER	526.293	2	24.1323	417.246	1	y	3	2265.04	4095.59	6369.87	10509.2
dicLab1_genemodels_DLAgn_00047080_1	TGISNSLIIK	523.316	2	22.6165	774.472	1	y	7	21465.6	35773.5	70486.3	111076
dicLab1_genemodels_DLAgn_00047080_1	TGISNSLIIK	523.316	2	22.6165	944.578	1	y	9	2422.8	4414.88	8886.25	12284.8
dicLab1_genemodels_DLAgn_00047080_1	TGISNSLIIK	523.316	2	22.6165	887.556	1	y	8	4540.14	6120.41	10030.8	16453.9
dicLab1_genemodels_DLAgn_00047080_1	TGISNSLIIK	523.316	2	22.6165	786.436	1	b	8	2219.87	1914.97	4993.21
dicLab1_genemodels_DLAgn_00047080_1	TGISNSLIIK	523.316	2	22.6165	687.44	1	y	6	5073.7	5438.13	10816.4	15550
dicLab1_genemodels_DLAgn_00047080_1	VSGC[PPa]PFPTLTWQK	767.89	2	31.4143	1117.6	1	y	9	27767.6	41525.1	68926.4	108257
dicLab1_genemodels_DLAgn_00047080_1	VSGC[PPa]PFPTLTWQK	767.89	2	31.4143	873.483	1	y	7	9415.68	14641	23162.2	41768.3
dicLab1_genemodels_DLAgn_00047080_1	VSGC[PPa]PFPTLTWQK	767.89	2	31.4143	1020.55	1	y	8			5956.86
dicLab1_genemodels_DLAgn_00047080_1	VSGC[PPa]PFPTLTWQK	767.89	2	31.4143	1260.61	1	b	11	1725.76
dicLab1_genemodels_DLAgn_00047080_1	VSGC[PPa]PFPTLTWQK	767.89	2	31.4143	1348.67	1	y	11	1354.76		2568.17
dicLab1_genemodels_DLAgn_00047080_1	AGDTIVISASK	531.295	2	13.6045	604.366	1	y	6			60855.4	86415.4
dicLab1_genemodels_DLAgn_00047080_1	AGDTIVISASK	531.295	2	13.6045	717.451	1	y	7	417.458	892.345	32050.1	35985
dicLab1_genemodels_DLAgn_00047080_1	AGDTIVISASK	531.295	2	13.6045	818.498	1	y	8	264.515		9880.73	14762
dicLab1_genemodels_DLAgn_00047080_1	AGDTIVISASK	531.295	2	13.6045	933.525	1	y	9	238.038	65.8501	6227	10332.6
dicLab1_genemodels_DLAgn_00047080_1	AGDTIVISASK	531.295	2	13.6045	557.293	1	b	6		290.293	6010.69	8168.32
dicLab1_genemodels_DLAgn_00047080_1	YRVEEGVVPEKEYILR	660.358	3	20.8588	1047.58	1	y	8	2410.6	4001.11	8800.58	15779.3
dicLab1_genemodels_DLAgn_00047080_1	YRVEEGVVPEKEYILR	660.358	3	20.8588	833.415	1	b	7	7585.95	9241.49	8174.83	14752.4
dicLab1_genemodels_DLAgn_00047080_1	YRVEEGVVPEKEYILR	660.358	3	20.8588	932.484	1	b	8	21707.1	18066.9	24190.1	23371.7
dicLab1_genemodels_DLAgn_00047080_1	YRVEEGVVPEKEYILR	660.358	3	20.8588	821.488	1	y	6	1142	1146.62	752.389	4444.88
dicLab1_genemodels_DLAgn_00047080_1	YRVEEGVVPEKEYILR	660.358	3	20.8588	734.347	1	b	6	10483.3	6253.51	10630.9	10810.3
dicLab1_genemodels_DLAgn_00047080_1	TSITLSWSKPVYDGGAPIIGYSLDMR	943.149	3	40.9701	1164.61	1	y	10	17444	19921.6	50867.4	81757.2
dicLab1_genemodels_DLAgn_00047080_1	TSITLSWSKPVYDGGAPIIGYSLDMR	943.149	3	40.9701	1156.57	2	y	21	6298.24	3478.19	2875.9	8654.69
dicLab1_genemodels_DLAgn_00047080_1	TSITLSWSKPVYDGGAPIIGYSLDMR	943.149	3	40.9701	1349.69	1	y	13	2428.18	985.007	5085.63	5662.57
dicLab1_genemodels_DLAgn_00047080_1	TSITLSWSKPVYDGGAPIIGYSLDMR	943.149	3	40.9701	1067.56	1	y	9	756.62	2471.34	3426.06	6236.15
dicLab1_genemodels_DLAgn_00047080_1	TSITLSWSKPVYDGGAPIIGYSLDMR	943.149	3	40.9701	1261.64	2	b	24
dicLab1_genemodels_DLAgn_00047080_1	AVDTIFQPGPPGNPR	783.407	2	22.6763	791.416	1	y	8	18195.3	45242.5	101648	180399
dicLab1_genemodels_DLAgn_00047080_1	AVDTIFQPGPPGNPR	783.407	2	22.6763	1066.54	1	y	10	13043.2	25013.4	38831.9	74021.5
dicLab1_genemodels_DLAgn_00047080_1	AVDTIFQPGPPGNPR	783.407	2	22.6763	919.474	1	y	9	4841.63	7440.25	17154.4	33181.5
dicLab1_genemodels_DLAgn_00047080_1	AVDTIFQPGPPGNPR	783.407	2	22.6763	1179.63	1	y	11	2350.72	4375.15	5182.38
dicLab1_genemodels_DLAgn_00047080_1	AVDTIFQPGPPGNPR	783.407	2	22.6763	1294.64	1	b	13
dicLab1_genemodels_DLAgn_00047080_1	DIVYPPGPPSNPR	704.865	2	17.9006	918.479	1	y	9	21450.1	46309.2	92787.6	162601
dicLab1_genemodels_DLAgn_00047080_1	DIVYPPGPPSNPR	704.865	2	17.9006	821.426	1	y	8	8047.03	12789.6	23362.4	38447.3
dicLab1_genemodels_DLAgn_00047080_1	DIVYPPGPPSNPR	704.865	2	17.9006	1081.54	1	y	10	4490.25	7245.68	8974.85	16151.4
dicLab1_genemodels_DLAgn_00047080_1	DIVYPPGPPSNPR	704.865	2	17.9006	724.374	1	y	7	31379.5		38762.9	46442.6
dicLab1_genemodels_DLAgn_00047080_1	DIVYPPGPPSNPR	704.865	2	17.9006	1180.61	1	y	11
dicLab1_genemodels_DLAgn_00100980_1	SLPAILQQPVTIR	718.435	2	34.0817	841.489	1	y	7	250830	248734	205312	262317
dicLab1_genemodels_DLAgn_00100980_1	SLPAILQQPVTIR	718.435	2	34.0817	954.573	1	y	8	280072	291449	237972	299093
dicLab1_genemodels_DLAgn_00100980_1	SLPAILQQPVTIR	718.435	2	34.0817	1235.75	1	y	11	87832.3	91624.1	80167.5	98227.6
dicLab1_genemodels_DLAgn_00100980_1	SLPAILQQPVTIR	718.435	2	34.0817	1067.66	1	y	9	90928.8	95256	83692.2	102614
dicLab1_genemodels_DLAgn_00100980_1	SLPAILQQPVTIR	718.435	2	34.0817	1138.69	1	y	10	43941	45545.6	37855.1	46201.6
dicLab1_genemodels_DLAgn_00100980_1	STELTGLFLEKPPENVVAVAGSDITFIAK	1016.22	3	46.6223	1192.66	1	y	12	140282	147489	172929	188912
dicLab1_genemodels_DLAgn_00100980_1	STELTGLFLEKPPENVVAVAGSDITFIAK	1016.22	3	46.6223	1291.73	1	y	13	108754	103972	117755	131341
dicLab1_genemodels_DLAgn_00100980_1	STELTGLFLEKPPENVVAVAGSDITFIAK	1016.22	3	46.6223	1121.62	1	y	11	115941	124482	127434	154807
dicLab1_genemodels_DLAgn_00100980_1	STELTGLFLEKPPENVVAVAGSDITFIAK	1016.22	3	46.6223	1091.56	1	b	10	85841.6	89730.2	89854.9	94072.7
dicLab1_genemodels_DLAgn_00100980_1	STELTGLFLEKPPENVVAVAGSDITFIAK	1016.22	3	46.6223	1219.66	1	b	11	38941.7	42946.4	37142.2	51482.5
dicLab1_genemodels_DLAgn_00100980_1	LTVHDVTDSTC[PPa]TLK	535.271	3	17.5371	636.339	1	y	5	41915.1	44145.7	39529.3	55352.8
dicLab1_genemodels_DLAgn_00100980_1	LTVHDVTDSTC[PPa]TLK	535.271	3	17.5371	838.398	1	y	7	66655.4	69110.7	65639.2	82857.5
dicLab1_genemodels_DLAgn_00100980_1	LTVHDVTDSTC[PPa]TLK	535.271	3	17.5371	723.371	1	y	6	57585.4	58587	60088.5	72219.9
dicLab1_genemodels_DLAgn_00100980_1	LTVHDVTDSTC[PPa]TLK	535.271	3	17.5371	939.445	1	y	8	20757.5	23316.4	24433.5	32184.1
dicLab1_genemodels_DLAgn_00100980_1	LTVHDVTDSTC[PPa]TLK	535.271	3	17.5371	881.436	1	b	8	17410.1	17297.6	15464.1	19712.9
dicLab1_genemodels_DLAgn_00100980_1	NSNVDTILFIR	646.354	2	33.1646	877.514	1	y	7	295364	275927	258731	280296
dicLab1_genemodels_DLAgn_00100980_1	NSNVDTILFIR	646.354	2	33.1646	1090.63	1	y	9	112874	101508	87799	95525.2
dicLab1_genemodels_DLAgn_00100980_1	NSNVDTILFIR	646.354	2	33.1646	976.583	1	y	8	116436	105344	97878.8	104567
dicLab1_genemodels_DLAgn_00100980_1	NSNVDTILFIR	646.354	2	33.1646	762.487	1	y	6	88611.8	83865.5	75887.6	90305.1
dicLab1_genemodels_DLAgn_00100980_1	NSNVDTILFIR	646.354	2	33.1646	661.44	1	y	5	47709.7	43169.2	39088.5	43164.9
dicLab1_genemodels_DLAgn_00100980_1	FTQPLVDR	488.267	2	13.9757	599.351	1	y	5	260910	300615	310724	325463
dicLab1_genemodels_DLAgn_00100980_1	FTQPLVDR	488.267	2	13.9757	727.41	1	y	6	63065.5	67260.7	81033.6	81241.8
dicLab1_genemodels_DLAgn_00100980_1	FTQPLVDR	488.267	2	13.9757	828.457	1	y	7	13190.2	13826.4	15030.4
dicLab1_genemodels_DLAgn_00100980_1	FTQPLVDR	488.267	2	13.9757	377.182	1	b	3	18057.5	21667.1	23437.7	22671.3
dicLab1_genemodels_DLAgn_00100980_1	FTQPLVDR	488.267	2	13.9757	389.214	1	y	3
dicLab1_genemodels_DLAgn_00100980_1	SVVAGYSTAISC[PPa]AVR	777.901	2	23.3088	978.504	1	y	9	148654	174829	135839	183984
dicLab1_genemodels_DLAgn_00100980_1	SVVAGYSTAISC[PPa]AVR	777.901	2	23.3088	1198.59	1	y	11	130494	151178	123584	161567
dicLab1_genemodels_DLAgn_00100980_1	SVVAGYSTAISC[PPa]AVR	777.901	2	23.3088	1269.63	1	y	12	86334.7	105300	81793.9	118801
dicLab1_genemodels_DLAgn_00100980_1	SVVAGYSTAISC[PPa]AVR	777.901	2	23.3088	1141.57	1	y	10	62012.6	71141.1	53731.1	74690.4
dicLab1_genemodels_DLAgn_00100980_1	SVVAGYSTAISC[PPa]AVR	777.901	2	23.3088	891.472	1	y	8	78826.2	83765.5	61050.7	91898.5
dicLab1_genemodels_DLAgn_00100980_1	VVAVNIAGR	449.777	2	14.4535	700.41	1	y	7	254828	305645	332927	346138
dicLab1_genemodels_DLAgn_00100980_1	VVAVNIAGR	449.777	2	14.4535	530.305	1	y	5	81024	91648.4	102102	98154.6
dicLab1_genemodels_DLAgn_00100980_1	VVAVNIAGR	449.777	2	14.4535	629.373	1	y	6	44646	58167.5	56359.4	59233.4
dicLab1_genemodels_DLAgn_00100980_1	VVAVNIAGR	449.777	2	14.4535	799.478	1	y	8	15449	18475.9	20230.5	21080
dicLab1_genemodels_DLAgn_00100980_1	VVAVNIAGR	449.777	2	14.4535	270.181	1	b	3	26144.7	35220.2	35024.6	37295.3
dicLab1_genemodels_DLAgn_00100980_1	ADAGEDEGDLDFSALLK	883.41	2	36.6999	1078.58	1	y	10	160829	146795	116962	82557.7
dicLab1_genemodels_DLAgn_00100980_1	ADAGEDEGDLDFSALLK	883.41	2	36.6999	1322.65	1	y	12	134850	129584	87634.9	59378.9
dicLab1_genemodels_DLAgn_00100980_1	ADAGEDEGDLDFSALLK	883.41	2	36.6999	906.529	1	y	8	53560.6	55402.8	33303.4	23436
dicLab1_genemodels_DLAgn_00100980_1	ADAGEDEGDLDFSALLK	883.41	2	36.6999	1207.62	1	y	11	68115.9	60865.5	42029.8	36417.9
dicLab1_genemodels_DLAgn_00100980_1	ADAGEDEGDLDFSALLK	883.41	2	36.6999	1021.56	1	y	9	39426	42299	25884.3	17757
dicLab1_genemodels_DLAgn_00100980_1	ELEVLQDIADLTVR	807.441	2	47.567	1143.64	1	y	10	430821	427281	422251	447979
dicLab1_genemodels_DLAgn_00100980_1	ELEVLQDIADLTVR	807.441	2	47.567	1030.55	1	y	9	493382	493752	458556	521982
dicLab1_genemodels_DLAgn_00100980_1	ELEVLQDIADLTVR	807.441	2	47.567	902.494	1	y	8	329202	344480	328949	362880
dicLab1_genemodels_DLAgn_00100980_1	ELEVLQDIADLTVR	807.441	2	47.567	1242.71	1	y	11	150779	150082	144558	153499
dicLab1_genemodels_DLAgn_00100980_1	ELEVLQDIADLTVR	807.441	2	47.567	1371.75	1	y	12	55250	56409.6	57484.5	65486.2
dicLab1_genemodels_DLAgn_00100980_1	YVMEANGNVR	576.777	2	8.89333	890.415	1	y	8	114082	117504	134460	139213
dicLab1_genemodels_DLAgn_00100980_1	YVMEANGNVR	576.777	2	8.89333	759.374	1	y	7	42777.4	45342.8	53492.6	64459.9
dicLab1_genemodels_DLAgn_00100980_1	YVMEANGNVR	576.777	2	8.89333	630.332	1	y	6	42639.8	43529.6	42927.8	45677
dicLab1_genemodels_DLAgn_00100980_1	YVMEANGNVR	576.777	2	8.89333	594.259	1	b	5		5671.76
dicLab1_genemodels_DLAgn_00100980_1	YVMEANGNVR	576.777	2	8.89333	559.295	1	y	5	17933	18538.1	18716.9	23422.3
dicLab1_genemodels_DLAgn_00100980_1	ATDQAMFK	456.218	2	8.85361	739.344	1	y	6	24061.6	28110.5	33477	38071.3
dicLab1_genemodels_DLAgn_00100980_1	ATDQAMFK	456.218	2	8.85361	840.392	1	y	7	4790.44	4403.36	7152.74	8565.41
dicLab1_genemodels_DLAgn_00100980_1	ATDQAMFK	456.218	2	8.85361	624.317	1	y	5	3856.16	3132.91	6019.75	6424.14
dicLab1_genemodels_DLAgn_00100980_1	ATDQAMFK	456.218	2	8.85361	496.259	1	y	4	3185.03	3638.64	5774.71	6634.38
dicLab1_genemodels_DLAgn_00100980_1	ATDQAMFK	456.218	2	8.85361	765.324	1	b	7			1592.72
dicLab1_genemodels_DLAgn_00100980_1	IAFEYGITDLR	649.343	2	31.6424	837.446	1	y	7	346784	336866	242992	232638
dicLab1_genemodels_DLAgn_00100980_1	IAFEYGITDLR	649.343	2	31.6424	674.383	1	y	6	291726	288034	208827	202811
dicLab1_genemodels_DLAgn_00100980_1	IAFEYGITDLR	649.343	2	31.6424	1113.56	1	y	9	225015	210893	156531	149179
dicLab1_genemodels_DLAgn_00100980_1	IAFEYGITDLR	649.343	2	31.6424	966.489	1	y	8	186272	186983	127407	114072
dicLab1_genemodels_DLAgn_00100980_1	IAFEYGITDLR	649.343	2	31.6424	1184.59	1	y	10	96579.1	91190.8	68249.3	62021.3
dicLab1_genemodels_DLAgn_00100980_1	YSC[PPa]MAVNDLGKDEVEC[PPa]R	691.973	3	17.9326	912.408	2	y	15	27969.5	34517.5	28362.3	38638.4
dicLab1_genemodels_DLAgn_00100980_1	YSC[PPa]MAVNDLGKDEVEC[PPa]R	691.973	3	17.9326	825.385	2	y	14	27336.2	29026.2	24189.6	36023.4
dicLab1_genemodels_DLAgn_00100980_1	YSC[PPa]MAVNDLGKDEVEC[PPa]R	691.973	3	17.9326	759.865	2	y	13	28876.7	29606.4	26017.6	37512.6
dicLab1_genemodels_DLAgn_00100980_1	YSC[PPa]MAVNDLGKDEVEC[PPa]R	691.973	3	17.9326	955.924	2	y	16	16038.5	18888.4	16139	21488.9
dicLab1_genemodels_DLAgn_00100980_1	YSC[PPa]MAVNDLGKDEVEC[PPa]R	691.973	3	17.9326	821.346	1	y	6	18418.7	20083.8	15832.2	21375.2
dicLab1_genemodels_DLAgn_00100980_1	VVPGDAGGYR	495.754	2	6.78596	792.363	1	y	8	64241.6	79250.3	108423	108861
dicLab1_genemodels_DLAgn_00100980_1	VVPGDAGGYR	495.754	2	6.78596	695.311	1	y	7	13335.1	20122.5	29270.8	25147.4
dicLab1_genemodels_DLAgn_00100980_1	VVPGDAGGYR	495.754	2	6.78596	523.262	1	y	5	8320.88	11827.7	14752	14099.3
dicLab1_genemodels_DLAgn_00100980_1	VVPGDAGGYR	495.754	2	6.78596	638.289	1	y	6	6793.39	9967.62	9779.9	13608.4
dicLab1_genemodels_DLAgn_00100980_1	VVPGDAGGYR	495.754	2	6.78596	396.685	2	y	8	91867.2	104295	149013	151800
dicLab1_genemodels_DLAgn_00086170_1	ALPFWNDVIAPEIK	806.94	2	43.8892	1184.63	1	y	10	1.12212e+06	1.05358e+06	892063	582793
dicLab1_genemodels_DLAgn_00086170_1	ALPFWNDVIAPEIK	806.94	2	43.8892	998.552	1	y	9	936286	864783	742124	487983
dicLab1_genemodels_DLAgn_00086170_1	ALPFWNDVIAPEIK	806.94	2	43.8892	1428.75	1	y	12	538497	500437	430340	291645
dicLab1_genemodels_DLAgn_00086170_1	ALPFWNDVIAPEIK	806.94	2	43.8892	943.467	1	b	8	446930	416688	355282	237800
dicLab1_genemodels_DLAgn_00086170_1	ALPFWNDVIAPEIK	806.94	2	43.8892	1331.7	1	y	11	355009	345425	280951	196758
dicLab1_genemodels_DLAgn_00086170_1	TLWTIMEGTDQMWLPVIR	1095.56	2	48.1412	1315.68	1	y	11	217491	185560	195772	147055
dicLab1_genemodels_DLAgn_00086170_1	TLWTIMEGTDQMWLPVIR	1095.56	2	48.1412	1444.73	1	y	12	100401	89151.2	90270	70410.6
dicLab1_genemodels_DLAgn_00086170_1	TLWTIMEGTDQMWLPVIR	1095.56	2	48.1412	1157.61	1	y	9	67059.2	68807.8	72253	59319.8
dicLab1_genemodels_DLAgn_00086170_1	TLWTIMEGTDQMWLPVIR	1095.56	2	48.1412	1258.66	1	y	10	55748.5	53053.1	48361	41254
dicLab1_genemodels_DLAgn_00086170_1	TLWTIMEGTDQMWLPVIR	1095.56	2	48.1412	1407.63	1	b	12	30915.1	22322.6	26396.5	21059.8
dicLab1_genemodels_DLAgn_00086170_1	NVIIAAHGNSLR	632.86	2	12.2307	938.517	1	y	9	446865	472763	463776	307802
dicLab1_genemodels_DLAgn_00086170_1	NVIIAAHGNSLR	632.86	2	12.2307	825.433	1	y	8	485027	494654	482388	305688
dicLab1_genemodels_DLAgn_00086170_1	NVIIAAHGNSLR	632.86	2	12.2307	1051.6	1	y	10	266708	260313	269624	170536
dicLab1_genemodels_DLAgn_00086170_1	NVIIAAHGNSLR	632.86	2	12.2307	683.358	1	y	6	236512	244576	255487	162533
dicLab1_genemodels_DLAgn_00086170_1	NVIIAAHGNSLR	632.86	2	12.2307	754.395	1	y	7	268618	276410	271488	172893
dicLab1_genemodels_DLAgn_00086170_1	DAGLKFDVC[PPa]YTSVLKR	629.333	3	27.8319	703.446	1	y	6	9992.85	8051.43	16983.1	13196.9
dicLab1_genemodels_DLAgn_00086170_1	DAGLKFDVC[PPa]YTSVLKR	629.333	3	27.8319	846.436	1	b	8	10638.9	2412.81	13325.4	4730.02
dicLab1_genemodels_DLAgn_00086170_1	DAGLKFDVC[PPa]YTSVLKR	629.333	3	27.8319	866.509	1	y	7	16550.9		13715.8	13255.8
dicLab1_genemodels_DLAgn_00086170_1	DAGLKFDVC[PPa]YTSVLKR	629.333	3	27.8319	747.367	1	b	7	3184.43		4701.19	1691.32
dicLab1_genemodels_DLAgn_00086170_1	DAGLKFDVC[PPa]YTSVLKR	629.333	3	27.8319	1020.48	1	b	9	2373.08	3528.84	7132.3	1938.09
dicLab1_genemodels_DLAgn_00086170_1	NLKPGELPTC[PPa]ESLKDTIAR	539.79	4	22.686	702.861	2	y	12	232637	201818	201359	139646
dicLab1_genemodels_DLAgn_00086170_1	NLKPGELPTC[PPa]ESLKDTIAR	539.79	4	22.686	639.346	1	b	6	184465	173074	166430	119191
dicLab1_genemodels_DLAgn_00086170_1	NLKPGELPTC[PPa]ESLKDTIAR	539.79	4	22.686	752.43	1	b	7	104461	95335.6	91483.5	61548.4
dicLab1_genemodels_DLAgn_00086170_1	NLKPGELPTC[PPa]ESLKDTIAR	539.79	4	22.686	703.41	1	y	6	86300.1	81731.3	76416.1	54876.9
dicLab1_genemodels_DLAgn_00086170_1	NLKPGELPTC[PPa]ESLKDTIAR	539.79	4	22.686	575.315	1	y	5	34616.9	29872.3	30655.4	21193.8
dicLab1_genemodels_DLAgn_00086170_1	SFDIPPPPMDKDHPYNK	500.241	4	20.4693	512.582	3	y	13	228500	195026	187575	140621
dicLab1_genemodels_DLAgn_00086170_1	SFDIPPPPMDKDHPYNK	500.241	4	20.4693	671.316	2	y	11	96657.6	83739.3	75865.9	55203.5
dicLab1_genemodels_DLAgn_00086170_1	SFDIPPPPMDKDHPYNK	500.241	4	20.4693	768.369	2	y	13	54470.5	43387.1	45155.5	35878
dicLab1_genemodels_DLAgn_00086170_1	SFDIPPPPMDKDHPYNK	500.241	4	20.4693	622.79	2	y	10	85053.2	70141	70057	46185.1
dicLab1_genemodels_DLAgn_00086170_1	SFDIPPPPMDKDHPYNK	500.241	4	20.4693	719.843	2	y	12	49956.1	43489.3	38753.2	28003.9
dicLab1_genemodels_DLAgn_00086170_1	HYGGLTGLNK	530.283	2	9.13046	759.436	1	y	8	387002	282830	365769	266803
dicLab1_genemodels_DLAgn_00086170_1	HYGGLTGLNK	530.283	2	9.13046	922.499	1	y	9	187478	192539	242693	186394
dicLab1_genemodels_DLAgn_00086170_1	HYGGLTGLNK	530.283	2	9.13046	686.326	1	b	7	55081.7	56836.9	72844.3	52939.7
dicLab1_genemodels_DLAgn_00086170_1	HYGGLTGLNK	530.283	2	9.13046	913.453	1	b	9	171163	187672	211666	187383
dicLab1_genemodels_DLAgn_00086170_1	HYGGLTGLNK	530.283	2	9.13046	799.41	1	b	8	158283	158402	195097	158722
dicLab1_genemodels_DLAgn_00086170_1	HLEGMSDAAIMELNLPTGIPIVYELDANLKPIKPMAFLGDEETVKK	842.776	6	48.022	912.437	2	b	17	159004	119131	168366	100758
dicLab1_genemodels_DLAgn_00086170_1	HLEGMSDAAIMELNLPTGIPIVYELDANLKPIKPMAFLGDEETVKK	842.776	6	48.022	1020.22	3	y	27	61136.1	48358.3	69588.1	43987.7
dicLab1_genemodels_DLAgn_00086170_1	HLEGMSDAAIMELNLPTGIPIVYELDANLKPIKPMAFLGDEETVKK	842.776	6	48.022	1025.47	1	b	10	153586	122504	166589	99243.9
dicLab1_genemodels_DLAgn_00086170_1	HLEGMSDAAIMELNLPTGIPIVYELDANLKPIKPMAFLGDEETVKK	842.776	6	48.022	1285.56	1	b	12	40723.9	22386.2	38296.4	25465.9
dicLab1_genemodels_DLAgn_00086170_1	HLEGMSDAAIMELNLPTGIPIVYELDANLKPIKPMAFLGDEETVKK	842.776	6	48.022	1464.74	1	y	13	36355.6	26950.3	38531.8	19448.5
dicLab1_genemodels_DLAgn_00086170_1	FC[PPa]GWFDADLSEK	744.827	2	31.5292	1167.53	1	y	10	1.3025e+06	1.22007e+06	1.15568e+06	846611
dicLab1_genemodels_DLAgn_00086170_1	FC[PPa]GWFDADLSEK	744.827	2	31.5292	924.431	1	y	8	753762	723520	704848	511339
dicLab1_genemodels_DLAgn_00086170_1	FC[PPa]GWFDADLSEK	744.827	2	31.5292	777.362	1	y	7	335006	322738	312807	234679
dicLab1_genemodels_DLAgn_00086170_1	FC[PPa]GWFDADLSEK	744.827	2	31.5292	1110.51	1	y	9	223752	213672	205868	149793
dicLab1_genemodels_DLAgn_00086170_1	FC[PPa]GWFDADLSEK	744.827	2	31.5292	1341.58	1	y	11
dicLab1_genemodels_DLAgn_00086170_1	FDVC[PPa]YTSVLKR	467.911	3	23.3394	570.316	2	y	9	12917.5	13500.2	15987.4	13329.2
dicLab1_genemodels_DLAgn_00086170_1	FDVC[PPa]YTSVLKR	467.911	3	23.3394	627.829	2	y	10	8138.5	5876.03	11626.9	12125
dicLab1_genemodels_DLAgn_00086170_1	FDVC[PPa]YTSVLKR	467.911	3	23.3394	520.781	2	y	8	10223	8908	12635.5	11721.8
dicLab1_genemodels_DLAgn_00086170_1	FDVC[PPa]YTSVLKR	467.911	3	23.3394	602.398	1	y	5	5067.73	4070.95	7379.77	7494.88
dicLab1_genemodels_DLAgn_00086170_1	FDVC[PPa]YTSVLKR	467.911	3	23.3394	703.446	1	y	6	7935.35	8150.2	11122.8	11298.7
dicLab1_genemodels_DLAgn_00086170_1	AMAAVAAQGK	459.247	2	4.94833	715.41	1	y	8	138441	153340	215278	98369.6
dicLab1_genemodels_DLAgn_00086170_1	AMAAVAAQGK	459.247	2	4.94833	474.267	1	y	5	52343.3	61863.4	84403.1	39012.7
dicLab1_genemodels_DLAgn_00086170_1	AMAAVAAQGK	459.247	2	4.94833	644.373	1	y	7	51626.9	59903.3	76042.2	34468.2
dicLab1_genemodels_DLAgn_00086170_1	AMAAVAAQGK	459.247	2	4.94833	573.336	1	y	6	53115.8	60697	83636	33553.2
dicLab1_genemodels_DLAgn_00086170_1	AMAAVAAQGK	459.247	2	4.94833	846.45	1	y	9
dicLab1_genemodels_DLAgn_00086170_1	DAGLKFDVC[PPa]YTSVLK	577.299	3	32.0478	710.408	1	y	6	119187	84134	124718	80175.9
dicLab1_genemodels_DLAgn_00086170_1	DAGLKFDVC[PPa]YTSVLK	577.299	3	32.0478	846.436	1	b	8	93912.3	70926.1	89899.2	63180.2
dicLab1_genemodels_DLAgn_00086170_1	DAGLKFDVC[PPa]YTSVLK	577.299	3	32.0478	747.367	1	b	7	72115.8	59216.7	71748	53667
dicLab1_genemodels_DLAgn_00086170_1	DAGLKFDVC[PPa]YTSVLK	577.299	3	32.0478	884.455	1	y	7	71538.1	54496.7	79626.9	49906.7
dicLab1_genemodels_DLAgn_00086170_1	DAGLKFDVC[PPa]YTSVLK	577.299	3	32.0478	772.413	2	y	13	51255.8	43657.1	59189.6	39417
dicLab1_genemodels_DLAgn_00146590_1	HGFFVNPSDSVAVIAANITSIPYFQK	941.489	3	48.0907	1357.65	1	b	13	46414.5	53799.2	65117.6	41727.5
dicLab1_genemodels_DLAgn_00146590_1	HGFFVNPSDSVAVIAANITSIPYFQK	941.489	3	48.0907	983.52	1	y	8	91025.9	92617.2	111364	80310.1
dicLab1_genemodels_DLAgn_00146590_1	HGFFVNPSDSVAVIAANITSIPYFQK	941.489	3	48.0907	1258.59	1	b	12	46789	53243	63425.5	36102.6
dicLab1_genemodels_DLAgn_00146590_1	HGFFVNPSDSVAVIAANITSIPYFQK	941.489	3	48.0907	1210.65	1	y	10	46985.6	35742.5	35833.5	29369.2
dicLab1_genemodels_DLAgn_00146590_1	HGFFVNPSDSVAVIAANITSIPYFQK	941.489	3	48.0907	1470.74	1	b	14	14719.8	21548.3	23639.2	13973.3
dicLab1_genemodels_DLAgn_00146590_1	GIFDFAALKELLSGASHINVR	565.313	4	47.1536	696.713	3	y	19	1066.23	2026.76	3398.78	70.984
dicLab1_genemodels_DLAgn_00146590_1	GIFDFAALKELLSGASHINVR	565.313	4	47.1536	940.496	1	y	9	1562.32	1412.01	2484.18	47.3189
dicLab1_genemodels_DLAgn_00146590_1	GIFDFAALKELLSGASHINVR	565.313	4	47.1536	725.405	1	y	6	2011.69	1872.04	1726.04
dicLab1_genemodels_DLAgn_00146590_1	GIFDFAALKELLSGASHINVR	565.313	4	47.1536	647.69	3	y	18	424.03	350.559	355.175	135.629
dicLab1_genemodels_DLAgn_00146590_1	GIFDFAALKELLSGASHINVR	565.313	4	47.1536	609.348	3	y	17	1203.64	794.388	785.051
dicLab1_genemodels_DLAgn_00146590_1	KRVTVFQQNQHYAENFIQSIISVIEPAER	689.766	5	47.6066	714.378	1	y	6	19630.6	17246	19405	2431.35
dicLab1_genemodels_DLAgn_00146590_1	KRVTVFQQNQHYAENFIQSIISVIEPAER	689.766	5	47.6066	900.479	1	y	8	13262.3	11496.8	13173.5
dicLab1_genemodels_DLAgn_00146590_1	KRVTVFQQNQHYAENFIQSIISVIEPAER	689.766	5	47.6066	995.998	2	b	16	1465.62	2383	2840.88	629.394
dicLab1_genemodels_DLAgn_00146590_1	KRVTVFQQNQHYAENFIQSIISVIEPAER	689.766	5	47.6066	1013.56	1	y	9	26091.4	22504.1	20082.2
dicLab1_genemodels_DLAgn_00146590_1	KRVTVFQQNQHYAENFIQSIISVIEPAER	689.766	5	47.6066	922.464	2	b	15	3954.16	5725.55	6529.44	3088.98
dicLab1_genemodels_DLAgn_00146590_1	TKPYTDQKPGTSGLR	550.293	3	4.66008	710.365	2	y	13	80480.3	79243.9	142313	75807.8
dicLab1_genemodels_DLAgn_00146590_1	TKPYTDQKPGTSGLR	550.293	3	4.66008	687.378	1	y	7	55650.6	53889.2	90869.6	50678
dicLab1_genemodels_DLAgn_00146590_1	TKPYTDQKPGTSGLR	550.293	3	4.66008	943.532	1	y	9	7815.33	7814.63	12997.9	7235.44
dicLab1_genemodels_DLAgn_00146590_1	TKPYTDQKPGTSGLR	550.293	3	4.66008	815.473	1	y	8	4950.98	5424.69	8786.85	5318.48
dicLab1_genemodels_DLAgn_00146590_1	TKPYTDQKPGTSGLR	550.293	3	4.66008	661.839	2	y	12		4511.18	6039.73	5135.02
dicLab1_genemodels_DLAgn_00146590_1	IYQDPQVMLAPLVDIALK	1014.07	2	48.1757	1183.71	1	y	11	53964.1	62900.1	84421.5	51655
dicLab1_genemodels_DLAgn_00146590_1	IYQDPQVMLAPLVDIALK	1014.07	2	48.1757	1282.78	1	y	12	18049.2	19406.7	24689	11964.2
dicLab1_genemodels_DLAgn_00146590_1	IYQDPQVMLAPLVDIALK	1014.07	2	48.1757	1159.58	1	b	10	28547.8	20657.4	28000.2	27490.2
dicLab1_genemodels_DLAgn_00146590_1	IYQDPQVMLAPLVDIALK	1014.07	2	48.1757	1410.84	1	y	13	8256.98	16564.6	18067	18862.8
dicLab1_genemodels_DLAgn_00146590_1	IYQDPQVMLAPLVDIALK	1014.07	2	48.1757	1468.79	1	b	13		4742.41	7622.62
dicLab1_genemodels_DLAgn_00146590_1	FFGNLMDAGK	550.266	2	26.9239	805.387	1	y	8	508485	534130	670850	366485
dicLab1_genemodels_DLAgn_00146590_1	FFGNLMDAGK	550.266	2	26.9239	952.456	1	y	9	108613	113624	139861	82367.1
dicLab1_genemodels_DLAgn_00146590_1	FFGNLMDAGK	550.266	2	26.9239	521.239	1	y	5	82714.5	91276.4	110470	63668
dicLab1_genemodels_DLAgn_00146590_1	FFGNLMDAGK	550.266	2	26.9239	390.198	1	y	4	40865.2	41114.4	53910.2	31882.6
dicLab1_genemodels_DLAgn_00146590_1	FFGNLMDAGK	550.266	2	26.9239	275.171	1	y	3	44469.4	44360	55190.8	28575.4
dicLab1_genemodels_DLAgn_00146590_1	GGEYDFGAAFDGDGDRNMVLGK	764.339	3	29.2216	811.883	2	y	16			3418.12	2238.95
dicLab1_genemodels_DLAgn_00146590_1	GGEYDFGAAFDGDGDRNMVLGK	764.339	3	29.2216	942.931	2	y	18		108.848	2867.4	2634.65
dicLab1_genemodels_DLAgn_00146590_1	GGEYDFGAAFDGDGDRNMVLGK	764.339	3	29.2216	885.417	2	y	17	1045.95	495.569	4721.67	2880.94
dicLab1_genemodels_DLAgn_00146590_1	GGEYDFGAAFDGDGDRNMVLGK	764.339	3	29.2216	1024.46	2	y	19	1512.01	4597.49	1430.57	495.087
dicLab1_genemodels_DLAgn_00146590_1	GGEYDFGAAFDGDGDRNMVLGK	764.339	3	29.2216	783.372	2	y	15	1458.33	563.917	3524.38
dicLab1_genemodels_DLAgn_00146590_1	IIFSDGSR	447.738	2	13.5205	668.3	1	y	6	327307	398395	573496	334766
dicLab1_genemodels_DLAgn_00146590_1	IIFSDGSR	447.738	2	13.5205	521.231	1	y	5	40300.7	52243.7	78013	41781.9
dicLab1_genemodels_DLAgn_00146590_1	IIFSDGSR	447.738	2	13.5205	781.384	1	y	7	29689.4	35453.2	51040.5	28508.6
dicLab1_genemodels_DLAgn_00146590_1	IIFSDGSR	447.738	2	13.5205	319.172	1	y	3	17989.2	24709.8	39422.3	19341.5
dicLab1_genemodels_DLAgn_00146590_1	IIFSDGSR	447.738	2	13.5205	334.654	2	y	6
dicLab1_genemodels_DLAgn_00146590_1	SMPTSGALDNVAK	645.822	2	15.8944	1072.56	1	y	11	152803	165963	197635	113680
dicLab1_genemodels_DLAgn_00146590_1	SMPTSGALDNVAK	645.822	2	15.8944	874.463	1	y	9	105138	111600	139699	89007.1
dicLab1_genemodels_DLAgn_00146590_1	SMPTSGALDNVAK	645.822	2	15.8944	975.511	1	y	10	61900.6	72872.7	79691.9	46708
dicLab1_genemodels_DLAgn_00146590_1	SMPTSGALDNVAK	645.822	2	15.8944	787.431	1	y	8	45855.6	53452.6	65275.6	37089.1
dicLab1_genemodels_DLAgn_00146590_1	SMPTSGALDNVAK	645.822	2	15.8944	659.372	1	y	6	19818.1	25249.8	27033.8	14278.9
dicLab1_genemodels_DLAgn_00146590_1	AMFDPSFVGK	549.768	2	26.0443	896.451	1	y	8	397919	429701	518326	282905
dicLab1_genemodels_DLAgn_00146590_1	AMFDPSFVGK	549.768	2	26.0443	634.356	1	y	6	290177	303232	379271	216969
dicLab1_genemodels_DLAgn_00146590_1	AMFDPSFVGK	549.768	2	26.0443	749.383	1	y	7	129549	151705	182780	90945.4
dicLab1_genemodels_DLAgn_00146590_1	AMFDPSFVGK	549.768	2	26.0443	465.18	1	b	4	32848.6	36032.5	44925	23889.1
dicLab1_genemodels_DLAgn_00146590_1	AMFDPSFVGK	549.768	2	26.0443	303.203	1	y	3	24296.7	22710		17303.5
dicLab1_genemodels_DLAgn_00146590_1	YNISSGGPAPEGITNK	802.899	2	15.4885	1214.6	1	y	13	195023	219161	252919	160789
dicLab1_genemodels_DLAgn_00146590_1	YNISSGGPAPEGITNK	802.899	2	15.4885	1127.57	1	y	12	108313	124269	143147	94883.4
dicLab1_genemodels_DLAgn_00146590_1	YNISSGGPAPEGITNK	802.899	2	15.4885	926.494	1	y	9	104193	118122	140441	84424
dicLab1_genemodels_DLAgn_00146590_1	YNISSGGPAPEGITNK	802.899	2	15.4885	1040.54	1	y	11	110057	126429	144234	90264.6
dicLab1_genemodels_DLAgn_00146590_1	YNISSGGPAPEGITNK	802.899	2	15.4885	983.516	1	y	10	69615.2	76209	96070.8	53350.2
dicLab1_genemodels_DLAgn_00146590_1	ALQMQLYETPTGWK	833.419	2	29.9586	981.468	1	y	8	268835	259665	311907	188400
dicLab1_genemodels_DLAgn_00146590_1	ALQMQLYETPTGWK	833.419	2	29.9586	1094.55	1	y	9	180498	182404	194694	119571
dicLab1_genemodels_DLAgn_00146590_1	ALQMQLYETPTGWK	833.419	2	29.9586	1353.65	1	y	11	136626	137923	152577	82151.2
dicLab1_genemodels_DLAgn_00146590_1	ALQMQLYETPTGWK	833.419	2	29.9586	1222.61	1	y	10	118548	118379	141832	83472.1
dicLab1_genemodels_DLAgn_00146590_1	ALQMQLYETPTGWK	833.419	2	29.9586	848.433	1	b	7	34212.6	31743.1	36242.6	25616.7
dicLab1_genemodels_DLAgn_00146590_1	AMFDPSFVGKK	409.546	3	21.3202	512.777	2	y	9	547.143	1203.86	1576.62	368.841
dicLab1_genemodels_DLAgn_00146590_1	AMFDPSFVGKK	409.546	3	21.3202	762.451	1	y	7	131.728	139.457	1976.63
dicLab1_genemodels_DLAgn_00146590_1	AMFDPSFVGKK	409.546	3	21.3202	578.297	2	y	10		58.476	125.281	93.8346
dicLab1_genemodels_DLAgn_00146590_1	AMFDPSFVGKK	409.546	3	21.3202	665.398	1	y	6	209.422	71.1991	395.947	140.082
dicLab1_genemodels_DLAgn_00146590_1	AMFDPSFVGKK	409.546	3	21.3202	877.478	1	y	8	73.1434	142.021	71.0236	142.072
dicLab1_genemodels_DLAgn_00169670_1	RFDEILEASDGIMVAR	607.977	3	32.3511	774.414	1	b	6	299026	324308	296359	325732
dicLab1_genemodels_DLAgn_00169670_1	RFDEILEASDGIMVAR	607.977	3	32.3511	903.457	1	b	7	317512	348295	318484	347788
dicLab1_genemodels_DLAgn_00169670_1	RFDEILEASDGIMVAR	607.977	3	32.3511	661.33	1	b	5	388493	428174	389172	428147
dicLab1_genemodels_DLAgn_00169670_1	RFDEILEASDGIMVAR	607.977	3	32.3511	646.37	1	y	6	302452	300568	270738	296204
dicLab1_genemodels_DLAgn_00169670_1	RFDEILEASDGIMVAR	607.977	3	32.3511	848.429	1	y	8	247312	266433	240472	256260
dicLab1_genemodels_DLAgn_00169670_1	DATESFTPGTVEYRPVAIALDTKGPEIR	759.144	4	31.815	873.138	3	y	24	280.682	354.998	277.918	857.647
dicLab1_genemodels_DLAgn_00169670_1	DATESFTPGTVEYRPVAIALDTKGPEIR	759.144	4	31.815	1141.63	2	y	21	1337.11	954.792	1319.13	771.706
dicLab1_genemodels_DLAgn_00169670_1	DATESFTPGTVEYRPVAIALDTKGPEIR	759.144	4	31.815	844.127	3	y	23	361.204	327.566	222.607	302.957
dicLab1_genemodels_DLAgn_00169670_1	DATESFTPGTVEYRPVAIALDTKGPEIR	759.144	4	31.815	800.462	1	y	7	1428.35	514.739	1167.7	974.294
dicLab1_genemodels_DLAgn_00169670_1	DATESFTPGTVEYRPVAIALDTKGPEIR	759.144	4	31.815	795.104	3	y	22	493.284	868.773	279.718	725.573
dicLab1_genemodels_DLAgn_00169670_1	NTGIVC[PPa]TIGPASR	680.356	2	17.3399	875.44	1	y	8	409585	515768	461043	466429
dicLab1_genemodels_DLAgn_00169670_1	NTGIVC[PPa]TIGPASR	680.356	2	17.3399	974.509	1	y	9	465449	565319	524405	528006
dicLab1_genemodels_DLAgn_00169670_1	NTGIVC[PPa]TIGPASR	680.356	2	17.3399	701.394	1	y	7	157018	181385	163494	162249
dicLab1_genemodels_DLAgn_00169670_1	NTGIVC[PPa]TIGPASR	680.356	2	17.3399	1144.61	1	y	11	152005	190217	163818	169613
dicLab1_genemodels_DLAgn_00169670_1	NTGIVC[PPa]TIGPASR	680.356	2	17.3399	873.45	1	b	8	37862.2	49541.8	40639.5	43598
dicLab1_genemodels_DLAgn_00169670_1	IGKPIIC[PPa]ATQMLESMTK	645.675	3	37.816	839.4	1	y	7	264353	287616	258384	336626
dicLab1_genemodels_DLAgn_00169670_1	IGKPIIC[PPa]ATQMLESMTK	645.675	3	37.816	708.36	1	y	6	216456	224805	204091	264303
dicLab1_genemodels_DLAgn_00169670_1	IGKPIIC[PPa]ATQMLESMTK	645.675	3	37.816	967.459	1	y	8	142693	166468	147937	178749
dicLab1_genemodels_DLAgn_00169670_1	IGKPIIC[PPa]ATQMLESMTK	645.675	3	37.816	1068.51	1	y	9	109180	115297	107186	137408
dicLab1_genemodels_DLAgn_00169670_1	IGKPIIC[PPa]ATQMLESMTK	645.675	3	37.816	867.512	1	b	8	84545.1	88815.5	76350.1	101801
dicLab1_genemodels_DLAgn_00169670_1	APIIAVTR	420.769	2	15.9788	559.356	1	y	5	215503	283552	322002	338240
dicLab1_genemodels_DLAgn_00169670_1	APIIAVTR	420.769	2	15.9788	672.44	1	y	6
dicLab1_genemodels_DLAgn_00169670_1	APIIAVTR	420.769	2	15.9788	446.272	1	y	4	145987	187504	215924	230810
dicLab1_genemodels_DLAgn_00169670_1	APIIAVTR	420.769	2	15.9788	769.493	1	y	7	19277.1	20386.9	24764.7	24826.7
dicLab1_genemodels_DLAgn_00169670_1	APIIAVTR	420.769	2	15.9788	385.25	2	y	7	86047.4		108876	108321
dicLab1_genemodels_DLAgn_00169670_1	GDLGIEIPTEK	586.314	2	24.7683	716.383	1	y	6	740452	868128	784142	847654
dicLab1_genemodels_DLAgn_00169670_1	GDLGIEIPTEK	586.314	2	24.7683	886.488	1	y	8	558013	645920	605675	619117
dicLab1_genemodels_DLAgn_00169670_1	GDLGIEIPTEK	586.314	2	24.7683	829.467	1	y	7	211663	242075	212799	241452
dicLab1_genemodels_DLAgn_00169670_1	GDLGIEIPTEK	586.314	2	24.7683	698.372	1	b	7	182694	198812	195553	202419
dicLab1_genemodels_DLAgn_00169670_1	GDLGIEIPTEK	586.314	2	24.7683	999.572	1	y	9
dicLab1_genemodels_DLAgn_00169670_1	DIKDLQFGVEQGVDMVFASFIR	838.761	3	48.1529	1085.54	1	y	9	57399	49449.3	70143	68760.6
dicLab1_genemodels_DLAgn_00169670_1	DIKDLQFGVEQGVDMVFASFIR	838.761	3	48.1529	1241.63	1	y	11	16097.8	20351.5	29394.4	31635.9
dicLab1_genemodels_DLAgn_00169670_1	DIKDLQFGVEQGVDMVFASFIR	838.761	3	48.1529	970.518	1	y	8	35199.5	36288.4	42145	38248.8
dicLab1_genemodels_DLAgn_00169670_1	DIKDLQFGVEQGVDMVFASFIR	838.761	3	48.1529	917.473	1	b	8	48260.7	37110.2	51029.9	41661.3
dicLab1_genemodels_DLAgn_00169670_1	DIKDLQFGVEQGVDMVFASFIR	838.761	3	48.1529	1184.61	1	y	10	23284.5	18989.3	23727.3	22016.5
dicLab1_genemodels_DLAgn_00169670_1	VVQTGSHIYIDDGLISLK	653.358	3	31.2259	880.465	2	y	16	197249	190219	222368	229724
dicLab1_genemodels_DLAgn_00169670_1	VVQTGSHIYIDDGLISLK	653.358	3	31.2259	860.472	1	y	8	107932	84704.1	104799	112854
dicLab1_genemodels_DLAgn_00169670_1	VVQTGSHIYIDDGLISLK	653.358	3	31.2259	816.436	2	y	15	113250	98704.7	108556	128223
dicLab1_genemodels_DLAgn_00169670_1	VVQTGSHIYIDDGLISLK	653.358	3	31.2259	1136.62	1	y	10	109745	100127	107800	133608
dicLab1_genemodels_DLAgn_00169670_1	VVQTGSHIYIDDGLISLK	653.358	3	31.2259	973.556	1	y	9	79446.5	54506	71991.5	99241.6
dicLab1_genemodels_DLAgn_00169670_1	EAEAAMFHR	531.245	2	8.47886	732.361	1	y	6	36467.7	48141.1	58411.2	61035.4
dicLab1_genemodels_DLAgn_00169670_1	EAEAAMFHR	531.245	2	8.47886	661.324	1	y	5	38500.5	47969.6	61713.2	65071.6
dicLab1_genemodels_DLAgn_00169670_1	EAEAAMFHR	531.245	2	8.47886	590.287	1	y	4	30681.5	44265.4	49123	52185.7
dicLab1_genemodels_DLAgn_00169670_1	EAEAAMFHR	531.245	2	8.47886	861.404	1	y	7	26769.9	34283.9	40823.8	39819.7
dicLab1_genemodels_DLAgn_00169670_1	EAEAAMFHR	531.245	2	8.47886	459.246	1	y	3	24110.6	29301.9	34248.7	34116
dicLab1_genemodels_DLAgn_00169670_1	KGVNLPGAAVDLPAVSEK	589	3	26.6608	630.346	1	y	6	425303	465579	492749	527159
dicLab1_genemodels_DLAgn_00169670_1	KGVNLPGAAVDLPAVSEK	589	3	26.6608	808.468	1	b	9	361412	371472	416723	424972
dicLab1_genemodels_DLAgn_00169670_1	KGVNLPGAAVDLPAVSEK	589	3	26.6608	858.457	1	y	8	334610	349076	365021	393116
dicLab1_genemodels_DLAgn_00169670_1	KGVNLPGAAVDLPAVSEK	589	3	26.6608	1022.56	1	b	11	169033	178947	174087	197267
dicLab1_genemodels_DLAgn_00169670_1	KGVNLPGAAVDLPAVSEK	589	3	26.6608	737.43	1	b	8	164072	172277	193971	196883
dicLab1_genemodels_DLAgn_00169670_1	VKDIGNDFLMC[PPa]EIENGGMLGSK	814.388	3	37.37	892.419	1	y	9	55534.1	54795	59245.5	81216.9
dicLab1_genemodels_DLAgn_00169670_1	VKDIGNDFLMC[PPa]EIENGGMLGSK	814.388	3	37.37	1005.5	1	y	10	29252.9	26524	29149.5	36036.4
dicLab1_genemodels_DLAgn_00169670_1	VKDIGNDFLMC[PPa]EIENGGMLGSK	814.388	3	37.37	1133.57	1	b	10	21145.6	19695.2	20685.3	27932.8
dicLab1_genemodels_DLAgn_00169670_1	VKDIGNDFLMC[PPa]EIENGGMLGSK	814.388	3	37.37	1002.53	1	b	9	24237.4	29522.7	28120.9	30159.7
dicLab1_genemodels_DLAgn_00169670_1	VKDIGNDFLMC[PPa]EIENGGMLGSK	814.388	3	37.37	1436.65	1	b	12	9944.73	7344.53	9702.73	14368.3
dicLab1_genemodels_DLAgn_00155520_1	ILLANFLAQTEAMMK	847.454	2	48.1608	909.417	1	y	8	116830	113099	120182	92374.4
dicLab1_genemodels_DLAgn_00155520_1	ILLANFLAQTEAMMK	847.454	2	48.1608	1022.5	1	y	9	113774	96593.4	108087	87482.9
dicLab1_genemodels_DLAgn_00155520_1	ILLANFLAQTEAMMK	847.454	2	48.1608	1283.61	1	y	11	63088.3	58968.6	70635.8	45611.1
dicLab1_genemodels_DLAgn_00155520_1	ILLANFLAQTEAMMK	847.454	2	48.1608	1354.65	1	y	12	46730.4	56763.4	52175.6	45674.2
dicLab1_genemodels_DLAgn_00155520_1	ILLANFLAQTEAMMK	847.454	2	48.1608	1169.57	1	y	10	54389.9	44226	54532.4	33366.4
dicLab1_genemodels_DLAgn_00155520_1	VNYHTGPIVWGEPGTNGQHAFYQLIHQGTR	676.337	5	31.1098	677.344	4	y	24	13760.9	11366.1		14901.1
dicLab1_genemodels_DLAgn_00155520_1	VNYHTGPIVWGEPGTNGQHAFYQLIHQGTR	676.337	5	31.1098	882.447	1	b	8	99396.9	93919.3	88960.4	74536.4
dicLab1_genemodels_DLAgn_00155520_1	VNYHTGPIVWGEPGTNGQHAFYQLIHQGTR	676.337	5	31.1098	981.515	1	b	9	129856	115344	112715	98683
dicLab1_genemodels_DLAgn_00155520_1	VNYHTGPIVWGEPGTNGQHAFYQLIHQGTR	676.337	5	31.1098	711.39	1	y	6	29709.6	23499.1	24202.8	18260.6
dicLab1_genemodels_DLAgn_00155520_1	VNYHTGPIVWGEPGTNGQHAFYQLIHQGTR	676.337	5	31.1098	1262.66	1	y	10	11968.2	10964.7	9988.27	9031.84
dicLab1_genemodels_DLAgn_00155520_1	VWFVSNIDGTHIAK	529.616	3	28.0583	651.346	2	y	12	221051	208220	226909	165316
dicLab1_genemodels_DLAgn_00155520_1	VWFVSNIDGTHIAK	529.616	3	28.0583	1055.55	1	y	10	152178	127540	141746	108732
dicLab1_genemodels_DLAgn_00155520_1	VWFVSNIDGTHIAK	529.616	3	28.0583	741.389	1	y	7	177401	141270	148926	124954
dicLab1_genemodels_DLAgn_00155520_1	VWFVSNIDGTHIAK	529.616	3	28.0583	577.812	2	y	11	42220.4	37267.1	35483.5	28143.4
dicLab1_genemodels_DLAgn_00155520_1	VWFVSNIDGTHIAK	529.616	3	28.0583	626.362	1	y	6	88182.5	70241.3	75300.9	51868.5
dicLab1_genemodels_DLAgn_00155520_1	AITDVVNVGIGGSDLGPLMVTEALKPYSK	982.195	3	46.9081	1067.07	2	y	21	379433	316618	339421	284880
dicLab1_genemodels_DLAgn_00155520_1	AITDVVNVGIGGSDLGPLMVTEALKPYSK	982.195	3	46.9081	1173.62	2	y	23	146804	118620	122813	109936
dicLab1_genemodels_DLAgn_00155520_1	AITDVVNVGIGGSDLGPLMVTEALKPYSK	982.195	3	46.9081	1223.16	2	y	24	120190	101024	110004	92392.1
dicLab1_genemodels_DLAgn_00155520_1	AITDVVNVGIGGSDLGPLMVTEALKPYSK	982.195	3	46.9081	1036.57	1	y	9	95759.4	84830.9	92963.7	78995.9
dicLab1_genemodels_DLAgn_00155520_1	AITDVVNVGIGGSDLGPLMVTEALKPYSK	982.195	3	46.9081	1135.64	1	y	10	74102.5	58354.3	67764.4	59972.1
dicLab1_genemodels_DLAgn_00155520_1	MFSGDKINFTEGR	501.242	3	19.2756	612.304	2	y	11	147769	116454	149817	130291
dicLab1_genemodels_DLAgn_00155520_1	MFSGDKINFTEGR	501.242	3	19.2756	723.342	1	y	6	54946.9	47104.5	58272.4	50989.5
dicLab1_genemodels_DLAgn_00155520_1	MFSGDKINFTEGR	501.242	3	19.2756	685.839	2	y	12	62392.4	45641.5	65992.8	53290.4
dicLab1_genemodels_DLAgn_00155520_1	MFSGDKINFTEGR	501.242	3	19.2756	836.426	1	y	7	31503.7	25907	36709.9	28291.3
dicLab1_genemodels_DLAgn_00155520_1	MFSGDKINFTEGR	501.242	3	19.2756	609.299	1	y	5	50770.4	45582.4	41941.1	37126.1
dicLab1_genemodels_DLAgn_00155520_1	NLITDEVMK	531.779	2	23.386	835.423	1	y	7	623576	584514	614441	453098
dicLab1_genemodels_DLAgn_00155520_1	NLITDEVMK	531.779	2	23.386	722.339	1	y	6	452364	387887	427845	312525
dicLab1_genemodels_DLAgn_00155520_1	NLITDEVMK	531.779	2	23.386	948.507	1	y	8
dicLab1_genemodels_DLAgn_00155520_1	NLITDEVMK	531.779	2	23.386	341.218	1	b	3	149468	138777	139679	113266
dicLab1_genemodels_DLAgn_00155520_1	NLITDEVMK	531.779	2	23.386	377.222	1	y	3
dicLab1_genemodels_DLAgn_00155520_1	TLAQLNAETTLFIIASK	917.52	2	44.1988	1307.72	1	y	12	314795	284119	302707	225607
dicLab1_genemodels_DLAgn_00155520_1	TLAQLNAETTLFIIASK	917.52	2	44.1988	1122.64	1	y	10	183774	171291	183253	125639
dicLab1_genemodels_DLAgn_00155520_1	TLAQLNAETTLFIIASK	917.52	2	44.1988	1420.8	1	y	13	171045	152546	166894	119501
dicLab1_genemodels_DLAgn_00155520_1	TLAQLNAETTLFIIASK	917.52	2	44.1988	1193.68	1	y	11	156103	150043	170085	116390
dicLab1_genemodels_DLAgn_00155520_1	TLAQLNAETTLFIIASK	917.52	2	44.1988	993.598	1	y	9	145464	119790	141630	97102.1
dicLab1_genemodels_DLAgn_00155520_1	HFVALSTNGPK	585.817	2	11.9428	886.499	1	y	9	172776	178538	234818	164339
dicLab1_genemodels_DLAgn_00155520_1	HFVALSTNGPK	585.817	2	11.9428	1033.57	1	y	10	88319.6	92819.5	114702	88721.6
dicLab1_genemodels_DLAgn_00155520_1	HFVALSTNGPK	585.817	2	11.9428	787.431	1	y	8	90737.9	95323.1	111253	91405.3
dicLab1_genemodels_DLAgn_00155520_1	HFVALSTNGPK	585.817	2	11.9428	603.31	1	y	6	25160.6	24149.3	34804.3	25316.1
dicLab1_genemodels_DLAgn_00155520_1	HFVALSTNGPK	585.817	2	11.9428	716.394	1	y	7	23130.4	24541.2	31015.1	20057.8
dicLab1_genemodels_DLAgn_00155520_1	VSPYTLGALIAMYEHK	598.315	3	42.3731	803.919	2	y	14	77085.1	53815.1	59433.2	46156.4
dicLab1_genemodels_DLAgn_00155520_1	VSPYTLGALIAMYEHK	598.315	3	42.3731	1132.58	1	y	10	23237.1	18291.2	16568.6	13488.6
dicLab1_genemodels_DLAgn_00155520_1	VSPYTLGALIAMYEHK	598.315	3	42.3731	778.355	1	y	6	72134.5	54211	57477.5	39577.3
dicLab1_genemodels_DLAgn_00155520_1	VSPYTLGALIAMYEHK	598.315	3	42.3731	891.439	1	y	7	30147.2	20846.7	23986.5	17664.2
dicLab1_genemodels_DLAgn_00155520_1	VSPYTLGALIAMYEHK	598.315	3	42.3731	1004.52	1	y	8	14081.3	11251.7	11439.3	9939.28
dicLab1_genemodels_DLAgn_00155520_1	TEDGDILLDYSK	684.83	2	24.4315	1138.56	1	y	10	587690	597485	619739	409130
dicLab1_genemodels_DLAgn_00155520_1	TEDGDILLDYSK	684.83	2	24.4315	738.403	1	y	6	234236	223882	224083	150698
dicLab1_genemodels_DLAgn_00155520_1	TEDGDILLDYSK	684.83	2	24.4315	1023.54	1	y	9	137430	133651	139417	95266.7
dicLab1_genemodels_DLAgn_00155520_1	TEDGDILLDYSK	684.83	2	24.4315	851.487	1	y	7	144850	118305	149598	99020.3
dicLab1_genemodels_DLAgn_00155520_1	TEDGDILLDYSK	684.83	2	24.4315	1267.61	1	y	11
dicLab1_genemodels_DLAgn_00155520_1	LQDWYTAHALNLNMR	615.974	3	28.9026	802.886	2	y	13	252195	210104	217896	148595
dicLab1_genemodels_DLAgn_00155520_1	LQDWYTAHALNLNMR	615.974	3	28.9026	831.451	1	y	7	122154	112337	108540	76039.6
dicLab1_genemodels_DLAgn_00155520_1	LQDWYTAHALNLNMR	615.974	3	28.9026	968.509	1	y	8	116685	100546	113144	77634.6
dicLab1_genemodels_DLAgn_00155520_1	LQDWYTAHALNLNMR	615.974	3	28.9026	760.413	1	y	6	77168.1	68697.1	64320.3	48083.3
dicLab1_genemodels_DLAgn_00155520_1	LQDWYTAHALNLNMR	615.974	3	28.9026	1140.59	1	y	10	54651.9	52514.3	50299.1	36503.9
dicLab1_genemodels_DLAgn_00155520_1	EKMFSGDKINFTEGR	586.954	3	17.8183	751.359	2	y	13	1211.86	1464.19	1193.52	1353.94
dicLab1_genemodels_DLAgn_00155520_1	EKMFSGDKINFTEGR	586.954	3	17.8183	685.839	2	y	12	458.024	420	187.599	429.443
dicLab1_genemodels_DLAgn_00155520_1	EKMFSGDKINFTEGR	586.954	3	17.8183	723.342	1	y	6		3624.74		757.47
dicLab1_genemodels_DLAgn_00155520_1	EKMFSGDKINFTEGR	586.954	3	17.8183	609.299	1	y	5	202.387	768.218	325.02	673.441
dicLab1_genemodels_DLAgn_00155520_1	EKMFSGDKINFTEGR	586.954	3	17.8183	612.304	2	y	11		379.492		642.355
dicLab1_genemodels_DLAgn_00155520_1	TFTTQETITNAESAK	821.402	2	15.1445	1063.53	1	y	10	142560	142950	155793	109253
dicLab1_genemodels_DLAgn_00155520_1	TFTTQETITNAESAK	821.402	2	15.1445	934.484	1	y	9	142826	128824	141386	101802
dicLab1_genemodels_DLAgn_00155520_1	TFTTQETITNAESAK	821.402	2	15.1445	1292.63	1	y	12	73378.8	64653.3	77092.4	58375.6
dicLab1_genemodels_DLAgn_00155520_1	TFTTQETITNAESAK	821.402	2	15.1445	1191.59	1	y	11	854044	999419	826418	1.04237e+06
dicLab1_genemodels_DLAgn_00155520_1	TFTTQETITNAESAK	821.402	2	15.1445	1393.68	1	y	13	100964	108716	116857	117512
dicLab1_genemodels_DLAgn_00155520_1	FTAYFQQGDMESNGK	861.875	2	19.4889	1240.53	1	y	11	139981	134363	141126	113494
dicLab1_genemodels_DLAgn_00155520_1	FTAYFQQGDMESNGK	861.875	2	19.4889	1093.46	1	y	10	95994.3	88721.4	98762.1	75121.8
dicLab1_genemodels_DLAgn_00155520_1	FTAYFQQGDMESNGK	861.875	2	19.4889	1403.59	1	y	12	57051.7	53636.9	50024	43118.4
dicLab1_genemodels_DLAgn_00155520_1	FTAYFQQGDMESNGK	861.875	2	19.4889	965.399	1	y	9	98768.1	97416.7	92378.2	69263.6
dicLab1_genemodels_DLAgn_00155520_1	FTAYFQQGDMESNGK	861.875	2	19.4889	1474.63	1	y	13	34274.9	32059.7	30440.1	25941.5
dicLab1_genemodels_DLAgn_00036360_1	FEEILNR	460.745	2	15.9066	644.373	1	y	5	3.97822e+06	4.08592e+06	4.17355e+06	3.60957e+06
dicLab1_genemodels_DLAgn_00036360_1	FEEILNR	460.745	2	15.9066	773.415	1	y	6	1.05487e+06	1.04855e+06	1.11659e+06	939563
dicLab1_genemodels_DLAgn_00036360_1	FEEILNR	460.745	2	15.9066	515.33	1	y	4	1.0744e+06	1.08864e+06	1.13143e+06	975993
dicLab1_genemodels_DLAgn_00036360_1	FEEILNR	460.745	2	15.9066	519.245	1	b	4	200831	208378		191871
dicLab1_genemodels_DLAgn_00036360_1	FEEILNR	460.745	2	15.9066	632.329	1	b	5
dicLab1_genemodels_DLAgn_00036360_1	LSTHAKFEEILNR	519.951	3	17.8753	644.373	1	y	5		730.143	719.151	3360.73
dicLab1_genemodels_DLAgn_00036360_1	LSTHAKFEEILNR	519.951	3	17.8753	920.484	1	y	7	1046.58	1180.83	1543.76	1389.35
dicLab1_genemodels_DLAgn_00036360_1	LSTHAKFEEILNR	519.951	3	17.8753	773.415	1	y	6	852.932	1776.58	1844.04	2552.02
dicLab1_genemodels_DLAgn_00036360_1	LSTHAKFEEILNR	519.951	3	17.8753	679.365	2	y	11	13743.9			12860.7
dicLab1_genemodels_DLAgn_00036360_1	LSTHAKFEEILNR	519.951	3	17.8753	722.881	2	y	12		179.801	361.194	499.462
dicLab1_genemodels_DLAgn_00036360_1	FSVDEEFPDLSLHNNHMAK	558.261	4	28.0864	688.841	2	y	12	1.28181e+06	1.00149e+06	911604	588391
dicLab1_genemodels_DLAgn_00036360_1	FSVDEEFPDLSLHNNHMAK	558.261	4	28.0864	707.288	1	b	6	660273	520697	478495	326266
dicLab1_genemodels_DLAgn_00036360_1	FSVDEEFPDLSLHNNHMAK	558.261	4	28.0864	851.394	1	y	7	194899	161943	135783	97376.3
dicLab1_genemodels_DLAgn_00036360_1	FSVDEEFPDLSLHNNHMAK	558.261	4	28.0864	582.801	2	y	10	144809	112048	100758	67106.7
dicLab1_genemodels_DLAgn_00036360_1	FSVDEEFPDLSLHNNHMAK	558.261	4	28.0864	640.314	2	y	11	192388	173054	148812	93093.5
dicLab1_genemodels_DLAgn_00036360_1	LSIEALASLEGEFKGK	564.645	3	38.0282	746.406	2	y	14	4643.05	4216.82	2665.16	5290.92
dicLab1_genemodels_DLAgn_00036360_1	LSIEALASLEGEFKGK	564.645	3	38.0282	789.922	2	y	15	5254.21	3308.38	2847.24	4192.96
dicLab1_genemodels_DLAgn_00036360_1	LSIEALASLEGEFKGK	564.645	3	38.0282	1065.56	1	y	10	3110.95	2266.96	2805.89	3162.88
dicLab1_genemodels_DLAgn_00036360_1	LSIEALASLEGEFKGK	564.645	3	38.0282	794.404	1	y	7	2775.88	2601.85	2412.95	1245.59
dicLab1_genemodels_DLAgn_00036360_1	LSIEALASLEGEFKGK	564.645	3	38.0282	689.864	2	y	13	3640.72	2327.56	2292.24	1298.96
dicLab1_genemodels_DLAgn_00036360_1	MKFSVDEEFPDLSLHNNHMAK	623.045	4	27.2957	688.841	2	y	12	27135.3	14812.2	32717	27433.7
dicLab1_genemodels_DLAgn_00036360_1	MKFSVDEEFPDLSLHNNHMAK	623.045	4	27.2957	966.424	1	b	8	13255.6	9120.84	16954.7	12506.6
dicLab1_genemodels_DLAgn_00036360_1	MKFSVDEEFPDLSLHNNHMAK	623.045	4	27.2957	640.314	2	y	11
dicLab1_genemodels_DLAgn_00036360_1	MKFSVDEEFPDLSLHNNHMAK	623.045	4	27.2957	851.394	1	y	7	86748.6	81617	69008.3	58014.6
dicLab1_genemodels_DLAgn_00036360_1	MKFSVDEEFPDLSLHNNHMAK	623.045	4	27.2957	714.33	3	b	18				5174.84
dicLab1_genemodels_DLAgn_00036360_1	KLEKGESIDGMIPAQK	581.982	3	14.9755	859.434	1	y	8	9390.33	5567.37	14367.5	20421.7
dicLab1_genemodels_DLAgn_00036360_1	KLEKGESIDGMIPAQK	581.982	3	14.9755	744.407	1	y	7	7548.55	6516.99	9120.93	12132
dicLab1_genemodels_DLAgn_00036360_1	KLEKGESIDGMIPAQK	581.982	3	14.9755	1188.59	1	y	11	1721.65	1604.6	3596.81	3988.77
dicLab1_genemodels_DLAgn_00036360_1	KLEKGESIDGMIPAQK	581.982	3	14.9755	772.42	1	b	7	5835.2	3740.75	4874.15	7674.38
dicLab1_genemodels_DLAgn_00036360_1	KLEKGESIDGMIPAQK	581.982	3	14.9755	885.504	1	b	8	894.91	1491.2	2617.64	2782.24
dicLab1_genemodels_DLAgn_00036360_1	LGSSEVDQVQMVVDGVK	895.454	2	30.126	1217.62	1	y	11	1.37026e+06	1.22947e+06	1.22139e+06	1.05998e+06
dicLab1_genemodels_DLAgn_00036360_1	LGSSEVDQVQMVVDGVK	895.454	2	30.126	1316.69	1	y	12	1.44818e+06	1.39599e+06	1.29488e+06	1.19211e+06
dicLab1_genemodels_DLAgn_00036360_1	LGSSEVDQVQMVVDGVK	895.454	2	30.126	974.534	1	y	9	574081	522077	503858	456344
dicLab1_genemodels_DLAgn_00036360_1	LGSSEVDQVQMVVDGVK	895.454	2	30.126	1102.59	1	y	10
dicLab1_genemodels_DLAgn_00036360_1	LGSSEVDQVQMVVDGVK	895.454	2	30.126	1445.73	1	y	13	147764	148186	138895	125876
dicLab1_genemodels_DLAgn_00036360_1	LSIEALASLEGEFK	753.906	2	42.5282	880.441	1	y	8	6.01441e+06	5.13131e+06	4.99104e+06	4.50524e+06
dicLab1_genemodels_DLAgn_00036360_1	LSIEALASLEGEFK	753.906	2	42.5282	1064.56	1	y	10	3.77902e+06	3.1755e+06	3.0281e+06	2.67482e+06
dicLab1_genemodels_DLAgn_00036360_1	LSIEALASLEGEFK	753.906	2	42.5282	809.404	1	y	7	4.88353e+06	4.05261e+06	3.92594e+06	3.47505e+06
dicLab1_genemodels_DLAgn_00036360_1	LSIEALASLEGEFK	753.906	2	42.5282	993.525	1	y	9	3.95097e+06	3.30081e+06	3.15234e+06	2.75498e+06
dicLab1_genemodels_DLAgn_00036360_1	LSIEALASLEGEFK	753.906	2	42.5282	1193.6	1	y	11	3.2139e+06	2.69913e+06	2.58054e+06	2.27748e+06
dicLab1_genemodels_DLAgn_00036360_1	YYPLDGMTDAEQEQLIADHFLFDKPVSPLLTC[PPa]AGMAR	1057.51	4	46.78	1386.72	1	y	13	749254	614406	581217	636794
dicLab1_genemodels_DLAgn_00036360_1	YYPLDGMTDAEQEQLIADHFLFDKPVSPLLTC[PPa]AGMAR	1057.51	4	46.78	1190.6	1	y	11	687889	566919	445549	411099
dicLab1_genemodels_DLAgn_00036360_1	YYPLDGMTDAEQEQLIADHFLFDKPVSPLLTC[PPa]AGMAR	1057.51	4	46.78	1300.97	3	y	35	264080	191517	178986	174491
dicLab1_genemodels_DLAgn_00036360_1	YYPLDGMTDAEQEQLIADHFLFDKPVSPLLTC[PPa]AGMAR	1057.51	4	46.78	1180.6	2	y	21	147197	112027	108174	106147
dicLab1_genemodels_DLAgn_00036360_1	YYPLDGMTDAEQEQLIADHFLFDKPVSPLLTC[PPa]AGMAR	1057.51	4	46.78	1237.14	2	y	22	130515	83841.3	88190	93081.7
dicLab1_genemodels_DLAgn_00036360_1	GKYYPLDGMTDAEQEQLIADHFLFDKPVSPLLTC[PPa]AGMAR	883.234	5	43.713	893.433	1	y	8	38872.3	53297.1	39979.2	32997
dicLab1_genemodels_DLAgn_00036360_1	GKYYPLDGMTDAEQEQLIADHFLFDKPVSPLLTC[PPa]AGMAR	883.234	5	43.713	1103.79	4	y	39
dicLab1_genemodels_DLAgn_00036360_1	GKYYPLDGMTDAEQEQLIADHFLFDKPVSPLLTC[PPa]AGMAR	883.234	5	43.713	1386.72	1	y	13	48982.5	27091	47211.5	43497.2
dicLab1_genemodels_DLAgn_00036360_1	GKYYPLDGMTDAEQEQLIADHFLFDKPVSPLLTC[PPa]AGMAR	883.234	5	43.713	1190.6	1	y	11	35785	26187.5	39347.1	37738.6
dicLab1_genemodels_DLAgn_00036360_1	GKYYPLDGMTDAEQEQLIADHFLFDKPVSPLLTC[PPa]AGMAR	883.234	5	43.713	1441.63	1	b	13	12213.9	8541.38	9688.75	10769.3
[truncated: 3,370 more rows]

## Sheet: Area - proteins
Protein	S170606_C1 (S170606_C1.wiff (sample 1))	S170606_C11 (S170606_C11.wiff (sample 1))	S170606_HP1 (S170606_HP1.wiff (sample 1))	S170606_HP67 (S170606_HP67.wiff (sample 1))
[truncated: 181 more rows]
