# Supplementary material for: Experimental data from flesh quality assessment and shelf life monitoring of high pressure processed European sea bass (Dicentrarchus labrax) fillets
Source: Data Brief. 2019 Aug 29;26:104451. doi: 10.1016/j.dib.2019.104451 (PMC6811897; doi:10.1016/j.dib.2019.104451)
Supplement: Multimedia component 13 [file mmc13.xlsx]

## Sheet: Table Captions
Table 13 - Worksheet Title	Worksheet Description
Proteins_Itotal	List of all the quantified proteins with quantitative values after to normalyzation (quantitative values multiplied by 10.000)
Proteins	List of all the quantified proteins with quantitative values prior to normalyzation
Peptides	List of all the peptides used for protein quantification with their respective intensity values
FDR	FDR analysis of all the transitions used for protein quantification.
Area - ions	List of all the transitions monitered with their respective intensity values
Area - proteins	List of all quantified proteins from SWATH plug-in in peakview. The sum of the intensity of all proteins per sample is depicted and was used to normalyze the protein values in "Proteins_Itotal"

## Sheet: Proteins_ITotal
Relative levels for each protein extracted from sarcoplasmic fraction of sea bass fillets obtained by SWATH.
The results are shown multiplied by 10,000.
Nº	Protein (predicted from sea bass genome)	Description	S170902_C1	S170902_C11	S170902_HP1	S170902_HP67
1	dicLab1_genemodels_DLAgn_00219760_1	enolase 3-2 | ENO3 | EC:4.2.1.11 range=UN:17249788-17254243 5'pad=0 3'pad=0 strand=- repeatMasking=none	1525.17	1154.18	262.721	556.265
2	dicLab1_genemodels_DLAgn_00101310_1	fructose-bisphosphate aldolase a | ALDOAA | EC:4.1.2.13 range=LG1B:6517562-6519669 5'pad=0 3'pad=0 strand=+ repeatMasking=none	1834.7	2054.89	149.165	104.431
3	dicLab1_genemodels_DLAgn_00042440_1	glycogen muscle form-like | PYGMA | - range=LG14:14668715-14673664 5'pad=0 3'pad=0 strand=- repeatMasking=none	246.961	217.042	10.423	3.71696
4	dicLab1_genemodels_DLAgn_00036360_1	creatine kinase m-type-like | CKMB | - range=LG13:26623975-26627486 5'pad=0 3'pad=0 strand=- repeatMasking=none	375.616	373.398	59.5193	46.6093
5	dicLab1_genemodels_DLAgn_00169670_1	pyruvate kinase | PK | EC:2.7.1.40 range=LG6:13651515-13656621 5'pad=0 3'pad=0 strand=- repeatMasking=none	1237.71	1039.01	18.2426	54.7293
6	dicLab1_genemodels_DLAgn_00227010_1	low quality protein: titin | TTN | EC:2.7.11.0 range=UN:30632751-30691600 5'pad=0 3'pad=0 strand=+ repeatMasking=none	2.02823	5.38734	5.42754	85.2258
7	dicLab1_genemodels_DLAgn_00058740_1	triosephosphate isomerase b | TPISB | EC:5.3.1.1 EC:2.7.11.0 range=LG16:7729674-7733178 5'pad=0 3'pad=0 strand=+ repeatMasking=none	551.45	478.469	348.383	556.744
8	dicLab1_genemodels_DLAgn_00059000_1	glyceraldehyde-3-phosphate dehydrogenase | GAPDH | EC:1.2.1.0 range=LG16:7958937-7963412 5'pad=0 3'pad=0 strand=- repeatMasking=none	430.115	429.88	33.3936	22.5057
9	dicLab1_genemodels_DLAgn_00146590_1	phosphoglucomutase 1 | PGM1 | EC:5.4.2.2 range=LG4:6461173-6469333 5'pad=0 3'pad=0 strand=+ repeatMasking=none	224.019	174.961	2.1021	1.57672
10	dicLab1_genemodels_DLAgn_00166080_1	lactate dehydrogenase-a | - | EC:1.1.1.27 range=LG6:5717592-5721790 5'pad=0 3'pad=0 strand=+ repeatMasking=none	323.056	408.674	11.9459	11.9298
11	dicLab1_genemodels_DLAgn_00047080_1	low quality protein: titin | TTN | EC:2.7.10.0 range=LG15:107772-191916 5'pad=0 3'pad=0 strand=- repeatMasking=none	0.5688	3.36829	2.275	59.1045
12	dicLab1_genemodels_DLAgn_00141100_1	glycogen muscle form-like | PYGMA | - range=LG3:1305784-1321862 5'pad=0 3'pad=0 strand=+ repeatMasking=none	23.2084	12.1852	0.705923	1.80191
13	dicLab1_genemodels_DLAgn_00005730_1	transferrin | - | - range=LG10:12538927-12546394 5'pad=0 3'pad=0 strand=+ repeatMasking=none	40.4354	36.8524	1.18537	4.27294
14	dicLab1_genemodels_DLAgn_00168130_1	tropomyosin alpha-4 chain isoform 1 | TPM1 | - range=LG6:11202329-11213230 5'pad=0 3'pad=0 strand=- repeatMasking=none	4.172	7.95118	328.207	436.768
15	dicLab1_genemodels_DLAgn_00155520_1	phosphoglucose isomerase-2 | GPIB | EC:5.3.1.9 range=LG5:5056240-5064239 5'pad=0 3'pad=0 strand=+ repeatMasking=none	90.7401	26.2201	5.97531	4.48402
16	dicLab1_genemodels_DLAgn_00095810_1	glycerol-3-phosphate dehydrogenase | GPD1B | EC:1.1.1.8 range=LG1A:22437366-22442411 5'pad=0 3'pad=0 strand=+ repeatMasking=none	89.0366	85.2477	4.91299	20.2377
17	dicLab1_genemodels_DLAgn_00038950_1	muscle-type creatine kinase | CKMA | - range=LG14:6406255-6408230 5'pad=0 3'pad=0 strand=- repeatMasking=none	389.627	401.387	79.4724	95.0743
18	dicLab1_genemodels_DLAgn_00196080_1	collagen type i alpha 1 | COL1A1 | - range=LG8:21426354-21445521 5'pad=0 3'pad=0 strand=+ repeatMasking=none	7.38135	4.59188	18.0514	40.6578
19	dicLab1_genemodels_DLAgn_00138560_1	warm-temperature-acclimation-related 65-kda protein | WAP65-2 | - range=LG24:6866206-6870583 5'pad=0 3'pad=0 strand=+ repeatMasking=none	29.4523	29.4386	28.7727	32.6283
20	dicLab1_genemodels_DLAgn_00175090_1	aspartate cytoplasmic-like | GOT1 | EC:2.6.1.1 EC:2.6.1.5 EC:2.6.1.57 EC:2.6.1.9 range=LG7:2254870-2261486 5'pad=0 3'pad=0 strand=- repeatMasking=none	44.8618	42.2613	10.9854	27.9118
21	dicLab1_genemodels_DLAgn_00046930_1	phosphoglycerate kinase 1 | PGK1 | EC:2.7.2.3 range=LG14:28138684-28149472 5'pad=0 3'pad=0 strand=- repeatMasking=none	76.8017	95.2865	17.1057	13.8205
22	dicLab1_genemodels_DLAgn_00081100_1	creatine mitochondrial 2 | CKMT2 | EC:2.7.3.2 range=LG19:4840985-4847113 5'pad=0 3'pad=0 strand=- repeatMasking=none	113.586	106.179	28.7176	52.5679
23	dicLab1_genemodels_DLAgn_00213640_1	nucleoside diphosphate kinase b | NME1 | EC:2.7.4.6 range=UN:5805823-5808534 5'pad=0 3'pad=0 strand=- repeatMasking=none	244.403	662.812	1344.16	864.214
24	dicLab1_genemodels_DLAgn_00164530_1	fast white muscle troponin t embryonic isoform | - | - range=LG6:941282-951072 5'pad=0 3'pad=0 strand=- repeatMasking=none	1.22812	1.31823	81.136	13.9442
25	dicLab1_genemodels_DLAgn_00131990_1	alpha-enolase-like isoform 1 | ENO1A | EC:4.2.1.11 range=LG22-25:14200008-14205698 5'pad=0 3'pad=0 strand=+ repeatMasking=none	57.4176	44.1171	2.57006	2.89421
26	dicLab1_genemodels_DLAgn_00164590_1	troponin fast skeletal muscle-like | - | - range=LG6:1032709-1038908 5'pad=0 3'pad=0 strand=- repeatMasking=none	35.5055	41.4862	304.794	200.336
27	dicLab1_genemodels_DLAgn_00086170_1	phosphoglycerate mutase 2 | PGAM2 | EC:5.4.2.1 range=LG19:17557882-17559458 5'pad=0 3'pad=0 strand=- repeatMasking=none	57.9593	50.9357	4.76213	10.5578
28	dicLab1_genemodels_DLAgn_00156940_1	alpha actin | ACTA1A | - range=LG5:10622796-10625663 5'pad=0 3'pad=0 strand=+ repeatMasking=none	11.8767	15.7458	56.5948	5.60953
29	dicLab1_genemodels_DLAgn_00122260_1	fructose- -bisphosphatase isozyme 2-like | FBP2 | EC:2.4.2.1 EC:3.1.3.11 range=LG20:18423446-18434254 5'pad=0 3'pad=0 strand=- repeatMasking=none	77.7383	72.2852	5.20282	1.82402
30	dicLab1_genemodels_DLAgn_00096300_1	myosin-binding protein h-like | MYBPHA | - range=LG1A:23488114-23496875 5'pad=0 3'pad=0 strand=+ repeatMasking=none	1.27724	1.59004	7.74945	77.187
31	dicLab1_genemodels_DLAgn_00224730_1	tropomyosin alpha-3 chain isoform 1 | TPM3 | - range=UN:26686175-26697817 5'pad=0 3'pad=0 strand=- repeatMasking=none	6.40236	10.4709	454.315	751.489
32	dicLab1_genemodels_DLAgn_00053870_1	warm temperature acclimation-related 65 kda protein | WAP65 | - range=LG15:19754011-19758725 5'pad=0 3'pad=0 strand=+ repeatMasking=none	11.6061	12.0396	2.70684	4.10035
33	dicLab1_genemodels_DLAgn_00207680_1	aldose reductase | ALDR | EC:1.1.1.21 range=LGx:9055819-9060145 5'pad=0 3'pad=0 strand=+ repeatMasking=none	7.25204	7.31814	5.01096	5.33283
34	dicLab1_genemodels_DLAgn_00099060_1	parvalbumin | PVALB3 | - range=LG1B:2853978-2855457 5'pad=0 3'pad=0 strand=- repeatMasking=none	108.081	96.3727	399.504	301.777
35	dicLab1_genemodels_DLAgn_00049580_1	myosin light chain 1 | - | - range=LG15:9687865-9693060 5'pad=0 3'pad=0 strand=- repeatMasking=none	5.071	2.12643	31.242	155.955
36	dicLab1_genemodels_DLAgn_00200090_1	collagen type i alpha 2 | COL1A2 | - range=LG9:11147857-11162884 5'pad=0 3'pad=0 strand=- repeatMasking=none	0.866439	0.422143	2.54297	14.3566
37	dicLab1_genemodels_DLAgn_00134890_1	troponin skeletal muscle-like | TNNC2 | - range=LG22-25:22950085-22951912 5'pad=0 3'pad=0 strand=+ repeatMasking=none	1.74687	2.83032	18.2935	198.913
38	dicLab1_genemodels_DLAgn_00081890_1	betaine--homocysteine s-methyltransferase 1-like | BHMT | EC:2.1.1.5 EC:2.1.1.10 range=LG19:6411397-6415573 5'pad=0 3'pad=0 strand=+ repeatMasking=none	4.68072	4.25164	16.2639	16.508
39	dicLab1_genemodels_DLAgn_00200870_1	fatty acid binding protein h8-isoform | - | - range=LG9:12719772-12723200 5'pad=0 3'pad=0 strand=- repeatMasking=none	15.9772	22.8775	19.8751	25.0839
40	dicLab1_genemodels_DLAgn_00100980_1	myosin-binding protein fast-type-like | MYBPC2 | - range=LG1B:6115720-6125831 5'pad=0 3'pad=0 strand=- repeatMasking=none	1.12998	4.92925	2.83461	67.065
41	dicLab1_genemodels_DLAgn_00083900_1	adenylate kinase | KAD | EC:2.7.4.3 range=LG19:11864120-11866203 5'pad=0 3'pad=0 strand=+ repeatMasking=none	49.197	42.383	116.604	59.8425
42	dicLab1_genemodels_DLAgn_00103290_1	ornithine mitochondrial | OAT | EC:2.6.1.13 range=LG1B:10886418-10890635 5'pad=0 3'pad=0 strand=- repeatMasking=none	2.58158	3.34446	5.86172	22.0113
43	dicLab1_genemodels_DLAgn_00189240_1	parvalbumin 2 | - | - range=LG8:6511656-6512527 5'pad=0 3'pad=0 strand=- repeatMasking=none	100.631	152.23	606.549	277.488
44	dicLab1_genemodels_DLAgn_00040200_1	peroxiredoxin 5 | PRDX5 | EC:1.11.1.7 range=LG14:9899347-9902427 5'pad=0 3'pad=0 strand=- repeatMasking=none	2.48172	2.71751	6.76661	1.8569
45	dicLab1_genemodels_DLAgn_00103690_1	lim domain-binding protein 3-like isoform 2 | LDB3L | - range=LG1B:11874661-11888941 5'pad=0 3'pad=0 strand=- repeatMasking=none	1.06009	1.99335	12.0393	3.43489
46	dicLab1_genemodels_DLAgn_00029710_1	apolipoprotein a-i | - | - range=LG13:8023660-8024790 5'pad=0 3'pad=0 strand=- repeatMasking=none	1.72787	1.26254	2.57159	10.5758
47	dicLab1_genemodels_DLAgn_00208610_1	lumican precursor | LUM | - range=LGx:12441621-12444264 5'pad=0 3'pad=0 strand=+ repeatMasking=none	9.38681	12.1506	2.1952	2.96481
48	dicLab1_genemodels_DLAgn_00104330_1	collagen type i alpha 3 chain | COL1A1B | - range=LG1B:13633966-13651221 5'pad=0 3'pad=0 strand=- repeatMasking=none	0.974653	0.425684	2.42266	5.6272
49	dicLab1_genemodels_DLAgn_00121980_1	phosphatidylethanolamine-binding protein 1 | PEBP1 | - range=LG20:17559166-17561461 5'pad=0 3'pad=0 strand=+ repeatMasking=none	3.80776	4.79222	1.11794	1.3199
50	dicLab1_genemodels_DLAgn_00067150_1	alpha-1-antitrypsin homolog | SERPINA1 | - range=LG17:4396468-4398576 5'pad=0 3'pad=0 strand=+ repeatMasking=none	5.11952	3.07489	0.868345	1.81135
51	dicLab1_genemodels_DLAgn_00189250_1	parvalbumin beta-like | PVALB2 | - range=LG8:6515223-6516412 5'pad=0 3'pad=0 strand=- repeatMasking=none	0.727402	1.9718	8.88347	17.8838
52	dicLab1_genemodels_DLAgn_00119890_1	atp synthase subunit mitochondrial-like isoform 1 | ATP5A1 | - range=LG20:12891617-12895848 5'pad=0 3'pad=0 strand=+ repeatMasking=none	4.73959	0.69067	0.618965	4.92249
53	dicLab1_genemodels_DLAgn_00094820_1	protein dj-1-like | PARK7 | EC:1.11.1.15 EC:1.11.1.7 range=LG1A:19033532-19038907 5'pad=0 3'pad=0 strand=+ repeatMasking=none	17.3361	3.31267	17.8614	21.807
54	dicLab1_genemodels_DLAgn_00007110_1	phosphotriesterase-related protein | PTER | - range=LG10:15904967-15908380 5'pad=0 3'pad=0 strand=+ repeatMasking=none	1.35048	1.01179	1.0004	6.12955
55	dicLab1_genemodels_DLAgn_00137220_1	myosin light chain 3 | MYLZ3 | - range=LG24:3045485-3046394 5'pad=0 3'pad=0 strand=- repeatMasking=none	2.35301	3.60867	14.4694	14.9122
56	dicLab1_genemodels_DLAgn_00016640_1	cytochrome c | CYCSB | - range=LG11:20227763-20228564 5'pad=0 3'pad=0 strand=+ repeatMasking=none	0.278326	0.540322	2.84044	10.3416
57	dicLab1_genemodels_DLAgn_00148490_1	cystathionine gamma-lyase | CTH | EC:4.4.1.1 range=LG4:12296670-12305701 5'pad=0 3'pad=0 strand=+ repeatMasking=none	1.50496	1.54507	2.20322	2.15451
58	dicLab1_genemodels_DLAgn_00064900_1	ribonuclease uk114 | HRSP12 | - range=LG16:20843736-20847167 5'pad=0 3'pad=0 strand=- repeatMasking=none	0.199916	0.308162	1.08085	0.971832
59	dicLab1_genemodels_DLAgn_00015560_1	protein kinase c inhibitor aswz variant 5 | HINT1 | - range=LG11:15884370-15886424 5'pad=0 3'pad=0 strand=- repeatMasking=none	1.74134	1.83856	1.59918	2.11883
60	dicLab1_genemodels_DLAgn_00115630_1	alpha-1-antitrypsin-like protein cm55-ms-like | SERPINA7 | - range=LG20:2556803-2559060 5'pad=0 3'pad=0 strand=+ repeatMasking=none	1.17618	0.733726	1.46174	3.60425
61	dicLab1_genemodels_DLAgn_00187660_1	beta-actin | ACTBA | - range=LG8:3827903-3829953 5'pad=0 3'pad=0 strand=+ repeatMasking=none	1.30239	1.26662	1.19137	1.89219
62	dicLab1_genemodels_DLAgn_00071260_1	leucine-rich alpha-2-glycoprotein | LRG1 | - range=LG17:15621123-15622121 5'pad=0 3'pad=0 strand=- repeatMasking=none	0.768228	0.686448	1.00735	3.35663
63	dicLab1_genemodels_DLAgn_00201630_1	fatty acid binding protein h6-isoform | FABP11A | - range=LG9:14207682-14209228 5'pad=0 3'pad=0 strand=+ repeatMasking=none	1.458	2.70584	1.35492	0.815456
64	dicLab1_genemodels_DLAgn_00147280_1	ubiquitin-60s ribosomal protein l40-like | UBA52 | - range=LG4:8652369-8653749 5'pad=0 3'pad=0 strand=+ repeatMasking=none	4.45008	1.82978	2.25274	8.4208
65	dicLab1_genemodels_DLAgn_00241400_1	myosin heavy chain | MMYHL1 | - range=UN:55870559-55872846 5'pad=0 3'pad=0 strand=+ repeatMasking=none	0.185003	0.210564	1.77794	6.81606
66	dicLab1_genemodels_DLAgn_00214170_1	tributyltin binding protein type 1 | TBTBP | - range=UN:6747054-6750015 5'pad=0 3'pad=0 strand=- repeatMasking=none	1.36256	1.19312	0.570994	0.763693
67	dicLab1_genemodels_DLAgn_00197550_1	saxitoxin and tetrodotoxin-binding protein 1-like | - | - range=LG9:2400213-2402149 5'pad=0 3'pad=0 strand=+ repeatMasking=none	3.94528	3.61882	4.98881	9.50367
68	dicLab1_genemodels_DLAgn_00156370_1	tropomyosin alpha-4 chain | TPM1 | - range=LG5:8639693-8646526 5'pad=0 3'pad=0 strand=- repeatMasking=none	0.939846	0.430336	26.753	29.3233
69	dicLab1_genemodels_DLAgn_00232860_1	complement component c3 | C3-1 | - range=UN:40264500-40265596 5'pad=0 3'pad=0 strand=- repeatMasking=none	0.935636	1.66728	0.179648	0.92448
70	dicLab1_genemodels_DLAgn_00148310_1	profilin-2-like isoform 1 | PFN2L | - range=LG4:11703303-11709963 5'pad=0 3'pad=0 strand=+ repeatMasking=none	0.337424	0.533659	0.318547	0.438194
71	dicLab1_genemodels_DLAgn_00264200_1	uv excision repair protein rad23 homolog b | RAD23B | - range=UN:92416040-92430205 5'pad=0 3'pad=0 strand=+ repeatMasking=none	0.359444	0.308959	1.05865	2.58014
72	dicLab1_genemodels_DLAgn_00135010_1	fk506-binding protein 1a | FKB1A | EC:5.2.1.8 range=LG22-25:23235096-23241499 5'pad=0 3'pad=0 strand=+ repeatMasking=none	0.215736	0.360531	0.804015	0.126889
73	dicLab1_genemodels_DLAgn_00095160_1	upf0160 protein mitochondrial-like | C12ORF10 | - range=LG1A:20203788-20221829 5'pad=0 3'pad=0 strand=- repeatMasking=none	0.239135	0.211095	0.26895	0.469121
74	dicLab1_genemodels_DLAgn_00126660_1	hematopoietic progenitor cell antigen cd34-like | CD34A | - range=LG22-25:3543651-3559548 5'pad=0 3'pad=0 strand=- repeatMasking=none	0.0990703	0.123511	0.392403	1.20356
75	dicLab1_genemodels_DLAgn_00077480_1	myomesin-1 | MYOM1 | - range=LG18-21:11251055-11278542 5'pad=0 3'pad=0 strand=- repeatMasking=none	1.65026	3.05824	0.750644	0.437535
76	dicLab1_genemodels_DLAgn_00047100_1	titin | TTN | EC:2.7.10.0 range=LG15:225277-259284 5'pad=0 3'pad=0 strand=- repeatMasking=none	1.14912	2.02606	2.39675	41.6169
77	dicLab1_genemodels_DLAgn_00138380_1	atp synthase subunit mitochondrial-like | ATP5B | - range=LG24:6556723-6560115 5'pad=0 3'pad=0 strand=- repeatMasking=none	24.5081	10.8863	0.447607	9.62094
78	dicLab1_genemodels_DLAgn_00157870_1	aspartate mitochondrial-like | GOT2A | EC:2.6.1.1 EC:2.6.1.5 EC:2.6.1.57 EC:2.6.1.9 range=LG5:13140101-13148782 5'pad=0 3'pad=0 strand=- repeatMasking=none	34.8819	44.5261	0.805867	3.64342
79	dicLab1_genemodels_DLAgn_00144830_1	alpha-actinin-3-like isoform 1 | ACTN3B | - range=LG3:13231077-13263215 5'pad=0 3'pad=0 strand=+ repeatMasking=none	0.403931	0.712626	2.50591	0.513157
80	dicLab1_genemodels_DLAgn_00101540_1	sarcoplasmic endoplasmic reticulum calcium atpase 1-like | ATP2A1 | EC:3.6.3.8 range=LG1B:6759877-6768599 5'pad=0 3'pad=0 strand=- repeatMasking=none	0.849322	1.7221	12.506	1.78398
81	dicLab1_genemodels_DLAgn_00065800_1	aldehyde mitochondrial | ALDH2.2 | EC:1.2.1.3 range=LG16:25639720-25665750 5'pad=0 3'pad=0 strand=+ repeatMasking=none	7.60025	10.1888	0.331115	0.514456
82	dicLab1_genemodels_DLAgn_00230800_1	myosin heavy chain | MMYHL1 | - range=UN:37108395-37116359 5'pad=0 3'pad=0 strand=- repeatMasking=none	0.100875	0.277597	1.43115	1.59315
83	dicLab1_genemodels_DLAgn_00174810_1	aminopeptidase puromycin sensitive | NPEPPS | EC:3.4.11.0 range=LG7:1676500-1695708 5'pad=0 3'pad=0 strand=- repeatMasking=none	3.17514	3.37278	0.5142	0.667278
84	dicLab1_genemodels_DLAgn_00020910_1	adenylosuccinate synthetase isozyme 1 c-like | ADSSL1 | EC:6.3.4.4 range=LG12:9200543-9204748 5'pad=0 3'pad=0 strand=- repeatMasking=none	5.56164	1.24851	1.85402	2.1207
85	dicLab1_genemodels_DLAgn_00149850_1	fumarate mitochondrial-like | FH | EC:4.2.1.2 range=LG4:15689788-15691287 5'pad=0 3'pad=0 strand=- repeatMasking=none	2.8285	3.49793	0.0825706	0.125043
86	dicLab1_genemodels_DLAgn_00148810_1	alpha-aminoadipic semialdehyde dehydrogenase-like | ALDH7A1 | EC:1.2.1.0 range=LG4:13304573-13306655 5'pad=0 3'pad=0 strand=- repeatMasking=none	9.19913	9.07045	0.801848	2.08587
87	dicLab1_genemodels_DLAgn_00062250_1	heat shock cognate 71 kda | HSP70-3 | - range=LG16:12618232-12621316 5'pad=0 3'pad=0 strand=- repeatMasking=none	2.85496	3.34346	0.277667	1.68966
88	dicLab1_genemodels_DLAgn_00193180_1	myosin light chain 2 | MYLZ2 | - range=LG8:14224908-14227930 5'pad=0 3'pad=0 strand=+ repeatMasking=none	1.06428	2.11363	17.0753	10.5557
89	dicLab1_genemodels_DLAgn_00175170_1	malate cytoplasmic | MDH1A | EC:1.1.1.37 range=LG7:2499292-2507474 5'pad=0 3'pad=0 strand=+ repeatMasking=none	7.22051	7.76212	0.370112	0.792078
90	dicLab1_genemodels_DLAgn_00177160_1	peroxiredoxin 2 | PRDX1 | EC:1.11.1.15 range=LG7:8502532-8505465 5'pad=0 3'pad=0 strand=- repeatMasking=none	6.16374	4.32782	2.02172	1.03666
91	dicLab1_genemodels_DLAgn_00157250_1	myomesin (m-protein) isoform cra_c | MYOM2 | - range=LG5:11450940-11473892 5'pad=0 3'pad=0 strand=- repeatMasking=none	0.173243	0.311215	0.428784	10.9376
92	dicLab1_genemodels_DLAgn_00155080_1	lactoylglutathione lyase | GLO1 | EC:4.4.1.5 range=LG5:3415421-3421198 5'pad=0 3'pad=0 strand=- repeatMasking=none	5.59568	2.99773	0.69621	2.0497
93	dicLab1_genemodels_DLAgn_00164570_1	troponin fast skeletal muscle-like | - | - range=LG6:1007222-1009957 5'pad=0 3'pad=0 strand=- repeatMasking=none	0.547585	1.82027	13.7562	34.3705
94	dicLab1_genemodels_DLAgn_00245430_1	alpha-2-macroglobulin-like protein 1-like | A2ML | - range=UN:62725252-62731032 5'pad=0 3'pad=0 strand=+ repeatMasking=none	1.13358	1.38218	0.1169	0.104434
95	dicLab1_genemodels_DLAgn_00055990_1	f-type lectin | - | - range=LG16:1229916-1231875 5'pad=0 3'pad=0 strand=+ repeatMasking=none	5.17836	5.37603	0.181126	0.598998
96	dicLab1_genemodels_DLAgn_00078080_1	carbonic anhydrase | CAHZ | EC:4.2.1.1 range=LG18-21:13097902-13103018 5'pad=0 3'pad=0 strand=+ repeatMasking=none	2.91319	4.67887	0.309382	0.236361
97	dicLab1_genemodels_DLAgn_00103300_1	phospholysine phosphohistidine inorganic pyrophosphate phosphatase-like | LHPP | EC:3.1.3.18 EC:3. range=LG1B:10892698-10912378 5'pad=0 3'pad=0 strand=+ repeatMasking=none	1.3059	1.25716	0.679117	0.3501
98	dicLab1_genemodels_DLAgn_00205250_1	lactate dehydrogenase b | - | EC:1.1.1.27 range=LGx:1076515-1081760 5'pad=0 3'pad=0 strand=+ repeatMasking=none	2.29747	2.27993	0.192379	0.170985
99	dicLab1_genemodels_DLAgn_00174950_1	myomesin-2 | MYOM2 | - range=LG7:1865818-1895489 5'pad=0 3'pad=0 strand=- repeatMasking=none	0.412749	0.692864	0.909637	0.322142
100	dicLab1_genemodels_DLAgn_00266690_1	hemoglobin beta chain | - | - range=UN:96187373-96188046 5'pad=0 3'pad=0 strand=- repeatMasking=none	0.42108	0.529588	0.301195	0.306053
101	dicLab1_genemodels_DLAgn_00245790_1	peptidyl-prolyl cis-trans isomerase-like | PPIAA | EC:5.2.1.8 range=UN:63214586-63218183 5'pad=0 3'pad=0 strand=- repeatMasking=none	1.93697	3.6369	4.85787	9.75699
102	dicLab1_genemodels_DLAgn_00258620_1	cofilin 2 | CFL2 | - range=UN:83296184-83299876 5'pad=0 3'pad=0 strand=+ repeatMasking=none	1.43321	2.73959	2.60667	0.671928
103	dicLab1_genemodels_DLAgn_00108560_1	neuroblast differentiation-associated protein ahnak | AHNAK | - range=LG2:7277562-7284688 5'pad=0 3'pad=0 strand=- repeatMasking=none	0.607603	0.454854	2.26484	2.14168
104	dicLab1_genemodels_DLAgn_00114280_1	alcohol dehydrogenase class-3 | ADH5 | EC:1.1.1.284 EC:1.1.1.1 range=LG2:24989641-24993275 5'pad=0 3'pad=0 strand=+ repeatMasking=none	1.21155	1.08732	0.12493	0.324146
105	dicLab1_genemodels_DLAgn_00156990_1	proteasome subunit beta type-1-a | PSMB1 | EC:3.4.25.0 range=LG5:10650675-10653224 5'pad=0 3'pad=0 strand=+ repeatMasking=none	1.1621	1.37483	0.0785029	0.0901
106	dicLab1_genemodels_DLAgn_00079890_1	spectrin alpha brain isoform 3 | SPTAN1 | - range=LG19:2009829-2046559 5'pad=0 3'pad=0 strand=- repeatMasking=none	0.0571924	0.367801	0.0744887	3.3899
107	dicLab1_genemodels_DLAgn_00016290_1	malate cytoplasmic | MDH1B | EC:1.1.1.37 range=LG11:18384909-18390176 5'pad=0 3'pad=0 strand=- repeatMasking=none	16.6724	17.147	0.725578	0.783513
108	dicLab1_genemodels_DLAgn_00153360_1	dermatopontin-like | DPT | - range=LG4:22622839-22627616 5'pad=0 3'pad=0 strand=+ repeatMasking=none	0.350337	0.439175	1.30694	0.0767582
109	dicLab1_genemodels_DLAgn_00182730_1	s-methyl-5 -thioadenosine phosphorylase | MTAP | EC:2.4.2.28 EC:2.4.2.1 EC:2.4.1.1 range=LG7:20120616-20133452 5'pad=0 3'pad=0 strand=+ repeatMasking=none	0.412431	0.454961	0.830357	1.88951
110	dicLab1_genemodels_DLAgn_00187860_1	aconitase mitochondrial | ACO2 | EC:4.2.1.3 range=LG8:4110084-4121399 5'pad=0 3'pad=0 strand=+ repeatMasking=none	0.19829	0.160393	0.0233627	0.0456009
111	dicLab1_genemodels_DLAgn_00248660_1	thimet oligopeptidase | THOP1 | EC:3.4.24.0 range=UN:67703868-67725926 5'pad=0 3'pad=0 strand=+ repeatMasking=none	0.34825	0.50558	0.240482	0.111605
112	dicLab1_genemodels_DLAgn_00107920_1	cofilin-2 | - | - range=LG2:5695595-5701584 5'pad=0 3'pad=0 strand=+ repeatMasking=none	0.38541	0.343359	0.435952	0.311954
113	dicLab1_genemodels_DLAgn_00150140_1	14 kda phosphohistidine phosphatase | PHP14 | - range=LG4:16469044-16469917 5'pad=0 3'pad=0 strand=- repeatMasking=none	3.21552	3.63264	9.84902	0.133959
114	dicLab1_genemodels_DLAgn_00117230_1	hyaluronan and proteoglycan link protein 1-like | HAPLN1 | - range=LG20:5232968-5240002 5'pad=0 3'pad=0 strand=- repeatMasking=none	0.684751	1.0132	1.77823	6.46852
115	dicLab1_genemodels_DLAgn_00171690_1	proteasome subunit alpha type-1-like | PSMA1 | EC:3.4.25.0 range=LG6:19571950-19576269 5'pad=0 3'pad=0 strand=+ repeatMasking=none	0.810799	0.597864	0.0442949	0.048501
116	dicLab1_genemodels_DLAgn_00182500_1	adp atp translocase 1 | SLC25A4 | - range=LG7:19719433-19721236 5'pad=0 3'pad=0 strand=- repeatMasking=none	0.247698	0.260654	0.331168	8.54985
117	dicLab1_genemodels_DLAgn_00025600_1	glycogen liver form isoform x1 | PYGL | - range=LG12:19161441-19173805 5'pad=0 3'pad=0 strand=+ repeatMasking=none	16.489	12.5197	0.634373	0.166203
118	dicLab1_genemodels_DLAgn_00040050_1	stress-induced-phosphoprotein 1 | STIP1 | - range=LG14:9659505-9666167 5'pad=0 3'pad=0 strand=+ repeatMasking=none	0.0367385	0.0121814	1.31493	3.2855
119	dicLab1_genemodels_DLAgn_00234290_1	selenium-binding protein 1 | SELENBP1 | - range=UN:42550796-42561084 5'pad=0 3'pad=0 strand=- repeatMasking=none	0.409084	0.236876	0.358277	1.22188
120	dicLab1_genemodels_DLAgn_00043240_1	superoxide dismutase | SODC | EC:1.15.1.1 range=LG14:16257716-16261246 5'pad=0 3'pad=0 strand=- repeatMasking=none	1.78963	2.47293	3.69887	7.29508
121	dicLab1_genemodels_DLAgn_00049730_1	desm protein | DESMA | - range=LG15:10556319-10562989 5'pad=0 3'pad=0 strand=+ repeatMasking=none	1.38896	1.08295	0.58889	3.43177
122	dicLab1_genemodels_DLAgn_00175430_1	d-dopachrome decarboxylase | DDT | - range=LG7:3007560-3012527 5'pad=0 3'pad=0 strand=- repeatMasking=none	0.0201614	0.0214111	0.160559	5.00773
123	dicLab1_genemodels_DLAgn_00110930_1	pdz and lim domain protein 7 | PDLIM7 | - range=LG2:11882076-11914023 5'pad=0 3'pad=0 strand=- repeatMasking=none	0.383778	0.689605	3.71989	3.91927
124	dicLab1_genemodels_DLAgn_00034450_1	adenine phosphoribosyltransferase-like | APRT | - range=LG13:21449142-21451512 5'pad=0 3'pad=0 strand=- repeatMasking=none	0.154769	0.246219	0.447372	0.484258
125	dicLab1_genemodels_DLAgn_00017470_1	adenine phosphoribosyltransferase | APRT | EC:2.4.2.7 range=LG11:23827740-23833277 5'pad=0 3'pad=0 strand=- repeatMasking=none	0.0672273	0.0695634	0.126266	1.8022
126	dicLab1_genemodels_DLAgn_00011120_1	zgc:171352 protein | HABP2 | EC:3.4.21.0 range=LG11:4469797-4473553 5'pad=0 3'pad=0 strand=- repeatMasking=none	0.236973	0.15651	0.148698	2.82394
127	dicLab1_genemodels_DLAgn_00072150_1	low molecular weight phosphotyrosine protein phosphatase | ACP1 | EC:3.1.3.48 range=LG17:18131135-18142110 5'pad=0 3'pad=0 strand=- repeatMasking=none	0.151244	0.26255	0.805675	0.939085
128	dicLab1_genemodels_DLAgn_00242780_1	alpha-2-macroglobulin-like protein 1-like | - | - range=UN:57998722-58004366 5'pad=0 3'pad=0 strand=+ repeatMasking=none	1.02001	1.09766	0.191747	0.0926149
129	dicLab1_genemodels_DLAgn_00203660_1	proteasome subunit beta type-2 | PSB2 | EC:3.4.25.0 range=LG9:19599073-19611087 5'pad=0 3'pad=0 strand=+ repeatMasking=none	0.435443	0.48611	0.072568	0.0420928
130	dicLab1_genemodels_DLAgn_00134670_1	keratin 18 | KRT18 | - range=LG22-25:22159781-22165472 5'pad=0 3'pad=0 strand=+ repeatMasking=none	0.0717824	0.176436	2.5885	2.23546
131	dicLab1_genemodels_DLAgn_00014500_1	glutathione transferase omega-1 | GSTO1 | EC:2.5.1.18 range=LG11:12706363-12708901 5'pad=0 3'pad=0 strand=- repeatMasking=none	0.272696	0.487372	0.893141	0.553616
132	dicLab1_genemodels_DLAgn_00149760_1	tropomyosin alpha-4 chain isoform 1 | TPM4 | - range=LG4:15564952-15586578 5'pad=0 3'pad=0 strand=- repeatMasking=none	0.139363	0.192574	17.9716	41.555
133	dicLab1_genemodels_DLAgn_00151180_1	atp synthase subunit mitochondrial-like | ATP5D | - range=LG4:18606492-18610778 5'pad=0 3'pad=0 strand=+ repeatMasking=none	0.226764	0.224208	0.0658368	0.297113
134	dicLab1_genemodels_DLAgn_00101630_1	transcription elongation factor b polypeptide 2 | ELOB | - range=LG1B:6838357-6840522 5'pad=0 3'pad=0 strand=- repeatMasking=none	0.113426	0.218306	0.935705	0.740318
135	dicLab1_genemodels_DLAgn_00194130_1	myosin heavy chain | MYH2 | - range=LG8:16500972-16519838 5'pad=0 3'pad=0 strand=- repeatMasking=none	0.23946	0.0482776	7.12853	0.330518
136	dicLab1_genemodels_DLAgn_00002950_1	si:ch73- protein | AHSG | - range=LG10:7443284-7445544 5'pad=0 3'pad=0 strand=+ repeatMasking=none	0.46459	0.721841	0.824328	0.0240447
137	dicLab1_genemodels_DLAgn_00069410_1	dihydrolipoyllysine-residue succinyltransferase component of 2-oxoglutarate dehydrogenase mitochond range=LG17:10959266-10967412 5'pad=0 3'pad=0 strand=+ repeatMasking=none	0.0773085	0.124863	0.0247322	0.274385
138	dicLab1_genemodels_DLAgn_00176040_1	type i cytoskeletal 13-like | KRT17 | - range=LG7:5178409-5182132 5'pad=0 3'pad=0 strand=- repeatMasking=none	0.0840677	0.0654856	1.0217	0.290571
139	dicLab1_genemodels_DLAgn_00000460_1	amylo- 6- 4-alpha-glucanotransferase isoform 1 | AGL | EC:3.2.1.33 EC:2.4.1.25 range=LG10:1464252-1496052 5'pad=0 3'pad=0 strand=- repeatMasking=none	32.4012	38.2214	0.898731	1.02386
140	dicLab1_genemodels_DLAgn_00227020_1	low quality protein: titin | TTN | EC:2.7.10.0 EC:2.7.11.0 range=UN:30706174-30777475 5'pad=0 3'pad=0 strand=+ repeatMasking=none	0.466724	0.306399	1.32286	41.3939
141	dicLab1_genemodels_DLAgn_00170000_1	filamin-c isoform 2 | FLNC | - range=LG6:14582388-14604462 5'pad=0 3'pad=0 strand=- repeatMasking=none	0.14699	0.49382	0.638649	9.16654
142	dicLab1_genemodels_DLAgn_00130010_1	acylamino-acid-releasing enzyme | APEH | EC:3.4.21.0 range=LG22-25:10647263-10655819 5'pad=0 3'pad=0 strand=+ repeatMasking=none	0.739667	1.12141	0.504104	0.285985
143	dicLab1_genemodels_DLAgn_00252870_1	myosin heavy chain | MYHM86-1 | - range=UN:74150148-74155314 5'pad=0 3'pad=0 strand=- repeatMasking=none	0.148991	0.211095	1.51478	3.07713
144	dicLab1_genemodels_DLAgn_00126850_1	mitochondrial citrate synthase precursor | CS | EC:2.3.3.1 range=LG22-25:4048640-4059344 5'pad=0 3'pad=0 strand=+ repeatMasking=none	4.35997	3.45976	0.179926	1.17228
145	dicLab1_genemodels_DLAgn_00199260_1	glutathione s-transferase | - | - range=LG9:8456477-8458968 5'pad=0 3'pad=0 strand=+ repeatMasking=none	1.54047	1.58967	0.294115	0.351544
146	dicLab1_genemodels_DLAgn_00061640_1	3-hydroxyisobutyrate mitochondrial-like | HIBADH | EC:1.1.1.31 EC:1.1.1.44 range=LG16:11654335-11661797 5'pad=0 3'pad=0 strand=- repeatMasking=none	1.20929	0.649102	0.257678	1.02702
147	dicLab1_genemodels_DLAgn_00088400_1	cytosolic 10-formyltetrahydrofolate dehydrogenase | ALDH1L1 | EC:1.2.1.0 EC:2.1.2.0 EC:1.5.1.6 E range=LG1A:4120580-4146456 5'pad=0 3'pad=0 strand=+ repeatMasking=none	0.154441	0.174496	0.0758719	0.0717028
148	dicLab1_genemodels_DLAgn_00136330_1	aspartyl aminopeptidase | DNPEP | EC:3.4.11.0 range=LG24:323481-331700 5'pad=0 3'pad=0 strand=+ repeatMasking=none	2.01573	1.64816	0.0735486	0.183928
149	dicLab1_genemodels_DLAgn_00120530_1	3-ketoacyl- mitochondrial | ACAA2 | EC:2.3.1.0 range=LG20:14195005-14199725 5'pad=0 3'pad=0 strand=+ repeatMasking=none	1.04587	0.867001	0.0541807	0.199395
150	dicLab1_genemodels_DLAgn_00260590_1	alpha-2-macroglobulin-like protein 1-like | - | - range=UN:86646212-86649641 5'pad=0 3'pad=0 strand=+ repeatMasking=none	0.455429	0.928074	0.1409	0.237042
151	dicLab1_genemodels_DLAgn_00213460_1	proteasome subunit alpha type-7 | PSMA8 | EC:3.4.25.0 range=UN:5546314-5548579 5'pad=0 3'pad=0 strand=- repeatMasking=none	1.35123	1.50618	0.081601	0.139025
152	dicLab1_genemodels_DLAgn_00063910_1	glyceraldehyde-3-phosphate dehydrogenase | GAPDHS | EC:1.2.1.12 range=LG16:17367340-17371041 5'pad=0 3'pad=0 strand=- repeatMasking=none	2.25636	2.53083	0.123188	1.26388
153	dicLab1_genemodels_DLAgn_00223780_1	complement component c3 | C3-1 | - range=UN:25172767-25176517 5'pad=0 3'pad=0 strand=- repeatMasking=none	0.716836	0.967486	0.130378	0.687708
154	dicLab1_genemodels_DLAgn_00135730_1	troponin slow skeletal and cardiac muscles | TNNC1B | - range=LG22-25:25449772-25456390 5'pad=0 3'pad=0 strand=- repeatMasking=none	0.170875	0.581977	0.487774	2.69672
155	dicLab1_genemodels_DLAgn_00039130_1	acetyl- mitochondrial-like | ACAT1 | EC:2.3.1.9 range=LG14:6915654-6923759 5'pad=0 3'pad=0 strand=+ repeatMasking=none	0.673159	1.03651	0.104828	0.204387
156	dicLab1_genemodels_DLAgn_00231860_1	tropomyosin beta chain-like isoform 1 | TPM2 | - range=UN:38604369-38629962 5'pad=0 3'pad=0 strand=+ repeatMasking=none	0.0496888	0.118021	0.6111	4.30714
157	dicLab1_genemodels_DLAgn_00044730_1	dipeptidyl peptidase 3 | DPP3 | - range=LG14:18838005-18846029 5'pad=0 3'pad=0 strand=+ repeatMasking=none	0.0929336	0.127822	0.0562538	0.0581676
158	dicLab1_genemodels_DLAgn_00242100_1	myosin heavy chain | MYHM86-1 | - range=UN:57029793-57031529 5'pad=0 3'pad=0 strand=- repeatMasking=none	0.298271	0.407375	2.112	0.120391
159	dicLab1_genemodels_DLAgn_00074200_1	leukocyte elastase inhibitor | - | - range=LG18-21:2297613-2304865 5'pad=0 3'pad=0 strand=+ repeatMasking=none	0.891419	0.0256987	0.434244	1.52469
160	dicLab1_genemodels_DLAgn_00131850_1	glutathione s-transferase mu 3 | GSTM | EC:2.5.1.18 range=LG22-25:14075764-14080120 5'pad=0 3'pad=0 strand=+ repeatMasking=none	0.322287	0.338586	0.255159	0.246429
161	dicLab1_genemodels_DLAgn_00266680_1	alpha hemoglobin a | HBAA1 | - range=UN:96184580-96185290 5'pad=0 3'pad=0 strand=+ repeatMasking=none	0.670357	0.585034	0.219423	0.312662
162	dicLab1_genemodels_DLAgn_00038620_1	heat shock cognate 70 | HSP70 | - range=LG14:4335515-4339144 5'pad=0 3'pad=0 strand=- repeatMasking=none	1.04599	1.25778	0.210621	0.233273
163	dicLab1_genemodels_DLAgn_00064500_1	nadp-dependent malic mitochondrial-like | ME3 | EC:1.1.1.38 range=LG16:19585357-19666034 5'pad=0 3'pad=0 strand=+ repeatMasking=none	0.925307	0.367731	0.0107488	0.00990557
164	dicLab1_genemodels_DLAgn_00241630_1	complement c1q tumor necrosis factor-related protein 3-like | C1QL4L | - range=UN:56279612-56280630 5'pad=0 3'pad=0 strand=+ repeatMasking=none	0.177337	0.30924	1.26821	0.898351
165	dicLab1_genemodels_DLAgn_00202480_1	nadh dehydrogenase | NDUFV1 | EC:1.6.5.3 range=LG9:16688279-16694859 5'pad=0 3'pad=0 strand=- repeatMasking=none	0.33529	0.527458	0.0572354	0.398828
166	dicLab1_genemodels_DLAgn_00240420_1	nucleoside diphosphate kinase | NM23 | EC:2.7.4.6 range=UN:54098253-54105067 5'pad=0 3'pad=0 strand=+ repeatMasking=none	0.192223	0.284791	0.0409068	0.0641988
167	dicLab1_genemodels_DLAgn_00204140_1	nad h-hydrate epimerase-like | APOA1BP | - range=LG9:20456850-20460556 5'pad=0 3'pad=0 strand=+ repeatMasking=none	0.444316	0.368055	0.0771681	0.115842
168	dicLab1_genemodels_DLAgn_00220850_1	inter-alpha-trypsin inhibitor heavy chain h3-like | ITIH3 | - range=UN:19279057-19285627 5'pad=0 3'pad=0 strand=+ repeatMasking=none	0.0424855	0.268353	0.415301	0.883836
169	dicLab1_genemodels_DLAgn_00161390_1	dna damage-binding protein 1 | DDB1 | - range=LG5:23461593-23503575 5'pad=0 3'pad=0 strand=- repeatMasking=none	0.0507881	0.080418	0.0473527	0.163309
170	dicLab1_genemodels_DLAgn_00027020_1	creatine testis isozyme | KCRT | EC:2.7.3.2 range=LG12:22134008-22136899 5'pad=0 3'pad=0 strand=- repeatMasking=none	4.14356	6.95351	0.336591	0.903221
171	dicLab1_genemodels_DLAgn_00097870_1	14-3-3 protein beta alpha-2 | 143B2 | - range=LG1A:27613105-27625390 5'pad=0 3'pad=0 strand=- repeatMasking=none	0.207732	0.325565	0.470539	0.222128
172	dicLab1_genemodels_DLAgn_00128380_1	alpha- muscle-specific form gp220 | NACA | - range=LG22-25:6809793-6817723 5'pad=0 3'pad=0 strand=+ repeatMasking=none	0.0873106	0.0535515	0.526949	0.254652
173	dicLab1_genemodels_DLAgn_00047090_1	novel protein human titin | TTNB | - range=LG15:213002-220622 5'pad=0 3'pad=0 strand=- repeatMasking=none	0.0372765	0.0184946	0.25592	4.48086
174	dicLab1_genemodels_DLAgn_00071530_1	manganese superoxide dismutase | SOD2 | EC:1.15.1.1 range=LG17:16331918-16334103 5'pad=0 3'pad=0 strand=+ repeatMasking=none	0.31399	0.302581	0.0971012	0.84995
175	dicLab1_genemodels_DLAgn_00118870_1	pdz and lim domain protein 5 isoform 1 | PDLIM5 | - range=LG20:9675943-9731862 5'pad=0 3'pad=0 strand=- repeatMasking=none	0.0380514	0.142508	0.833584	2.27446
176	dicLab1_genemodels_DLAgn_00237400_1	s-formylglutathione hydrolase | ESD | EC:3.1.1.1 EC:3.1.2.12 range=UN:47954350-47958674 5'pad=0 3'pad=0 strand=- repeatMasking=none	1.53014	1.61709	0.0422508	0.0446004
177	dicLab1_genemodels_DLAgn_00191160_1	uncharacterized oxidoreductase -like | - | - range=LG8:10216786-10219453 5'pad=0 3'pad=0 strand=- repeatMasking=none	0.0714823	0.0367459	0.0127658	0.0382691
178	dicLab1_genemodels_DLAgn_00173260_1	nuclear transport factor 2 | NUTF2 | - range=LG6:24646727-24650755 5'pad=0 3'pad=0 strand=+ repeatMasking=none	0.0254275	0.298748	0.881661	0.0941689
179	dicLab1_genemodels_DLAgn_00001390_1	proteasome subunit beta type-5 precursor | PSMB5 | EC:3.4.25.0 range=LG10:5185391-5192235 5'pad=0 3'pad=0 strand=- repeatMasking=none	0.413931	0.528043	0.0385	0.194864
180	dicLab1_genemodels_DLAgn_00263040_1	s-formylglutathione hydrolase | ESD | EC:3.1.1.56 EC:3.1.1.1 EC:3.1.2.12 range=UN:90669691-90673497 5'pad=0 3'pad=0 strand=- repeatMasking=none	3.32403	3.77275	0.268314	0.164443
181	dicLab1_genemodels_DLAgn_00143110_1	fatty acid-binding intestinal-like protein | - | - range=LG3:9624933-9626132 5'pad=0 3'pad=0 strand=+ repeatMasking=none	0.0116238	0.267615	0.377343	0.603894
182	dicLab1_genemodels_DLAgn_00199270_1	glutathione s-transferase | - | EC:2.5.1.18 range=LG9:8463374-8466149 5'pad=0 3'pad=0 strand=+ repeatMasking=none	0.476056	0.434758	2.3417	0.330777
183	dicLab1_genemodels_DLAgn_00171310_1	proteasome subunit alpha type-4 | PSA4 | EC:3.4.25.0 range=LG6:18471025-18474822 5'pad=0 3'pad=0 strand=- repeatMasking=none	0.395069	0.377546	0.100039	0.016805
184	dicLab1_genemodels_DLAgn_00145680_1	fetuin-b-like | FETUB | - range=LG4:2778714-2781936 5'pad=0 3'pad=0 strand=- repeatMasking=none	0.141626	0.12045	0.118362	0.149438
185	dicLab1_genemodels_DLAgn_00197140_1	gamma-enolase-like isoform 1 | ENO2 | EC:4.2.1.11 range=LG9:983263-997818 5'pad=0 3'pad=0 strand=+ repeatMasking=none	0.352128	0.0728326	0.781578	2.3134
186	dicLab1_genemodels_DLAgn_00009550_1	histone partial | HIST3H3 | - range=LG10:22589111-22590742 5'pad=0 3'pad=0 strand=- repeatMasking=none	0.199813	0.155832	0.381039	0.0159408
187	dicLab1_genemodels_DLAgn_00127410_1	fk506-binding protein 1a | FKB1B | EC:5.2.1.8 range=LG22-25:4779448-4781705 5'pad=0 3'pad=0 strand=- repeatMasking=none	0.153866	0.250794	0.367038	0.250188
188	dicLab1_genemodels_DLAgn_00178660_1	myosin heavy chain | MYHM86-1 | - range=LG7:10739557-10743395 5'pad=0 3'pad=0 strand=- repeatMasking=none	0.0329362	0.220562	0.110516	0.116152
189	dicLab1_genemodels_DLAgn_00238690_1	proteasome subunit alpha type-3 | PSA3 | EC:3.4.25.0 range=UN:50058015-50061992 5'pad=0 3'pad=0 strand=- repeatMasking=none	0.205008	0.20959	0.0266763	0.0117765
190	dicLab1_genemodels_DLAgn_00179380_1	tudor domain-containing protein 7 isoform 1 | TDRD7 | - range=LG7:12052743-12063510 5'pad=0 3'pad=0 strand=- repeatMasking=none	0.496477	0.32045	0.0196881	0.0152869
191	dicLab1_genemodels_DLAgn_00075740_1	transcription elongation factor b polypeptide 1 | TCEB1 | EC:6.3.2.19 range=LG18-21:7141508-7142953 5'pad=0 3'pad=0 strand=+ repeatMasking=none	0.0337148	0.0713305	0.101035	0.0177945
192	dicLab1_genemodels_DLAgn_00067550_1	peptidyl-prolyl cis-trans isomerase fkbp1b | FKBP1B | EC:5.2.1.8 range=LG17:6381398-6389039 5'pad=0 3'pad=0 strand=- repeatMasking=none	0.0134381	0.893774	0.724988	1.03553
193	dicLab1_genemodels_DLAgn_00002450_1	fggy carbohydrate kinase domain-containing | FGGY | EC:2.7.1.0 range=LG10:6709178-6718523 5'pad=0 3'pad=0 strand=- repeatMasking=none	0.0100888	0.202818	0.126423	0.0389008
194	dicLab1_genemodels_DLAgn_00246320_1	myosin heavy chain | MYHZ1.1 | - range=UN:64041180-64045451 5'pad=0 3'pad=0 strand=+ repeatMasking=none	0.149497	0.206783	1.14359	0.275272
195	dicLab1_genemodels_DLAgn_00170350_1	bisphosphoglycerate mutase-like | BPGM | EC:5.4.2.1 range=LG6:15072575-15073845 5'pad=0 3'pad=0 strand=+ repeatMasking=none	0.587264	0.577594	0.307824	0.0773988
196	dicLab1_genemodels_DLAgn_00176150_1	proteasome subunit beta type-3 | PSMB3 | EC:3.4.25.0 range=LG7:5331057-5333909 5'pad=0 3'pad=0 strand=- repeatMasking=none	0.226917	0.289505	0.259175	0.0367209
197	dicLab1_genemodels_DLAgn_00091450_1	proteasome subunit alpha type-5 | PSMA5 | EC:3.4.25.0 range=LG1A:13254069-13256464 5'pad=0 3'pad=0 strand=+ repeatMasking=none	0.0750175	0.997562	0.010463	0.00814131
198	dicLab1_genemodels_DLAgn_00067200_1	proteasome subunit alpha type-6 | PSMA6A | EC:3.4.25.0 range=LG17:4930588-4935564 5'pad=0 3'pad=0 strand=+ repeatMasking=none	0.321701	0.522308	0.498662	0.118307
199	dicLab1_genemodels_DLAgn_00096370_1	immunoglobulin-like and fibronectin type iii domain-containing protein 1-like | - | - range=LG1A:23607339-23627189 5'pad=0 3'pad=0 strand=- repeatMasking=none	0.0658273	0.044136	0.0190755	1.38858
200	dicLab1_genemodels_DLAgn_00010830_1	thioredoxin-dependent peroxide mitochondrial precursor | PRDX3 | EC:1.11.1.15 range=LG11:3657066-3666916 5'pad=0 3'pad=0 strand=+ repeatMasking=none	0.284776	0.12989	0.0943855	4.41523
201	dicLab1_genemodels_DLAgn_00266180_1	tuba1 protein | TUBA1A | - range=UN:95527784-95528650 5'pad=0 3'pad=0 strand=+ repeatMasking=none	0.0284461	0.0210656	0.0145171	0.285022
202	dicLab1_genemodels_DLAgn_00234390_1	ubiquitin-conjugating enzyme e2 l3 | UBE2L3 | EC:6.3.2.0 range=UN:42711702-42724925 5'pad=0 3'pad=0 strand=- repeatMasking=none	0.00679746	0.0128132	0.00999738	0.212647
203	dicLab1_genemodels_DLAgn_00097780_1	s-adenosylhomocysteine hydrolase | AHCY | EC:3.3.1.1 range=LG1A:27448508-27458681 5'pad=0 3'pad=0 strand=- repeatMasking=none	11.1138	11.1076	0.541287	0.161207
204	dicLab1_genemodels_DLAgn_00075560_1	carboxymethylenebutenolidase homolog | CMBL | - range=LG18-21:6430670-6432038 5'pad=0 3'pad=0 strand=+ repeatMasking=none	0.0252888	0.278247	0.0877615	0.419727
205	dicLab1_genemodels_DLAgn_00064060_1	proteasome subunit alpha type-2-like | PSMA2 | EC:3.4.25.0 range=LG16:17572338-17576561 5'pad=0 3'pad=0 strand=+ repeatMasking=none	0.0344035	0.0404091	0.155595	0.0864532
206	dicLab1_genemodels_DLAgn_00029690_1	transgelin | TAGLN | - range=LG13:7984948-7986813 5'pad=0 3'pad=0 strand=+ repeatMasking=none	0.24337	0.226065	0.489136	0.468766
207	dicLab1_genemodels_DLAgn_00007640_1	peptidyl-prolyl cis-trans isomerase fkbp1a-like | FKB1B | EC:5.2.1.8 range=LG10:17112531-17114629 5'pad=0 3'pad=0 strand=+ repeatMasking=none	0.0686157	0.0642187	0.0379913	0.502593
208	dicLab1_genemodels_DLAgn_00188550_1	immunoglobulin mu heavy chain | - | - range=LG8:5216931-5221981 5'pad=0 3'pad=0 strand=+ repeatMasking=none	0.228595	0.219653	0.0366898	0.0084387
209	dicLab1_genemodels_DLAgn_00134660_1	keratin 8 | KRT8 | - range=LG22-25:22115513-22120492 5'pad=0 3'pad=0 strand=- repeatMasking=none	0.225284	0.0356731	0.0550141	3.33762
210	dicLab1_genemodels_DLAgn_00099260_1	phosphoglycolate phosphatase | PGP | EC:3.1.3.0 range=LG1B:3297703-3299577 5'pad=0 3'pad=0 strand=- repeatMasking=none	0.0273968	0.09332	0.0191016	0.0238961
211	dicLab1_genemodels_DLAgn_00058640_1	c-type lectin | - | - range=LG16:7615066-7617648 5'pad=0 3'pad=0 strand=+ repeatMasking=none	0.297935	0.380432	0.39589	0.1672
212	dicLab1_genemodels_DLAgn_00156830_1	cathepsin b | CTSBA | EC:3.4.22.0 range=LG5:10441490-10444513 5'pad=0 3'pad=0 strand=+ repeatMasking=none	0.0462515	0.00722437	0.16917	0.261176
213	dicLab1_genemodels_DLAgn_00191450_1	myosin heavy chain | MYHM86-1 | - range=LG8:10693556-10705093 5'pad=0 3'pad=0 strand=- repeatMasking=none	0.0164546	1.57606	1.82873	0.72992
214	dicLab1_genemodels_DLAgn_00195790_1	enoyl- delta isomerase mitochondrial-like | ECI1 | EC:5.3.3.8 range=LG8:20695093-20700063 5'pad=0 3'pad=0 strand=- repeatMasking=none	0.0791957	0.00669778	0.0383154	0.0420109
215	dicLab1_genemodels_DLAgn_00092930_1	ras-related protein rab-7a-like | RAB7 | - range=LG1A:15701811-15705225 5'pad=0 3'pad=0 strand=+ repeatMasking=none	0.204379	0.126777	0.127285	0.31726
216	dicLab1_genemodels_DLAgn_00092480_1	6- muscle type-like | PFKM | EC:2.7.1.11 range=LG1A:15131151-15138851 5'pad=0 3'pad=0 strand=- repeatMasking=none	0.170042	0.0125983	0.0807388	0.524701
217	dicLab1_genemodels_DLAgn_00255230_1	microfibril-associated glycoprotein 4-like | - | - range=UN:78062674-78066099 5'pad=0 3'pad=0 strand=+ repeatMasking=none	0.0128769	0.0441422	0.0732453	0.313306
218	dicLab1_genemodels_DLAgn_00106170_1	saxitoxin and tetrodotoxin-binding protein 1-like | - | - range=LG2:152699-157459 5'pad=0 3'pad=0 strand=+ repeatMasking=none	0.465544	0.429138	0.25916	1.17926
219	dicLab1_genemodels_DLAgn_00090420_1	glutaredoxin-1 | GLRX1 | - range=LG1A:10786707-10788687 5'pad=0 3'pad=0 strand=+ repeatMasking=none	0.00815654	0.0102252	0.183967	0.0222004
220	dicLab1_genemodels_DLAgn_00087690_1	dystroglycan-like isoform x1 | DAG1 | - range=LG1A:781781-799973 5'pad=0 3'pad=0 strand=+ repeatMasking=none	0.0258036	0.0454001	0.0372004	0.577555
221	dicLab1_genemodels_DLAgn_00080910_1	peptidyl-prolyl cis-trans isomerase-like | PPIAB | EC:5.2.1.8 range=LG19:4576681-4580776 5'pad=0 3'pad=0 strand=- repeatMasking=none	0.0718473	0.111686	0.046744	0.0672495
222	dicLab1_genemodels_DLAgn_00071360_1	prolyl endopeptidase | PREP | EC:3.4.21.0 EC:3.4.24.0 EC:3.4.21.0 range=LG17:15912075-15918989 5'pad=0 3'pad=0 strand=- repeatMasking=none	0.0721968	0.0458507	0.0652283	0.280505
223	dicLab1_genemodels_DLAgn_00036870_1	upf0366 protein c11orf67-like protein | AAMDC | - range=LG13:27404993-27405398 5'pad=0 3'pad=0 strand=- repeatMasking=none	0.132592	0.206526	0.251849	0.997643
224	dicLab1_genemodels_DLAgn_00007920_1	calreticulin precursor | CALR | - range=LG10:17726897-17729638 5'pad=0 3'pad=0 strand=+ repeatMasking=none	0.0250061	0.176425	0.167013	0.405353
225	dicLab1_genemodels_DLAgn_00061000_1	complement c3-like | C3-1 | - range=LG16:10657839-10660410 5'pad=0 3'pad=0 strand=+ repeatMasking=none	0.0784782	0.0588799	0.012143	0.0784141
226	dicLab1_genemodels_DLAgn_00015830_1	myozenin 1 | MYOZ1A | - range=LG11:16690796-16693803 5'pad=0 3'pad=0 strand=+ repeatMasking=none	0.0613641	0.0345869	0.06231	0.576859
227	dicLab1_genemodels_DLAgn_00044190_1	nap homolog 2 | NIPS2 | - range=LG14:18002408-18009492 5'pad=0 3'pad=0 strand=- repeatMasking=none	0.262632	0.272477	0.841793	0.0566904
228	dicLab1_genemodels_DLAgn_00248260_1	complement component c3 | C3-1 | - range=UN:67157311-67174469 5'pad=0 3'pad=0 strand=- repeatMasking=none	0.0218733	0.0163369	0.0484862	0.0197536
229	dicLab1_genemodels_DLAgn_00182900_1	hydroxyacyl-coenzyme a mitochondrial precursor | HADH | EC:1.1.1.35 range=LG7:20601466-20605477 5'pad=0 3'pad=0 strand=+ repeatMasking=none	0.0187292	0.0026408	0.00699898	0.618801
230	dicLab1_genemodels_DLAgn_00184860_1	lysosomal alpha-glucosidase-like | - | EC:3.2.1.0 range=LG7:26264182-26273862 5'pad=0 3'pad=0 strand=+ repeatMasking=none	0.0478001	0.0185462	0.00846265	0.7891
231	dicLab1_genemodels_DLAgn_00210290_1	leukotriene a-4 hydrolase | LTA4H | EC:3.4.11.0 EC:3.3.2.6 range=LGx:17727400-17733110 5'pad=0 3'pad=0 strand=- repeatMasking=none	0.216996	0.313263	0.0477212	0.0516243
232	dicLab1_genemodels_DLAgn_00227030_1	novel protein human titin | TTN | - range=UN:30780473-30800661 5'pad=0 3'pad=0 strand=+ repeatMasking=none	0.135564	0.105923	0.111459	1.22917
233	dicLab1_genemodels_DLAgn_00146040_1	kininogen 1 | KNG1 | - range=LG4:4453673-4461225 5'pad=0 3'pad=0 strand=+ repeatMasking=none	0.0654751	0.0209601	0.54401	0.630213
234	dicLab1_genemodels_DLAgn_00054080_1	novel protein vertebrate nebulin | NEB | - range=LG15:20536806-20592102 5'pad=0 3'pad=0 strand=+ repeatMasking=none	0.0107019	0.00881893	0.0124076	0.0135461
235	dicLab1_genemodels_DLAgn_00220860_1	inter-alpha-trypsin inhibitor heavy chain h3-like | ITIH3 | - range=UN:19290321-19298780 5'pad=0 3'pad=0 strand=+ repeatMasking=none	0.00791943	0.0152568	0.0148612	0.764914
236	dicLab1_genemodels_DLAgn_00209710_1	inter-alpha-trypsin inhibitor heavy chain h2 | ITIH2 | - range=LGx:15430228-15438313 5'pad=0 3'pad=0 strand=+ repeatMasking=none	0.0312442	0.0302852	0.012748	0.0934152
237	dicLab1_genemodels_DLAgn_00262880_1	biotinidase precursor | BTD | EC:3.5.1.0 range=UN:90539467-90541624 5'pad=0 3'pad=0 strand=+ repeatMasking=none	0.178211	0.0114096	0.674755	0.0255957
238	dicLab1_genemodels_DLAgn_00134720_1	seryl-trna synthetase | SARS | EC:6.1.1.11 range=LG22-25:22260371-22270904 5'pad=0 3'pad=0 strand=- repeatMasking=none	0.321651	0.00268767	0.0162189	0.00474429
239	dicLab1_genemodels_DLAgn_00034470_1	dehydrogenase reductase sdr family member 11-like | DHR11 | - range=LG13:21468546-21471657 5'pad=0 3'pad=0 strand=- repeatMasking=none	0.042634	0.0102899	0.173756	0.491702
240	dicLab1_genemodels_DLAgn_00144440_1	thioredoxin | - | - range=LG3:12549884-12554254 5'pad=0 3'pad=0 strand=- repeatMasking=none	0.0472301	0.0289069	0.283247	0.455684
241	dicLab1_genemodels_DLAgn_00091320_1	bcl-2-like protein 15 | BCL2L15 | - range=LG1A:13062207-13066119 5'pad=0 3'pad=0 strand=+ repeatMasking=none	0.0373252	0.0544809	0.121181	0.0676684
242	dicLab1_genemodels_DLAgn_00012810_1	vinculin-like isoform 3 | VCL | - range=LG11:9097455-9121620 5'pad=0 3'pad=0 strand=- repeatMasking=none	0.00218786	0.00261113	0.00805393	0.531181
243	dicLab1_genemodels_DLAgn_00251790_1	myosin heavy chain | MYHZ1.1 | - range=UN:72518914-72524256 5'pad=0 3'pad=0 strand=- repeatMasking=none	0.0686217	0.092108	0.0264283	3.20966
244	dicLab1_genemodels_DLAgn_00214870_1	myomesin-1 isoform 2 | MYOM1 | - range=UN:7887740-7888168 5'pad=0 3'pad=0 strand=- repeatMasking=none	0.136956	0.0702214	0.188923	0.902657
245	dicLab1_genemodels_DLAgn_00260910_1	alpha tubulin | TUBA1B | - range=UN:87022516-87024071 5'pad=0 3'pad=0 strand=+ repeatMasking=none	0.0512061	0.0520282	0.0674861	0.361967
246	dicLab1_genemodels_DLAgn_00162040_1	troponin fast skeletal muscle isoforms-like | TNNT3B | - range=LG5:26410930-26420466 5'pad=0 3'pad=0 strand=- repeatMasking=none	0.0283439	0.00449684	0.0139976	0.47189
247	dicLab1_genemodels_DLAgn_00207560_1	novel slow skeletal troponin t family protein | TNNT2E | - range=LGx:8060681-8068081 5'pad=0 3'pad=0 strand=- repeatMasking=none	0.0025584	0.00253991	0.0139995	0.848635
248	dicLab1_genemodels_DLAgn_00081090_1	ubiquitin-conjugating enzyme e2 l3 | UB2L3 | EC:6.3.2.0 range=LG19:4831807-4838366 5'pad=0 3'pad=0 strand=+ repeatMasking=none	0.00544266	0.0224116	0.00610269	0.191879
249	dicLab1_genemodels_DLAgn_00255590_1	pyruvate dehydrogenase e1 component subunit somatic mitochondrial-like | PDHA1A | EC:1.2.4.1 range=UN:78538833-78545758 5'pad=0 3'pad=0 strand=- repeatMasking=none	0.116281	0.018712	0.0884117	0.453744
250	dicLab1_genemodels_DLAgn_00242140_1	beta-glucuronidase-like | GUSB | EC:3.2.1.31 range=UN:57070944-57078943 5'pad=0 3'pad=0 strand=+ repeatMasking=none	0.00404889	0.00253206	0.0177226	0.240181
251	dicLab1_genemodels_DLAgn_00080660_1	versican core protein | VCAN | - range=LG19:4116257-4141162 5'pad=0 3'pad=0 strand=+ repeatMasking=none	0.0325714	0.338584	0.164896	0.0272868
252	dicLab1_genemodels_DLAgn_00244190_1	leukocyte cysteine proteinase inhibitor 1-like | - | - range=UN:60708419-60710018 5'pad=0 3'pad=0 strand=+ repeatMasking=none	0.0623743	0.0920375	0.244649	0.424433
253	dicLab1_genemodels_DLAgn_00233330_1	ras-related protein rap-1b-like | RAP1B | - range=UN:41050675-41057794 5'pad=0 3'pad=0 strand=+ repeatMasking=none	0.118462	0.0180689	0.0821923	1.54235
254	dicLab1_genemodels_DLAgn_00173470_1	olfactomedin-4-like | OLFM4 | - range=LG6:25279851-25283180 5'pad=0 3'pad=0 strand=- repeatMasking=none	1.63056	0.0376409	0.0636113	0.0622648
255	dicLab1_genemodels_DLAgn_00164640_1	dihydrolipoyl mitochondrial | DLD | EC:1.8.1.4 range=LG6:1097785-1104975 5'pad=0 3'pad=0 strand=- repeatMasking=none	0.321691	0.313003	0.0251793	0.0848865
256	dicLab1_genemodels_DLAgn_00143460_1	eukaryotic translation initiation factor 5a-1 | IF5A1 | - range=LG3:10206427-10211094 5'pad=0 3'pad=0 strand=- repeatMasking=none	0.0367368	0.0244344	0.068112	0.71103
257	dicLab1_genemodels_DLAgn_00140160_1	glycogenin-2 isoform x3 | GYG2 | - range=LG24:12509581-12521624 5'pad=0 3'pad=0 strand=+ repeatMasking=none	0.00438903	0.00557257	0.0139992	0.764924
258	dicLab1_genemodels_DLAgn_00114500_1	---NA--- | - | - range=LG20:44799-45570 5'pad=0 3'pad=0 strand=- repeatMasking=none	0.11351	0.126398	0.336904	0.0535898
259	dicLab1_genemodels_DLAgn_00111890_1	sh3 domain-binding glutamic acid-rich-like protein | SH3BGRL | - range=LG2:14489295-14500150 5'pad=0 3'pad=0 strand=- repeatMasking=none	0.14714	0.384296	0.039227	0.0231052
260	dicLab1_genemodels_DLAgn_00109000_1	macrophage migration inhibitory factor | - | - range=LG2:7849599-7850788 5'pad=0 3'pad=0 strand=+ repeatMasking=none	0.10425	0.0169487	0.0358861	0.77974
261	dicLab1_genemodels_DLAgn_00108400_1	thiosulfate sulfurtransferase rhodanese-like domain-containing protein 1-like | TSTD1 | - range=LG2:6383633-6385587 5'pad=0 3'pad=0 strand=- repeatMasking=none	0.0455485	0.0768962	0.0380848	0.0819034
262	dicLab1_genemodels_DLAgn_00106160_1	tbt-binding partial | TBT-BP1 | - range=LG2:148820-150540 5'pad=0 3'pad=0 strand=+ repeatMasking=none	0.0309844	0.0325382	0.0806	0.505855
263	dicLab1_genemodels_DLAgn_00102960_1	leucine-rich repeat-containing protein 20 | LRRC20 | - range=LG1B:10275864-10276858 5'pad=0 3'pad=0 strand=+ repeatMasking=none	0.0201381	0.0143202	0.0321081	0.223418
264	dicLab1_genemodels_DLAgn_00102070_1	plasma retinol-binding protein 1 | RETB1 | - range=LG1B:7840719-7842695 5'pad=0 3'pad=0 strand=+ repeatMasking=none	0.0343988	0.00902766	0.0222974	0.636529
265	dicLab1_genemodels_DLAgn_00088330_1	probable peptidyl-trna hydrolase 2-like | PTRH2 | EC:3.1.1.29 range=LG1A:3712362-3716011 5'pad=0 3'pad=0 strand=+ repeatMasking=none	0.558951	0.41973	0.114268	0.63468
266	dicLab1_genemodels_DLAgn_00082310_1	beta-hexosaminidase subunit beta-like | HEXB | EC:3.2.1.52 range=LG19:7756791-7764459 5'pad=0 3'pad=0 strand=+ repeatMasking=none	0.0084972	0.0360846	0.108562	0.229459
267	dicLab1_genemodels_DLAgn_00070380_1	laminin subunit alpha-2 | LAMA2 | - range=LG17:13441269-13583063 5'pad=0 3'pad=0 strand=- repeatMasking=none	0.0152158	0.00311694	0.0100012	0.584409
268	dicLab1_genemodels_DLAgn_00064020_1	succinate dehydrogenase | SDHA | EC:1.3.5.1 range=LG16:17552111-17560251 5'pad=0 3'pad=0 strand=- repeatMasking=none	0.0309982	0.0384135	0.0872354	0.0924194
269	dicLab1_genemodels_DLAgn_00063750_1	malate mitochondrial-like | MDH2 | EC:1.1.1.37 range=LG16:16832569-16833582 5'pad=0 3'pad=0 strand=+ repeatMasking=none	0.0267112	0.0139027	0.03567	0.723461
270	dicLab1_genemodels_DLAgn_00034200_1	alpha-2-antiplasmin-like | SERPINF2B | - range=LG13:20937807-20940192 5'pad=0 3'pad=0 strand=- repeatMasking=none	0.0460507	0.0529895	0.00379474	0.168292
271	dicLab1_genemodels_DLAgn_00012900_1	fucu homolog | FUOM | EC:5.1.3.0 range=LG11:9201025-9202371 5'pad=0 3'pad=0 strand=- repeatMasking=none	0.100288	0.00813279	0.0138388	0.387428
272	dicLab1_genemodels_DLAgn_00011700_1	cystatin precursor | - | - range=LG11:6344030-6345813 5'pad=0 3'pad=0 strand=+ repeatMasking=none	0.083374	0.00482723	0.0291045	0.0557844
273	dicLab1_genemodels_DLAgn_00010640_1	bag family molecular chaperone regulator 3 | BAG3 | - range=LG11:3241867-3245673 5'pad=0 3'pad=0 strand=+ repeatMasking=none	0.00261812	0.00466312	0.00613693	0.373224
274	dicLab1_genemodels_DLAgn_00008550_1	thioredoxin domain-containing protein 12-like | TXNDC12 | - range=LG10:19546562-19550730 5'pad=0 3'pad=0 strand=+ repeatMasking=none	0.0290993	0.0126289	0.022755	0.183901
275	dicLab1_genemodels_DLAgn_00047670_1	collagen alpha-3 chain | COL6A3 | - range=LG15:2617530-2652377 5'pad=0 3'pad=0 strand=+ repeatMasking=none	0.0300725	0.0108748	0.0145808	2.13765
276	dicLab1_genemodels_DLAgn_00122100_1	calcium calmodulin-dependent protein kinase type ii subunit beta-like | CAMK2B | EC:2.7.11.17 EC:2 range=LG20:18048365-18113253 5'pad=0 3'pad=0 strand=- repeatMasking=none	0.0182509	0.00833387	0.0887037	1.01128
277	dicLab1_genemodels_DLAgn_00240590_1	alpha-2-macroglobulin-like protein 1-like | A2ML | - range=UN:54540578-54542743 5'pad=0 3'pad=0 strand=+ repeatMasking=none	0.147288	0.107528	0.0510419	0.123314

## Sheet: Proteins
Protein	S170902_C1	S170902_C11	S170902_HP1	S170902_HP67
dicLab1_genemodels_DLAgn_00219760_1	2.00875e+08	1.46222e+08	1.89288e+07	3.91878e+07
dicLab1_genemodels_DLAgn_00101310_1	2.41641e+08	2.60331e+08	1.07472e+07	7.35698e+06
sp|P0AEY0|MALE_ECO57	1.41088e+08	1.40651e+08	3.2167e+08	2.6093e+08
dicLab1_genemodels_DLAgn_00042440_1	3.25263e+07	2.74968e+07	750964	261852
dicLab1_genemodels_DLAgn_00036360_1	4.94709e+07	4.73054e+07	4.2883e+06	3.28354e+06
dicLab1_genemodels_DLAgn_00169670_1	1.63014e+08	1.3163e+08	1.31436e+06	3.85558e+06
dicLab1_genemodels_DLAgn_00227010_1	267130	682516	391048	6.00399e+06
dicLab1_genemodels_DLAgn_00058740_1	7.26294e+07	6.06167e+07	2.51006e+07	3.92215e+07
dicLab1_genemodels_DLAgn_00059000_1	5.66488e+07	5.4461e+07	2.40597e+06	1.58548e+06
dicLab1_genemodels_DLAgn_00146590_1	2.95047e+07	2.21656e+07	151454	111077
dicLab1_genemodels_DLAgn_00166080_1	4.25484e+07	5.17745e+07	860691	840428
dicLab1_genemodels_DLAgn_00047080_1	74914.5	426725	163911	4.1638e+06
dicLab1_genemodels_DLAgn_00141100_1	3.0567e+06	1.54373e+06	50860.9	126941
dicLab1_genemodels_DLAgn_00005730_1	5.32559e+06	4.66879e+06	85404.4	301021
dicLab1_genemodels_DLAgn_00168130_1	549478	1.00733e+06	2.36469e+07	3.07695e+07
dicLab1_genemodels_DLAgn_00155520_1	1.1951e+07	3.3218e+06	430514	315890
dicLab1_genemodels_DLAgn_00095810_1	1.17267e+07	1.07999e+07	353975	1.4257e+06
dicLab1_genemodels_DLAgn_00038950_1	5.13163e+07	5.08514e+07	5.72589e+06	6.6978e+06
dicLab1_genemodels_DLAgn_00196080_1	972169	581740	1.30059e+06	2.86427e+06
dicLab1_genemodels_DLAgn_00138560_1	3.87905e+06	3.72955e+06	2.07304e+06	2.2986e+06
sp|P42212|GFP_AEQVI	1.58617e+07	1.36957e+07	2.38024e+07	3.07994e+07
dicLab1_genemodels_DLAgn_00175090_1	5.90857e+06	5.35404e+06	791484	1.96633e+06
dicLab1_genemodels_DLAgn_00046930_1	1.01153e+07	1.20717e+07	1.23245e+06	973625
dicLab1_genemodels_DLAgn_00081100_1	1.496e+07	1.34517e+07	2.06907e+06	3.7033e+06
dicLab1_genemodels_DLAgn_00213640_1	3.21894e+07	8.39709e+07	9.68452e+07	6.08822e+07
dicLab1_genemodels_DLAgn_00164530_1	161751	167006	5.84575e+06	982345
dicLab1_genemodels_DLAgn_00131990_1	7.56225e+06	5.58915e+06	185170	203891
dicLab1_genemodels_DLAgn_00164590_1	4.67629e+06	5.25584e+06	2.196e+07	1.41133e+07
dicLab1_genemodels_DLAgn_00086170_1	7.6336e+06	6.45299e+06	343106	743775
dicLab1_genemodels_DLAgn_00156940_1	1.56423e+06	1.99482e+06	4.07759e+06	395181
dicLab1_genemodels_DLAgn_00122260_1	1.02386e+07	9.15774e+06	374857	128498
dicLab1_genemodels_DLAgn_00096300_1	168221	201440	558339	5.43767e+06
dicLab1_genemodels_DLAgn_00224730_1	843231	1.32655e+06	3.27329e+07	5.2941e+07
dicLab1_genemodels_DLAgn_00053870_1	1.5286e+06	1.52528e+06	195025	288862
dicLab1_genemodels_DLAgn_00207680_1	955138	927127	361034	375687
dicLab1_genemodels_DLAgn_00099060_1	1.42349e+07	1.22094e+07	2.87838e+07	2.12596e+07
dicLab1_genemodels_DLAgn_00049580_1	667882	269395	2.25095e+06	1.09867e+07
dicLab1_genemodels_DLAgn_00200090_1	114115	53480.8	183218	1.0114e+06
dicLab1_genemodels_DLAgn_00134890_1	230074	358570	1.31803e+06	1.4013e+07
dicLab1_genemodels_DLAgn_00081890_1	616479	538636	1.1718e+06	1.16295e+06
dicLab1_genemodels_DLAgn_00200870_1	2.10429e+06	2.89833e+06	1.43198e+06	1.76711e+06
dicLab1_genemodels_DLAgn_00100980_1	148825	624481	204231	4.7246e+06
dicLab1_genemodels_DLAgn_00083900_1	6.47955e+06	5.36945e+06	8.40122e+06	4.21579e+06
dicLab1_genemodels_DLAgn_00103290_1	340010	423706	422330	1.55065e+06
dicLab1_genemodels_DLAgn_00189240_1	1.32537e+07	1.92859e+07	4.37012e+07	1.95485e+07
dicLab1_genemodels_DLAgn_00040200_1	326858	344278	487526	130815
dicLab1_genemodels_DLAgn_00103690_1	139620	252535	867419	241982
dicLab1_genemodels_DLAgn_00029710_1	227572	159950	185280	745044
dicLab1_genemodels_DLAgn_00208610_1	1.2363e+06	1.53935e+06	158161	208865
dicLab1_genemodels_DLAgn_00104330_1	128368	53929.4	174550	396425
dicLab1_genemodels_DLAgn_00121980_1	501505	607122	80546.5	92984.6
dicLab1_genemodels_DLAgn_00067150_1	674272	389554	62563.3	127606
dicLab1_genemodels_DLAgn_00189250_1	95803.4	249805	640044	1.25988e+06
dicLab1_genemodels_DLAgn_00119890_1	624234	87500.2	44595.7	346780
dicLab1_genemodels_DLAgn_00094820_1	2.28327e+06	419678	1.28689e+06	1.53626e+06
dicLab1_genemodels_DLAgn_00007110_1	177867	128182	72077.6	431815
dicLab1_genemodels_DLAgn_00137220_1	309906	457178	1.0425e+06	1.05053e+06
dicLab1_genemodels_DLAgn_00016640_1	36657.3	68452.8	204650	728546
dicLab1_genemodels_DLAgn_00148490_1	198212	195743	158739	151781
dicLab1_genemodels_DLAgn_00064900_1	26330.2	39040.7	77873.9	68463.7
dicLab1_genemodels_DLAgn_00015560_1	229346	232926	115219	149268
dicLab1_genemodels_DLAgn_00115630_1	154911	92955	105317	253912
dicLab1_genemodels_DLAgn_00187660_1	171532	160466	85836.9	133301
dicLab1_genemodels_DLAgn_00071260_1	101180	86965.3	72578.4	236468
dicLab1_genemodels_DLAgn_00201630_1	192027	342800	97620.5	57447.3
dicLab1_genemodels_DLAgn_00147280_1	586103	231813	162307	593229
dicLab1_genemodels_DLAgn_00241400_1	24366	26676.1	128098	480178
dicLab1_genemodels_DLAgn_00214170_1	179457	151155	41139.5	53800.7
dicLab1_genemodels_DLAgn_00197550_1	519618	458464	359438	669515
dicLab1_genemodels_DLAgn_00156370_1	123784	54518.9	1.92752e+06	2.06577e+06
dicLab1_genemodels_DLAgn_00232860_1	123229	211225	12943.4	65127.8
dicLab1_genemodels_DLAgn_00148310_1	44440.8	67608.6	22950.9	30869.9
dicLab1_genemodels_DLAgn_00264200_1	47341	39141.6	76274.5	181766
dicLab1_genemodels_DLAgn_00135010_1	28413.8	45675.4	57928.4	8939.12
dicLab1_genemodels_DLAgn_00095160_1	31495.5	26743.5	19377.5	33048.7
dicLab1_genemodels_DLAgn_00126660_1	13048.2	15647.4	28272.2	84788.4
dicLab1_genemodels_DLAgn_00077480_1	217350	387446	54083.1	30823.5
dicLab1_genemodels_DLAgn_00047100_1	151347	256679	172683	2.93183e+06
dicLab1_genemodels_DLAgn_00138380_1	3.22787e+06	1.37918e+06	32249.6	677777
dicLab1_genemodels_DLAgn_00157870_1	4.59416e+06	5.64097e+06	58061.8	256672
dicLab1_genemodels_DLAgn_00144830_1	53200.3	90281.8	180548	36150.9
dicLab1_genemodels_DLAgn_00101540_1	111861	218171	901043	125678
dicLab1_genemodels_DLAgn_00065800_1	1.001e+06	1.2908e+06	23856.5	36242.4
dicLab1_genemodels_DLAgn_00230800_1	13285.9	35168.4	103112	112234
dicLab1_genemodels_DLAgn_00174810_1	418185	427294	37047.5	47008.4
dicLab1_genemodels_DLAgn_00020910_1	732503	158173	133580	149399
dicLab1_genemodels_DLAgn_00149850_1	372530	443149	5949.12	8809.02
dicLab1_genemodels_DLAgn_00148810_1	1.21158e+06	1.14913e+06	57772.2	146946
dicLab1_genemodels_DLAgn_00062250_1	376015	423580	20005.6	119034
dicLab1_genemodels_DLAgn_00193180_1	140172	267773	1.23025e+06	743628
dicLab1_genemodels_DLAgn_00175170_1	950986	983375	26666.1	55800.3
dicLab1_genemodels_DLAgn_00177160_1	811803	548288	145662	73030.9
dicLab1_genemodels_DLAgn_00157250_1	22817.2	39427.5	30893.4	770530
dicLab1_genemodels_DLAgn_00155080_1	736986	379780	50161.1	144397
dicLab1_genemodels_DLAgn_00164570_1	72120.3	230608	991119	2.42133e+06
dicLab1_genemodels_DLAgn_00245430_1	149299	175107	8422.48	7357.16
dicLab1_genemodels_DLAgn_00055990_1	682022	681084	13050	42198.3
dicLab1_genemodels_DLAgn_00078080_1	383686	592762	22290.6	16651.2
dicLab1_genemodels_DLAgn_00103300_1	171994	159269	48929.6	24663.8
dicLab1_genemodels_DLAgn_00205250_1	302591	288842	13860.7	12045.6
dicLab1_genemodels_DLAgn_00174950_1	54361.5	87778.2	65538.3	22694.3
dicLab1_genemodels_DLAgn_00266690_1	55458.8	67092.9	21700.8	21560.8
dicLab1_genemodels_DLAgn_00245790_1	255111	460755	350004	687361
dicLab1_genemodels_DLAgn_00258620_1	188763	347076	187808	47336
dicLab1_genemodels_DLAgn_00108560_1	80025.1	57625	163179	150877
dicLab1_genemodels_DLAgn_00114280_1	159569	137751	9001.03	22835.5
dicLab1_genemodels_DLAgn_00156990_1	153056	174176	5656.04	6347.37
dicLab1_genemodels_DLAgn_00079890_1	7532.59	46596.3	5366.83	238812
dicLab1_genemodels_DLAgn_00016290_1	2.19586e+06	2.17234e+06	52277.1	55197
dicLab1_genemodels_DLAgn_00153360_1	46141.5	55638.6	94163.3	5407.47
dicLab1_genemodels_DLAgn_00182730_1	54319.7	57638.5	59826.3	133113
dicLab1_genemodels_DLAgn_00187860_1	26116	20320	1683.25	3212.49
dicLab1_genemodels_DLAgn_00248660_1	45866.7	64051.4	17326.4	7862.39
dicLab1_genemodels_DLAgn_00107920_1	50760.9	43499.8	31409.8	21976.6
dicLab1_genemodels_DLAgn_00150140_1	423504	460216	709611	9437.14
dicLab1_genemodels_DLAgn_00117230_1	90185.9	128361	128119	455695
dicLab1_genemodels_DLAgn_00171690_1	106787	75742.7	3191.4	3416.8
dicLab1_genemodels_DLAgn_00182500_1	32623.4	33022	23860.3	602320
dicLab1_genemodels_DLAgn_00025600_1	2.1717e+06	1.58611e+06	45705.8	11708.7
dicLab1_genemodels_DLAgn_00040050_1	4838.69	1543.25	94739.1	231457
dicLab1_genemodels_DLAgn_00234290_1	53878.8	30009.5	25813.4	86079.3
dicLab1_genemodels_DLAgn_00043240_1	235705	313293	266499	513924
dicLab1_genemodels_DLAgn_00049730_1	182934	137198	42428.9	241761
dicLab1_genemodels_DLAgn_00175430_1	2655.39	2712.55	11568.1	352785
dicLab1_genemodels_DLAgn_00110930_1	50546	87365.3	268014	276105
dicLab1_genemodels_DLAgn_00034450_1	20384	31193.2	32232.6	34115.1
dicLab1_genemodels_DLAgn_00017470_1	8854.25	8812.91	9097.31	126961
dicLab1_genemodels_DLAgn_00011120_1	31210.8	19828.1	10713.5	198941
dicLab1_genemodels_DLAgn_00072150_1	19919.7	33262.2	58047.9	66156.7
dicLab1_genemodels_DLAgn_00242780_1	134341	139061	13815.2	6524.54
dicLab1_genemodels_DLAgn_00203660_1	57350.5	61584.7	5228.44	2965.36
dicLab1_genemodels_DLAgn_00134670_1	9454.18	22352.5	186498	157484
dicLab1_genemodels_DLAgn_00014500_1	35915.7	61744.7	64349.8	39001.2
dicLab1_genemodels_DLAgn_00149760_1	18355	24397	1.29483e+06	2.92747e+06
dicLab1_genemodels_DLAgn_00151180_1	29866.3	28404.7	4743.47	20931.1
dicLab1_genemodels_DLAgn_00101630_1	14938.9	27656.9	67416.5	52153.9
dicLab1_genemodels_DLAgn_00194130_1	31538.4	6116.24	513603	23284.4
dicLab1_genemodels_DLAgn_00002950_1	61189.4	91449.3	59391.9	1693.9
dicLab1_genemodels_DLAgn_00069410_1	10182	15818.7	1781.92	19329.9
dicLab1_genemodels_DLAgn_00176040_1	11072.2	8296.31	73612.1	20470.1
dicLab1_genemodels_DLAgn_00000460_1	4.26744e+06	4.84223e+06	64752.5	72129
dicLab1_genemodels_DLAgn_00227020_1	61470.4	38817.4	95310.8	2.91612e+06
dicLab1_genemodels_DLAgn_00170000_1	19359.4	62561.6	46014	645765
dicLab1_genemodels_DLAgn_00130010_1	97418.7	142070	36320.1	20147.1
dicLab1_genemodels_DLAgn_00252870_1	19623.1	26743.4	109138	216778
dicLab1_genemodels_DLAgn_00126850_1	574235	438314	12963.4	82584.8
dicLab1_genemodels_DLAgn_00199260_1	202889	201393	21190.7	24765.6
dicLab1_genemodels_DLAgn_00061640_1	159271	82234.1	18565.4	72351.8
dicLab1_genemodels_DLAgn_00088400_1	20340.9	22106.7	5466.48	5051.33
dicLab1_genemodels_DLAgn_00136330_1	265484	208804	5299.09	12957.4
dicLab1_genemodels_DLAgn_00120530_1	137747	109840	3903.66	14047
dicLab1_genemodels_DLAgn_00260590_1	59982.8	117577	10151.7	16699.1
dicLab1_genemodels_DLAgn_00213460_1	177965	190816	5879.26	9794.07
dicLab1_genemodels_DLAgn_00063910_1	297177	320628	8875.58	89038.2
dicLab1_genemodels_DLAgn_00223780_1	94411.7	122570	9393.59	48447.7
dicLab1_genemodels_DLAgn_00135730_1	22505.3	73730.1	35143.5	189978
dicLab1_genemodels_DLAgn_00039130_1	88659.2	131314	7552.77	14398.7
dicLab1_genemodels_DLAgn_00231860_1	6544.32	14952	44029.1	303430
dicLab1_genemodels_DLAgn_00044730_1	12239.9	16193.7	4053.02	4097.79
dicLab1_genemodels_DLAgn_00242100_1	39284.1	51609.9	152167	8481.33
dicLab1_genemodels_DLAgn_00074200_1	117405	3255.74	31286.8	107412
dicLab1_genemodels_DLAgn_00131850_1	42447.2	42895.2	18383.9	17360.5
dicLab1_genemodels_DLAgn_00266680_1	88290.2	74117.3	15809.2	22026.4
dicLab1_genemodels_DLAgn_00038620_1	137764	159347	15175	16433.6
dicLab1_genemodels_DLAgn_00064500_1	121869	46587.5	774.437	697.828
dicLab1_genemodels_DLAgn_00241630_1	23356.4	39177.3	91373.1	63287.1
dicLab1_genemodels_DLAgn_00202480_1	44159.7	66823	4123.75	28096.6
dicLab1_genemodels_DLAgn_00240420_1	25316.9	36079.8	2947.29	4522.68
dicLab1_genemodels_DLAgn_00204140_1	58519.2	46628.5	5559.87	8160.81
dicLab1_genemodels_DLAgn_00220850_1	5595.61	33997.4	29921.9	62264.5
dicLab1_genemodels_DLAgn_00161390_1	6689.1	10188.1	3411.7	11504.8
dicLab1_genemodels_DLAgn_00027020_1	545733	880933	24251	63630.2
dicLab1_genemodels_DLAgn_00097870_1	27359.6	41245.4	33901.8	15648.5
dicLab1_genemodels_DLAgn_00128380_1	11499.3	6784.39	37966.1	17939.7
dicLab1_genemodels_DLAgn_00047090_1	4909.55	2343.06	18438.7	315668
dicLab1_genemodels_DLAgn_00071530_1	41354.5	38333.7	6996.03	59877.3
dicLab1_genemodels_DLAgn_00118870_1	5011.6	18054.2	60058.7	160231
dicLab1_genemodels_DLAgn_00237400_1	201528	204867	3044.12	3142.01
dicLab1_genemodels_DLAgn_00191160_1	9414.66	4655.3	919.764	2695.98
dicLab1_genemodels_DLAgn_00173260_1	3348.96	37848	63522.7	6634.02
dicLab1_genemodels_DLAgn_00001390_1	54517.3	66897.2	2773.88	13727.8
dicLab1_genemodels_DLAgn_00263040_1	437795	477966	19331.7	11584.7
dicLab1_genemodels_DLAgn_00143110_1	1530.93	33903.9	27187.1	42543.2
dicLab1_genemodels_DLAgn_00199270_1	62699.6	55079.1	168717	23302.6
dicLab1_genemodels_DLAgn_00171310_1	52033	47830.9	7207.71	1183.88
dicLab1_genemodels_DLAgn_00145680_1	18653	15259.7	8527.87	10527.6
dicLab1_genemodels_DLAgn_00197140_1	46377.5	9227.09	56311.8	162975
dicLab1_genemodels_DLAgn_00009550_1	26316.7	19742.2	27453.4	1123
dicLab1_genemodels_DLAgn_00127410_1	20265	31772.8	26444.7	17625.3
dicLab1_genemodels_DLAgn_00178660_1	4337.9	27942.7	7962.53	8182.72
dicLab1_genemodels_DLAgn_00238690_1	27000.8	26552.8	1921.99	829.634
dicLab1_genemodels_DLAgn_00179380_1	65389.1	40597.4	1418.51	1076.93
dicLab1_genemodels_DLAgn_00075740_1	4440.45	9036.79	7279.45	1253.59
dicLab1_genemodels_DLAgn_00067550_1	1769.88	113231	52234.6	72950.9
dicLab1_genemodels_DLAgn_00002450_1	1328.76	25694.8	9108.61	2740.49
dicLab1_genemodels_DLAgn_00246320_1	19689.6	26197.2	82394.1	19392.4
dicLab1_genemodels_DLAgn_00170350_1	77346.4	73174.7	22178.4	5452.59
dicLab1_genemodels_DLAgn_00176150_1	29886.4	36677.1	18673.3	2586.91
dicLab1_genemodels_DLAgn_00091450_1	9880.26	126380	753.846	573.539
dicLab1_genemodels_DLAgn_00067200_1	42370	66170.6	35928	8334.48
dicLab1_genemodels_DLAgn_00096370_1	8669.86	5591.54	1374.37	97822.9
dicLab1_genemodels_DLAgn_00010830_1	37506.7	16455.6	6800.37	311044
dicLab1_genemodels_DLAgn_00266180_1	3746.53	2668.77	1045.94	20079.3
dicLab1_genemodels_DLAgn_00234390_1	895.268	1623.29	720.3	14980.6
dicLab1_genemodels_DLAgn_00097780_1	1.46375e+06	1.40721e+06	38999.1	11356.7
dicLab1_genemodels_DLAgn_00075560_1	3330.69	35250.8	6323.11	29569
dicLab1_genemodels_DLAgn_00064060_1	4531.15	5119.39	11210.4	6090.46
dicLab1_genemodels_DLAgn_00029690_1	32053.4	28639.9	35241.7	33023.6
dicLab1_genemodels_DLAgn_00007640_1	9037.11	8135.79	2737.23	35406.7
dicLab1_genemodels_DLAgn_00188550_1	30107.4	27827.6	2643.46	594.49
dicLab1_genemodels_DLAgn_00134660_1	29671.3	4519.38	3963.7	235129
dicLab1_genemodels_DLAgn_00099260_1	3608.33	11822.6	1376.24	1683.43
dicLab1_genemodels_DLAgn_00058640_1	39239.9	48196.6	28523.4	11778.9
dicLab1_genemodels_DLAgn_00156830_1	6091.61	915.248	12188.5	18399.3
dicLab1_genemodels_DLAgn_00191450_1	2167.17	199670	131758	51421.5
dicLab1_genemodels_DLAgn_00195790_1	10430.6	848.534	2760.58	2959.58
dicLab1_genemodels_DLAgn_00092930_1	26918	16061.3	9170.77	22350.3
dicLab1_genemodels_DLAgn_00092480_1	22395.6	1596.07	5817.14	36964.2
dicLab1_genemodels_DLAgn_00255230_1	1695.97	5592.32	5277.24	22071.8
dicLab1_genemodels_DLAgn_00106170_1	61315	54367	18672.1	83076.6
dicLab1_genemodels_DLAgn_00090420_1	1074.27	1295.42	13254.6	1563.98
dicLab1_genemodels_DLAgn_00087690_1	3398.49	5751.69	2680.25	40687.7
dicLab1_genemodels_DLAgn_00080910_1	9462.73	14149.4	3367.85	4737.59
dicLab1_genemodels_DLAgn_00071360_1	9508.76	5808.78	4699.62	19761
dicLab1_genemodels_DLAgn_00036870_1	17463.2	26164.5	18145.4	70282
dicLab1_genemodels_DLAgn_00007920_1	3293.46	22351.1	12033.1	28556.4
dicLab1_genemodels_DLAgn_00061000_1	10336.1	7459.43	874.886	5524.12
dicLab1_genemodels_DLAgn_00015830_1	8082.04	4381.78	4489.36	40638.6
dicLab1_genemodels_DLAgn_00044190_1	34590.2	34519.8	60650.2	3993.73
dicLab1_genemodels_DLAgn_00248260_1	2880.84	2069.7	3493.38	1391.61
dicLab1_genemodels_DLAgn_00182900_1	2466.75	334.56	504.268	43593.3
dicLab1_genemodels_DLAgn_00184860_1	6295.57	2349.6	609.724	55590.5
dicLab1_genemodels_DLAgn_00210290_1	28579.7	39687	3438.26	3636.83
dicLab1_genemodels_DLAgn_00227030_1	17854.6	13419.2	8030.51	86592.4
dicLab1_genemodels_DLAgn_00146040_1	8623.48	2655.41	39195.3	44397.3
dicLab1_genemodels_DLAgn_00054080_1	1409.5	1117.26	893.956	954.297
dicLab1_genemodels_DLAgn_00220860_1	1043.04	1932.87	1070.73	53886.7
dicLab1_genemodels_DLAgn_00209710_1	4115.06	3836.8	918.482	6580.92
dicLab1_genemodels_DLAgn_00262880_1	23471.5	1445.47	48615.4	1803.17
dicLab1_genemodels_DLAgn_00134720_1	42363.4	340.498	1168.55	334.226
dicLab1_genemodels_DLAgn_00034470_1	5615.16	1303.62	12518.9	34639.5
dicLab1_genemodels_DLAgn_00144440_1	6220.5	3662.19	20407.6	32102
dicLab1_genemodels_DLAgn_00091320_1	4915.95	6902.13	8730.95	4767.11
dicLab1_genemodels_DLAgn_00012810_1	288.155	330.801	580.276	37420.7
dicLab1_genemodels_DLAgn_00251790_1	9037.9	11669.1	1904.13	226114
dicLab1_genemodels_DLAgn_00214870_1	18038	8896.28	13611.7	63590.4
dicLab1_genemodels_DLAgn_00260910_1	6744.16	6591.4	4862.29	25499.8
dicLab1_genemodels_DLAgn_00162040_1	3733.07	569.7	1008.51	33243.7
dicLab1_genemodels_DLAgn_00207560_1	336.957	321.778	1008.65	59784.7
dicLab1_genemodels_DLAgn_00081090_1	716.832	2839.3	439.692	13517.5
dicLab1_genemodels_DLAgn_00255590_1	15314.9	2370.61	6369.96	31965.4
dicLab1_genemodels_DLAgn_00242140_1	533.264	320.784	1276.89	16920.3
dicLab1_genemodels_DLAgn_00080660_1	4289.85	42894.9	11880.6	1922.3
dicLab1_genemodels_DLAgn_00244190_1	8215.08	11660.1	17626.7	29900.4
dicLab1_genemodels_DLAgn_00233330_1	15602.1	2289.13	5921.86	108656
dicLab1_genemodels_DLAgn_00173470_1	214755	4768.69	4583.12	4386.44
dicLab1_genemodels_DLAgn_00164640_1	42368.7	39654	1814.14	5980.09
dicLab1_genemodels_DLAgn_00143460_1	4838.47	3095.57	4907.39	50090.7
dicLab1_genemodels_DLAgn_00140160_1	578.063	705.983	1008.62	53887.4
dicLab1_genemodels_DLAgn_00114500_1	14950	16013.2	24273.5	3775.3
dicLab1_genemodels_DLAgn_00111890_1	19379.3	48686.1	2826.26	1627.71
dicLab1_genemodels_DLAgn_00109000_1	13730.4	2147.21	2585.55	54931.2
dicLab1_genemodels_DLAgn_00108400_1	5999.01	9741.9	2743.97	5769.94
dicLab1_genemodels_DLAgn_00106160_1	4080.84	4122.23	5807.14	35636.5
dicLab1_genemodels_DLAgn_00102960_1	2652.32	1814.22	2313.35	15739.3
dicLab1_genemodels_DLAgn_00102070_1	4530.53	1143.71	1606.5	44842.2
dicLab1_genemodels_DLAgn_00088330_1	73617.4	53175.1	8232.87	44711.9
dicLab1_genemodels_DLAgn_00082310_1	1119.13	4571.52	7821.76	16164.9
dicLab1_genemodels_DLAgn_00070380_1	2004.01	394.882	720.572	41170.4
dicLab1_genemodels_DLAgn_00064020_1	4082.66	4866.56	6285.21	6510.77
dicLab1_genemodels_DLAgn_00063750_1	3518.03	1761.32	2569.98	50966.4
dicLab1_genemodels_DLAgn_00034200_1	6065.16	6713.19	273.406	11855.8
dicLab1_genemodels_DLAgn_00012900_1	13208.6	1030.33	997.068	27293.5
dicLab1_genemodels_DLAgn_00011700_1	10980.9	611.557	2096.95	3929.9
dicLab1_genemodels_DLAgn_00010640_1	344.822	590.766	442.159	26292.9
dicLab1_genemodels_DLAgn_00008550_1	3832.56	1599.94	1639.47	12955.4
dicLab1_genemodels_DLAgn_00047670_1	3960.73	1377.72	1050.53	150593
dicLab1_genemodels_DLAgn_00122100_1	2403.75	1055.81	6391	71243.1
dicLab1_genemodels_DLAgn_00240590_1	19398.7	13622.6	3677.51	8687.22

## Sheet: Peptides
Protein	Peptide	Label	Precursor MZ	Precursor Charge	RT	Decoy	S170902_C1	S170902_C11	S170902_HP1	S170902_HP67
dicLab1_genemodels_DLAgn_00219760_1	GNPTVEVDLWTAK		715.37	2	22.2868	FALSE	3.92289e+07	2.93572e+07	3.9494e+06	5.83382e+06
dicLab1_genemodels_DLAgn_00219760_1	AAVPSGASTGVHEALELR		588.979	3	14.5765	FALSE	2.01396e+07	1.2423e+07	2.448e+06	3.0026e+06
dicLab1_genemodels_DLAgn_00219760_1	DVILPVPAFNVINGGSHAGNK		707.048	3	34.7082	FALSE	209874	157759	6684.75	5.52895e+06
dicLab1_genemodels_DLAgn_00219760_1	FMLELDGTENK		648.811	2	19.9418	FALSE	3.81467e+07	3.61955e+07	2.27852e+06	3.63992e+06
dicLab1_genemodels_DLAgn_00219760_1	NFSVVEQEK		540.272	2	5.17179	FALSE	2.04405e+07	1.70933e+07	2.0665e+06	3.30778e+06
dicLab1_genemodels_DLAgn_00219760_1	LGDLYR		368.703	2	4.28955	FALSE	1.63581e+07	1.53445e+07	1.54831e+06	3.22299e+06
dicLab1_genemodels_DLAgn_00219760_1	ILENNEALELLK		699.896	2	26.0725	FALSE	8.17507e+06	7.51431e+06	1.41087e+06	1.5119e+06
dicLab1_genemodels_DLAgn_00219760_1	SGKYDLDFK		536.769	2	6.13471	FALSE	8.43644e+06	6.8868e+06	477645	845473
dicLab1_genemodels_DLAgn_00219760_1	LAMQEFMILPVGAANFHEAMR		792.727	3	40.38	FALSE	298980	122737	7834.89	1.20447e+06
dicLab1_genemodels_DLAgn_00219760_1	HIADLAGHKDVILPVPAFNVINGGSHAGNK		613.132	5	26.943	FALSE	7.51877e+06	6.21675e+06	299976	398871
dicLab1_genemodels_DLAgn_00219760_1	IDKFMLELDGTENK		551.612	3	18.9145	FALSE	9.39058e+06	8.32666e+06	240261	406326
dicLab1_genemodels_DLAgn_00219760_1	IEEELGSK		452.735	2	0.818227	FALSE	8.11956e+06	6.43531e+06	522787	901668
dicLab1_genemodels_DLAgn_00101310_1	LAIIENANVLAR		648.885	2	23.1846	FALSE	2.6662e+07	5.48311e+07	3.76511e+06	2.66545e+06
dicLab1_genemodels_DLAgn_00101310_1	GILAADESTGSVAK		659.846	2	7.45251	FALSE	3.89045e+07	3.51472e+07	1.36162e+06	1.12833e+06
dicLab1_genemodels_DLAgn_00101310_1	PHAYPFLTPEQK		476.582	3	10.3986	FALSE	3.99751e+07	4.03738e+07	1.32467e+06	1.12324e+06
dicLab1_genemodels_DLAgn_00101310_1	YSNQEIAMSTVTALR		842.422	2	21.2591	FALSE	3.59332e+07	3.53347e+07	1.0139e+06	797208
dicLab1_genemodels_DLAgn_00101310_1	QLLFTADDR		539.78	2	13.2745	FALSE	2.82311e+07	2.63956e+07	659739	435980
dicLab1_genemodels_DLAgn_00101310_1	FQSINAENTEENRR		569.94	3	1.00136	FALSE	1.04926e+07	1.12541e+07	335836	261487
dicLab1_genemodels_DLAgn_00101310_1	GVVPLAGTNGETTTQGLDGLYER		1174.59	2	26.3285	FALSE	3.95906e+06	3.8813e+06	227750	142595
dicLab1_genemodels_DLAgn_00101310_1	YVSAGSSAAGGESLFVANHAY		1029.48	2	20.2352	FALSE	1.10563e+07	1.02573e+07	686137	296151
dicLab1_genemodels_DLAgn_00101310_1	AC[PPa]QEEFIK		519.75	2	4.40505	FALSE	6.02726e+06	6.22185e+06	144591	134390
dicLab1_genemodels_DLAgn_00101310_1	IKPC[PPa]IGGVILFHETMYQK		537.789	4	24.0037	FALSE	1.89675e+06	2.7478e+06	66439.3	33624.6
dicLab1_genemodels_DLAgn_00101310_1	ALANNLAC[PPa]QGK		587.306	2	2.52215	FALSE	5.79675e+06	5.49096e+06	100088	75067.8
dicLab1_genemodels_DLAgn_00101310_1	ALQASALK		401.245	2	2.17009	FALSE	8.86125e+06	6.54532e+06	244522	241796
sp|P0AEY0|MALE_ECO57	LIAYPIAVEALSLIYNK		946.051	2	47.9162	FALSE	3.74631e+06	4.35106e+06	7.07117e+06	1.28004e+07
sp|P0AEY0|MALE_ECO57	VNYGVTVLPTFK		669.377	2	26.2752	FALSE	2.32438e+07	2.11027e+07	4.65521e+07	2.03857e+07
sp|P0AEY0|MALE_ECO57	LYPFTWDAVR		634.327	2	28.7148	FALSE	3.40624e+07	2.54462e+07	5.83209e+07	2.91314e+07
sp|P0AEY0|MALE_ECO57	GQPSKPFVGVLSAGINAASPNK		713.723	3	22.5734	FALSE	1.06451e+07	9.67047e+06	2.95436e+07	2.58492e+07
sp|P0AEY0|MALE_ECO57	FGGYAQSGLLAEITPDK		883.952	2	28.941	FALSE	8.81899e+06	6.58739e+06	2.14006e+07	9.45344e+06
sp|P0AEY0|MALE_ECO57	EFLENYLLTDEGLEAVNK		1049.02	2	35.2104	FALSE	7.3616e+06	7.33648e+06	1.673e+07	2.61428e+07
sp|P0AEY0|MALE_ECO57	LVIWINGDK		529.306	2	20.6145	FALSE	1.21446e+07	2.28332e+07	3.75911e+07	1.67398e+07
sp|P0AEY0|MALE_ECO57	TWEEIPALDK		601.309	2	19.8934	FALSE	6.7074e+06	1.1791e+07	2.45803e+07	2.33251e+07
sp|P0AEY0|MALE_ECO57	DKPLGAVALK		506.314	2	6.1319	FALSE	6.74881e+06	6.2679e+06	1.12892e+07	6.47848e+06
sp|P0AEY0|MALE_ECO57	SYEEELAKDPR		446.217	3	3.24081	FALSE	1.40222e+06	1.01451e+06	2.02408e+06	2.41526e+06
sp|P0AEY0|MALE_ECO57	HMNADTDYSIAEAAFNK		633.284	3	16.391	FALSE	6.36417e+06	6.13957e+06	1.0416e+07	9.46709e+06
dicLab1_genemodels_DLAgn_00042440_1	WPVDLFAHLLPR		488.61	3	42.276	FALSE	1991.4	1692.87	288.221	7178.96
dicLab1_genemodels_DLAgn_00042440_1	QAIDQIAGGFFSPK		739.886	2	27.8899	FALSE	190611	128789	6368.83	15119.3
dicLab1_genemodels_DLAgn_00042440_1	VFADYEDYMK		640.779	2	17.6776	FALSE	6.22632e+06	4.21155e+06	79042.3	18033.2
dicLab1_genemodels_DLAgn_00042440_1	LKQEYFVVSATLQDIIR		675.046	3	37.3483	FALSE	45802.9	32189.3	5898.05	69568.4
dicLab1_genemodels_DLAgn_00042440_1	KYVNDEAFIR		627.828	2	9.36188	FALSE	1.08699e+06	733189	24371.6	10387.7
dicLab1_genemodels_DLAgn_00036360_1	FEEILNR		460.745	2	8.3596	FALSE	1.89134e+07	1.84897e+07	2.16718e+06	1.49507e+06
dicLab1_genemodels_DLAgn_00036360_1	FSVDEEFPDLSLHNNHMAK		558.261	4	22.8206	FALSE	7.2872e+06	7.73988e+06	411878	304433
dicLab1_genemodels_DLAgn_00036360_1	IEEIFKK		453.768	2	3.88365	FALSE	3.88905e+06	3.49186e+06	238578	192996
dicLab1_genemodels_DLAgn_00036360_1	IEEIFK		389.721	2	9.00374	FALSE	9.09474e+06	9.19983e+06	952159	668187
dicLab1_genemodels_DLAgn_00036360_1	DWPDGR		373.167	2	2.00798	FALSE	9.28989e+06	7.45664e+06	455417	492933
dicLab1_genemodels_DLAgn_00036360_1	LEKGESIDGMIPAQK		539.284	3	10.5405	FALSE	589517	570444	17964	18333.2
dicLab1_genemodels_DLAgn_00169670_1	VNFALEVGK		488.777	2	15.695	FALSE	2.12883e+07	1.90187e+07	137559	77474.2
dicLab1_genemodels_DLAgn_00169670_1	GDLGIEIPTEK		586.314	2	18.5339	FALSE	1.89525e+07	1.68415e+07	137415	103034
dicLab1_genemodels_DLAgn_00169670_1	VVQTGSHIYIDDGLISLK		653.358	3	25.7267	FALSE	7.26271e+06	5.76334e+06	106101	546365
dicLab1_genemodels_DLAgn_00169670_1	KGVNLPGAAVDLPAVSEK		589	3	21.1949	FALSE	2.25962e+07	1.94075e+07	188324	1.08867e+06
dicLab1_genemodels_DLAgn_00169670_1	DATESFTPGTVEYRPVAIALDTK		827.755	3	28.2069	FALSE	9.34563e+06	8.58923e+06	116459	591523
dicLab1_genemodels_DLAgn_00169670_1	GDYPLEAVR		510.261	2	9.77041	FALSE	1.07324e+07	9.60785e+06	77906.5	56865.1
dicLab1_genemodels_DLAgn_00169670_1	SGDVAIVVTGWRPGSGYTNTMR		775.387	3	23.6943	FALSE	8.35634e+06	7.92474e+06	34278.4	22489.6
dicLab1_genemodels_DLAgn_00169670_1	LTFDDQYMEK		645.29	2	13.5474	FALSE	1.02554e+07	8.94181e+06	53615.5	527662
dicLab1_genemodels_DLAgn_00169670_1	GVNLPGAAVDLPAVSEK		818.949	2	26.0531	FALSE	1.03629e+07	7.65504e+06	112832	510369
dicLab1_genemodels_DLAgn_00169670_1	RFDEILEASDGIMVAR		607.977	3	27.4379	FALSE	1.24875e+07	7.39663e+06	187884	82310.4
dicLab1_genemodels_DLAgn_00169670_1	NTGIVC[PPa]TIGPASR		680.356	2	9.96997	FALSE	6.36091e+06	6.66075e+06	40211.4	22758.5
dicLab1_genemodels_DLAgn_00169670_1	IGKPIIC[PPa]ATQMLESMTK		645.675	3	32.7571	FALSE	58010.4	98636.8	5467.53	10083
dicLab1_genemodels_DLAgn_00169670_1	GSGTAEVELK		495.759	2	2.50169	FALSE	5.11957e+06	3.39254e+06	17276.8	155607
dicLab1_genemodels_DLAgn_00227010_1	LDNSDKYNISTVGDR		566.276	3	5.46966	FALSE	29182.9	119231	73671	447746
dicLab1_genemodels_DLAgn_00227010_1	EGAEIQSSADFR		655.305	2	5.87158	FALSE	92122.5	155313	68437.3	223738
dicLab1_genemodels_DLAgn_00058740_1	TNVSEAVANSVR		623.823	2	8.53376	FALSE	3.00078e+07	2.61366e+07	8.54473e+06	69436.3
dicLab1_genemodels_DLAgn_00058740_1	FGVAAQNC[PPa]YK		586.282	2	4.69941	FALSE	1.28189e+07	1.24821e+07	2.73776e+06	4.48385e+06
dicLab1_genemodels_DLAgn_00058740_1	DC[PPa]GVNWVILGHSER		552.603	3	20.5589	FALSE	7.28627e+06	107483	2.93004e+06	2.93379e+06
dicLab1_genemodels_DLAgn_00058740_1	VVFAQTK		396.734	2	1.87884	FALSE	5.48716e+06	5.05305e+06	1.83687e+06	3.79907e+06
dicLab1_genemodels_DLAgn_00058740_1	RHVFGESDELIGQK		538.946	3	8.52793	FALSE	2.10885e+06	1.78962e+06	583222	2591.95
dicLab1_genemodels_DLAgn_00058740_1	TAHALENGLGVIAC[PPa]		720.369	2	18.6689	FALSE	292138	363008	98021.9	108662
dicLab1_genemodels_DLAgn_00058740_1	TAHALENGLGVIA		633.346	2	18.5977	FALSE	135158	120663	58358	64597.9
dicLab1_genemodels_DLAgn_00059000_1	VPTPNVSVVDLTVR		748.428	2	26.2843	FALSE	1.27241e+07	9.05693e+06	601873	319790
dicLab1_genemodels_DLAgn_00059000_1	LVTWYDNEFAYSNR		889.413	2	23.6976	FALSE	1.24909e+07	1.36703e+07	588111	215188
dicLab1_genemodels_DLAgn_00059000_1	GASQNIIPASTGAAK		693.373	2	6.12202	FALSE	1.49321e+07	1.40264e+07	515106	260933
dicLab1_genemodels_DLAgn_00059000_1	VVISAPSADAPMFVMGVNHEK		733.703	3	27.2222	FALSE	7.54474e+06	7.60792e+06	216830	122888
dicLab1_genemodels_DLAgn_00059000_1	RVVISAPSADAPMFVMGVNHEK		589.554	4	23.4554	FALSE	2.98005e+06	3.07272e+06	55395.1	42944.9
dicLab1_genemodels_DLAgn_00059000_1	ISVFHER		444.24	2	2.89732	FALSE	1.04748e+06	1.01729e+06	33018.5	20861.5
dicLab1_genemodels_DLAgn_00059000_1	VSVVDLTVR		494.295	2	17.0685	FALSE	1.0757e+06	1.15958e+06	50853.8	59338.7
dicLab1_genemodels_DLAgn_00059000_1	KVEIVAIND		500.787	2	12.0031	FALSE	1.23602e+06	1.19201e+06	32529.4	14844.2
dicLab1_genemodels_DLAgn_00146590_1	YDYEEVDSDAANK		759.815	2	4.50219	FALSE	2.16874e+06	1.50382e+06	10488.2	5412.65
dicLab1_genemodels_DLAgn_00166080_1	LVVDGAYEVIK		603.342	2	19.4136	FALSE	2.14817e+07	1.96349e+07	237403	140888
dicLab1_genemodels_DLAgn_00166080_1	IVADKDYSVTANSK		504.263	3	1.6035	FALSE	5.11148e+06	3.3709e+06	23105.8	15949.5
dicLab1_genemodels_DLAgn_00166080_1	GEAMDLQHGSLFLK		515.929	3	19.7477	FALSE	5.15039e+06	4.52843e+06	25484.9	18533.3
dicLab1_genemodels_DLAgn_00166080_1	MGAEGDAENWK		604.256	2	3.67848	FALSE	6.12244e+06	4.63971e+06	16305.7	14835.1
dicLab1_genemodels_DLAgn_00166080_1	VTVVGVGMVGMASAVSILLK		966.057	2	49.28	FALSE	57210.7	842066	366527	242504
dicLab1_genemodels_DLAgn_00166080_1	NKVTVVGVGMVGMASAVSILLK		725.086	3	47.4944	FALSE	226808	256548	75174.3	173517
dicLab1_genemodels_DLAgn_00047080_1	ILTKPQSVTVAEGETAR		600.667	3	6.66593	FALSE	17449	172180	42069.1	1.10879e+06
dicLab1_genemodels_DLAgn_00047080_1	SPEPSVTSPSPSLK		706.867	2	8.02107	FALSE	2203.12	31649.1	8603.84	270269
dicLab1_genemodels_DLAgn_00141100_1	NNIVNTMR		481.248	2	5.06298	FALSE	2.40893e+06	1.22924e+06	18648.4	9052.46
dicLab1_genemodels_DLAgn_00005730_1	YYGYAGAFR		534.251	2	10.0633	FALSE	1.46534e+06	1.28334e+06	24039.1	71922.5
dicLab1_genemodels_DLAgn_00005730_1	C[PPa]ANPGEASSYYAVAVVK		900.435	2	16.622	FALSE	395448	535799	8846.59	20910.8
dicLab1_genemodels_DLAgn_00168130_1	ATDAEGDVASLNR		659.815	2	4.2767	FALSE	239657	345081	9.10138e+06	1.99989e+07
dicLab1_genemodels_DLAgn_00168130_1	KATDAEGDVASLNR		482.911	3	3.79988	FALSE	138706	194136	6.31462e+06	54647.7
dicLab1_genemodels_DLAgn_00155520_1	VFQGNRPTNSIIFK		540.967	3	11.8635	FALSE	1.1553e+06	306645	52353.2	35749.3
dicLab1_genemodels_DLAgn_00155520_1	NLITDEVMK		531.779	2	16.7618	FALSE	2.32629e+06	659214	45190.6	28671.6
dicLab1_genemodels_DLAgn_00155520_1	TEDGDILLDYSK		684.83	2	17.5948	FALSE	1.97157e+06	569115	76627.2	28142
dicLab1_genemodels_DLAgn_00155520_1	LLSGGHWMDNHFR		393.19	4	11.7244	FALSE	370305	94352.8	7048.64	6694.21
dicLab1_genemodels_DLAgn_00095810_1	LQGPATASEVHQVLK		526.626	3	10.2149	FALSE	2.15744e+06	1.98743e+06	96849.3	153270
dicLab1_genemodels_DLAgn_00095810_1	ELMQTTNFR		570.279	2	8.71869	FALSE	1.98439e+06	1.832e+06	49396.9	95003.4
dicLab1_genemodels_DLAgn_00095810_1	KLTEIINTDHENVK		551.965	3	5.26015	FALSE	494421	463974	22369.4	22084.5
dicLab1_genemodels_DLAgn_00095810_1	DAVGMSLIK		467.257	2	15.9489	FALSE	3.17827e+06	2.85509e+06	76070.6	152292
dicLab1_genemodels_DLAgn_00095810_1	GVDAGPEGLK		471.748	2	3.09031	FALSE	1.78944e+06	1.38222e+06	56031	114493
dicLab1_genemodels_DLAgn_00095810_1	FC[PPa]ETTIGC[PPa]K		572.262	2	4.12663	FALSE	450533	521898	21360.6	34378.6
dicLab1_genemodels_DLAgn_00038950_1	LGSSEVDQVQLVVDGVK		886.475	2	25.9271	FALSE	1.27486e+07	1.4179e+07	2.56614e+06	1.48462e+06
dicLab1_genemodels_DLAgn_00038950_1	VEEEFPNLSK		596.298	2	11.4588	FALSE	1.38497e+07	1.37999e+07	1.6681e+06	943429
dicLab1_genemodels_DLAgn_00038950_1	IEAIFK		360.718	2	9.62264	FALSE	8.85406e+06	8.99543e+06	957602	729997
dicLab1_genemodels_DLAgn_00038950_1	VISMQQGGNMR		610.797	2	3.51795	FALSE	9.05709e+06	7.22552e+06	231874	286506
dicLab1_genemodels_DLAgn_00038950_1	LNYKVEEEFPNLSK		570.63	3	17.8405	FALSE	3.58603e+06	3.85879e+06	188979	125888
dicLab1_genemodels_DLAgn_00038950_1	IEAIFKK		424.766	2	3.71495	FALSE	1.37612e+06	1.34106e+06	41984.1	53191.3
dicLab1_genemodels_DLAgn_00038950_1	GKYYPLK		434.75	2	1.33778	FALSE	631280	551390	35891	35284.6
dicLab1_genemodels_DLAgn_00196080_1	GPAGALGIR		406.243	2	5.98577	FALSE	517284	409808	698417	2.63091e+06
dicLab1_genemodels_DLAgn_00196080_1	NGDRGETGPAGPAGPAGPAGPR		653.652	3	1.85999	FALSE	240695	20700	296430	81342.8
dicLab1_genemodels_DLAgn_00196080_1	GEPGAAGPVGPSGAR		640.323	2	1.01458	FALSE	26752.1	13791.9	30388	147735
dicLab1_genemodels_DLAgn_00138560_1	ILYVDLTATPR		631.361	2	22.8668	FALSE	895169	1.01766e+06	560986	494911
dicLab1_genemodels_DLAgn_00138560_1	GHDVHLYDITTK		466.905	3	5.8688	FALSE	143271	135286	74669	137636
dicLab1_genemodels_DLAgn_00138560_1	DGLHAFPITR		563.804	2	12.6905	FALSE	226821	246048	125621	126742
dicLab1_genemodels_DLAgn_00138560_1	TWSHLPVC[PPa]TSALR		514.601	3	16.2519	FALSE	205955	240479	112654	132693
dicLab1_genemodels_DLAgn_00138560_1	ELDDIHNIGHVDAAFR		456.227	4	17.3403	FALSE	180843	213855	118317	188311
dicLab1_genemodels_DLAgn_00138560_1	VDAAFVC[PPa]PDDNTVHIIQGQR		757.039	3	20.2894	FALSE	218576	323531	163252	148647
dicLab1_genemodels_DLAgn_00138560_1	AAAHYTLIEGYPK		478.586	3	10.7745	FALSE	366711	391158	205800	214935
dicLab1_genemodels_DLAgn_00138560_1	EVTNGVDAVFSYTDK		822.891	2	21.5532	FALSE	242438	265616	145656	127813
dicLab1_genemodels_DLAgn_00138560_1	GTTFFFK		424.221	2	17.2311	FALSE	237581	241510	93955.3	167680
dicLab1_genemodels_DLAgn_00138560_1	QIQDDFPGVPTHLDSAVEC[PPa]PK		789.714	3	23.6668	FALSE	53308.9	68433.9	35310.7	40673.6
dicLab1_genemodels_DLAgn_00138560_1	C[PPa]EGIEFDAITPDEK		819.372	2	20.0992	FALSE	145245	187994	61232.2	122063
dicLab1_genemodels_DLAgn_00138560_1	GEC[PPa]MADSVLFFK		709.328	2	28.3381	FALSE	175325	158137	82045.1	102492
dicLab1_genemodels_DLAgn_00138560_1	GPQYYHYESPMILAMGR		671.65	3	24.0626	FALSE	80534	92161.7	36630.2	25890.4
sp|P42212|GFP_AEQVI	GEELFTGVVPILVELDGDVNGHK		813.092	3	47.5082	FALSE	42761.2	31137.4	72134.4	6.11274e+06
sp|P42212|GFP_AEQVI	FEGDTLVNR		525.764	2	6.23733	FALSE	5.97378e+06	5.27717e+06	9.12779e+06	1.00689e+07
sp|P42212|GFP_AEQVI	LEYNYNSHNVYIMADK		658.64	3	14.4032	FALSE	2.00914e+06	1.79464e+06	3.40377e+06	3.27434e+06
sp|P42212|GFP_AEQVI	SAMPEGYVQER		633.793	2	5.25933	FALSE	3.93669e+06	3.21385e+06	4.55511e+06	4.72339e+06
sp|P42212|GFP_AEQVI	GIDFKEDGNILGHK		514.935	3	12.2493	FALSE	998979	841985	1.23945e+06	1.38263e+06
sp|P42212|GFP_AEQVI	AEVKFEGDTLVNR		493.26	3	9.62372	FALSE	451776	249952	613430	722536
sp|P42212|GFP_AEQVI	QHDFFK		411.201	2	1.66453	FALSE	113452	88037.8	188611	227984
sp|P42212|GFP_AEQVI	TIFFKDDGNYK		449.891	3	9.2943	FALSE	800729	625017	851893	935975
sp|P42212|GFP_AEQVI	GPVLLPDNHYLSTQSALSK		680.697	3	21.2213	FALSE	159989	148415	465329	395649
sp|P42212|GFP_AEQVI	LEYNYNSHNVY		708.315	2	9.16693	FALSE	78823	66331.6	146855	131355
sp|P42212|GFP_AEQVI	HNIEDGSVQLADHYQQNTPIGD		817.711	3	14.9884	FALSE	61675.2	58893.8	170399	141074
dicLab1_genemodels_DLAgn_00175090_1	DIRPYHYWDAANR		559.602	3	9.15405	FALSE	392677	362983	49327.6	101822
dicLab1_genemodels_DLAgn_00175090_1	VGNLTVVAQDGENLAR		828.439	2	18.4259	FALSE	1.05993e+06	1.05313e+06	169676	264336
dicLab1_genemodels_DLAgn_00175090_1	VNLGVGAYR		474.767	2	8.77434	FALSE	721897	640139	88013.3	170670
dicLab1_genemodels_DLAgn_00175090_1	IGAEFLR		403.232	2	11.5884	FALSE	814895	706770	94547.6	193450
dicLab1_genemodels_DLAgn_00175090_1	VALGDDSPAIK		543.295	2	7.5298	FALSE	674019	458868	86464.6	172780
dicLab1_genemodels_DLAgn_00175090_1	NIDYVAQSIHETVTK		859.441	2	15.6265	FALSE	235068	240481	44647.2	66831.9
dicLab1_genemodels_DLAgn_00175090_1	TLNC[PPa]PELFAEWK		761.374	2	27.9969	FALSE	398468	435679	67433.4	88588.8
dicLab1_genemodels_DLAgn_00175090_1	VGGVQC[PPa]LGGTGALR		679.864	2	11.1712	FALSE	252981	294916	31241.9	52005
dicLab1_genemodels_DLAgn_00175090_1	LTADFR		361.695	2	4.14872	FALSE	87435.4	115228	24624.6	54116.2
dicLab1_genemodels_DLAgn_00175090_1	TDDC[PPa]QPWVLPVVK		785.9	2	27.9204	FALSE	314642	273394	42700.3	62252
dicLab1_genemodels_DLAgn_00175090_1	TTWSNPPSQGAR		651.315	2	1.50551	FALSE	327322	227630	24787	60420.1
dicLab1_genemodels_DLAgn_00046930_1	YSLQPVAAELK		609.84	2	17.6756	FALSE	1.97867e+06	3.38265e+06	274785	256232
dicLab1_genemodels_DLAgn_00046930_1	LGDVYVNDAFGTAHR		545.602	3	14.8108	FALSE	781149	1.27785e+06	146838	114237
dicLab1_genemodels_DLAgn_00046930_1	ATQEQIDSFR		597.791	2	4.91987	FALSE	961632	1.26219e+06	83250.2	65060.1
dicLab1_genemodels_DLAgn_00046930_1	VSHVSTGGGASLELLEGK		580.976	3	14.8157	FALSE	754872	1.08306e+06	152931	111891
dicLab1_genemodels_DLAgn_00046930_1	AAVPSIQHC[PPa]LDNGAK		532.272	3	8.31899	FALSE	417150	771273	46213.3	23245.5
dicLab1_genemodels_DLAgn_00046930_1	VDFNVPMK		475.244	2	14.0995	FALSE	721311	1.03927e+06	50481.1	49227
dicLab1_genemodels_DLAgn_00046930_1	AHSSMVGVNLPQK		456.575	3	6.63331	FALSE	876894	1.32743e+06	40458.3	44993.5
dicLab1_genemodels_DLAgn_00046930_1	LTLDKVDVK		515.811	2	7.21137	FALSE	259224	375118	27939.1	26593.3
dicLab1_genemodels_DLAgn_00046930_1	AAGFLMK		369.204	2	7.87433	FALSE	522738	743061	23723.1	30441.4
dicLab1_genemodels_DLAgn_00081100_1	VVVTALAGLK		485.818	2	19.1042	FALSE	5.24152e+06	4.64886e+06	768717	1.35915e+06
dicLab1_genemodels_DLAgn_00081100_1	VPSPIAQFR		507.79	2	13.8871	FALSE	1.79957e+06	1.44601e+06	260250	437667
dicLab1_genemodels_DLAgn_00081100_1	TFLIWVNEEDHTR		553.942	3	23.85	FALSE	1.58638e+06	1.1927e+06	233850	478058
dicLab1_genemodels_DLAgn_00081100_1	LYPPSSDFPDLR		703.851	2	22.2119	FALSE	822472	743402	166826	218291
dicLab1_genemodels_DLAgn_00081100_1	ITNAMFDDKYVLSSR		587.294	3	17.7383	FALSE	703905	655301	55347.2	105332
dicLab1_genemodels_DLAgn_00081100_1	GWEFMWNER		627.772	2	26.7097	FALSE	1.73016e+06	1.45722e+06	155333	288269
dicLab1_genemodels_DLAgn_00081100_1	GTGGVDTAATGDTFDISNNDR		1042.46	2	12.9003	FALSE	843214	753152	122473	224066
dicLab1_genemodels_DLAgn_00081100_1	QVEHLIQER		384.544	3	1.59611	FALSE	210780	145294	20279.3	41302
dicLab1_genemodels_DLAgn_00081100_1	GLSLPPAC[PPa]SR		536.284	2	9.03077	FALSE	1.15855e+06	1.77046e+06	198696	379099
dicLab1_genemodels_DLAgn_00081100_1	RGTGGVDTAATGDTFDISNNDR		747.344	3	9.4784	FALSE	283530	235299	44492.9	83751.9
dicLab1_genemodels_DLAgn_00213640_1	NIIHGSDTLENAK		471.244	3	3.74944	FALSE	4.04799e+06	9.49771e+06	1.13996e+07	1.45265e+07
dicLab1_genemodels_DLAgn_00213640_1	DMPFYGGLC[PPa]K		601.273	2	19.6857	FALSE	5.26591e+06	1.50592e+07	1.89789e+07	1.50498e+07
dicLab1_genemodels_DLAgn_00213640_1	NIIHGSDTLENAKK		513.942	3	1.8982	FALSE	398644	875027	1.19103e+06	40118.6
dicLab1_genemodels_DLAgn_00213640_1	GLC[PPa]GEIIKR		353.871	3	4.70247	FALSE	605319	2.58453e+06	2.47419e+06	2.29208e+06
dicLab1_genemodels_DLAgn_00164530_1	YEVTTLR		441.24	2	5.23209	FALSE	20199.4	46082.4	1.17041e+06	632879
dicLab1_genemodels_DLAgn_00131990_1	DATNVGDEGGFAPNILENK		980.966	2	23.0296	FALSE	990992	981340	37669	13020.7
dicLab1_genemodels_DLAgn_00131990_1	LMLDMDGTENK		633.789	2	12.6771	FALSE	958718	935805	13165.4	10631
dicLab1_genemodels_DLAgn_00131990_1	IEEELGDK		466.732	2	1.71938	FALSE	302424	231288	2959	80401.7
dicLab1_genemodels_DLAgn_00164590_1	MAALIDK		381.215	2	5.27119	FALSE	509064	537490	2.57374e+06	3.88456e+06
dicLab1_genemodels_DLAgn_00086170_1	NVIIAAHGNSLR		632.86	2	4.72653	FALSE	1.66833e+06	2.05613e+06	69261.4	167488
dicLab1_genemodels_DLAgn_00156940_1	VAPEEHPTLLTEAPLNPK		652.686	3	17.7596	FALSE	522665	737296	1.65351e+06	172622
dicLab1_genemodels_DLAgn_00156940_1	GYSFVTTAER		565.777	2	8.92652	FALSE	705944	909897	1.59501e+06	141005
dicLab1_genemodels_DLAgn_00156940_1	KDLYANNVLSGGTTMYPGIADR		786.058	3	22.509	FALSE	93031.8	135167	156589	21008.6
dicLab1_genemodels_DLAgn_00122260_1	GATGELTQLINAILTAIK		914.033	2	48.6827	FALSE	6706.74	4371.34	432.332	609.568
dicLab1_genemodels_DLAgn_00122260_1	AGLAHLQGLAGSVNVTGDDVK		674.692	3	20.1949	FALSE	1.8516e+06	1.80974e+06	48099.1	22168.7
dicLab1_genemodels_DLAgn_00122260_1	FVIETGR		411.229	2	6.45331	FALSE	2.07425e+06	1.73046e+06	31755.5	17651.5
dicLab1_genemodels_DLAgn_00096300_1	SSDRDSILFIR		436.902	3	15.7268	FALSE	24268.4	40340.7	176449	1.10603e+06
dicLab1_genemodels_DLAgn_00224730_1	TIDDLEDELYAQK		776.872	2	20.633	FALSE	730991	1.16086e+06	3.12531e+07	4.07502e+07
dicLab1_genemodels_DLAgn_00224730_1	KLVIVEGELER		428.922	3	11.9299	FALSE	25608.9	48717.8	90506.1	1.24769e+06
dicLab1_genemodels_DLAgn_00053870_1	VSLEVFGC[PPa]DH		588.771	2	19.5327	FALSE	353162	396300	38582.4	29167.2
dicLab1_genemodels_DLAgn_00207680_1	EQIEAILNKPGLK		484.952	3	14.8994	FALSE	149593	151039	85003.8	82631.9
dicLab1_genemodels_DLAgn_00207680_1	EDLFIVSK		475.763	2	16.4022	FALSE	98307.8	86932	43000	51077
dicLab1_genemodels_DLAgn_00207680_1	TSAQVLIR		444.269	2	5.37579	FALSE	128015	111267	35748.8	56525.8
dicLab1_genemodels_DLAgn_00099060_1	YKDFFAK		459.74	2	5.06822	FALSE	1.14099e+06	1.49415e+06	1.89113e+06	2.24459e+06
dicLab1_genemodels_DLAgn_00049580_1	LLGNPSNDDMTSK		696.327	2	5.2261	FALSE	92290.8	111824	107075	306313
dicLab1_genemodels_DLAgn_00200090_1	GESGPGGPAGPVGAAGAR		732.863	2	4.13095	FALSE	25840.3	6505.93	53750.7	8828.57
dicLab1_genemodels_DLAgn_00134890_1	MLGQNPTR		458.737	2	0.180585	FALSE	127075	121448	707138	810082
dicLab1_genemodels_DLAgn_00081890_1	AGPWTPEAAAEHPEAVR		596.96	3	10.3711	FALSE	107570	96381.2	246040	191096
dicLab1_genemodels_DLAgn_00081890_1	FTGQQINEAAC[PPa]DLAK		840.406	2	15.4564	FALSE	68088.5	78906.2	205265	138717
dicLab1_genemodels_DLAgn_00081890_1	GFLPAGSEK		453.24	2	6.27668	FALSE	148658	126791	269941	270787
dicLab1_genemodels_DLAgn_00081890_1	HGNWGSGLEMHTKPWVR		498.747	4	11.332	FALSE	22795.2	25261.4	13796.8	22014.2
dicLab1_genemodels_DLAgn_00081890_1	EAYNAGIR		447.227	2	0.965466	FALSE	34420.2	24303.9	66863.6	71491.5
dicLab1_genemodels_DLAgn_00200870_1	ELGVGYATR		483.256	2	5.46066	FALSE	792119	1.16189e+06	441465	593321
dicLab1_genemodels_DLAgn_00200870_1	IGNMTKPTTIISVEGDKVTVK		558.563	4	18.3979	FALSE	48996	97679.8	74665.2	122152
dicLab1_genemodels_DLAgn_00200870_1	SIVTVEDGK		474.256	2	3.6093	FALSE	509704	490345	363648	606264
dicLab1_genemodels_DLAgn_00200870_1	LGEEFDETTADDRK		542.581	3	4.31257	FALSE	72311.3	108310	46360.8	48719.1
dicLab1_genemodels_DLAgn_00200870_1	LGEEFDETTADDR		749.321	2	7.99098	FALSE	284243	419352	156682	4366.71
dicLab1_genemodels_DLAgn_00200870_1	NTELSFK		419.719	2	5.28224	FALSE	206531	305201	197327	331147
dicLab1_genemodels_DLAgn_00200870_1	ESEKFDEYMK		653.287	2	4.95561	FALSE	34002.9	48895.5	20783.7	22310.5
dicLab1_genemodels_DLAgn_00100980_1	VVPGDAGGYR		495.754	2	1.20998	FALSE	18436.2	238603	82066.3	2.11128e+06
dicLab1_genemodels_DLAgn_00083900_1	GFLIDGYPR		519.274	2	19.6624	FALSE	2.0225e+06	1.92743e+06	2.42916e+06	1.14334e+06
dicLab1_genemodels_DLAgn_00083900_1	QLQAIMQK		480.271	2	4.93399	FALSE	96379.7	86442.4	39734.2	25177.1
dicLab1_genemodels_DLAgn_00103290_1	GLLNAVVIK		463.805	2	22.4248	FALSE	72227.8	89911.9	95076.6	227990
dicLab1_genemodels_DLAgn_00103290_1	IIFAEGNFWGR		655.338	2	28.4858	FALSE	96265	93046.7	124837	285757
dicLab1_genemodels_DLAgn_00103290_1	GEGIYVWDVEGNR		747.355	2	21.5451	FALSE	57422.9	78933.1	80396	207474
dicLab1_genemodels_DLAgn_00189240_1	AFFIIDQDK		548.787	2	21.4835	FALSE	214058	249427	1.81925e+07	1.92151e+07
dicLab1_genemodels_DLAgn_00189240_1	DADIAAALAGC[PPa]K		595.298	2	17.6605	FALSE	4.9278e+06	8.59154e+06	1.00974e+07	47722
dicLab1_genemodels_DLAgn_00040200_1	THLPGFVQQAEDLK		528.279	3	18.4814	FALSE	120783	100986	186101	57592
dicLab1_genemodels_DLAgn_00040200_1	YSMLVEDGVVK		620.318	2	16.6357	FALSE	64841.5	64227.6	66418.7	15412.8
dicLab1_genemodels_DLAgn_00103690_1	MDSPMPVIPHQK		460.565	3	10.2753	FALSE	26987.7	57861	148754	24306.8
dicLab1_genemodels_DLAgn_00029710_1	ALDQLDDTEYR		669.812	2	11.0972	FALSE	45551.4	40644.6	52652.3	5420.89
dicLab1_genemodels_DLAgn_00029710_1	AAMDVYLTQVK		619.826	2	18.3942	FALSE	22006	27528.3	48699.9	4335.77
dicLab1_genemodels_DLAgn_00208610_1	LPALQYLR		487.295	2	19.6192	FALSE	261298	300595	30271.7	43826.7
dicLab1_genemodels_DLAgn_00208610_1	FVPIVPTGIK		535.834	2	23.5414	FALSE	432331	517751	53917.6	72481.4
dicLab1_genemodels_DLAgn_00208610_1	FIGPLNYSR		533.788	2	15.5579	FALSE	210207	250579	34646.2	36967.5
dicLab1_genemodels_DLAgn_00104330_1	GESGAAGAAGPSGPAGVR		734.861	2	0.997242	FALSE	65231.6	28262	79901.1	328381
dicLab1_genemodels_DLAgn_00121980_1	VLTPTQVQSR		564.822	2	3.54096	FALSE	105700	110809	26042	54684
dicLab1_genemodels_DLAgn_00121980_1	PTC[PPa]IEWEGC[PPa]DSSK		798.837	2	8.50185	FALSE	12372.2	24335.5	3993.85	900.414
dicLab1_genemodels_DLAgn_00121980_1	PTQVQSRPTC[PPa]IEWEGC[PPa]DSSK		798.367	3	8.50185	FALSE	12372.2	24335.5	3993.85	900.414
dicLab1_genemodels_DLAgn_00067150_1	NSVDLFLPK		516.79	2	21.4266	FALSE	225976	174458	23684.8	39868.9
dicLab1_genemodels_DLAgn_00189250_1	AFLSAGDSDGDGK		620.278	2	4.72855	FALSE	57340.2	147131	142353	181334
dicLab1_genemodels_DLAgn_00189250_1	AALDGC[PPa]AAADSFNYK		794.359	2	15.4403	FALSE	27259.4	94320.1	78279.9	4935.88
dicLab1_genemodels_DLAgn_00119890_1	AVDSLVPIGR		513.801	2	16.3686	FALSE	145152	18846.2	9308.66	66438.6
dicLab1_genemodels_DLAgn_00119890_1	VVDALGNAIDGK		586.32	2	11.59	FALSE	112594	20221.3	9101.47	61408.3
dicLab1_genemodels_DLAgn_00094820_1	APLVMKD		387.215	2	3.77741	FALSE	108543	91576.5	23179.1	45849.2
dicLab1_genemodels_DLAgn_00007110_1	ALAFLVK		381.25	2	18.3521	FALSE	37464.4	34086.7	652.331	81117.3
dicLab1_genemodels_DLAgn_00007110_1	AGGGTIVENTTTGIDR		781.394	2	8.23085	FALSE	22222.5	24000.5	24132.8	52124.8
dicLab1_genemodels_DLAgn_00007110_1	NPAAPAEVVR		512.283	2	3.2647	FALSE	22685.5	18691.1	17589.4	48698.2
dicLab1_genemodels_DLAgn_00137220_1	ILGNPSADDLANKR		495.267	3	5.6527	FALSE	58477.4	90791.1	95776.6	100710
dicLab1_genemodels_DLAgn_00016640_1	TGQAEGYSYTDANK		752.831	2	0.726904	FALSE	3367.07	9490.14	48090.1	1040.11
dicLab1_genemodels_DLAgn_00148490_1	SVLGISDTLIR		587.346	2	26.5391	FALSE	166239	165903	143956	80832.9
dicLab1_genemodels_DLAgn_00064900_1	APAAIGPYSQAVVVDR		807.436	2	16.7537	FALSE	21726.6	24762.8	40943.9	39261.3
dicLab1_genemodels_DLAgn_00015560_1	IVINDGPEGGQSVYHIHVHVLGGR		511.472	5	18.3426	FALSE	37075.9	43174.2	22830.5	53348
dicLab1_genemodels_DLAgn_00115630_1	ADLSGIAEGQK		544.783	2	4.69519	FALSE	38513.4	33524.3	25558.4	92246.2
dicLab1_genemodels_DLAgn_00187660_1	QEYDESGPSIVHR		506.239	3	3.74204	FALSE	79437.7	85612.5	9157.82	7779.17
dicLab1_genemodels_DLAgn_00071260_1	LSGNPLDFMTK		611.81	2	26.1695	FALSE	32335.6	27624.8	27450.9	45333.4
dicLab1_genemodels_DLAgn_00201630_1	AIGVGFATR		446.256	2	10.0295	FALSE	121302	203297	55878.3	53060.4
dicLab1_genemodels_DLAgn_00147280_1	TLSDYNIQK		541.28	2	4.42016	FALSE	103126	95190.2	70780.2	113858
dicLab1_genemodels_DLAgn_00241400_1	DAQLHLDDALR		422.886	3	13.4852	FALSE	14388.1	20830.8	115919	45354.5
dicLab1_genemodels_DLAgn_00214170_1	VLYLMGK		412.241	2	13.1846	FALSE	83752.4	62183	23815.4	49429.4
dicLab1_genemodels_DLAgn_00214170_1	KDFC[PPa]SEDESLQISLQ		906.92	2	22.2725	FALSE	30286.5	21617.1	15401.3	2972.45
dicLab1_genemodels_DLAgn_00197550_1	GDIGNFLLSYR		627.828	2	28.3668	FALSE	372569	298877	235234	434876
dicLab1_genemodels_DLAgn_00197550_1	DGVLSEFNDPGR		653.307	2	16.5591	FALSE	124349	132610	93684.9	181705
dicLab1_genemodels_DLAgn_00156370_1	KLVIVESELER		438.926	3	12.4981	FALSE	68788.2	27140.8	839639	875470
dicLab1_genemodels_DLAgn_00232860_1	GIQIVTSPYR		567.319	2	13.4649	FALSE	47236.3	82330.9	6034.6	18814.7
dicLab1_genemodels_DLAgn_00148310_1	SQGGEPTYNITVGR		739.865	2	8.77234	FALSE	44440.8	67608.6	22950.9	30869.9
dicLab1_genemodels_DLAgn_00264200_1	MLTITLK		410.254	2	17.5873	FALSE	26122.1	36641.1	16746.5	49790.1
dicLab1_genemodels_DLAgn_00135010_1	LTC[PPa]SPDYAYGNK		701.819	2	4.32217	FALSE	5814.72	10006.7	12301.2	5690.18
dicLab1_genemodels_DLAgn_00095160_1	LSLLEEWR		523.287	2	25.7439	FALSE	31495.5	26743.5	19377.5	33048.7
dicLab1_genemodels_DLAgn_00126660_1	LTSDDATLSTLLK		689.377	2	24.1747	FALSE	13048.2	15647.4	28272.2	84788.4
dicLab1_genemodels_DLAgn_00219760_1	FTASTDIQIVGDDLTVTNPK		1068.05	2	28.9942	FALSE	2.43473e+07	28984.6	3.66923e+06	3.9492e+06
dicLab1_genemodels_DLAgn_00042440_1	DLDQLQSLR		544.291	2	15.398	FALSE	9.83846e+06	6.08174e+06	136897	36198.6
dicLab1_genemodels_DLAgn_00042440_1	IGEDFIR		425.227	2	12.2221	FALSE	2707.97	5.71658e+06	144123	4261.18
dicLab1_genemodels_DLAgn_00042440_1	FSVHLEEHYK		430.216	3	7.38205	FALSE	3.42286e+06	2.21277e+06	80491	842.493
dicLab1_genemodels_DLAgn_00042440_1	IPAPDDKI		434.742	2	8.99267	FALSE	2.87493e+06	1.47435e+06	46564	1183.4
dicLab1_genemodels_DLAgn_00042440_1	VDDVDALDMK		560.763	2	10.6208	FALSE	2.5728e+06	1.91561e+06	34558	5649.31
dicLab1_genemodels_DLAgn_00042440_1	TITQYAR		426.732	2	1.41529	FALSE	1.97301e+06	1.0576e+06	29930	1051.72
dicLab1_genemodels_DLAgn_00036360_1	FSVDEEFPDLSLHNNH		633.955	3	26.0906	FALSE	159916	132654	26693	16826.4
dicLab1_genemodels_DLAgn_00169670_1	GIYPVLYTKPANDVWAEDVDLR		845.436	3	32.3859	FALSE	5.28134e+06	3005.97	35740.6	25884.3
dicLab1_genemodels_DLAgn_00169670_1	APIIAVTR		420.769	2	7.85364	FALSE	1.45538e+07	1.03293e+07	63285.2	34477.6
dicLab1_genemodels_DLAgn_00227010_1	VTGIPTPVVK		505.816	2	13.9715	FALSE	100136	321297	175983	1855.98
dicLab1_genemodels_DLAgn_00227010_1	FDVPLEPVTVSEGEK		823.42	2	25.7305	FALSE	8624.59	36454.8	1025.94	664704
dicLab1_genemodels_DLAgn_00227010_1	ATSTAELLVQGEEAVPAK		907.481	2	20.989	FALSE	13976.9	21284.8	40507.7	239402
dicLab1_genemodels_DLAgn_00077480_1	YAIEFNDGK		528.753	2	9.60047	FALSE	42381.8	57610.7	6687.92	1630.52
dicLab1_genemodels_DLAgn_00058740_1	IIYGGSVTGGTC[PPa]K		663.84	2	6.69662	FALSE	1.37014e+07	1.39835e+07	3.50962e+06	6739.17
dicLab1_genemodels_DLAgn_00058740_1	TAHALENGLGVIAC[PPa]IGEK		622.996	3	24.3729	FALSE	188400	395564	39283.3	7.30574e+06
dicLab1_genemodels_DLAgn_00058740_1	PNVEVVC[PPa]GAPTIYLDFVR		1032.04	2	38.8889	FALSE	380351	36838.6	52640.5	1.73475e+06
dicLab1_genemodels_DLAgn_00059000_1	VINDNFGIIEGLMSTVHAITATQK		858.12	3	47.8861	FALSE	6680.85	3630.6	504.38	147627
dicLab1_genemodels_DLAgn_00059000_1	KVEIVAINDPFIDLEYMVYMFK		893.127	3	47.9379	FALSE	20061.9	273314	576.442	32858.8
dicLab1_genemodels_DLAgn_00146590_1	YNISSGGPAPEGITNK		802.899	2	10.2298	FALSE	2.86308e+06	2.21691e+06	17889.3	1614.32
dicLab1_genemodels_DLAgn_00146590_1	ELLSGASHINVR		432.574	3	9.29824	FALSE	3.03249e+06	2.44954e+06	23521.3	21865.1
dicLab1_genemodels_DLAgn_00146590_1	VAISDNFAYTDPVDGSVSK		992.979	2	21.4763	FALSE	2.1299e+06	1.88004e+06	19270.1	1016.24
dicLab1_genemodels_DLAgn_00146590_1	AMFDPSFVGK		549.768	2	21.1643	FALSE	4.7669e+06	3.78237e+06	19843.2	6517.73
dicLab1_genemodels_DLAgn_00146590_1	FFGNLMDAGK		550.266	2	20.519	FALSE	3.16697e+06	2.45984e+06	14503	18061.3
dicLab1_genemodels_DLAgn_00166080_1	SAETLWGVQK		559.796	2	10.7335	FALSE	4355.7	1.29202e+07	83117.3	31830.7
dicLab1_genemodels_DLAgn_00166080_1	VHPVSTLVQGMHGVK		530.292	3	10.6928	FALSE	1.81898e+06	3.05482e+06	14794.7	5129.7
dicLab1_genemodels_DLAgn_00047100_1	DISDQSVFTNK		627.304	2	9.35414	FALSE	10123.3	62490.1	54072.9	293582
dicLab1_genemodels_DLAgn_00047100_1	LTVMEAEIEK		581.805	2	14.7953	FALSE	6911.04	67242.9	41324.8	3598.71
dicLab1_genemodels_DLAgn_00047100_1	VAGSSPIEVSWLK		686.877	2	25.6397	FALSE	6287.23	1384.66	5840.46	169944
dicLab1_genemodels_DLAgn_00047080_1	QEAHFTLTIR		405.888	3	12.0416	FALSE	602.655	72568	24485	294477
dicLab1_genemodels_DLAgn_00141100_1	IVNGWQVEEADDWLR		915.444	2	32.4715	FALSE	173401	141670	8279.57	5267.81
dicLab1_genemodels_DLAgn_00005730_1	HLTVPVSER		519.291	2	3.4002	FALSE	521022	410354	360.129	16475.7
dicLab1_genemodels_DLAgn_00005730_1	FGSTGSDPTFR		586.273	2	5.62404	FALSE	557363	495365	8113.16	25594.2
dicLab1_genemodels_DLAgn_00005730_1	DQQMADLILK		587.81	2	21.505	FALSE	202352	193980	419.572	6210.5
dicLab1_genemodels_DLAgn_00168130_1	KLEDDLVALQK		636.364	2	18.1225	FALSE	134192	377014	7.34691e+06	7.97464e+06
dicLab1_genemodels_DLAgn_00168130_1	DAQEKLELAEK		637.335	2	3.85301	FALSE	14833.5	7344.51	414653	1.31278e+06
dicLab1_genemodels_DLAgn_00168130_1	C[PPa]SELEEELKTVTNNLK		640.991	3	28.2832	FALSE	9877.07	18207.5	106264	332657
dicLab1_genemodels_DLAgn_00155520_1	VWFVSNIDGTHIAK		529.616	3	22.4411	FALSE	1.25473e+06	395898	67533.5	36029.4
dicLab1_genemodels_DLAgn_00155520_1	DTAEVHSHDSSTNGLINFLK		729.022	3	20.5049	FALSE	441501	120180	24067.7	16536.7
dicLab1_genemodels_DLAgn_00155520_1	VNYHTGPIVWGEPGTNGQHAFYQLIHQGTR		676.337	5	26.9725	FALSE	506465	129800	34433.9	23722.5
dicLab1_genemodels_DLAgn_00155520_1	TFTTQETITNAESAK		821.402	2	8.52288	FALSE	1.03612e+06	283131	56974.3	34144.9
dicLab1_genemodels_DLAgn_00155520_1	MVPSDFLIPAQSQHPIR		646.008	3	24.4401	FALSE	610430	198483	16036.5	13896.8
dicLab1_genemodels_DLAgn_00095810_1	LPPNVLAVPDLAESVK		831.477	2	33.4693	FALSE	32874.3	4143.63	1655.3	390021
dicLab1_genemodels_DLAgn_00095810_1	KIC[PPa]VIGSGNWGSAIAK		558.971	3	17.5898	FALSE	416134	549000	24097.4	25794.3
dicLab1_genemodels_DLAgn_00095810_1	IC[PPa]VIGSGNWGSAIAK		773.906	2	22.681	FALSE	447697	570018	1140.91	74161.9
dicLab1_genemodels_DLAgn_00095810_1	DKTYGPMLK		526.776	2	3.65788	FALSE	351629	315990	504.265	17781
dicLab1_genemodels_DLAgn_00038950_1	LEKGEAIDSMIPAQK		543.955	3	11.5916	FALSE	675273	680188	16785.9	9914.23
dicLab1_genemodels_DLAgn_00196080_1	GETGPAGPAGPAGPAGPR		758.879	2	4.02709	FALSE	163032	97474.4	213981	1630.18
dicLab1_genemodels_DLAgn_00138560_1	TYFFAGPIYMR		683.337	2	30.0357	FALSE	560605	9695.11	199880	213212
dicLab1_genemodels_DLAgn_00138560_1	IYLIKDDQVYIYK		558.643	3	21.0353	FALSE	146667	137977	57031.8	54900.8
sp|P42212|GFP_AEQVI	HNIEDGSVQLADHYQQNTPIGDGPVLLPDNHYLSTQSALSK		895.241	5	27.8471	FALSE	1.10498e+06	1.16636e+06	2.48949e+06	2.23858e+06
sp|P42212|GFP_AEQVI	FIC[PPa]TTGK		420.718	2	1.12511	FALSE	76134.7	60091.7	175017	215443
dicLab1_genemodels_DLAgn_00175090_1	NFGLYNER		506.746	2	7.97652	FALSE	577618	518455	65064.5	131947
dicLab1_genemodels_DLAgn_00046930_1	ITLPVDFVTAEKFDEK		617.996	3	31.1021	FALSE	514582	1976.32	42904	29349.1
dicLab1_genemodels_DLAgn_00046930_1	ITLPVDFVTAEK		666.874	2	30.3942	FALSE	1.66032e+06	8860.64	255776	200270
dicLab1_genemodels_DLAgn_00081100_1	LYPPSSDFPDLRK		512.268	3	16.0759	FALSE	218346	196949	16954.7	22838
dicLab1_genemodels_DLAgn_00138380_1	FTQAGSEVSALLGR		718.381	2	22.7228	FALSE	444561	190074	4491.51	72343.6
dicLab1_genemodels_DLAgn_00138380_1	VVDLLAPYAK		544.821	2	21.2919	FALSE	731878	303077	926.066	68846.9
dicLab1_genemodels_DLAgn_00138380_1	IGLFGGAGVGK		488.285	2	16.8564	FALSE	495042	234480	1718.11	123266
dicLab1_genemodels_DLAgn_00138380_1	IPVGPETLGR		519.801	2	10.9792	FALSE	308371	130248	5948.7	42864.8
dicLab1_genemodels_DLAgn_00138380_1	EGNDLYHEMIESGVINLK		687.67	3	31.4542	FALSE	135210	5503.08	869.926	31873.9
dicLab1_genemodels_DLAgn_00138380_1	IMNVIGEPIDER		693.358	2	18.9472	FALSE	499324	188488	3638.97	37133
dicLab1_genemodels_DLAgn_00213640_1	TFIAVKPDGVQR		444.254	3	9.70056	FALSE	1.39464e+07	2.86402e+07	3.33282e+07	26782.1
dicLab1_genemodels_DLAgn_00213640_1	GDLC[PPa]INIGR		516.269	2	0	FALSE	6.90517e+06	2.33889e+07	2.01904e+07	0
dicLab1_genemodels_DLAgn_00213640_1	AEEFVAYTPC[PPa]GQPWLYE		1037.47	2	35.53	FALSE	10580.8	114643	88530.6	3.30573e+06
dicLab1_genemodels_DLAgn_00213640_1	IAVKPDGVQR		541.819	2	9.88615	FALSE	223343	649890	797068	1603.86
dicLab1_genemodels_DLAgn_00213640_1	MMLGETNPADSK		647.294	2	8.43248	FALSE	575918	1.83972e+06	2.10486e+06	4837.25
dicLab1_genemodels_DLAgn_00213640_1	TFIAVKPD		445.753	2	10.9387	FALSE	130699	621828	901847	227708
dicLab1_genemodels_DLAgn_00213640_1	FMQASEDHMK		408.511	3	1.92488	FALSE	12716.7	33063.5	1.59685e+06	4347.29
dicLab1_genemodels_DLAgn_00213640_1	MPFYGGLC[PPa]K		543.759	2	16.9281	FALSE	12239.7	115714	147441	15405.6
dicLab1_genemodels_DLAgn_00164530_1	IPDGEKVDFDDIQK		540.27	3	13.9723	FALSE	23070.1	37828.7	2.1076e+06	25969.4
dicLab1_genemodels_DLAgn_00164530_1	KKEEEELIALK		443.926	3	7.50831	FALSE	12488.2	13682.1	813858	5235.54
dicLab1_genemodels_DLAgn_00164530_1	SALSNMGSNYSSHLQR		584.609	3	8.87572	FALSE	23300.5	25292.1	462183	2434.88
dicLab1_genemodels_DLAgn_00131990_1	GNPTVEVDLYTK		668.343	2	14.5318	FALSE	1.61296e+06	1.68561e+06	64874.7	4361.57
dicLab1_genemodels_DLAgn_00131990_1	FAGQNFR		420.212	2	2.24768	FALSE	895857	694033	18031.2	6470.61
dicLab1_genemodels_DLAgn_00131990_1	GGKYDLDFK		521.764	2	7.45205	FALSE	351374	320781	864.945	8074.8
dicLab1_genemodels_DLAgn_00157870_1	IAATILNTPDLR		649.377	2	21.8967	FALSE	925507	1.27721e+06	17801.4	87041.6
dicLab1_genemodels_DLAgn_00157870_1	YFIEQGHNIVLSQSFAK		661.011	3	21.8458	FALSE	408118	581836	4204.82	29273.2
dicLab1_genemodels_DLAgn_00157870_1	NITVQTISGTGSLR		723.899	2	15.2582	FALSE	638483	885009	4587.49	17663.1
dicLab1_genemodels_DLAgn_00157870_1	FHGGPLDVYLPK		448.243	3	20.6602	FALSE	491357	611659	2694.24	30555.2
dicLab1_genemodels_DLAgn_00157870_1	YYDPSTC[PPa]GFDFK		757.319	2	18.7939	FALSE	295087	483208	3637.04	14495.8
dicLab1_genemodels_DLAgn_00157870_1	ILIRPIYSNPPMNGAR		604.67	3	17.2577	FALSE	318872	436457	1932.78	12231.6
dicLab1_genemodels_DLAgn_00164590_1	MAALIDKVDEER		463.906	3	0	FALSE	712595	901793	4.54246e+06	0
dicLab1_genemodels_DLAgn_00164590_1	MSADAMLK		433.709	2	7.73778	FALSE	1.17607e+06	1.45392e+06	4.7954e+06	2933.21
dicLab1_genemodels_DLAgn_00164590_1	EEAGEAVGDWR		609.773	2	7.57756	FALSE	1.59967e+06	1.56516e+06	6.78137e+06	4951.75
dicLab1_genemodels_DLAgn_00164590_1	MAALIDKVDEERYDMESK		715.006	3	16.9659	FALSE	64779.6	85133.6	351288	2885.27
dicLab1_genemodels_DLAgn_00164590_1	EVKEEAGEAVGDWR		525.586	3	7.85587	FALSE	508079	549764	2.18233e+06	3304.68
dicLab1_genemodels_DLAgn_00164590_1	IAATWIEK		466.266	2	10.6937	FALSE	2842.88	28218.2	219322	120429
dicLab1_genemodels_DLAgn_00164590_1	ALIDKVDEER		594.317	2	10.7694	FALSE	7312.25	6422.96	35964.1	9439.08
dicLab1_genemodels_DLAgn_00086170_1	FDVC[PPa]YTSVLK		623.313	2	21.9718	FALSE	1.66686e+06	14077.7	86126	215173
dicLab1_genemodels_DLAgn_00086170_1	HYGGLTGLNK		530.283	2	4.62682	FALSE	718668	792340	33505.8	6154.45
dicLab1_genemodels_DLAgn_00086170_1	NLKPGELPTC[PPa]ESLK		533.952	3	11.9255	FALSE	976642	1.74916e+06	61610.4	17936
dicLab1_genemodels_DLAgn_00086170_1	NLKPGELPTC[PPa]ESLKDTIAR		719.384	3	17.2332	FALSE	343418	526247	17216.4	18055.9
dicLab1_genemodels_DLAgn_00144830_1	GISQEQLNEFR		660.831	2	11.7548	FALSE	5494.1	15969.5	33515.3	8400.64
dicLab1_genemodels_DLAgn_00156940_1	QEYDEAGPSIVHR		500.907	3	4.5754	FALSE	92350.9	113787	163763	13156
dicLab1_genemodels_DLAgn_00156940_1	DLYANNVLSGGTTMYPGIADR		1114.54	2	30.217	FALSE	83231.4	84386.9	241503	17411.9
dicLab1_genemodels_DLAgn_00101540_1	VDQSILTGESVSVIK		787.935	2	22.5108	FALSE	35411.3	1839.03	199722	50678.7
dicLab1_genemodels_DLAgn_00065800_1	YGLAAAVFTK		520.792	2	18.5271	FALSE	236154	305502	2850.11	8956.88
dicLab1_genemodels_DLAgn_00122260_1	ILDVQPEALHQR		473.597	3	10.3076	FALSE	1.31422e+06	1.58554e+06	32879.6	1685.78
dicLab1_genemodels_DLAgn_00122260_1	TIAYGGIFMYPANEK		837.913	2	27.0504	FALSE	1.57405e+06	1.11903e+06	26876.8	13328.6
dicLab1_genemodels_DLAgn_00122260_1	ELIITPK		407.258	2	9.99089	FALSE	840934	875017	23960.2	978.889
dicLab1_genemodels_DLAgn_00122260_1	KYPEDGSAPYGAR		470.893	3	1.92923	FALSE	378765	9377.92	158366	4405.15
dicLab1_genemodels_DLAgn_00230800_1	AAC[PPa]YVADVK		505.752	2	3.5345	FALSE	921.706	23156.3	34586.4	17622.9
dicLab1_genemodels_DLAgn_00096300_1	INLTIPFTGKPKPVVTWTK		535.819	4	27.9261	FALSE	4608.69	7755.79	26610.8	241945
dicLab1_genemodels_DLAgn_00096300_1	EDSGVYEMC[PPa]VK		665.786	2	8.58082	FALSE	6351.46	12932.6	28261.3	171632
dicLab1_genemodels_DLAgn_00174810_1	IDFVGELNDK		575.293	2	17.9477	FALSE	91016.7	85912.7	1528.82	677.283
dicLab1_genemodels_DLAgn_00174810_1	DLSLQPVDR		521.78	2	11.7656	FALSE	116900	114367	1221.41	17239.2
dicLab1_genemodels_DLAgn_00224730_1	LVIVEGELER		578.832	2	16.3418	FALSE	26260.3	55957.8	85510.7	1.03837e+06
dicLab1_genemodels_DLAgn_00020910_1	EYDFHLLPSGIINTK		582.974	3	30.3949	FALSE	327473	3548.02	40940.7	34536
dicLab1_genemodels_DLAgn_00020910_1	VEVEYETFPGWK		742.359	2	23.585	FALSE	146627	61419.3	29754.9	22299.2
dicLab1_genemodels_DLAgn_00053870_1	MHYEDNPTDHDHMFFFLNNK		638.774	4	21.9871	FALSE	91378.4	87354.9	8992.87	42057.8
dicLab1_genemodels_DLAgn_00053870_1	GDDIYHYNVR		626.291	2	4.68304	FALSE	122141	107756	16848.1	41691
dicLab1_genemodels_DLAgn_00207680_1	LNTGAQMPIVGLGTWK		843.456	2	31.0608	FALSE	184634	33887.5	31350.8	64015.9
dicLab1_genemodels_DLAgn_00207680_1	AIGVSNFNK		475.259	2	5.55175	FALSE	9625.24	168281	74119.7	87418.8
dicLab1_genemodels_DLAgn_00099060_1	LFLQNFSAGAR		612.33	2	20.5557	FALSE	7.56407e+06	56941.2	1.44455e+07	1.36188e+07
dicLab1_genemodels_DLAgn_00099060_1	AFAIIDQDK		510.772	2	13.4003	FALSE	5.35532e+06	1.0467e+07	1.2247e+07	1924.5
dicLab1_genemodels_DLAgn_00149850_1	YYGAQTVR		479.243	2	2.1556	FALSE	36846.3	34457	1043.14	1538.43
dicLab1_genemodels_DLAgn_00149850_1	VYELAAGGTAVGTGLNTR		875.46	2	16.9386	FALSE	127019	160265	1837	3995.32
dicLab1_genemodels_DLAgn_00148810_1	VLGSLVSLEMGK		616.85	2	26.8643	FALSE	295789	299422	1115.7	3507.32
dicLab1_genemodels_DLAgn_00049580_1	IEFSPDQIEDYR		756.354	2	21.7856	FALSE	329999	7316.33	992939	2.72876e+06
dicLab1_genemodels_DLAgn_00049580_1	KAEPAPAPAPAPEPAPAPAAAPAVDLSAVK		924.836	3	20.5795	FALSE	200048	1827.59	717436	1.88756e+06
dicLab1_genemodels_DLAgn_00200090_1	GPTGELGATGPAGNR		677.839	2	2.79357	FALSE	24042.9	4727.53	47067.5	215134
dicLab1_genemodels_DLAgn_00200090_1	GEIGPAGATGPAGAQGSR		777.387	2	2.99153	FALSE	18248.8	2146.02	31393.6	158576
dicLab1_genemodels_DLAgn_00200090_1	GESGSFGPSGPAGPR		680.318	2	3.52405	FALSE	2004.21	384.361	16741.3	107085
dicLab1_genemodels_DLAgn_00200090_1	GEVGPAGPAGPAGQSGPAGPSGAAGPTGAR		1228.6	2	7.27958	FALSE	1686.52	2247.17	4376.81	15037.8
dicLab1_genemodels_DLAgn_00134890_1	STGEPISEEEIDELMK		903.919	2	28.0535	FALSE	2532.81	1421.61	3523.77	1.82182e+06
dicLab1_genemodels_DLAgn_00134890_1	SEEELAEC[PPa]FR		642.282	2	12.0298	FALSE	72211.9	153176	422559	20800.5
dicLab1_genemodels_DLAgn_00062250_1	DAGAIAGLNVLR		585.336	2	24.3086	FALSE	129891	158246	7043.62	4723.79
dicLab1_genemodels_DLAgn_00062250_1	TTPSYVAFTDTER		744.354	2	14.7064	FALSE	86170.6	127229	985.146	1224.71
dicLab1_genemodels_DLAgn_00200870_1	PTTIISVEGDKVTVK		529.638	3	16.6553	FALSE	57185.7	98013	49748.9	1962.91
dicLab1_genemodels_DLAgn_00200870_1	KIGNMTKPTTIISVEGDKVTVK		590.587	4	16.067	FALSE	45883.2	73276.1	32990.9	2857
dicLab1_genemodels_DLAgn_00200870_1	FDEYMK		416.681	2	3.55631	FALSE	22489	33770.9	15089.9	30598
dicLab1_genemodels_DLAgn_00200870_1	PTTIISVEGDK		580.314	2	12.1379	FALSE	28381	47270.8	25474.4	571.496
dicLab1_genemodels_DLAgn_00193180_1	DVLASMGQLNVK		637.842	2	22.1533	FALSE	55706.2	6026.48	376183	258313
dicLab1_genemodels_DLAgn_00193180_1	VLDPEATGTIK		572.316	2	8.80152	FALSE	48993.2	85050.6	245174	7319.02
dicLab1_genemodels_DLAgn_00100980_1	WLDLGSK		409.724	2	14.4913	FALSE	11385	136590	16805	5793.38
dicLab1_genemodels_DLAgn_00100980_1	IYTYEMK		474.231	2	7.23849	FALSE	17725.4	211451	60625.7	2622.11
dicLab1_genemodels_DLAgn_00083900_1	YGYTHLSSGDLLR		494.584	3	15.2261	FALSE	932563	1.06015e+06	1.23195e+06	3928.7
dicLab1_genemodels_DLAgn_00083900_1	ATEPVIAFYESR		691.851	2	20.3292	FALSE	1.65939e+06	8986.48	2.13163e+06	800195
dicLab1_genemodels_DLAgn_00083900_1	IIFVVGGPGSGK		565.832	2	20.2005	FALSE	1.5677e+06	1.90724e+06	1.76592e+06	23328.3
dicLab1_genemodels_DLAgn_00083900_1	LDLYYK		407.721	2	10.7851	FALSE	148685	293168	258219	1172.6
dicLab1_genemodels_DLAgn_00083900_1	KIGKPC[PPa]LLLYVDAK		544.657	3	18.7752	FALSE	35552.6	59629.2	77329.8	1114.92
dicLab1_genemodels_DLAgn_00103290_1	SERPLTSDEIYAR		512.927	3	5.69635	FALSE	18441.3	21025.6	22307.3	48942
dicLab1_genemodels_DLAgn_00103290_1	IVAALSAQASK		529.814	2	4.91871	FALSE	52683.3	78708.5	60306.6	164597
dicLab1_genemodels_DLAgn_00175170_1	VLVVGNPANTNC[PPa]LIASK		892.49	2	22.7577	FALSE	86053.2	102765	15785.6	9770.83
dicLab1_genemodels_DLAgn_00177160_1	QITINDLPVGR		613.349	2	21.808	FALSE	155370	114222	17986.7	753.801
dicLab1_genemodels_DLAgn_00189240_1	LFLQNFK		455.263	2	19.7359	FALSE	7.99132e+06	9.81677e+06	1.45146e+07	708.185
dicLab1_genemodels_DLAgn_00189240_1	ADIAAALAGC[PPa]K		537.784	2	12.5502	FALSE	35861.7	65785.2	86365.1	4825.69
dicLab1_genemodels_DLAgn_00157250_1	TQPAPSPAPSPAPPK		721.886	2	3.21904	FALSE	2581.07	8084.61	7047.63	74944.6
dicLab1_genemodels_DLAgn_00155080_1	DFVMQQTMLR		634.81	2	20.5335	FALSE	306567	28506.9	9152.64	29390.7
dicLab1_genemodels_DLAgn_00040200_1	VAMDQLFK		476.252	2	19.7371	FALSE	80992.6	70719.1	82923	3141.51
dicLab1_genemodels_DLAgn_00040200_1	MLADPTGAFTK		576.292	2	16.9654	FALSE	4233.52	97198.4	95339.6	2306.31
dicLab1_genemodels_DLAgn_00103690_1	LSLTMLK		403.246	2	20.0398	FALSE	61120.7	149793	481590	795.877
dicLab1_genemodels_DLAgn_00103690_1	DSALSTHKPIEVK		475.596	3	4.5849	FALSE	20178.5	13497.7	80579.3	4164.65
dicLab1_genemodels_DLAgn_00164570_1	MSADTMLK		448.714	2	5.9715	FALSE	16466.9	60263.2	326702	501371
dicLab1_genemodels_DLAgn_00164570_1	EEPTEAVGDWR		644.794	2	10.5232	FALSE	15234.7	67740.3	451151	3353.77
dicLab1_genemodels_DLAgn_00245430_1	YTYGQPVPGSVNVK		754.891	2	12.391	FALSE	69443.6	71221.5	3192.88	1793.96
dicLab1_genemodels_DLAgn_00029710_1	HTADMDALK		501.24	2	0.711781	FALSE	29907.1	13082.6	648.305	4628.07
dicLab1_genemodels_DLAgn_00055990_1	APTGENLALQGK		599.825	2	6.91726	FALSE	67769.9	59499.5	421.342	14306.3
dicLab1_genemodels_DLAgn_00208610_1	YLYLQNNQIEEIK		834.436	2	20.3496	FALSE	124649	163343	19308.1	33400.7
dicLab1_genemodels_DLAgn_00208610_1	FDLTSFC[PPa]K		516.247	2	20.5066	FALSE	53243.7	92750.8	10144	9945.02
dicLab1_genemodels_DLAgn_00078080_1	VLDSFDAIK		504.274	2	17.4573	FALSE	354155	527893	20984	1390.51
dicLab1_genemodels_DLAgn_00103300_1	LDVGVYMK		462.747	2	15.3469	FALSE	41691.1	59470.1	10029.3	728.584
dicLab1_genemodels_DLAgn_00103300_1	ASDLLLR		394.237	2	9.03253	FALSE	42369.7	44574.6	15750.6	2528.97
dicLab1_genemodels_DLAgn_00104330_1	GEPGPAGVQGLAGPAGEEGKR		645.329	3	9.90879	FALSE	34925.4	20833.9	57561.9	2340.6
dicLab1_genemodels_DLAgn_00104330_1	GETGPAGPAGFAGPPGADGQPGAK		1032.49	2	10.6517	FALSE	28210.9	4833.53	37086.7	65703.4
dicLab1_genemodels_DLAgn_00205250_1	LISPLASSPAEPPR		717.901	2	16.3886	FALSE	176896	219438	7356.03	1928.94
dicLab1_genemodels_DLAgn_00174950_1	GGVPVDPLSAPGK		597.33	2	13.7215	FALSE	7214.64	16052.7	12630.8	8246.43
dicLab1_genemodels_DLAgn_00067150_1	FYSGEIFNVDFTK		783.877	2	30.9538	FALSE	255912	1973.49	27394.5	58886.8
dicLab1_genemodels_DLAgn_00266690_1	AAITSWWEK		546.28	2	19.4213	FALSE	20769.4	24169.2	13578.5	18380.8
dicLab1_genemodels_DLAgn_00266690_1	IHVDPDNFR		556.778	2	7.4505	FALSE	34689.3	42923.8	8122.29	3180.04
dicLab1_genemodels_DLAgn_00245790_1	FADENFTLK		542.769	2	14.9349	FALSE	224963	276558	206481	7945.95
dicLab1_genemodels_DLAgn_00258620_1	YGLYDATYETK		662.309	2	12.7189	FALSE	133158	206002	90539.1	4769.93
dicLab1_genemodels_DLAgn_00108560_1	VEGPDVDINLPK		648.346	2	19.4026	FALSE	46238	32084	88383.7	114523
dicLab1_genemodels_DLAgn_00108560_1	GPGIDIESPSGK		578.796	2	7.5485	FALSE	1882.85	329.436	36915.9	16580.6
dicLab1_genemodels_DLAgn_00119890_1	HALIIYDDLSK		644.351	2	15.4298	FALSE	55086.4	6244.78	3095.1	30911.5
dicLab1_genemodels_DLAgn_00119890_1	GIRPAINVGLSVSR		480.288	3	16.2936	FALSE	86432.4	19055.5	7820.8	52148.4
dicLab1_genemodels_DLAgn_00114280_1	AAVAWEPGKPLTIEEVEVAPPK		777.758	3	28.55	FALSE	70041.9	61363	2780.08	12702.5
dicLab1_genemodels_DLAgn_00114280_1	VTQGQGLLPDK		578.322	2	6.12106	FALSE	40491	36485.3	3413.32	7939.5
dicLab1_genemodels_DLAgn_00094820_1	AGIAVTVAGLTGK		579.348	2	20.7359	FALSE	1.99531e+06	6270.31	1.08038e+06	1.06285e+06
dicLab1_genemodels_DLAgn_00094820_1	AGIAVTVAGLTGKEPVQC[PPa]SR		676.702	3	19.2702	FALSE	87430.6	3836.27	38902.9	37443.5
dicLab1_genemodels_DLAgn_00156990_1	GAVYSFDPVGSYQR		773.37	2	19.181	FALSE	68555.3	57027.6	607.36	2499.32
dicLab1_genemodels_DLAgn_00007110_1	ILQEAGGDISK		565.806	2	3.94019	FALSE	86184.8	34277.4	27275.4	57536.8
dicLab1_genemodels_DLAgn_00137220_1	GSYDDYVEGLR		637.288	2	15.2933	FALSE	181487	278711	287968	3674.03
dicLab1_genemodels_DLAgn_00079890_1	LWDLLLQR		528.814	2	31.0117	FALSE	828.33	779.405	720.484	38329.3
dicLab1_genemodels_DLAgn_00016290_1	IVEGLAINSFSQTK		753.912	2	20.3091	FALSE	630466	674422	14746.7	18943.6
dicLab1_genemodels_DLAgn_00016290_1	MDATAAELIEER		674.824	2	17.4341	FALSE	598627	587361	5980.3	1872.09
dicLab1_genemodels_DLAgn_00016290_1	GDFIATVQQR		567.799	2	9.37513	FALSE	741079	679445	8606.77	12737.3
dicLab1_genemodels_DLAgn_00015560_1	AQAAQPGGDTIFGK		680.846	2	8.97036	FALSE	188305	188164	91768.6	1239.18
dicLab1_genemodels_DLAgn_00115630_1	TYDVFVPK		484.758	2	13.5317	FALSE	45149.5	40430.9	33923.2	84712.6
dicLab1_genemodels_DLAgn_00153360_1	GAQTTFSGVLR		568.807	2	13.417	FALSE	19493.8	25084.7	29136.6	2527.3
dicLab1_genemodels_DLAgn_00182730_1	YVDTPYGKPSDALILGK		612.996	3	18.9773	FALSE	17433.1	20508.2	26008.5	39683.3
dicLab1_genemodels_DLAgn_00187860_1	AQFTVTPGSEQIR		717.373	2	11.3621	FALSE	26116	20320	1683.25	3212.49
dicLab1_genemodels_DLAgn_00187660_1	GYSFTTTAER		566.767	2	5.43101	FALSE	92094.5	74853.9	76679.1	125522
dicLab1_genemodels_DLAgn_00248660_1	NLNEDTTSLSFTR		749.363	2	15.3988	FALSE	27193	30430.9	4036.84	3869.12
dicLab1_genemodels_DLAgn_00071260_1	LPHLENLDLSK		426.907	3	16.5851	FALSE	16366.9	16985.6	20796	49092.8
dicLab1_genemodels_DLAgn_00107920_1	YALYDATYETK		669.317	2	12.8771	FALSE	44951.3	42770.1	30137.4	5976.64
dicLab1_genemodels_DLAgn_00150140_1	VFGESTAFGK		521.764	2	11.4057	FALSE	139378	137721	312364	1005.55
dicLab1_genemodels_DLAgn_00150140_1	VPDVEIDPEGTYK		731.359	2	15.2979	FALSE	82099.7	75037.1	182961	5981.61
dicLab1_genemodels_DLAgn_00150140_1	VSPAMEALGMEC[PPa]K		718.833	2	17.5627	FALSE	29635.2	41096.2	76701.3	1215.84
dicLab1_genemodels_DLAgn_00117230_1	FYWLVQPDR		612.314	2	25.9194	FALSE	39660.4	56564.1	52425.7	190143
dicLab1_genemodels_DLAgn_00117230_1	DQLFEAWK		518.759	2	20.3785	FALSE	31092.3	37190.6	44598.6	176888
dicLab1_genemodels_DLAgn_00117230_1	LLSQDSMSFGSLGIR		805.914	2	28.8323	FALSE	19433.2	34606.1	31095.1	88663.5
dicLab1_genemodels_DLAgn_00171690_1	NQYDNDVTVWSPQGR		889.908	2	16.6463	FALSE	24162.8	24171.6	2220.52	1373.82
dicLab1_genemodels_DLAgn_00201630_1	MISSDNFDDYMK		733.302	2	18.2489	FALSE	44507.6	94477.3	26899	2376.19
dicLab1_genemodels_DLAgn_00201630_1	LNEPFEETTADDR		768.844	2	11.5517	FALSE	26218	45026.1	14843.1	2010.76
dicLab1_genemodels_DLAgn_00182500_1	GNLANVIR		428.754	2	0	FALSE	1925.92	1651.44	16630.7	0
dicLab1_genemodels_DLAgn_00147280_1	ESTLHLVLR		534.314	2	12.535	FALSE	45387	60453.1	41568.9	1509.95
dicLab1_genemodels_DLAgn_00025600_1	RDYYFALAHTVR		504.597	3	13.1152	FALSE	1.66346e+06	1.23611e+06	40099.3	2757.95
dicLab1_genemodels_DLAgn_00040050_1	LAYINPELALEEK		751.909	2	26.5419	FALSE	3546.36	515.132	93822.5	112944
dicLab1_genemodels_DLAgn_00234290_1	LQTLDLGEEGAIPLEVR		927.004	2	32.5686	FALSE	13914.2	20558.7	2946.04	38221.5
dicLab1_genemodels_DLAgn_00043240_1	HVGDLGNVTAGGDNIAK		546.613	3	10.274	FALSE	206303	270119	209779	17025.4
dicLab1_genemodels_DLAgn_00043240_1	GAGETSGVVHFEQESDSAPVK		711.003	3	10.6973	FALSE	28688.2	40322.6	55694.5	2905.36
dicLab1_genemodels_DLAgn_00049730_1	LDFNLADAMNQDFLNTR		999.473	2	39.9417	FALSE	4338.97	9895.94	2110.32	75402
dicLab1_genemodels_DLAgn_00175430_1	IFEFLTTELR		634.848	2	34.9361	FALSE	1270.12	1822.76	818.262	344506
dicLab1_genemodels_DLAgn_00110930_1	AATDSLTLTLSK		610.84	2	17.5977	FALSE	46097.9	85062.7	125728	1845.9
dicLab1_genemodels_DLAgn_00034450_1	FSHC[PPa]IPEELQSQIDQK		658.319	3	17.5386	FALSE	15056.8	23568.2	27121.8	1318.4
dicLab1_genemodels_DLAgn_00017470_1	AEAEIQEDAVAPGQK		778.384	2	5.01699	FALSE	7826.05	8160.71	6852.15	11617.6
dicLab1_genemodels_DLAgn_00011120_1	VEEAIVHENYR		453.561	3	3.2696	FALSE	11374.3	17625.8	8513.95	29140
dicLab1_genemodels_DLAgn_00072150_1	IELLGSYDPEK		632.327	2	19.1236	FALSE	17431.3	25747.6	47798	64571
dicLab1_genemodels_DLAgn_00242780_1	LTFDVNQDNK		597.293	2	9.51607	FALSE	56820.1	54626.9	4239.31	4102.01
dicLab1_genemodels_DLAgn_00203660_1	NGYELSPSAAANFTR		799.384	2	18.9332	FALSE	56786.2	60287.5	4859.05	2314.29
dicLab1_genemodels_DLAgn_00134670_1	LAADDFR		404.203	2	4.3922	FALSE	1350.36	19746.8	179901	121946
dicLab1_genemodels_DLAgn_00014500_1	LLPSSPFGK		473.274	2	16.9672	FALSE	21344.2	42391	48365.2	36180.7
dicLab1_genemodels_DLAgn_00149760_1	KLVILEGELER		433.594	3	17.9701	FALSE	5996.79	22222.8	657232	1.53571e+06
dicLab1_genemodels_DLAgn_00156370_1	LVIVESELER		593.838	2	16.9035	FALSE	53466.7	23814	1.00183e+06	1.05948e+06
dicLab1_genemodels_DLAgn_00151180_1	AQSDLAGTSDEAVR		710.339	2	3.73496	FALSE	29866.3	28404.7	4743.47	20931.1
dicLab1_genemodels_DLAgn_00101630_1	TLGDC[PPa]GFTNQTAR		727.838	2	7.39239	FALSE	733.716	7142.78	7139.82	1841.64
dicLab1_genemodels_DLAgn_00194130_1	VTFQLPAER		530.793	2	16.9322	FALSE	27625.9	3019.6	510925	2974.46
dicLab1_genemodels_DLAgn_00135010_1	GVEIETITPGDGR		672.344	2	14.0638	FALSE	22599.1	35668.6	45627.2	3248.93
dicLab1_genemodels_DLAgn_00002950_1	VGGALTVTAFK		532.311	2	17.4377	FALSE	61189.4	91449.3	59391.9	1693.9
dicLab1_genemodels_DLAgn_00069410_1	TPAFAESVTEGDVR		739.86	2	12.6608	FALSE	10182	15818.7	1781.92	19329.9
dicLab1_genemodels_DLAgn_00176040_1	VTMQNLNDR		545.769	2	2.81646	FALSE	11072.2	8296.31	73612.1	20470.1
dicLab1_genemodels_DLAgn_00000460_1	GLPADITNESHLNAIR		574.304	3	18.022	FALSE	298254	278322	1707.49	339.788
dicLab1_genemodels_DLAgn_00000460_1	NFAEPGSNVYVR		676.833	2	10.3527	FALSE	741703	893375	1397.63	3055.29
dicLab1_genemodels_DLAgn_00000460_1	YYLSQFSPK		566.787	2	16.7674	FALSE	665677	626468	952.785	10007.7
dicLab1_genemodels_DLAgn_00000460_1	LWEFFQIK		555.803	2	35.2105	FALSE	3741.65	3089.06	1325.57	3093.18
dicLab1_genemodels_DLAgn_00000460_1	NIILAFAGTLR		594.859	2	34.267	FALSE	8282.59	6249.83	1169.36	1757.18
dicLab1_genemodels_DLAgn_00000460_1	IEEVVLEAR		529.298	2	11.8085	FALSE	1238.21	794432	7965.2	15065.7
dicLab1_genemodels_DLAgn_00000460_1	VLAWNYPTGR		588.812	2	17.5484	FALSE	641372	710430	10093.6	7605.01
dicLab1_genemodels_DLAgn_00000460_1	VDTAVEQFR		532.772	2	6.84121	FALSE	623694	528133	25469	3247.34
dicLab1_genemodels_DLAgn_00000460_1	WVVELHANGLFPYDGAK		639.328	3	32.5609	FALSE	66578.5	55894	991.39	4452.83
dicLab1_genemodels_DLAgn_00000460_1	IDDVPYR		439.224	2	4.06395	FALSE	439782	374310	4449.89	6502.94
dicLab1_genemodels_DLAgn_00219760_1	SGETEDTFISDLVVGLC[PPa]TGQIK		1192.09	2	46.0576	FALSE	64275.2	118885	2758.87	687272
dicLab1_genemodels_DLAgn_00101310_1	SFTQYLK		443.737	2	12.1446	FALSE	2.16475e+07	1.92516e+07	793808	7935.78
dicLab1_genemodels_DLAgn_00101310_1	ALSDHHVYLEGTLLKPNMVTAGHSC[PPa]SHK		520.263	6	13.6208	FALSE	2.19769e+06	2.59867e+06	22984.2	13723.8
dicLab1_genemodels_DLAgn_00042440_1	YVNDEAFIR		563.78	2	12.7228	FALSE	28716.3	3.84474e+06	104973	4042.25
dicLab1_genemodels_DLAgn_00042440_1	EIWGMEPTLEK		666.829	2	22.0566	FALSE	4.15238e+06	3107.51	49217.9	19678.5
dicLab1_genemodels_DLAgn_00036360_1	GMTDAEQEQLIADHFLFDKPVSPLLTC[PPa]AGMAR		894.689	4	39.5116	FALSE	120090	187182	1325.07	7197.74
dicLab1_genemodels_DLAgn_00227010_1	LTPIGDPTMVVEWLHDGKPLEAANR		690.61	4	38.7401	FALSE	782.809	1218.32	1212.93	274672
dicLab1_genemodels_DLAgn_00227010_1	GLVEESQLPEGR		657.338	2	9.26647	FALSE	631.186	14901.9	14601	347696
dicLab1_genemodels_DLAgn_00077480_1	FPVTGLVEGR		537.801	2	18.975	FALSE	63879.4	61718.7	17948.8	1857.91
dicLab1_genemodels_DLAgn_00077480_1	TSDVTEPVPALTKPGTK		580.984	3	11.8931	FALSE	15230.5	33900.3	1949.12	1449.02
dicLab1_genemodels_DLAgn_00077480_1	VDYVFNDNALSQGEK		849.902	2	17.451	FALSE	25166.6	77261.8	10638.5	9887.21
dicLab1_genemodels_DLAgn_00077480_1	HGPVSEYGITFQTHIVDR		686.013	3	18.8155	FALSE	2101.35	17979.6	4627.22	6942.71
dicLab1_genemodels_DLAgn_00077480_1	NNVTIDPLANPGK		676.862	2	14.5177	FALSE	43820	56678.9	6425.12	4035.21
dicLab1_genemodels_DLAgn_00058740_1	SLGELIQTMNGAK		681.358	2	22.7384	FALSE	0	4898.57	4.62064e+06	1.03061e+07
dicLab1_genemodels_DLAgn_00058740_1	VDPNVEVVC[PPa]GAPTIYLDFVR		1139.08	2	40.842	FALSE	203642	118692	8337.23	8.22301e+06
dicLab1_genemodels_DLAgn_00058740_1	DC[PPa]GVNWVILGH		642.314	2	27.7667	FALSE	1749.6	1605.49	1689.31	57924.8
dicLab1_genemodels_DLAgn_00059000_1	GILGYTEHQVVSTDFNGDTHSSIFDAGAGIALNDHFVK		807.393	5	34.9877	FALSE	20010.7	21982.4	93349.3	205075
dicLab1_genemodels_DLAgn_00059000_1	VC[PPa]DLMAHMAAK		420.868	3	7.643	FALSE	1.51711e+06	1.98307e+06	31323.1	20544.2
dicLab1_genemodels_DLAgn_00059000_1	YSNSLPVVSNASC[PPa]TTNC[PPa]LAPLAK		1248.12	2	25.9765	FALSE	478793	676495	14756.5	6334.24
dicLab1_genemodels_DLAgn_00059000_1	VPTPNVSVVDLTVRLEKPAKYDDIK		560.116	5	27.9166	FALSE	9396.38	80805.4	7564.99	11396.4
dicLab1_genemodels_DLAgn_00146590_1	GIFDFAALK		491.274	2	32.3707	FALSE	1694.74	1556.92	13268	10924.4
dicLab1_genemodels_DLAgn_00146590_1	LDAMHGVVGPYVK		462.58	3	14.2304	FALSE	1.69519e+06	1.34586e+06	3163.28	4792.07
dicLab1_genemodels_DLAgn_00146590_1	AVGGIILTASHNPGGPNGDFGIK		731.387	3	23.8405	FALSE	2.37145e+06	1.25679e+06	5916.84	1494.38
dicLab1_genemodels_DLAgn_00146590_1	LYIDSYEKDPQK		500.252	3	7.85227	FALSE	1.09615e+06	818193	7988.54	1061.63
dicLab1_genemodels_DLAgn_00146590_1	SMPTSGALDNVAK		645.822	2	10.6274	FALSE	1.93645e+06	1.44305e+06	734.767	2583.78
dicLab1_genemodels_DLAgn_00146590_1	IIFSDGSR		447.738	2	7.01256	FALSE	4.25599e+06	3.00614e+06	1401.09	3238.4
dicLab1_genemodels_DLAgn_00166080_1	LKGEAMDLQHGSLFLK		596.322	3	19.6027	FALSE	2.35015e+06	2.30449e+06	466.781	1105.34
dicLab1_genemodels_DLAgn_00166080_1	VHPVSTLVQGMHGVKDEVFLSVPC[PPa]VLGNSGLTDVIQMTLK		864.658	5	47.546	FALSE	38529.5	2593.75	9376.89	15203.4
dicLab1_genemodels_DLAgn_00166080_1	DLC[PPa]DELALVDVMEDK		889.913	2	39.3398	FALSE	149601	198100	2468.67	31924.6
dicLab1_genemodels_DLAgn_00047100_1	LDTNDKYDISISGDR		571.276	3	10.8164	FALSE	5552.26	31016.2	31787.7	1087.69
dicLab1_genemodels_DLAgn_00047100_1	EAVFEC[PPa]EIK		569.776	2	12.9579	FALSE	1981.61	13718.1	11956.9	4112.92
dicLab1_genemodels_DLAgn_00047100_1	AGSSETTASLVVK		625.335	2	6.00493	FALSE	930.442	6331.06	3053.11	65570
dicLab1_genemodels_DLAgn_00047080_1	SPEPPVTPSPAPSVTSPVPSVK		1079.08	2	20.3097	FALSE	13724.1	50079.9	16255.1	281507
dicLab1_genemodels_DLAgn_00047080_1	LSVLGPPGPPVAPLK		721.443	2	27.4315	FALSE	2900.63	2162.87	24329.9	365262
dicLab1_genemodels_DLAgn_00047080_1	FSC[PPa]DIDGEPAPTVTWMHESR		783.681	3	21.9524	FALSE	11112.4	41312.8	12509.1	195238
dicLab1_genemodels_DLAgn_00141100_1	GLAGVENVADLK		593.327	2	17.1283	FALSE	60974.3	36784.3	3224.62	4165.29
dicLab1_genemodels_DLAgn_00141100_1	WPIDLFQNLLPR		756.422	2	48.3097	FALSE	1454.07	1402.75	522.616	3010.25
dicLab1_genemodels_DLAgn_00141100_1	GYDAVSYYNR		604.273	2	6.41407	FALSE	58265.6	27711.9	1653.01	17785.4
dicLab1_genemodels_DLAgn_00005730_1	NSGVTWDTLK		560.785	2	11.8296	FALSE	793265	720258	10759.5	26118.6
dicLab1_genemodels_DLAgn_00005730_1	ANYELLC[PPa]K		512.76	2	9.68159	FALSE	368519	405674	3559.37	1612.21
dicLab1_genemodels_DLAgn_00005730_1	KDQQMADLILK		651.858	2	13.8502	FALSE	97216.7	84552.6	4198.48	4736.82
dicLab1_genemodels_DLAgn_00005730_1	NPVPITEYASC[PPa]HLALVPAHAVVTRPESR		620.53	5	24.6675	FALSE	85178.3	90282.1	12345.6	7667.77
dicLab1_genemodels_DLAgn_00005730_1	SHREPYYDYAGAFQC[PPa]LVEDAGEVAFVK		784.618	4	43.3023	FALSE	28953.7	3562.04	1191.84	2993.19
dicLab1_genemodels_DLAgn_00005730_1	EADAMAVDGGQVYTAGK		841.888	2	9.24753	FALSE	406449	347102	3643.78	23584
dicLab1_genemodels_DLAgn_00005730_1	TAGWNIPMGHIHSITNDC[PPa]DFTK		633.047	4	23.4713	FALSE	64882.7	87306.2	634.834	3866.21
dicLab1_genemodels_DLAgn_00168130_1	GTEDELDKYSEALKDAQEKLELAEK		713.857	4	31.1105	FALSE	7295.51	1263.32	124493	395972
dicLab1_genemodels_DLAgn_00168130_1	LKGTEDELDKYSEALKDAQEKLELAEK		619.523	5	28.7515	FALSE	4297.81	4935.82	214910	641219
dicLab1_genemodels_DLAgn_00168130_1	YSEALKDAQEKLELAEK		492.01	4	15.0296	FALSE	619.214	59345.2	23714.1	58629.2
dicLab1_genemodels_DLAgn_00155520_1	VSPYTLGALIAMYEHK		598.315	3	37.1394	FALSE	1006	762.566	484.776	7055.44
dicLab1_genemodels_DLAgn_00155520_1	ILLANFLAQTEAMMK		847.454	2	47.4054	FALSE	43241.4	1159.51	226.579	27342.8
dicLab1_genemodels_DLAgn_00155520_1	LQDWYTAHALNLNMR		615.974	3	23.6552	FALSE	864509	237709	11711.6	6162.18
dicLab1_genemodels_DLAgn_00155520_1	AWFLEHAK		501.264	2	9.67438	FALSE	731370	165461	30306.7	25298.9
dicLab1_genemodels_DLAgn_00155520_1	HFVALSTNGPK		585.817	2	6.03158	FALSE	579262	155489	1466.7	4848.89
dicLab1_genemodels_DLAgn_00095810_1	LGLMEMIAFAK		612.33	2	39.5251	FALSE	10904.1	6946.76	601.79	171243
dicLab1_genemodels_DLAgn_00095810_1	IGEAFAK		368.205	2	3.30309	FALSE	398255	296236	350.92	3042.79
dicLab1_genemodels_DLAgn_00038950_1	SMTDAEQDQLINDHFLFDKPVSPLLTC[PPa]AGMAR		909.439	4	37.4406	FALSE	126045	68166.4	5467.73	116711
dicLab1_genemodels_DLAgn_00038950_1	SMTDAEQDQLINDHFLFDK		756.348	3	27.4661	FALSE	173679	144483	7779.98	17794.2
dicLab1_genemodels_DLAgn_00196080_1	DGMTGLPGPTGPSGPR		748.862	2	14.3755	FALSE	5283.02	38534.1	32970.8	1222.57
dicLab1_genemodels_DLAgn_00196080_1	TGGSC[PPa]TLDGQVFADR		799.367	2	14.4721	FALSE	19122.8	1432.16	28398	1421.94
sp|P42212|GFP_AEQVI	IRHNIEDGSVQLADHYQQNTPIGDGPVLLPDNHYLSTQSALSK		791.066	6	25.9807	FALSE	50981.7	45663.5	197116	133324
dicLab1_genemodels_DLAgn_00046930_1	VLNNMEIGTSLYDEEGAGIVK		1126.56	2	30.4614	FALSE	665544	798453	86644.3	7276.5
dicLab1_genemodels_DLAgn_00081100_1	TMTHPTDLDASK		439.543	3	0.717746	FALSE	201354	86476.3	11528.7	13824.9
dicLab1_genemodels_DLAgn_00081100_1	KLYPPSSDFPDLR		512.268	3	18.6828	FALSE	160251	120628	14319.5	51655.7
dicLab1_genemodels_DLAgn_00138380_1	VALTGLTVAEYFR		720.398	2	33.938	FALSE	3066.76	3863.96	613.999	103344
dicLab1_genemodels_DLAgn_00138380_1	TIAMDGTEGLVR		631.824	2	15.4215	FALSE	457463	206171	1822.4	1736.46
dicLab1_genemodels_DLAgn_00138380_1	IMDPNIVGAEHYDVAR		600.63	3	17.784	FALSE	118933	50846.1	802.805	1421.12
dicLab1_genemodels_DLAgn_00213640_1	YMSSGPVLAMVWEGQSIVK		1041.52	2	40.3703	FALSE	51066.7	40421.6	16784.9	2.52496e+07
dicLab1_genemodels_DLAgn_00213640_1	IHGSDTLENAK		592.799	2	3.75271	FALSE	607.989	507911	129484	136693
dicLab1_genemodels_DLAgn_00164530_1	QLNIDHLNEDK		446.893	3	5.63948	FALSE	2956.17	512.398	156456	49322.7
dicLab1_genemodels_DLAgn_00164530_1	KKEEEELIALKDR		400.978	4	3.71054	FALSE	2419.69	10114.4	96777.3	79116.8
dicLab1_genemodels_DLAgn_00131990_1	YISPDKLADLYK		475.926	3	21.1546	FALSE	431652	357375	5727.87	363.054
dicLab1_genemodels_DLAgn_00131990_1	IVIGMDVAASEFYK		771.897	2	30.0046	FALSE	1.39917e+06	106904	12162.9	19157.3
dicLab1_genemodels_DLAgn_00131990_1	GNPTVEVDLYTKK		732.391	2	10.1915	FALSE	74965.1	77174.6	568.179	2094.26
dicLab1_genemodels_DLAgn_00131990_1	VDKLMLDMDGTENK		536.925	3	12.9694	FALSE	108528	91769.1	4054.12	8616.45
dicLab1_genemodels_DLAgn_00131990_1	MILPVGASSFK		575.32	2	24.0966	FALSE	126311	94885.9	2667.61	1095.41
dicLab1_genemodels_DLAgn_00157870_1	SIWLGEVHGMANR		490.582	3	15.4861	FALSE	303451	410181	2109.87	13921.2
dicLab1_genemodels_DLAgn_00157870_1	PSWGNHTPIFR		437.891	3	12.0904	FALSE	150242	157267	745.456	2162.02
dicLab1_genemodels_DLAgn_00157870_1	MNLGVGAYR		490.753	2	10.1627	FALSE	245066	285527	2213.35	10089.3
dicLab1_genemodels_DLAgn_00157870_1	EYLPIGGLGEFSK		705.369	2	30.0037	FALSE	235404	212259	2423.86	17428.7
dicLab1_genemodels_DLAgn_00164590_1	SLMLQIAATWIEKEK		587.659	3	38.1352	FALSE	654.153	1236.49	2098.55	782182
dicLab1_genemodels_DLAgn_00164590_1	KMAALIDKVDEER		506.605	3	9.72511	FALSE	61945	73787.2	258160	5543.48
dicLab1_genemodels_DLAgn_00164590_1	KMAALIDK		445.262	2	3.24701	FALSE	14273.9	12776.9	74243.5	48581.9
dicLab1_genemodels_DLAgn_00086170_1	FC[PPa]GWFDADLSEK		744.827	2	26.1017	FALSE	45890.5	38804	4536.36	118673
dicLab1_genemodels_DLAgn_00086170_1	SFDIPPPPMDKDHPYNK		500.241	4	15.8382	FALSE	329944	598438	815.376	1161.87
dicLab1_genemodels_DLAgn_00086170_1	SFDIPPPPMDK		622.305	2	19.5347	FALSE	1.46073e+06	3304.56	26490.8	105048
dicLab1_genemodels_DLAgn_00086170_1	DAGLKFDVC[PPa]YTSVLK		577.299	3	27.4051	FALSE	84690.3	11651.6	15373.9	15686.9
dicLab1_genemodels_DLAgn_00086170_1	AFLGDEETVK		554.78	2	10.2271	FALSE	173472	254168	13122.3	2620.68
dicLab1_genemodels_DLAgn_00086170_1	NVIIAAHGN		454.751	2	2.76874	FALSE	143563	157291	257.126	6904.85
dicLab1_genemodels_DLAgn_00144830_1	VGWEQLLTTIAR		693.891	2	40.226	FALSE	5327.74	5880.75	4860.36	10105.6
dicLab1_genemodels_DLAgn_00144830_1	TINEVENQILTR		715.386	2	16.3124	FALSE	13757.6	32008.7	59540.7	5164.2
dicLab1_genemodels_DLAgn_00156940_1	TTGIVLDAGDGVTHNVPVYEGYALPHAIMR		792.405	4	31.7889	FALSE	34249	6159.13	97994.8	19960.1
dicLab1_genemodels_DLAgn_00156940_1	TTGIVLDAGDGVTHNVPVYEGYALPH		899.117	3	29.7176	FALSE	32758.5	8123.49	169221	10016.8
dicLab1_genemodels_DLAgn_00101540_1	NAEDAIEALK		537.277	2	12.6519	FALSE	12636	10991.7	82728.6	8911.57
dicLab1_genemodels_DLAgn_00101540_1	IGIFTEEEDVTGK		719.359	2	19.6728	FALSE	971.731	38856.4	120872	29479.2
dicLab1_genemodels_DLAgn_00101540_1	LDEFGEQLSK		583.29	2	10.3979	FALSE	12186.6	15253.1	77805.4	705.189
dicLab1_genemodels_DLAgn_00227020_1	AGQIISLITR		536.33	2	21.5501	FALSE	708.737	908.516	28717.1	308852
dicLab1_genemodels_DLAgn_00227020_1	VSGLIPGTEYYFR		751.388	2	27.453	FALSE	10276.2	1887.8	1945.41	97790
dicLab1_genemodels_DLAgn_00065800_1	LFINNQWQDAASGK		796.397	2	19.6424	FALSE	88814.9	119339	623.218	2303.46
dicLab1_genemodels_DLAgn_00065800_1	ELGEYGLDNYTEIK		822.394	2	21.6297	FALSE	159562	224531	7672.97	4678.14
dicLab1_genemodels_DLAgn_00065800_1	TEQGPQVDQEQFNK		824.384	2	4.61357	FALSE	53845.2	58872.9	2163.04	940.122
dicLab1_genemodels_DLAgn_00065800_1	LGPALATGNTVVMK		686.387	2	18.6892	FALSE	152718	189170	2043.61	4269.32
dicLab1_genemodels_DLAgn_00065800_1	VAFTGSTEVGHLIQQASGSSNLK		777.736	3	28.102	FALSE	48163.9	38331.9	4659.12	1240.62
dicLab1_genemodels_DLAgn_00065800_1	TIPIDGDYFC[PPa]YTR		817.88	2	24.2876	FALSE	93657.7	135951	538.337	4819.15
dicLab1_genemodels_DLAgn_00065800_1	LGSPWR		358.198	2	5.14306	FALSE	56905.3	77171.6	1199.89	7842.8
dicLab1_genemodels_DLAgn_00122260_1	YFHPSINEYLK		470.907	3	17.2734	FALSE	692563	649014	15099.7	6674.08
dicLab1_genemodels_DLAgn_00122260_1	YVGSMVSDIHR		421.877	3	6.22831	FALSE	1.1498e+06	994314	26522.9	31704.6
dicLab1_genemodels_DLAgn_00122260_1	LIEQAGGLATTGTQR		758.41	2	7.54085	FALSE	64888.4	58824.7	5062.51	1289.27
dicLab1_genemodels_DLAgn_00170000_1	YTVNITWGGQPIPR		801.425	2	25.0918	FALSE	2978.84	15399.2	15844.7	110021
dicLab1_genemodels_DLAgn_00230800_1	HWPWMK		442.715	2	14.9362	FALSE	7131.61	7706.34	66081.4	5851.73
dicLab1_genemodels_DLAgn_00096300_1	TGDWFTVLEHYHR		554.267	3	24.8208	FALSE	7435.05	34505	86934.3	530601
dicLab1_genemodels_DLAgn_00096300_1	LNATISDLIMGNTYK		827.429	2	30.6398	FALSE	32409.5	5376.5	99949.2	777217
dicLab1_genemodels_DLAgn_00096300_1	ASLILQIVELPGPPASVK		916.548	2	41.8612	FALSE	15293.5	4747.96	5341.27	916651
dicLab1_genemodels_DLAgn_00096300_1	C[PPa]GISEDATIAK		589.79	2	4.86402	FALSE	3052.26	23211.1	37168.2	225955
dicLab1_genemodels_DLAgn_00096300_1	YVANVGAK		411.229	2	1.04743	FALSE	208.741	4817.92	4207.02	7889
dicLab1_genemodels_DLAgn_00174810_1	FALEVATK		439.753	2	14.3465	FALSE	57407.5	60354.5	5681.08	12983.1
dicLab1_genemodels_DLAgn_00174810_1	YAAVTQFEATDAR		721.849	2	10.9554	FALSE	48412.8	64587.8	11054.7	2450.78
dicLab1_genemodels_DLAgn_00174810_1	ETALLIDPK		500.29	2	14.8653	FALSE	38595.9	40264.8	951.912	1677.82
dicLab1_genemodels_DLAgn_00174810_1	KPYPEDENLVEVK		520.603	3	9.65805	FALSE	25056.6	25279.5	3475.15	6033.28
dicLab1_genemodels_DLAgn_00174810_1	VALSNMNVIDR		616.327	2	18.2144	FALSE	28360	33411.2	801.822	1717.58
dicLab1_genemodels_DLAgn_00224730_1	AISEELDHALNDMT		779.856	2	25.9753	FALSE	2986.4	2215.1	319285	4.48696e+06
dicLab1_genemodels_DLAgn_00224730_1	AISEELDHALNDMTS		823.372	2	25.8764	FALSE	9533.35	2203.02	122851	2.95998e+06
dicLab1_genemodels_DLAgn_00224730_1	LDKENALDQAEQAEADKK		504.752	4	4.17188	FALSE	2173.85	6600.4	14844.4	155015
dicLab1_genemodels_DLAgn_00224730_1	LEKTIDDLEDELYAQK		641.658	3	22.6787	FALSE	12740.6	12174.7	92621.7	218167
dicLab1_genemodels_DLAgn_00224730_1	AISEELDHALND		663.812	2	15.2277	FALSE	6237.64	1270.35	193804	274644
dicLab1_genemodels_DLAgn_00224730_1	AISEELDHAL		549.277	2	16.7537	FALSE	5506.23	4348.34	58865	78393.1
dicLab1_genemodels_DLAgn_00020910_1	FIENHIGVPIK		422.912	3	14.3581	FALSE	68588.1	28231.7	13216.2	2095.97
dicLab1_genemodels_DLAgn_00020910_1	YAHMINGFTAIALTK		550.961	3	24.1413	FALSE	70966.5	31662.3	7073.43	9219.17
dicLab1_genemodels_DLAgn_00020910_1	DGVYYMYEALHGPPKK		623.306	3	19.1312	FALSE	43624.3	27305.8	4271.51	1132.16
dicLab1_genemodels_DLAgn_00053870_1	GQNIYDVELK		589.806	2	13.0532	FALSE	443411	400753	37928.3	36855
dicLab1_genemodels_DLAgn_00053870_1	VHLDAITSDNAGNMYAFR		665.651	3	20.9686	FALSE	206936	243795	31791.7	88921.9
dicLab1_genemodels_DLAgn_00053870_1	ADTIENAFK		504.753	2	8.36422	FALSE	230957	209968	39062.6	34513.3
dicLab1_genemodels_DLAgn_00207680_1	HKDYPFNAEF		634.291	2	13.8961	FALSE	59453.5	80628.7	31710.8	32143.1
dicLab1_genemodels_DLAgn_00099060_1	KAFAIIDQDK		574.819	2	7.45553	FALSE	55390.6	80323.6	114164	6838.71
dicLab1_genemodels_DLAgn_00099060_1	YKDFFAKVGLTAKTPEDIK		543.549	4	18.3563	FALSE	2042.22	12184.4	16347.9	21558.9
dicLab1_genemodels_DLAgn_00099060_1	GDGMIGADEFAALVK		747.369	2	31.9501	FALSE	10578.4	19435.8	25266.7	133378
dicLab1_genemodels_DLAgn_00099060_1	SDGDGMIGADEFAALVK		848.398	2	32.7936	FALSE	23196.3	10496.1	16691.8	73620.9
dicLab1_genemodels_DLAgn_00149850_1	IADAIVQAADEVSAGK		779.41	2	24.4777	FALSE	162231	202780	2583.96	1580.82
dicLab1_genemodels_DLAgn_00149850_1	SEEFKDIIK		554.798	2	10.6887	FALSE	46433.5	45647.5	485.01	1694.45
dicLab1_genemodels_DLAgn_00148810_1	IGDPWDPSTLYGPLHTK		632.988	3	27.9521	FALSE	131062	116198	34815.4	13721.7
dicLab1_genemodels_DLAgn_00148810_1	GAPTTPLTSVAVTR		685.886	2	14.8941	FALSE	250927	259933	1222.92	8465.49
dicLab1_genemodels_DLAgn_00148810_1	VDLVSFTGSTHVGK		482.924	3	16.9617	FALSE	96462.2	96793	6993.35	106850
dicLab1_genemodels_DLAgn_00148810_1	QAVEQYLAAIEQAK		781.415	2	28.9611	FALSE	75343.4	62878.7	7933.02	756.786
dicLab1_genemodels_DLAgn_00148810_1	DLPLAQGIKFE		615.84	2	30.9798	FALSE	91943	40660.1	2206.55	1193.01
dicLab1_genemodels_DLAgn_00148810_1	MWADIPAPK		514.765	2	16.9197	FALSE	170204	165280	2239.82	2858.34
dicLab1_genemodels_DLAgn_00148810_1	MVAMMVQER		547.761	2	10.4189	FALSE	99852.1	107962	1245.44	9593.02
dicLab1_genemodels_DLAgn_00049580_1	RVDFEGFLPMLQSIINNPNK		778.075	3	47.6904	FALSE	6830.46	8839.14	329.773	1.96479e+06
dicLab1_genemodels_DLAgn_00049580_1	VAYNQIADIMR		647.335	2	21.7025	FALSE	1804.82	1899.19	431342	1.38375e+06
dicLab1_genemodels_DLAgn_00200090_1	GYTGLDGR		419.706	2	1.37009	FALSE	23335	3042.39	5320.36	420340
dicLab1_genemodels_DLAgn_00134890_1	NTDGMLDFDEFLK		772.851	2	37.1039	FALSE	3616.53	4616.06	25714.1	2.30642e+06
dicLab1_genemodels_DLAgn_00134890_1	DGDKNTDGMLDFDEFLK		653.96	3	33.9797	FALSE	3979.61	12084.6	37725.9	312683
dicLab1_genemodels_DLAgn_00081890_1	AGSNVMQTFTFYASDDKLENR		798.706	3	26.5278	FALSE	76617.3	3062.46	97400.6	77730
dicLab1_genemodels_DLAgn_00081890_1	YIGGC[PPa]C[PPa]GFEPYHVR		581.597	3	12.5708	FALSE	55667.5	86347.7	142364	48810.1
dicLab1_genemodels_DLAgn_00081890_1	PFC[PPa]PSMAMPDGWGVTK		897.904	2	28.6126	FALSE	17438.1	4210.97	24448.1	24766.3
dicLab1_genemodels_DLAgn_00081890_1	EVANEGDALVAGGVSQTPSYLSC[PPa]K		1233.59	2	21.8746	FALSE	75043.1	84539.4	87642.1	53302
dicLab1_genemodels_DLAgn_00062250_1	LLQDLFNGR		538.298	2	22.2882	FALSE	61089.4	68710.1	1585.97	61923.4
dicLab1_genemodels_DLAgn_00062250_1	SQIHDIVLVGGSTR		494.607	3	13.7771	FALSE	16937.5	60166.1	9297.59	15377.4
dicLab1_genemodels_DLAgn_00193180_1	NEELEAMIK		538.768	2	14.9531	FALSE	18464.5	46359	158996	22663.8
dicLab1_genemodels_DLAgn_00193180_1	PEDVILSAFK		559.808	2	23.4415	FALSE	6066.18	3319.69	15708.8	18053
dicLab1_genemodels_DLAgn_00100980_1	C[PPa]DSSTFEISVEAAHQEEQADILSAFK		976.119	3	34.4037	FALSE	2361.89	7304.31	4806.52	156495
dicLab1_genemodels_DLAgn_00130010_1	YSNIYTEWSQR		723.836	2	16.271	FALSE	20300.4	28296.9	30758.6	783.465
dicLab1_genemodels_DLAgn_00130010_1	ADLGPVVTSQYGGK		696.362	2	11.5086	FALSE	26326	30587.6	938.552	5807.59
dicLab1_genemodels_DLAgn_00130010_1	LPLIVTPH		445.279	2	19.5171	FALSE	9603.2	7323.33	165.141	469.715
dicLab1_genemodels_DLAgn_00083900_1	KVDSELPVDEVFSQVAK		630.667	3	27.9587	FALSE	14095.9	18886.9	18617.4	1.02016e+06
dicLab1_genemodels_DLAgn_00083900_1	IGKPC[PPa]LLLYVDAK		501.958	3	21.973	FALSE	659.308	2102.02	417214	148768
dicLab1_genemodels_DLAgn_00252870_1	KLESDLVQVQGEVEDSVQEAR		786.731	3	24.2454	FALSE	5149.88	6149.12	33409.3	84434.1
dicLab1_genemodels_DLAgn_00103290_1	YGAHNYHPLPVALER		579.634	3	9.38677	FALSE	18550.2	17491.6	30517	72471.3
dicLab1_genemodels_DLAgn_00175170_1	MVDGLPINDFSR		682.337	2	24.2137	FALSE	277208	280755	1589.98	19149.7
dicLab1_genemodels_DLAgn_00175170_1	EVIPTDKVEVGFK		487.605	3	16.1737	FALSE	140252	147632	4588.11	10575
dicLab1_genemodels_DLAgn_00175170_1	VNVHGTETPAYDAVK		534.27	3	4.57296	FALSE	54497.2	55488.6	648.156	10218.6
dicLab1_genemodels_DLAgn_00175170_1	MDATAAELVEER		667.816	2	12.7961	FALSE	137128	146336	691.359	1936.76
dicLab1_genemodels_DLAgn_00126850_1	GLVYETSVLDPDEGIR		881.947	2	26.3554	FALSE	79694.3	89704.2	6110.05	11592
dicLab1_genemodels_DLAgn_00126850_1	DYIWNTLK		526.774	2	23.7111	FALSE	119345	113150	459.576	2654.79
dicLab1_genemodels_DLAgn_00126850_1	DVLADLIPK		492.292	2	31.2269	FALSE	87903.5	2504.71	534.036	16845.8
dicLab1_genemodels_DLAgn_00126850_1	HLPNDPMFK		549.774	2	8.43924	FALSE	29134.2	38688.5	791.852	7140.34
dicLab1_genemodels_DLAgn_00126850_1	EMGGEVSDDLMR		669.787	2	14.4674	FALSE	75549.3	78682.3	323.702	4018.67
dicLab1_genemodels_DLAgn_00177160_1	IPLVADLTR		499.306	2	22.4529	FALSE	1387.69	765.124	56234.3	12998.7
dicLab1_genemodels_DLAgn_00177160_1	GLFVIDDK		453.75	2	20.871	FALSE	408665	320211	48852.8	226.53
dicLab1_genemodels_DLAgn_00177160_1	SKDFFSK		429.721	2	2.66561	FALSE	6152.11	18347.6	556.451	3494.69
dicLab1_genemodels_DLAgn_00189240_1	KAFFIIDQDK		612.835	2	15.9231	FALSE	2420.34	498778	750188	15102.4
dicLab1_genemodels_DLAgn_00189240_1	LFLQNFKAGAR		422.244	3	14.5541	FALSE	23921.4	28597.9	29833.8	247.342
dicLab1_genemodels_DLAgn_00157250_1	IPEAKPTLTPK		398.908	3	3.74596	FALSE	1991.1	3274.73	5577.46	61018.6
dicLab1_genemodels_DLAgn_00155080_1	GLSDEAAIAAC[PPa]K		610.303	2	7.42534	FALSE	134258	124322	9979.21	9951.36
dicLab1_genemodels_DLAgn_00155080_1	FDFPSMR		450.208	2	19.518	FALSE	286685	218827	22664.3	811.499
dicLab1_genemodels_DLAgn_00040200_1	PIQVGEQLPAVEVQEGEPGNK		1109.57	2	22.9439	FALSE	40214.8	4758.24	50359	8024.94
dicLab1_genemodels_DLAgn_00103690_1	ILAHITGTEYMQDPDEEALAK		782.383	3	20.5001	FALSE	27563.8	15520.4	132089	7988.45
dicLab1_genemodels_DLAgn_00164570_1	EVKEEPTEAVGDWR		548.934	3	9.97319	FALSE	6135.78	18444.7	85464	1623.95
dicLab1_genemodels_DLAgn_00245430_1	LSLAQPPSLHTK		431.25	3	13.4839	FALSE	32158	47160.4	305.179	537.715
dicLab1_genemodels_DLAgn_00245430_1	DTPLPC[PPa]DSDENISIR		873.404	2	16.9444	FALSE	40401.2	46721.1	2633.9	1583.47
dicLab1_genemodels_DLAgn_00029710_1	LEDMYNQVK		570.274	2	5.5492	FALSE	22223	13630.8	14149.5	37092.6
dicLab1_genemodels_DLAgn_00029710_1	ITPLAEEVK		500.29	2	10.6771	FALSE	47114.4	37662.7	45861.1	305513
dicLab1_genemodels_DLAgn_00029710_1	AMASPYVEEYKEQLK		595.962	3	13.6303	FALSE	16093	12764.5	11496	3064.96
dicLab1_genemodels_DLAgn_00055990_1	YVTVLIPGTNK		602.85	2	18.3496	FALSE	285185	282036	3392.77	2001.73
dicLab1_genemodels_DLAgn_00208610_1	WLVLDNNQITNAK		764.91	2	21.9211	FALSE	109875	157243	1642.29	2089.31
dicLab1_genemodels_DLAgn_00078080_1	YPAELHLVHWNTK		536.616	3	15.1343	FALSE	29048.4	62403.6	739.667	1681.45
dicLab1_genemodels_DLAgn_00121980_1	YGSVEIDELGK		605.304	2	15.9791	FALSE	205901	264831	37797.1	2697.89
dicLab1_genemodels_DLAgn_00121980_1	GNDVSTGC[PPa]VMSDYVGSGPPK		1020.95	2	17.69	FALSE	20715.5	28108.9	1550.33	1216.7
dicLab1_genemodels_DLAgn_00199260_1	LGEYYALVK		528.292	2	17.0406	FALSE	60174.9	69104.5	6866.43	3750.36
dicLab1_genemodels_DLAgn_00199260_1	MFEGVTFYEK		625.792	2	20.4302	FALSE	82760.9	5924.5	940.079	11988.1
dicLab1_genemodels_DLAgn_00199260_1	SQEVLDINPR		585.809	2	10.4759	FALSE	32835.4	98433	9085.31	2746.8
dicLab1_genemodels_DLAgn_00199260_1	LIPDSPQEQALMYQR		894.951	2	19.7274	FALSE	18149.7	25399.9	1789.07	4708.31
dicLab1_genemodels_DLAgn_00205250_1	IVADKDYAVTANSR		508.267	3	4.08426	FALSE	50493.1	39354	3738.38	7231.92
dicLab1_genemodels_DLAgn_00174950_1	EVNLAGITER		551.299	2	12.9622	FALSE	25586.2	52223.7	25199.5	5289.66
dicLab1_genemodels_DLAgn_00174950_1	VQAANLAGVGVPSAPSTPK		882.486	2	18.0706	FALSE	12062.4	17554.3	14810.9	2527.26
dicLab1_genemodels_DLAgn_00067150_1	SGFNPLEK		446.232	2	8.8791	FALSE	121933	148210	10889	17209
dicLab1_genemodels_DLAgn_00067150_1	VDDTTTVQVDMMK		741.844	2	14.6377	FALSE	70451.7	64913	594.962	11641.6
dicLab1_genemodels_DLAgn_00061640_1	DLGLAQNTATNTK		673.849	2	6.75503	FALSE	69954.9	67787.7	8721.15	5639.59
dicLab1_genemodels_DLAgn_00061640_1	GSLLIDSSTIDPAVSK		801.933	2	23.7285	FALSE	32859.2	9166.89	8256.47	11065
dicLab1_genemodels_DLAgn_00189250_1	LFLQNFSATAR		634.343	2	21.3783	FALSE	2219.36	1196.84	414835	498665
dicLab1_genemodels_DLAgn_00088400_1	ANATEYGLASGVFTR		778.889	2	19.6072	FALSE	1372.92	11521.2	2108.59	410.335
dicLab1_genemodels_DLAgn_00245790_1	VVMELHADVVPK		446.248	3	15.2209	FALSE	1947.74	131828	108156	1654.2
dicLab1_genemodels_DLAgn_00245790_1	IIPQFMC[PPa]QGGDFTNHNGTGGK		765.021	3	18.5372	FALSE	20449.2	42353.5	26637.3	27365.3
dicLab1_genemodels_DLAgn_00258620_1	HEWQVNGLDDIQDR		575.604	3	14.5922	FALSE	13026.9	138107	72940.3	3227.4
dicLab1_genemodels_DLAgn_00108560_1	GDVDVSIPK		465.251	2	8.87906	FALSE	1697.05	7286.69	12391.8	14521.8
dicLab1_genemodels_DLAgn_00119890_1	TAIAIDTIINQK		650.877	2	22.3382	FALSE	135845	7285.45	8875.06	81049.3
dicLab1_genemodels_DLAgn_00119890_1	TGTAEVSSILEEK		682.351	2	15.2077	FALSE	89124.3	15846.9	6394.62	54824
dicLab1_genemodels_DLAgn_00094820_1	RAGIAVTVAGLTGK		438.602	3	16.701	FALSE	5888.79	268411	126758	4106.63
dicLab1_genemodels_DLAgn_00007110_1	TIFDDGELLEFAK		749.377	2	35.5128	FALSE	7471.49	1513.06	1619.64	128230
dicLab1_genemodels_DLAgn_00137220_1	VGDSQVAYNQVADIMR		883.431	2	22.1681	FALSE	8272.6	2858.57	590133	784909
dicLab1_genemodels_DLAgn_00136330_1	EFLQFVNR		526.78	2	19.5465	FALSE	78726.4	62956.3	2089	6302.86
dicLab1_genemodels_DLAgn_00136330_1	LLEAGFIELK		566.834	2	28.7836	FALSE	82550	47224.1	726.037	1007.28
dicLab1_genemodels_DLAgn_00136330_1	YATTAVTASVVR		619.841	2	9.63884	FALSE	57963.6	62577.3	1250.22	4640.02
dicLab1_genemodels_DLAgn_00136330_1	LAASASNLTAFQQAAPR		858.955	2	19.3297	FALSE	46244	36046.5	1233.83	1007.21
dicLab1_genemodels_DLAgn_00016640_1	VGPNLWGLFGR		608.335	2	36.5064	FALSE	2936.25	581.648	2261.65	414509
dicLab1_genemodels_DLAgn_00016640_1	QDLIAYLK		482.279	2	21.196	FALSE	10052	1028.34	50152.2	132080
dicLab1_genemodels_DLAgn_00016640_1	MIFAGIK		390.228	2	17.5665	FALSE	1164.57	29068.8	99685.3	1473.58
dicLab1_genemodels_DLAgn_00120530_1	SNVNGGAIALGHPLGASGAR		606.99	3	10.6964	FALSE	18761.9	40803.7	339.817	4537.04
dicLab1_genemodels_DLAgn_00260590_1	ATLSVLGDILGR		607.859	2	35.485	FALSE	1558.49	1260.5	6028.62	5608.2
dicLab1_genemodels_DLAgn_00260590_1	NTQQLTPAIK		557.317	2	6.82064	FALSE	20961.4	23460.1	1736.66	3971.27
dicLab1_genemodels_DLAgn_00213460_1	ALLEVVQSGGK		550.819	2	15.2818	FALSE	66300	86144.1	831.485	2931.02
dicLab1_genemodels_DLAgn_00213460_1	NIELAVIR		464.285	2	17.9993	FALSE	68108.1	62700.1	1530.04	418.93
dicLab1_genemodels_DLAgn_00213460_1	NYTDEAIAGDNEAIK		812.378	2	11.6034	FALSE	36191.2	35536.8	2795.85	2894.48
dicLab1_genemodels_DLAgn_00148490_1	LSVGLENEADIIEDLEQALHAAHPK		678.851	4	47.2218	FALSE	1072.18	144.051	2668.21	35480.6
dicLab1_genemodels_DLAgn_00063910_1	LISWYDNEFGYSHR		596.278	3	22.169	FALSE	71416.6	84052	574.429	2402.64
dicLab1_genemodels_DLAgn_00063910_1	VPVADVSVVDLTC[PPa]R		772.411	2	25.7053	FALSE	69134.6	103965	4710	5385.15
dicLab1_genemodels_DLAgn_00063910_1	GAHQNIIPASTGAAK		479.26	3	3.77575	FALSE	73140.8	72696.8	1841.54	76024.5
dicLab1_genemodels_DLAgn_00016290_1	DIIPTDKEEVAFK		502.268	3	16.434	FALSE	223060	205207	5607.27	8222.02
dicLab1_genemodels_DLAgn_00115630_1	QDMFMVDENTK		679.292	2	12.8615	FALSE	10838.4	11551	3454.59	6759.63
dicLab1_genemodels_DLAgn_00153360_1	YFESVLDR		514.756	2	16.0008	FALSE	19967.4	26347.5	57113	1593.17
dicLab1_genemodels_DLAgn_00223780_1	AILHNYSPDPITVR		532.623	3	15.4657	FALSE	46982.9	85781.7	4365.67	8397.6
dicLab1_genemodels_DLAgn_00223780_1	KDFFIDLR		527.29	2	19.6309	FALSE	40990.3	33487	2258.54	12859.1
dicLab1_genemodels_DLAgn_00223780_1	SVPFIIIPMK		572.844	2	35.4583	FALSE	653.93	1221.46	504.325	9700.37
dicLab1_genemodels_DLAgn_00182730_1	GAMLTIEGPR		522.779	2	14.8288	FALSE	28855.8	32175.4	32053.9	3679.35
dicLab1_genemodels_DLAgn_00135730_1	AAVENLTEEQKNEFK		583.96	3	8.96669	FALSE	1475.98	13166	17023.4	5454.73
dicLab1_genemodels_DLAgn_00135730_1	AAVENLTEEQK		616.312	2	5.45812	FALSE	1101.51	18554.6	6807.69	1643.51
dicLab1_genemodels_DLAgn_00135730_1	GKSEEELAELFR		704.359	2	19.6029	FALSE	2563.44	5550.31	7993.18	38826.5
dicLab1_genemodels_DLAgn_00071260_1	SVMSLTESELR		626.316	2	17.4487	FALSE	52477.8	41003.8	23233.2	72576.7
dicLab1_genemodels_DLAgn_00039130_1	EIVPVSIPQK		555.332	2	16.1678	FALSE	57205.3	93267.6	5541.11	8244.38
dicLab1_genemodels_DLAgn_00039130_1	EEQDTYAIGSYSR		759.839	2	6.78436	FALSE	31453.9	38046.6	2011.66	6154.32
dicLab1_genemodels_DLAgn_00231860_1	SGDLEEELKNVTNNLK		601.643	3	26.7298	FALSE	1279.14	7738.98	32767.4	234606
dicLab1_genemodels_DLAgn_00231860_1	GVEDELDKYSESLK		806.391	2	18.7584	FALSE	1158.42	5773.51	9291.57	41572.7
dicLab1_genemodels_DLAgn_00107920_1	KEDLVFIFWAPESAPLK		664.028	3	40.0656	FALSE	5809.56	729.656	1272.49	15999.9
dicLab1_genemodels_DLAgn_00150140_1	SAFSDYEITWSDDKK		597.941	3	19.9273	FALSE	172391	206361	137585	1234.13
dicLab1_genemodels_DLAgn_00044730_1	NVSLGNVLAVAYATQK		824.457	2	33.2204	FALSE	6427.47	12465.8	3216.36	2550.68
dicLab1_genemodels_DLAgn_00242100_1	ILYADFK		435.242	2	13.5403	FALSE	21054.8	20564.4	70452	1163.14
dicLab1_genemodels_DLAgn_00074200_1	LVLVNAIYFK		590.36	2	31.0031	FALSE	68699.9	1578.14	20028.3	63437.6
dicLab1_genemodels_DLAgn_00074200_1	ANTAFSLALFK		591.83	2	30.5907	FALSE	48705.5	1677.59	11258.5	43974
dicLab1_genemodels_DLAgn_00171690_1	ETLPSEQDLTTK		681.343	2	11.5457	FALSE	59195.1	51210.8	568.88	1682.67
dicLab1_genemodels_DLAgn_00131850_1	MKPGYLEALPGTLK		506.618	3	19.6925	FALSE	430.099	1871.43	1017.15	11746
dicLab1_genemodels_DLAgn_00147280_1	TITLEVEPSDTIENVK		894.467	2	23.4161	FALSE	433116	15032.5	19370.1	477457
dicLab1_genemodels_DLAgn_00147280_1	MQIFVK		383.22	2	11.3812	FALSE	4473.23	61137.4	30588.2	404.097
dicLab1_genemodels_DLAgn_00266680_1	SAEIGAEALAR		544.291	2	9.17768	FALSE	87530.5	73355.8	14259.4	11395
dicLab1_genemodels_DLAgn_00025600_1	DYYFALAH		500.232	2	21.1633	FALSE	508244	350001	5606.55	8950.7
dicLab1_genemodels_DLAgn_00038620_1	DAGTISGLNVLR		608.338	2	21.1504	FALSE	107437	118397	14515.3	14942.6
dicLab1_genemodels_DLAgn_00038620_1	TTPSYVAFTDSER		737.346	2	12.395	FALSE	30327.2	40950.1	659.717	1491.02
dicLab1_genemodels_DLAgn_00040050_1	LIDVGLIAIR		541.85	2	32.1598	FALSE	860.173	712.839	412.565	16586.7
dicLab1_genemodels_DLAgn_00064500_1	YVFLMGLQDR		621.321	2	27.0334	FALSE	121869	46587.5	774.437	697.828
dicLab1_genemodels_DLAgn_00234290_1	LVGQVFLGGSIIR		679.911	2	30.6431	FALSE	39964.6	9450.8	22867.4	47857.8
dicLab1_genemodels_DLAgn_00241630_1	VLIAGNEDAEILNPEK		862.957	2	22.0841	FALSE	12086.5	4272.19	35975.9	30956.6
dicLab1_genemodels_DLAgn_00043240_1	MLTLTGPLSIIGR		686.405	2	39.0362	FALSE	713.997	2851.09	1025.89	493993
dicLab1_genemodels_DLAgn_00049730_1	IESLQEEIAFLK		710.39	2	31.3409	FALSE	2539.15	2439.46	3806.11	50196.7
dicLab1_genemodels_DLAgn_00214170_1	ITPSLSSTNEVLMYQYNK		1044.52	2	23.7207	FALSE	65418.2	67355	1922.67	1398.76
dicLab1_genemodels_DLAgn_00202480_1	IFTNLYGR		492.269	2	12.5927	FALSE	39779.5	61118.8	2618.4	16658.7
dicLab1_genemodels_DLAgn_00202480_1	GGLWFLGFGR		555.298	2	39.2606	FALSE	924.937	1818.8	432.173	3931.93
dicLab1_genemodels_DLAgn_00197550_1	FPHDKPFIYDGAAEFC[PPa]PEK		571.27	4	19.4179	FALSE	22699.2	26976.7	30518.7	52933.5
dicLab1_genemodels_DLAgn_00175430_1	IVIQFHALQPHQVGK		572.33	3	14.9889	FALSE	1385.26	889.797	10749.8	8279.3
dicLab1_genemodels_DLAgn_00110930_1	DFSMPLTVSR		576.79	2	22.2323	FALSE	4448.12	2302.6	142286	274259
dicLab1_genemodels_DLAgn_00011120_1	EAVYNDIALLR		638.848	2	23.9826	FALSE	19836.6	2202.33	2199.56	169801
dicLab1_genemodels_DLAgn_00240420_1	VMLGETNPAESKPGTIR		600.649	3	10.441	FALSE	25316.9	36079.8	2947.29	4522.68
dicLab1_genemodels_DLAgn_00204140_1	AYPVTSLVK		489.287	2	13.7631	FALSE	24512.2	44066.6	1714.72	6981.73
dicLab1_genemodels_DLAgn_00220850_1	YATTVITSR		506.277	2	4.23082	FALSE	2411.66	18864.9	10039.5	21302.7
dicLab1_genemodels_DLAgn_00161390_1	ALYYLQILAGELK		747.932	2	43.1653	FALSE	1754.01	834.562	471.86	4978.08
dicLab1_genemodels_DLAgn_00161390_1	DLLFILTSK		525.316	2	37.0759	FALSE	506.981	465.908	329.093	1717.69
dicLab1_genemodels_DLAgn_00161390_1	VTLGTQPTVLR		592.854	2	13.226	FALSE	4428.11	8887.61	2610.75	4809.01
dicLab1_genemodels_DLAgn_00027020_1	DHFLFDKPVSPLLLASGMGRDWPDARGIWHNDTKTFLVWVNEEDHLR		1106.96	5	26.1875	FALSE	545733	880933	24251	63630.2
dicLab1_genemodels_DLAgn_00097870_1	NLLSVAYK		454.266	2	14.9142	FALSE	27359.6	41245.4	33901.8	15648.5
dicLab1_genemodels_DLAgn_00128380_1	SPASDTYIVFGEAK		742.867	2	18.761	FALSE	10094.1	6123.59	21983.6	15251.9
dicLab1_genemodels_DLAgn_00047090_1	ELEEETSALK		574.788	2	5.13566	FALSE	4474.46	384.034	13470.7	313268
dicLab1_genemodels_DLAgn_00242780_1	LSASPTAEDLGYAAR		761.381	2	13.8925	FALSE	77521	84434.4	9575.88	2422.53
dicLab1_genemodels_DLAgn_00071530_1	HHATYVNNLNVTEEK		590.292	3	3.47351	FALSE	24618.4	24737.1	4825.58	8642.24
dicLab1_genemodels_DLAgn_00203660_1	FILNLHSFTVR		449.591	3	29.6499	FALSE	564.314	1297.22	369.385	651.064
dicLab1_genemodels_DLAgn_00014500_1	SYTEGKPNYDYGL		753.841	2	13.2349	FALSE	14571.5	19353.7	15984.6	2820.44
dicLab1_genemodels_DLAgn_00118870_1	SC[PPa]TGNLSLTLQK		668.35	2	12.9338	FALSE	806.801	15364.3	58419.5	4719.37
dicLab1_genemodels_DLAgn_00149760_1	LVILEGELER		585.84	2	23.0236	FALSE	12358.2	2174.25	637599	1.39176e+06
dicLab1_genemodels_DLAgn_00237400_1	AGSQLPAAEHGIIIVAPDTSPR		734.062	3	20.9289	FALSE	201528	204867	3044.12	3142.01
dicLab1_genemodels_DLAgn_00156370_1	SAREAAEGDVASLNR		773.384	2	4.30473	FALSE	1528.61	3564.1	86048.1	130821
dicLab1_genemodels_DLAgn_00232860_1	EYVLPSFEVK		605.821	2	24.4285	FALSE	75992.8	128894	6908.84	46313.1
dicLab1_genemodels_DLAgn_00191160_1	DEILFSLLHPGWVR		841.457	2	42.5741	FALSE	9414.66	4655.3	919.764	2695.98
dicLab1_genemodels_DLAgn_00173260_1	LTSLPFTK		453.768	2	17.737	FALSE	3348.96	37848	63522.7	6634.02
dicLab1_genemodels_DLAgn_00001390_1	ATAGSYIASQTVK		648.843	2	7.37033	FALSE	26669.5	26545	432.215	10088.1
dicLab1_genemodels_DLAgn_00001390_1	LLANMVYQYK		621.831	2	19.4507	FALSE	27847.8	40352.2	2341.66	3639.71
dicLab1_genemodels_DLAgn_00263040_1	LINANFPTDPDR		686.846	2	14.0583	FALSE	256356	247964	15356.2	10215.6
dicLab1_genemodels_DLAgn_00263040_1	MYSYVTTELPK		666.331	2	17.508	FALSE	181439	230001	3975.47	1369.03
dicLab1_genemodels_DLAgn_00143110_1	ALVGGELVQSYNYEGVDAK		1006.5	2	22.1417	FALSE	1530.93	33903.9	27187.1	42543.2
dicLab1_genemodels_DLAgn_00101630_1	PQAPATVGLAFR		614.346	2	16.9078	FALSE	12219.2	17269.8	36051.3	47690.1
dicLab1_genemodels_DLAgn_00199270_1	FGLC[PPa]EER		462.716	2	7.10241	FALSE	18909.8	17108.1	162006	3666.45
dicLab1_genemodels_DLAgn_00171310_1	TTIFSPEGR		504.261	2	8.15	FALSE	52033	47830.9	7207.71	1183.88
dicLab1_genemodels_DLAgn_00145680_1	THGYILSLNR		587.322	2	9.91595	FALSE	18653	15259.7	8527.87	10527.6
dicLab1_genemodels_DLAgn_00197140_1	NTELVLPVPAFNVINGGSHAGNK		783.417	3	34.6722	FALSE	46377.5	9227.09	56311.8	162975
dicLab1_genemodels_DLAgn_00264200_1	IEIDPELTVEALK		735.409	2	31.3864	FALSE	21218.9	2500.56	59528	131975
dicLab1_genemodels_DLAgn_00009550_1	ISGLIYEETR		590.814	2	13.1465	FALSE	26316.7	19742.2	27453.4	1123
dicLab1_genemodels_DLAgn_00127410_1	GVEIETITPGDGQTFPK		894.954	2	22.6069	FALSE	20265	31772.8	26444.7	17625.3
dicLab1_genemodels_DLAgn_00178660_1	LQDAEETIEAVNSK		773.883	2	10.6817	FALSE	4337.9	27942.7	7962.53	8182.72
dicLab1_genemodels_DLAgn_00238690_1	AVENSSTAIAIR		616.336	2	7.86963	FALSE	27000.8	26552.8	1921.99	829.634
dicLab1_genemodels_DLAgn_00179380_1	QNTHSSAHTR		569.771	2	16.0902	FALSE	65389.1	40597.4	1418.51	1076.93
dicLab1_genemodels_DLAgn_00075740_1	TYGGC[PPa]EGPDAMYVK		781.337	2	11.3766	FALSE	4440.45	9036.79	7279.45	1253.59
dicLab1_genemodels_DLAgn_00067550_1	GVEVETISPGDGR		658.328	2	9.29606	FALSE	1769.88	113231	52234.6	72950.9
dicLab1_genemodels_DLAgn_00002450_1	LIDHVMK		428.241	2	17.7739	FALSE	1328.76	25694.8	9108.61	2740.49
dicLab1_genemodels_DLAgn_00000460_1	LTPGSVIAFR		530.811	2	22.0979	FALSE	742934	1475.29	533.191	2698.31
dicLab1_genemodels_DLAgn_00000460_1	QGDWLIDYVSNR		733.357	2	27.9505	FALSE	28176.6	2809.96	917.349	12437.6
dicLab1_genemodels_DLAgn_00000460_1	AWEALDVAEK		566.288	2	16.7667	FALSE	6001.77	567237	7780.06	1866.16
dicLab1_genemodels_DLAgn_00219760_1	IIIGMDVAASEFFR		784.911	2	39.8514	FALSE	0	0	0	4.74655e+06
sp|P0AEY0|MALE_ECO57	AGLTFLVDLIK		595.363	2	44.8871	FALSE	74340.3	76280.9	113500	2.86967e+07
sp|P0AEY0|MALE_ECO57	FPQVAATGDGPDIIFWAHDR		738.364	3	33.0459	FALSE	6.89329e+06	7.07333e+06	1.53639e+07	2.91467e+07
sp|P0AEY0|MALE_ECO57	DLLPNPPK		447.258	2	11.8697	FALSE	1.27457e+07	1.08409e+07	4.06585e+07	2.07136e+07
sp|P0AEY0|MALE_ECO57	GEIMPNIPQMSAFWYAVR		1055.52	2	43.6512	FALSE	129271	120036	15315.8	183964
dicLab1_genemodels_DLAgn_00042440_1	LITAIGEVVNNDPVIGDR		948.015	2	29.5138	FALSE	98713.9	77783.8	5581.34	54327.4
dicLab1_genemodels_DLAgn_00042440_1	INPNSMFDIQVK		703.361	2	25.2523	FALSE	10017.4	5145.82	2659.5	14329.9
dicLab1_genemodels_DLAgn_00036360_1	YYPLDGMTDAEQEQLIADHFLFDKPVSPLLTC[PPa]AGMAR		1057.51	4	45.9513	FALSE	127115	37283.5	17102	87561.9
dicLab1_genemodels_DLAgn_00227010_1	INYPEITLTWYK		770.906	2	32.8091	FALSE	2796.36	6195.03	1332.8	2.41243e+06
dicLab1_genemodels_DLAgn_00227010_1	VNWYLNGQLIR		688.378	2	26.0317	FALSE	2119.26	960.83	3468.8	563476
dicLab1_genemodels_DLAgn_00227010_1	AIGNPLPDIVWLK		718.419	2	38.7655	FALSE	11559	2331.01	1057.46	511718
dicLab1_genemodels_DLAgn_00227010_1	DGQVLTAAALPGVQISFSDGR		1051.55	2	35.3619	FALSE	5198.59	3328.57	9749.72	316555
dicLab1_genemodels_DLAgn_00077480_1	LEIAQISK		451.271	2	10.5786	FALSE	3153.06	63002	1968.27	2892.3
dicLab1_genemodels_DLAgn_00077480_1	FKGEIDESLPAPR		486.924	3	13.3682	FALSE	13429.6	18680.7	2333.32	275.547
dicLab1_genemodels_DLAgn_00077480_1	ATLTLTHLNKEDEGLYTLR		547.796	4	20.0906	FALSE	8187.83	612.941	1504.79	1853.05
dicLab1_genemodels_DLAgn_00058740_1	APTIYLDFVR		597.83	2	28.2774	FALSE	3836.42	5056.84	821.291	123101
dicLab1_genemodels_DLAgn_00058740_1	KSLGELIQTMNGAK		497.273	3	18.6167	FALSE	13794.4	17964.2	78526.9	2094.7
dicLab1_genemodels_DLAgn_00059000_1	WGEAGAQYVVESTGVFTTIEK		1136.56	2	34.5891	FALSE	565630	618535	164176	104860
dicLab1_genemodels_DLAgn_00146590_1	HGFFVNPSDSVAVIAANITSIPYFQK		941.489	3	47.6866	FALSE	17353.3	822.829	360.235	31281.4
dicLab1_genemodels_DLAgn_00146590_1	VTVFQQNQHYAENFIQSIISVIEPAER		1054.21	3	48.5389	FALSE	2306.07	667.866	13106.4	1213.18
dicLab1_genemodels_DLAgn_00166080_1	FIIPNIVK		472.302	2	27.3715	FALSE	0	0	4917.5	138790
dicLab1_genemodels_DLAgn_00166080_1	LHLHPSSC[PPa]HGWIIGEHGDSSVPVWSGVNVAGVC[PPa]LQGLNPK		866.635	5	33.0764	FALSE	36790.2	21781.6	1548.06	10217.7
dicLab1_genemodels_DLAgn_00047100_1	INYPEITLSWYK		763.898	2	32.3692	FALSE	23174.2	17883.6	2141.99	864133
dicLab1_genemodels_DLAgn_00047100_1	GLLQAIEQLKK		620.885	2	24.8823	FALSE	3309.26	2554.99	1787.39	144168
dicLab1_genemodels_DLAgn_00047100_1	IVDKPDALSVTAGDIAALEVK		709.063	3	30.0426	FALSE	6801.88	1177.71	1287.58	447549
dicLab1_genemodels_DLAgn_00047100_1	VGGDPIPSVK		484.774	2	8.44606	FALSE	1903.38	16095.7	9531.12	924.054
dicLab1_genemodels_DLAgn_00047100_1	LANLFFVEEPK		653.856	2	28.9801	FALSE	15998.9	21596.7	2107.18	372666
dicLab1_genemodels_DLAgn_00047100_1	ESSPVNLIVK		543.314	2	17.2659	FALSE	367.014	5566	4415.11	70854.3
dicLab1_genemodels_DLAgn_00047100_1	VPQPVEGLK		483.785	2	6.10552	FALSE	4143.22	9059.55	811.23	93077.5
dicLab1_genemodels_DLAgn_00047100_1	DNQVILELFNVDR		787.912	2	39.8002	FALSE	63862.8	561.966	2565.37	400564
dicLab1_genemodels_DLAgn_00047080_1	YTVTPLNEGSLYVFR		879.957	2	31.3305	FALSE	5441.24	19773.6	3717	613450
dicLab1_genemodels_DLAgn_00047080_1	LLQRPPEFTLPLYNR		619.684	3	27.8532	FALSE	5560.49	16090.5	894.945	575834
dicLab1_genemodels_DLAgn_00047080_1	FTLNIQAKPEAEIK		534.635	3	18.2002	FALSE	3919.31	374.966	4847.72	168529
dicLab1_genemodels_DLAgn_00047080_1	VSGIPAPTLK		491.8	2	14.4112	FALSE	570.985	8055.14	13942.6	3062.54
dicLab1_genemodels_DLAgn_00047080_1	TAYIGEDVR		512.259	2	6.69815	FALSE	1744.82	8832.87	10315.6	3870.83
dicLab1_genemodels_DLAgn_00047080_1	LGFGPFTVTTEPVR		760.909	2	33.217	FALSE	9685.59	3645.72	1941.3	283508
dicLab1_genemodels_DLAgn_00141100_1	LAAC[PPa]FLDSMASLGLAAYGYGIR		1167.58	2	47.9202	FALSE	144.108	315.358	755.979	53524.2
dicLab1_genemodels_DLAgn_00141100_1	ARPEYMRPVHFYGR		445.478	4	8.50468	FALSE	50371.7	30207.6	678.944	8190.73
dicLab1_genemodels_DLAgn_00141100_1	FAAYLEEHYNVK		495.245	3	12.8567	FALSE	12731.7	9801.85	2054.54	683.428
dicLab1_genemodels_DLAgn_00141100_1	LDLSTLPDK		501.279	2	15.2982	FALSE	71970.2	39828.5	10899.8	12029.2
dicLab1_genemodels_DLAgn_00141100_1	VFADYEDYIK		631.801	2	21.0097	FALSE	51870	3756.12	2119.55	11232.1
dicLab1_genemodels_DLAgn_00141100_1	IGEDYIR		433.224	2	7.45155	FALSE	166584	23014.4	2023.97	2000.07
dicLab1_genemodels_DLAgn_00005730_1	C[PPa]LVEGAGDVAFIK		696.863	2	22.2999	FALSE	339597	11218.5	7292.52	89328
dicLab1_genemodels_DLAgn_00155520_1	AITDVVNVGIGGSDLGPLMVTEALKPYSK		982.195	3	45.2961	FALSE	58920.5	4395.81	6052.54	21594.7
dicLab1_genemodels_DLAgn_00246320_1	QKFEEGQAELEGAQK		564.613	3	3.05468	FALSE	8673.6	11098.4	43502.5	18537.3
dicLab1_genemodels_DLAgn_00246320_1	NSYEEALDHLETMK		840.383	2	22.0913	FALSE	11016	15098.8	38891.5	855.103
dicLab1_genemodels_DLAgn_00095810_1	GADILIFVVPHQFIMR		619.347	3	43.1015	FALSE	1960.58	2919.63	648.312	76349.2
dicLab1_genemodels_DLAgn_00095810_1	YDKFNTTVNMWVFEEMVNDR		846.719	3	38.6758	FALSE	9762.17	7578.03	1837.01	70994
dicLab1_genemodels_DLAgn_00095810_1	GADILIFVVPHQF		728.403	2	44.204	FALSE	2953.92	4505.43	1061.21	24795.4
dicLab1_genemodels_DLAgn_00038950_1	LSVEALTSLDGEFK		754.896	2	32.3209	FALSE	0	0	0	2.89214e+06
dicLab1_genemodels_DLAgn_00038950_1	DKQTPSGYTLDDVIQTGVDNPGHPF		901.096	3	31.3019	FALSE	238359	7363.22	5291.88	2323.81
sp|P42212|GFP_AEQVI	GSVQLADHYQQNTPIGDGPVLLPDNHYLSTQSALSK		966.735	4	27.5855	FALSE	1792.93	28113.9	105966	95436.8
dicLab1_genemodels_DLAgn_00175090_1	GLDLAGLLDDLEK		686.372	2	45.5651	FALSE	22601.7	2718.86	1446.4	495847
dicLab1_genemodels_DLAgn_00175090_1	LQGLGTPGTWDHITQQIGMFSFTGLNPK		1015.51	3	44.7902	FALSE	29010.3	23646.8	1510.05	51269.3
dicLab1_genemodels_DLAgn_00046930_1	ELDYFAMALEKPQRPFLAILGGAK		670.365	4	42.4682	FALSE	1167.73	548.319	504.338	14808.3
dicLab1_genemodels_DLAgn_00138380_1	TVLIMELINNVAK		729.423	2	44.6214	FALSE	4893.17	6204.56	757.18	48121.6
dicLab1_genemodels_DLAgn_00138380_1	AIAELGIYPAVDPLDSTSR		994.52	2	34.0857	FALSE	0	55405.3	5680.88	104089
dicLab1_genemodels_DLAgn_00138380_1	FLSQPFQVAEVFTGHMGK		675.008	3	36.6807	FALSE	3729.79	1637.63	3097.18	14069
dicLab1_genemodels_DLAgn_00138380_1	KGSITSVQAIYVPADDLTDPAPATTFAHLDATTVLSR		961.501	4	38.2056	FALSE	25402.4	3182.57	1881.84	28666.4
dicLab1_genemodels_DLAgn_00213640_1	KEVDLWFK		532.792	2	17.4791	FALSE	2796.08	2128.66	3.50015e+06	984.543
dicLab1_genemodels_DLAgn_00164530_1	QKYEVTTLR		379.88	3	0	FALSE	56338.1	8515.06	452852	0
dicLab1_genemodels_DLAgn_00164530_1	QLNIDHLNEDKLK		527.286	3	9.28684	FALSE	9162.69	12934.7	188389	12920.7
dicLab1_genemodels_DLAgn_00164530_1	IPDGEKVDFDDIQKK		437.478	4	9.70663	FALSE	2205.18	1739.67	58760.5	1235.4
dicLab1_genemodels_DLAgn_00164530_1	EEEELIALK		537.29	2	15.9743	FALSE	916.792	2601.83	276992	2211.4
dicLab1_genemodels_DLAgn_00164530_1	INELHEWMC[PPa]QLESEKFDHMER		555.852	5	28.0114	FALSE	2350.57	3865.95	1706.03	45268.5
dicLab1_genemodels_DLAgn_00164530_1	DKINELHEWMC[PPa]QLESEK		735.01	3	27.9639	FALSE	1725.3	1207.19	665.584	84231.3
dicLab1_genemodels_DLAgn_00164530_1	KQLNIDHLNEDKLK		427.74	4	4.13315	FALSE	3349.61	2067.59	28731.1	11207.8
dicLab1_genemodels_DLAgn_00164530_1	KQLNIDHLNEDK		489.591	3	1.74789	FALSE	1269.05	561.63	30376.3	30311.3
dicLab1_genemodels_DLAgn_00131990_1	LAMQEFMILPVGASSFK		934.986	2	43.2222	FALSE	5950.91	4979.99	1524.4	29555.9
dicLab1_genemodels_DLAgn_00131990_1	LADLYK		361.708	2	4.35575	FALSE	266514	3268.9	12684.5	5497.46
dicLab1_genemodels_DLAgn_00131990_1	ILENKEALELLK		706.922	2	29.3176	FALSE	36848	3925.4	8215.75	14551.1
dicLab1_genemodels_DLAgn_00157870_1	ISMAGVTSGNVGYLAQGIHAVTK		758.735	3	28.9886	FALSE	342673	2412.51	2157.15	13282.4
dicLab1_genemodels_DLAgn_00157870_1	QLDKEYLPIGGLGEFSK		632.003	3	27.3358	FALSE	239902	297941	13554.3	8527.52
dicLab1_genemodels_DLAgn_00164590_1	SLMLQIAATWIEK		752.416	2	42.2663	FALSE	0	1597.09	0	9.23387e+06
dicLab1_genemodels_DLAgn_00164590_1	KMAALIDKVDEERYDMESK		568.53	4	13.881	FALSE	2185.34	4906.77	13766.2	845.582
dicLab1_genemodels_DLAgn_00164590_1	IKVVDLAGVK		521.337	2	12.4552	FALSE	15234.6	27649.4	106301	3514.39
dicLab1_genemodels_DLAgn_00164590_1	QAYMAENC[PPa]PSPSLSGDQAALMETC[PPa]KK		972.44	3	17.0911	FALSE	1577.48	5989.3	23594.8	10270.8
dicLab1_genemodels_DLAgn_00086170_1	HLEGMSDAAIMELNLPTGIPIVYELDANLKPIKPMAFLGDEETVK		985.51	5	47.8057	FALSE	648.54	808.439	10849.2	66717.3
dicLab1_genemodels_DLAgn_00086170_1	RSFDIPPPPMDKDHPYNK		539.266	4	9.59994	FALSE	20740.6	250563	3940.77	2153.84
dicLab1_genemodels_DLAgn_00144830_1	FAIQDISVEETSAK		769.391	2	22.087	FALSE	20532.8	23900.1	42657.4	1891.45
dicLab1_genemodels_DLAgn_00144830_1	AGTQIENIEEDFR		761.363	2	20.1698	FALSE	5885.23	8810.62	32938.2	7636.11
dicLab1_genemodels_DLAgn_00144830_1	C[PPa]QLEINFNTLQTK		811.914	2	24.0395	FALSE	2202.82	3712.18	7035.74	2952.88
dicLab1_genemodels_DLAgn_00101540_1	EFDDLPLHEQAEAVR		590.288	3	17.2767	FALSE	8686.52	11488.3	69508.8	879.029
dicLab1_genemodels_DLAgn_00101540_1	TVEGDHVDLDAFDISGSK		635.634	3	20.9988	FALSE	8267.83	3792.52	92547.1	18729
dicLab1_genemodels_DLAgn_00101540_1	NVTLEFSR		483.256	2	11.313	FALSE	6547.37	4981.54	135611	2216.59
dicLab1_genemodels_DLAgn_00101540_1	HNEAVPDLR		525.77	2	4.64814	FALSE	2499.36	115248	29902.3	1879.18
dicLab1_genemodels_DLAgn_00101540_1	GAPEGVIDR		457.241	2	4.08302	FALSE	2952.53	4808.89	39370	3411.22
dicLab1_genemodels_DLAgn_00101540_1	NMLFSGTNIAAGK		662.34	2	18.3354	FALSE	21701.7	10911.5	52976.3	8788.5
dicLab1_genemodels_DLAgn_00227020_1	VVRPIYGVELFDGETAR		641.011	3	25.0037	FALSE	1789.65	1831.65	3224.31	903621
dicLab1_genemodels_DLAgn_00227020_1	EAEILKPLSSVEVVEK		590.668	3	23.9422	FALSE	11628	5989.56	7621.45	307642
dicLab1_genemodels_DLAgn_00227020_1	GDNELTPSDKVEINK		553.613	3	6.01803	FALSE	608.882	1131.38	3800.87	76770.7
dicLab1_genemodels_DLAgn_00227020_1	DVDIIEEGGK		537.769	2	8.63055	FALSE	1892.5	756.799	16163.9	229060
dicLab1_genemodels_DLAgn_00227020_1	EEAHFDTEISEDDVAGEWK		736.319	3	19.6929	FALSE	13699.2	2347.28	10431	295556
dicLab1_genemodels_DLAgn_00227020_1	DGGSPILGYLVEAQK		773.909	2	31.2409	FALSE	5355.96	10302	6431.95	193268
dicLab1_genemodels_DLAgn_00227020_1	LQDYTATEKDEVTLDC[PPa]ELSK		791.377	3	16.5407	FALSE	6480.66	5178.42	7410.26	83633.2
dicLab1_genemodels_DLAgn_00227020_1	FTVTGLLPLHDYQYR		608.321	3	30.8664	FALSE	4673.69	1528.07	3546.57	136193
dicLab1_genemodels_DLAgn_00227020_1	IYAVNAAGNSEPAK		702.859	2	4.05025	FALSE	1909.86	3547.25	2145.09	119098
dicLab1_genemodels_DLAgn_00227020_1	VIEIIKDWLVKPLR		574.694	3	33.1492	FALSE	772.166	352.836	613.648	68617.1
dicLab1_genemodels_DLAgn_00227020_1	PIYGVELFDGETAR		783.894	2	27.1669	FALSE	1674.9	3055.82	3259.2	96020.3
dicLab1_genemodels_DLAgn_00065800_1	TLEEVVTR		473.764	2	6.93393	FALSE	111179	141934	2106.17	1191.95
dicLab1_genemodels_DLAgn_00122260_1	PAIGEFILTER		623.346	2	26.696	FALSE	290840	322058	5802.25	28002.2
dicLab1_genemodels_DLAgn_00170000_1	IAETDLSSLTASIR		738.899	2	25.3919	FALSE	2535.3	2049.59	4927.47	153373
dicLab1_genemodels_DLAgn_00170000_1	SPFHITVAPPLDIGK		531.3	3	28.5738	FALSE	1249.19	1776.15	874.985	114217
dicLab1_genemodels_DLAgn_00170000_1	AYGPGLEGGITNK		638.83	2	8.49654	FALSE	656.711	1757.62	486.968	44317.8
dicLab1_genemodels_DLAgn_00170000_1	TGVEVGTPTHFTIYTK		584.305	3	17.2491	FALSE	1166.2	3010.91	3237.62	27240.1
dicLab1_genemodels_DLAgn_00170000_1	LYGPSGTVEPVGVK		701.882	2	12.8228	FALSE	1210.74	4718.34	1388.78	28062.8
dicLab1_genemodels_DLAgn_00170000_1	GVPASLPVEFTIDAR		786.425	2	31.3497	FALSE	8458.48	2274.73	381.275	92904.2
dicLab1_genemodels_DLAgn_00170000_1	DTVDPLFRPVNFLVPFTPQQGEITGEVR		1057.89	3	47.1339	FALSE	1103.97	31575	18872.2	75629.2
dicLab1_genemodels_DLAgn_00230800_1	AGLLGVLEEMR		594.326	2	35.4459	FALSE	3210.61	1405.77	1137.39	81388
dicLab1_genemodels_DLAgn_00230800_1	LQQFFNHTMFVLEQEEYK		777.709	3	31.5944	FALSE	2021.93	2900.02	1307.16	7371.59
dicLab1_genemodels_DLAgn_00096300_1	VEDFDDKASLILQIVELPGPPASVK		894.153	3	44.553	FALSE	31303	1597.49	4321.4	596432
dicLab1_genemodels_DLAgn_00096300_1	INLTIPFTGK		552.327	2	27.8876	FALSE	2724.12	2405.72	855.57	582911
dicLab1_genemodels_DLAgn_00096300_1	PVVTWTK		415.742	2	6.15114	FALSE	24480.7	26263.3	17374.6	158452
dicLab1_genemodels_DLAgn_00096300_1	NDTSVSIIWSQPEIVGH		941.471	2	29.863	FALSE	12832.3	36579.1	15477.8	119489
dicLab1_genemodels_DLAgn_00096300_1	RPGNFDGGVYSC[PPa]K		490.898	3	4.06147	FALSE	3253.24	907.197	55389.3	2474.38
dicLab1_genemodels_DLAgn_00174810_1	IQYSSSMLESLLPGVR		890.469	2	37.0337	FALSE	2388.04	1241.83	3780.59	2346.91
dicLab1_genemodels_DLAgn_00174810_1	YTTSAGEIR		499.251	2	1.09545	FALSE	10047.6	1875.23	8552.05	1882.45
dicLab1_genemodels_DLAgn_00224730_1	AISEELDHALNDMTSM		888.893	2	33.6135	FALSE	10213.1	5257.35	414191	825201
dicLab1_genemodels_DLAgn_00224730_1	AISEELDHALN		606.299	2	13.5974	FALSE	916.699	6640.42	80203.3	596233
dicLab1_genemodels_DLAgn_00224730_1	AISEELDHALNDM		729.332	2	25.5466	FALSE	6920.95	2420.37	1554.6	235441
dicLab1_genemodels_DLAgn_00224730_1	SKQHEDELLQMQK		538.603	3	3.12804	FALSE	999.617	17040.4	2310.93	54913.5
dicLab1_genemodels_DLAgn_00224730_1	QHEDELLQMQK		699.838	2	5.7704	FALSE	2142.05	845.725	3219.9	19748.6
dicLab1_genemodels_DLAgn_00020910_1	LDILDVLDEIK		643.366	2	47.6324	FALSE	4308.91	2661.22	5408.69	57662.5
dicLab1_genemodels_DLAgn_00020910_1	AHLVFDFHQVVDGLQETER		560.783	4	30.9873	FALSE	70914.8	3344.53	32914.8	22453.9
dicLab1_genemodels_DLAgn_00053870_1	VAGHERPISLFK		451.926	3	6.66402	FALSE	55399.7	45525.3	5648.97	1712.61
dicLab1_genemodels_DLAgn_00053870_1	ELHSEVDAVFTYEDHLYMIK		813.723	3	32.6844	FALSE	2958.13	1997.08	3407.16	1372.38
dicLab1_genemodels_DLAgn_00053870_1	KVDAAMC[PPa]NIEGVK		483.579	3	8.30076	FALSE	22253.6	31835.6	12762.8	12570.3
dicLab1_genemodels_DLAgn_00207680_1	NVIVIPK		391.76	2	11.3813	FALSE	484.852	1684.3	58991.4	427.44
dicLab1_genemodels_DLAgn_00207680_1	TILGFNR		410.737	2	12.1066	FALSE	325025	293408	1108.29	1447.34
dicLab1_genemodels_DLAgn_00099060_1	AGDSDGDGMIGADEFAALVK		969.941	2	32.8414	FALSE	16378.4	19153.6	3383.42	4.81716e+06
dicLab1_genemodels_DLAgn_00099060_1	SGFIEEDELKLFLQNFSAGAR		791.069	3	45.6388	FALSE	601.309	25463.5	13694.3	162116
dicLab1_genemodels_DLAgn_00099060_1	AGDSDGDGMIGADEFAALVKG		998.452	2	34.4428	FALSE	54520.3	23463.9	10092.2	148541
dicLab1_genemodels_DLAgn_00099060_1	AFAIIDQDKSGFIEEDELKLFLQNFSAGAR		843.933	4	47.3132	FALSE	11855.6	706.086	481.13	31060.8
dicLab1_genemodels_DLAgn_00049580_1	AGFEDYVEGLR		628.301	2	23.3775	FALSE	36908.7	137689	1829.1	2.71552e+06
dicLab1_genemodels_DLAgn_00200090_1	GTPGGVGGVGEPGR		598.805	2	4.07201	FALSE	14650.3	12899.5	17305.4	13923.9
dicLab1_genemodels_DLAgn_00200090_1	AGEPGAAGLR		449.741	2	0.370569	FALSE	4307.23	21527.9	7262.14	72470.6
dicLab1_genemodels_DLAgn_00134890_1	SYLSEEMLAEFK		723.845	2	29.57	FALSE	0	24978.5	0	7.04699e+06
dicLab1_genemodels_DLAgn_00134890_1	NGDGYIDREEFALIIR		627.655	3	27.6243	FALSE	8606.22	38938.2	100662	1.10521e+06
dicLab1_genemodels_DLAgn_00134890_1	EEFALIIR		495.785	2	23.9281	FALSE	11461.4	1061.63	1300.49	581445
dicLab1_genemodels_DLAgn_00134890_1	NGDGYIDR		455.207	2	1.88776	FALSE	590.422	845.233	19403.2	7556.25
dicLab1_genemodels_DLAgn_00081890_1	AHYMSQPLAYHTPDC[PPa]NC[PPa]QGFIDLPEFPFSLEPR		992.208	4	41.3536	FALSE	2290.81	2811.63	7219.62	66390.3
dicLab1_genemodels_DLAgn_00081890_1	LDAGEIVVGDGGFVFALEK		968.507	2	41.2196	FALSE	3214.19	5240.02	8669.06	161694
dicLab1_genemodels_DLAgn_00081890_1	HTPDC[PPa]NC[PPa]QGFIDLPEFPFSLEPR		935.432	3	42.3358	FALSE	4675.89	779.702	2148.15	36156.4
dicLab1_genemodels_DLAgn_00062250_1	NSLESLAFNMK		627.313	2	23.1183	FALSE	81927.3	9228.57	1093.25	35784.3
dicLab1_genemodels_DLAgn_00200870_1	KIGNMTKPTTIISVEGDK		644.687	3	11.4643	FALSE	2449.15	14324.1	7742.73	2839.53
dicLab1_genemodels_DLAgn_00193180_1	GADPEDVILSAFK		681.351	2	36.0791	FALSE	4080.65	5570.74	960.134	163457
dicLab1_genemodels_DLAgn_00193180_1	EAFTIIDQNR		603.809	2	15.4069	FALSE	3251.66	115519	426084	5931.73
dicLab1_genemodels_DLAgn_00193180_1	EFLQELLTTQC[PPa]DR		833.909	2	29.3479	FALSE	1295.08	2935.09	4897.73	111778
dicLab1_genemodels_DLAgn_00193180_1	LKGADPEDVILSAFK		534.963	3	32.9137	FALSE	1288.28	1245.47	1530.91	85020.7
dicLab1_genemodels_DLAgn_00193180_1	DDLRDVLASMGQLNVK		591.977	3	34.8881	FALSE	1026.67	1747.42	717.954	71091.7
dicLab1_genemodels_DLAgn_00100980_1	STELTGLFLEKPPENVVAVAGSDITFIAK		1016.22	3	45.2866	FALSE	37798.6	6325.73	15962.3	1.87276e+06
dicLab1_genemodels_DLAgn_00100980_1	DKC[PPa]DSSTFEISVEAAHQEEQADILSAFK		793.121	4	32.4467	FALSE	1665.66	1686.46	1140.74	181328
dicLab1_genemodels_DLAgn_00100980_1	ELEVLQDIADLTVR		807.441	2	44.2911	FALSE	6349.35	2746.28	4480.82	268027
dicLab1_genemodels_DLAgn_00100980_1	IAFEYGITDLR		649.343	2	26.1256	FALSE	13466.8	10544.5	1612.6	49454.6
dicLab1_genemodels_DLAgn_00100980_1	SLPAILQQPVTIR		718.435	2	28.7094	FALSE	5315.88	1338.17	5179.59	73142.2
dicLab1_genemodels_DLAgn_00100980_1	VDSSTLTR		439.733	2	0.71135	FALSE	34320.3	7892.16	11550.9	3696.43
dicLab1_genemodels_DLAgn_00130010_1	ELSLFPSLSR		574.819	2	29.9497	FALSE	1356.63	1666.71	844.755	1868.89
dicLab1_genemodels_DLAgn_00130010_1	SINLTALQK		494.295	2	15.3909	FALSE	30916.1	38173.2	622.567	1730.62
dicLab1_genemodels_DLAgn_00130010_1	VGFLPAR		380.229	2	12.8723	FALSE	1389.52	33288.1	483.91	806.527
dicLab1_genemodels_DLAgn_00130010_1	GSLGYGQDNILSLPGNVGSQDVK		1159.58	2	30.4357	FALSE	7526.88	2734.51	2506.57	8680.25
dicLab1_genemodels_DLAgn_00083900_1	GELVPLDTVLDMIK		771.926	2	47.775	FALSE	2027.24	1028.8	6932.37	1.00348e+06
dicLab1_genemodels_DLAgn_00083900_1	VDSELPVDEVFSQVAK		881.449	2	33.2052	FALSE	0	4380.38	24512.7	45122
dicLab1_genemodels_DLAgn_00252870_1	SEIQSALEEAEGTLEHEESK		739.345	3	31.2484	FALSE	2504.2	2989.42	2312.49	58193.1
dicLab1_genemodels_DLAgn_00252870_1	NSYEEALDHLETLKR		606.639	3	18.4603	FALSE	423.379	637.503	19556.5	12863.2
dicLab1_genemodels_DLAgn_00252870_1	VIDSMQSTLDSEVR		790.385	2	15.3163	FALSE	2001.17	9779.79	26146.8	43532.5
dicLab1_genemodels_DLAgn_00252870_1	KKLESDLVQVQGEVEDSVQEAR		622.324	4	20.2857	FALSE	5984.87	920.158	10232	15383.7
dicLab1_genemodels_DLAgn_00252870_1	ELEAEVEGEQR		644.804	2	5.51851	FALSE	3559.58	6267.44	17480.8	2371.48
dicLab1_genemodels_DLAgn_00103290_1	YNVLWIADEVQTGLAR		924.486	2	41.0356	FALSE	11014.9	2723.71	969.957	260760
dicLab1_genemodels_DLAgn_00103290_1	AFYNDVLGAYEEYITR		962.46	2	39.2283	FALSE	6445.41	29099.1	2737.46	268249
dicLab1_genemodels_DLAgn_00103290_1	VLPMNTGVEGGETAC[PPa]K		838.903	2	9.22648	FALSE	6958.75	12766	5181.87	14410.4
dicLab1_genemodels_DLAgn_00175170_1	GDFISTVQLR		568.309	2	21.3277	FALSE	253208	249050	2570.5	1911.87
dicLab1_genemodels_DLAgn_00175170_1	VVVTGAAGQIAYSLLYSIAK		1012.57	2	46.9818	FALSE	2639.08	1348.76	792.39	2237.54
dicLab1_genemodels_DLAgn_00126850_1	ALGVLAQLVWSR		656.89	2	37.1343	FALSE	4299.27	1059.33	378.03	19311.2
dicLab1_genemodels_DLAgn_00126850_1	IVPNVLLEQGK		605.364	2	17.6329	FALSE	97050.5	111816	3829.39	15599.8
dicLab1_genemodels_DLAgn_00126850_1	TNIGQVTVDMVYGGMR		870.924	2	30.0066	FALSE	81259.6	2708.84	536.791	5422.24
dicLab1_genemodels_DLAgn_00177160_1	IGKPAPDFSATAVVGGQFK		630.676	3	20.2133	FALSE	154631	2594.76	13038	54407.4
dicLab1_genemodels_DLAgn_00177160_1	DYGVLKEDDGIAYR		538.598	3	14.5903	FALSE	85595.9	92146.6	8993.98	1149.85
dicLab1_genemodels_DLAgn_00189240_1	IGC[PPa]DEFAAMVNV		670.305	2	32.1994	FALSE	2568.94	1381.87	838.371	133709
dicLab1_genemodels_DLAgn_00189240_1	SGFIEEDELKLFLQNFK		686.358	3	43.9359	FALSE	1541.44	962.876	730.958	73168.2
dicLab1_genemodels_DLAgn_00189240_1	AFFIIDQDKSGFIEEDELK		748.707	3	31.5073	FALSE	6178.88	8998.16	16736.4	41407
dicLab1_genemodels_DLAgn_00189240_1	SAEDVKKAFFIIDQDKSGFIEEDELKLFLQNFK		779.207	5	47.6011	FALSE	48048	23654.7	11920.1	16440.4
dicLab1_genemodels_DLAgn_00157250_1	TIIPPKLPIEIPQPK		562.018	3	31.3654	FALSE	2529.43	1387.02	336.951	402208
dicLab1_genemodels_DLAgn_00157250_1	KLDLSGDVYEK		633.832	2	9.36026	FALSE	5514.43	2838.94	9729.63	1471.07
dicLab1_genemodels_DLAgn_00157250_1	YTMIVQNK		498.763	2	5.60342	FALSE	7570.13	19364.9	5937.8	53858.5
dicLab1_genemodels_DLAgn_00157250_1	YGGESVDIVVSVYR		771.894	2	24.1177	FALSE	2631.04	4477.31	2263.95	177029
dicLab1_genemodels_DLAgn_00155080_1	ILGMTLLQK		508.812	2	24.6385	FALSE	713.679	857.8	2671.52	61183.6
dicLab1_genemodels_DLAgn_00155080_1	FSLFFLGYEDK		683.34	2	39.7221	FALSE	3078.94	2245.73	3864.61	41856.8
dicLab1_genemodels_DLAgn_00155080_1	KATIELTHNWGSESDESQSYHNGNSDPR		790.605	4	8.14522	FALSE	5683.69	5020.36	1828.81	1203.39
dicLab1_genemodels_DLAgn_00040200_1	GVLFAVPGAFTPGC[PPa]SK		811.424	2	31.4411	FALSE	15792.6	6389.38	6385.03	44337.6
dicLab1_genemodels_DLAgn_00103690_1	AVGGSLAQGDVISAIDGVSTEGMTHLEAQNK		1019.17	3	35.0015	FALSE	3431	12853.8	8339.33	200617
dicLab1_genemodels_DLAgn_00103690_1	RPAPVPTATPR		581.838	2	1.24034	FALSE	338.17	3009.2	16067.5	4108.74
dicLab1_genemodels_DLAgn_00164570_1	SLILSIAANWLEQEQK		922.002	2	45.8082	FALSE	9955.35	67754.7	29979.7	1.82321e+06
dicLab1_genemodels_DLAgn_00164570_1	IDEERYDIEAK		460.893	3	3.9596	FALSE	20509.6	4621.86	1553.2	78261
dicLab1_genemodels_DLAgn_00164570_1	LHALIDKIDEERYDIEAK		543.539	4	16.2013	FALSE	1401.81	739.47	13418	11678.4
dicLab1_genemodels_DLAgn_00164570_1	LHALIDKIDEER		484.6	3	11.0076	FALSE	2416.11	11043.6	82851.3	1836.52
dicLab1_genemodels_DLAgn_00245430_1	IDSSDESNIEQEEIKAEVC[PPa]AK		803.376	3	15.3131	FALSE	7296.6	10004	2290.52	3442.01
dicLab1_genemodels_DLAgn_00029710_1	LQEIFEAIAASITK		767.43	2	42.4937	FALSE	1927.69	1317.19	761.311	116516
dicLab1_genemodels_DLAgn_00029710_1	TLMDPIITEYYAK		779.397	2	28.6854	FALSE	32029.9	4584.54	4445.01	118161
dicLab1_genemodels_DLAgn_00029710_1	TALMPIVESVR		608.342	2	23.4666	FALSE	5198.73	5087.25	1141.78	149967
dicLab1_genemodels_DLAgn_00029710_1	DAPSQLAHVR		547.291	2	4.69949	FALSE	5520.48	3647.9	5424.79	344.744
dicLab1_genemodels_DLAgn_00055990_1	LDGAEIHIGNSLLDGGAANPR		697.359	3	24.2206	FALSE	158406	1880.6	768.528	3082.05
dicLab1_genemodels_DLAgn_00055990_1	VDLLEPYIVTSIIITNR		980.062	2	47.3901	FALSE	2048.08	249.995	288.188	6292.37
dicLab1_genemodels_DLAgn_00055990_1	EMNPWWR		509.732	2	19.1817	FALSE	11357.3	187641	4039.96	1441.04
dicLab1_genemodels_DLAgn_00055990_1	SAEQTNPWWR		637.799	2	14.0833	FALSE	157256	149777	4139.17	15074.7
dicLab1_genemodels_DLAgn_00208610_1	LFFSYNDLTEPVIPPSK		984.012	2	36.354	FALSE	3027.53	5923.66	3319.85	8770.38
dicLab1_genemodels_DLAgn_00208610_1	KLLSLDVSHNK		418.579	3	8.24076	FALSE	41668.7	51166.5	4911.64	1384.35
dicLab1_genemodels_DLAgn_00078080_1	QSPIDIVPGQASYDAGLKPLNLK		808.776	3	30.1056	FALSE	481.69	2464.57	566.99	13579.2
dicLab1_genemodels_DLAgn_00103300_1	FSYQNLNEAFR		694.833	2	20.3635	FALSE	79828.7	54289.3	20872.9	18292.3
dicLab1_genemodels_DLAgn_00103300_1	GLRPHLLVYDGLIPEFDSVNK		596.326	4	34.2356	FALSE	8105	934.513	2276.83	3114.03
dicLab1_genemodels_DLAgn_00121980_1	PVDLSQWSGSLALPEVDEKPAQPLTIK		973.522	3	36.4189	FALSE	21147.3	22776	1827.79	29798.9
dicLab1_genemodels_DLAgn_00121980_1	LYEQLAGK		461.256	2	6.43401	FALSE	103125	91710.7	1732.49	876.136
dicLab1_genemodels_DLAgn_00121980_1	EWHHFLVVNMK		480.58	3	17.6066	FALSE	20171.7	40214.3	3609.03	1910.25
dicLab1_genemodels_DLAgn_00199260_1	LNAVIYYDWFVPEGER		985.986	2	40.4299	FALSE	8968.4	2531.38	2509.77	1572.01
dicLab1_genemodels_DLAgn_00205250_1	LNPDIGTDADKEQWK		577.285	3	10.2342	FALSE	68783.7	2189.41	1065.41	1754.9
dicLab1_genemodels_DLAgn_00205250_1	DLC[PPa]DELALVDVMEDR		903.916	2	39.6579	FALSE	6418.26	27861.1	1700.86	1129.81
dicLab1_genemodels_DLAgn_00174950_1	SSVFVQWEAPK		639.33	2	19.54	FALSE	9498.29	1947.5	12897.1	6630.9
dicLab1_genemodels_DLAgn_00061640_1	DFSSVFQFLR		623.317	2	43.238	FALSE	3201.78	1903.68	206.217	42853.1
dicLab1_genemodels_DLAgn_00061640_1	MGAVLMDAPVSGGVGAASSGK		931.461	2	20.1291	FALSE	53255.5	3375.8	1381.55	12794.1
dicLab1_genemodels_DLAgn_00189250_1	IGVDEFAALVK		581.329	2	30.3429	FALSE	536.806	3295.6	1389.32	548727
dicLab1_genemodels_DLAgn_00189250_1	KAFFIIDQDQSGFIEEDELK		791.393	3	31.2564	FALSE	7350.9	3365.62	2743.71	24932.8
dicLab1_genemodels_DLAgn_00189250_1	IGVDEFAALVKA		616.848	2	34.306	FALSE	1096.76	495.408	442.669	1287.08
dicLab1_genemodels_DLAgn_00170350_1	LLPYWESTVVPEIR		851.464	2	36.077	FALSE	8469.81	2700.9	16910.1	2406.38
dicLab1_genemodels_DLAgn_00170350_1	FDLVFTSILSR		649.361	2	41.723	FALSE	1091.68	775.957	409.222	741.664
dicLab1_genemodels_DLAgn_00170350_1	HYGSLIGLNR		565.309	2	9.2984	FALSE	67784.9	69697.9	4859.06	2304.55
dicLab1_genemodels_DLAgn_00088400_1	GVVNILPGSGALVGQR		768.946	2	29.0594	FALSE	11793.6	5100.04	1411.02	3247.2
dicLab1_genemodels_DLAgn_00088400_1	DLGQDALNEYLK		689.846	2	24.8143	FALSE	7174.39	5485.45	1946.88	1393.79
dicLab1_genemodels_DLAgn_00245790_1	HVVFGQVVEGLDVVR		551.642	3	27.3571	FALSE	7751.18	10015.1	8729.18	650396
dicLab1_genemodels_DLAgn_00258620_1	KEDLVFIFWAPDGAPLK		649.352	3	40.0768	FALSE	1851.44	1951.93	1563.48	35964.9
dicLab1_genemodels_DLAgn_00258620_1	AVLFC[PPa]LSDDR		605.3	2	20.4631	FALSE	40726.2	1015.82	22764.7	3373.83
dicLab1_genemodels_DLAgn_00108560_1	GPEVDIEGPK		520.767	2	7.15242	FALSE	17389.1	6833.72	2579.12	1925.86
dicLab1_genemodels_DLAgn_00108560_1	APEIDIEGPDAK		627.814	2	13.3004	FALSE	12818.1	11091.2	22908.5	3325.31
dicLab1_genemodels_DLAgn_00114280_1	LKVDEFVTHTLPFEK		601.661	3	25.8879	FALSE	20796.8	17266.5	249.797	931.813
dicLab1_genemodels_DLAgn_00114280_1	VDEFVTHTLPFEK		521.268	3	20.5708	FALSE	28239.4	22636.7	2557.84	1261.62
dicLab1_genemodels_DLAgn_00094820_1	GAEEMETVIPVDIMR		845.413	2	32.975	FALSE	14526.4	4151.03	4523.87	359094
dicLab1_genemodels_DLAgn_00094820_1	GIGYGSTVTTHPAMK		507.257	3	7.46842	FALSE	71571	45433.2	13146.9	26916
dicLab1_genemodels_DLAgn_00156990_1	DVFISAAER		504.261	2	11.2551	FALSE	37198.2	75382	1765.08	1118.08
dicLab1_genemodels_DLAgn_00156990_1	DVYTGDALR		505.251	2	6.16095	FALSE	47302.8	41766.6	3283.61	2729.97
dicLab1_genemodels_DLAgn_00007110_1	LTDIIVSEVLHGADGTDIR		675.36	3	32.6003	FALSE	1838.28	15613.4	808.117	64107.7
dicLab1_genemodels_DLAgn_00137220_1	ILGNPSADDLANK		664.346	2	10.2474	FALSE	50436.1	82835.3	67621.1	122506
dicLab1_genemodels_DLAgn_00137220_1	RLNFEAFLPMLK		739.913	2	38.1418	FALSE	11232.6	1982.4	1001.17	38735.5
dicLab1_genemodels_DLAgn_00176150_1	LNLYELK		446.761	2	18.0844	FALSE	26259.9	35240.7	2756.38	1150.24
dicLab1_genemodels_DLAgn_00176150_1	FGIQAQMVTTDFQK		807.403	2	23.9201	FALSE	3626.53	1436.45	15916.9	1436.67
dicLab1_genemodels_DLAgn_00016640_1	GIVWGEGTLMEYLENPKK		688.687	3	35.3148	FALSE	4236.61	4716.29	1164.77	40030.4
dicLab1_genemodels_DLAgn_00016640_1	GIVWGEGTLMEYLENPK		968.48	2	40.553	FALSE	14900.8	23567.6	3296.12	139413
dicLab1_genemodels_DLAgn_00079890_1	DLASVQALLR		543.319	2	28.0144	FALSE	2191.8	476.09	693.409	60121.1
dicLab1_genemodels_DLAgn_00079890_1	ALINADELANDVAGAEALLDR		1077.56	2	47.1119	FALSE	1488.89	42422	2221.31	75332.4
dicLab1_genemodels_DLAgn_00079890_1	ESLLELWEVR		637.343	2	36.0713	FALSE	2381.61	1443.61	1020.68	37768.1
dicLab1_genemodels_DLAgn_00079890_1	AALEDSFHLQQFFR		570.286	3	31.21	FALSE	641.949	1475.12	710.938	27261.1
dicLab1_genemodels_DLAgn_00120530_1	C[PPa]GVPIPVPALTVNR		753.927	2	30.5942	FALSE	87702.6	13500.5	2056.84	4805.02
dicLab1_genemodels_DLAgn_00120530_1	RTPFGTYGGVLK		648.359	2	12.9427	FALSE	450.093	13399.1	1087.02	1975.7
dicLab1_genemodels_DLAgn_00120530_1	TPFGTYGGVLK		570.308	2	17.0618	FALSE	30832.6	42136.1	419.985	2729.2
dicLab1_genemodels_DLAgn_00260590_1	ATNFLTSGYQR		629.315	2	10.5158	FALSE	32424.9	87632.2	549.469	3233.37
dicLab1_genemodels_DLAgn_00260590_1	STFGSGAGNTWLTAFVLR		942.984	2	41.98	FALSE	5038.05	5223.98	1836.95	3886.28
dicLab1_genemodels_DLAgn_00213460_1	LTVEDPVTVEYITR		817.935	2	26.5015	FALSE	7365.97	6435.12	721.88	3549.64
dicLab1_genemodels_DLAgn_00148490_1	SMAVVPPISLSTTFK		789.434	2	33.9278	FALSE	2983.33	2441.08	720.234	29127.7
dicLab1_genemodels_DLAgn_00148490_1	YMNGHSDVVMGLVSLNR		631.31	3	23.7207	FALSE	27918.4	27255	11395.3	6339.88
dicLab1_genemodels_DLAgn_00063910_1	YVVESTGVFLSVDK		771.906	2	25.5972	FALSE	83484.7	59914.3	1749.61	5225.88
dicLab1_genemodels_DLAgn_00016290_1	VLVTGAAGQIAYSLLFSIAK		1011.59	2	49.314	FALSE	2623.07	25900.9	17336.1	13422
dicLab1_genemodels_DLAgn_00064900_1	AAYQVAALPR		530.301	2	12.629	FALSE	4603.62	14277.9	36930	29202.5
dicLab1_genemodels_DLAgn_00015560_1	KPIVQLSQAEESDAALLGHLMIVAK		666.122	4	37.3809	FALSE	3964.28	1587.25	619.813	94680.5
dicLab1_genemodels_DLAgn_00115630_1	WATPFDPELTK		652.83	2	24.4431	FALSE	38794.5	651.802	19313.9	30371.9
dicLab1_genemodels_DLAgn_00115630_1	QSYFADGFNVDFTK		819.875	2	28.0212	FALSE	21614.8	6796.99	23066.9	39822
dicLab1_genemodels_DLAgn_00153360_1	SYFSEQDGSDR		645.765	2	3.38571	FALSE	6680.26	4206.38	7913.68	1287
dicLab1_genemodels_DLAgn_00223780_1	THGIC[PPa]VGNPLEVIVR		559.975	3	27.8158	FALSE	5784.59	2079.58	2265.06	17490.6
dicLab1_genemodels_DLAgn_00182730_1	IGIIGGSGLDDPDILEGR		898.973	2	32.8306	FALSE	8030.78	4954.92	1763.84	89749.9
dicLab1_genemodels_DLAgn_00135730_1	SEEELAELFR		611.801	2	25.338	FALSE	16800.2	35771.4	2756.97	84267.5
dicLab1_genemodels_DLAgn_00135730_1	IDYDEFLEFMK		725.334	2	39.8719	FALSE	564.231	687.72	562.309	59786.2
dicLab1_genemodels_DLAgn_00248660_1	LANTGLFNLR		559.819	2	22.5164	FALSE	844.264	14832.6	1375.41	1323.62
dicLab1_genemodels_DLAgn_00248660_1	NGLDPAEEYGR		610.781	2	7.41964	FALSE	17829.5	18787.9	11914.2	2669.65
dicLab1_genemodels_DLAgn_00071260_1	LSALPANVFSHAPLLSLVLK		697.417	3	47.51	FALSE	0	1351.09	1098.26	69465.3
dicLab1_genemodels_DLAgn_00231860_1	GVEDELDKYSESLKDAQEK		728.35	3	18.5014	FALSE	4106.76	1439.47	1970.07	27251.2
dicLab1_genemodels_DLAgn_00044730_1	DKGPIVESYIGFIESYR		658.339	3	37.8621	FALSE	5812.46	3727.82	836.656	1547.12
dicLab1_genemodels_DLAgn_00242100_1	ESIYTIQYNVR		693.357	2	16.3612	FALSE	11239	751.445	46736	5284.38
dicLab1_genemodels_DLAgn_00242100_1	RESIYTIQYNVR		514.607	3	13.8271	FALSE	6990.36	30294	34979.4	2033.81
dicLab1_genemodels_DLAgn_00171690_1	TNAVLVALK		464.795	2	15.6094	FALSE	23429.3	360.293	401.998	360.302
dicLab1_genemodels_DLAgn_00131850_1	LAYWDIR		468.751	2	20.3007	FALSE	42017.1	41023.7	17366.8	5614.44
dicLab1_genemodels_DLAgn_00091450_1	GVNTFSPEGR		532.262	2	4.8865	FALSE	9880.26	126380	753.846	573.539
dicLab1_genemodels_DLAgn_00182500_1	YFPTQALNFAFK		723.874	2	34.2027	FALSE	0	25977.6	556.62	229156
dicLab1_genemodels_DLAgn_00182500_1	DFLAGGVAAAISK		610.338	2	25.4546	FALSE	28825.9	4496.63	5451	275114
dicLab1_genemodels_DLAgn_00182500_1	EQGFISFWR		585.291	2	28.1671	FALSE	1871.58	896.247	1221.95	98050.3
dicLab1_genemodels_DLAgn_00266680_1	MDDLAGGLISLSELHAFK		639.664	3	38.8751	FALSE	759.707	761.514	1549.79	10631.4
dicLab1_genemodels_DLAgn_00067200_1	LYQVEYAFK		580.803	2	17.2181	FALSE	5878.39	20084	32608	3482.93
dicLab1_genemodels_DLAgn_00067200_1	LLDSATVTHLFR		458.258	3	23.7462	FALSE	17183.5	1406.81	582.85	215.827
dicLab1_genemodels_DLAgn_00067200_1	AINQGGLTSVAVR		643.365	2	12.0066	FALSE	19308.1	44679.8	2737.17	4635.72
dicLab1_genemodels_DLAgn_00040050_1	LLEFPLALK		522.329	2	34.2668	FALSE	432.153	315.282	504.047	101927
dicLab1_genemodels_DLAgn_00241630_1	VLVQQLMAR		529.313	2	18.9047	FALSE	7902.27	29939.1	53622.2	1361.99
dicLab1_genemodels_DLAgn_00241630_1	VMTNIGDGYDSNTGIFTAPVK		1100.53	2	26.184	FALSE	3367.64	4966.04	1775.05	30968.5
dicLab1_genemodels_DLAgn_00049730_1	EYQDLLNVK		561.295	2	14.8339	FALSE	176056	124863	36512.4	116162
dicLab1_genemodels_DLAgn_00241400_1	KLEADLIQVQSEVDDTVQEAR		796.075	3	28.2877	FALSE	9977.91	5845.34	12179.7	434824
dicLab1_genemodels_DLAgn_00096370_1	AIIGEAAELEC[PPa]K		659.34	2	13.7317	FALSE	7907.49	3439.4	495.551	95041.3
dicLab1_genemodels_DLAgn_00096370_1	VSSEEC[PPa]EGIWYK		750.837	2	12.0358	FALSE	762.376	2152.14	878.819	2781.6
dicLab1_genemodels_DLAgn_00010830_1	DYGVLLEGPGIALR		736.909	2	33.5752	FALSE	6932.69	3571.16	2848.56	62467.9
dicLab1_genemodels_DLAgn_00010830_1	TGGLGNIHIPLLSDLNK		588	3	36.0171	FALSE	598.798	1305.77	1343.85	14275.3
dicLab1_genemodels_DLAgn_00010830_1	GLFIIDPSGVVR		636.869	2	33.5129	FALSE	25145.2	1644.37	1234.28	46958.4
dicLab1_genemodels_DLAgn_00010830_1	TPAVTQPAPAFK		614.34	2	9.35162	FALSE	4830.03	9934.34	1373.68	187343
dicLab1_genemodels_DLAgn_00266180_1	LIGQIVSSITASLR		729.438	2	40.227	FALSE	3746.53	2668.77	1045.94	20079.3
dicLab1_genemodels_DLAgn_00234390_1	IEIIFPTEYPFKPPK		607.006	3	33.7051	FALSE	895.268	1623.29	720.3	14980.6
dicLab1_genemodels_DLAgn_00202480_1	GVDWILNEIK		593.827	2	32.62	FALSE	3455.22	3885.4	1073.18	7505.98
dicLab1_genemodels_DLAgn_00097780_1	VAVVAGYGDVGK		567.811	2	10.789	FALSE	1.34469e+06	1.30559e+06	38207.8	1677.13
dicLab1_genemodels_DLAgn_00097780_1	IPAINVNDSVTK		635.854	2	14.7465	FALSE	102536	91094.7	381.943	8763.7
dicLab1_genemodels_DLAgn_00097780_1	GVSEETTTGVHNLYK		817.905	2	5.51935	FALSE	16521.1	10525.5	409.404	915.909
dicLab1_genemodels_DLAgn_00075560_1	EVDAVLSYLK		568.814	2	24.9019	FALSE	1583.37	1714.34	501.609	13902.1
dicLab1_genemodels_DLAgn_00075560_1	SPTLFIFGEKDEVIPLDQVSVLEAK		925.5	3	44.5724	FALSE	1747.32	33536.4	5821.5	15666.9
dicLab1_genemodels_DLAgn_00064060_1	GYSFSLTTFSPSGK		739.862	2	27.6278	FALSE	1055.41	3232.9	1525.85	1353.78
dicLab1_genemodels_DLAgn_00064060_1	LVQIEYALAAVAAGAPSVGIK		1021.09	2	44.9445	FALSE	3475.75	1886.49	9684.58	4736.68
dicLab1_genemodels_DLAgn_00034450_1	GWYLSLMAPNTK		690.853	2	29.5664	FALSE	5327.18	7625.02	5110.78	32796.7
dicLab1_genemodels_DLAgn_00029690_1	TLSALGSLAVTK		580.848	2	20.3159	FALSE	31223.9	27716.4	33543.9	258.205
dicLab1_genemodels_DLAgn_00029690_1	DGC[PPa]VLSELINSLYSGDKPVK		736.712	3	42.1237	FALSE	829.488	923.518	1697.74	32765.4
dicLab1_genemodels_DLAgn_00017470_1	GFLFGPLLAQR		609.853	2	36.0693	FALSE	1028.2	652.197	2245.16	115344
dicLab1_genemodels_DLAgn_00007640_1	GWDEGVAQMSVGQLAR		852.412	2	24.7579	FALSE	9037.11	8135.79	2737.23	35406.7
dicLab1_genemodels_DLAgn_00188550_1	NNVYTGVSQIQVR		739.392	2	15.056	FALSE	30107.4	27827.6	2643.46	594.49
dicLab1_genemodels_DLAgn_00204140_1	LFGYEPTILYPK		720.892	2	30.3903	FALSE	34007	2561.95	3845.15	1179.09
dicLab1_genemodels_DLAgn_00220850_1	MLIDGQEYDGVVK		733.863	2	17.6164	FALSE	3183.95	15132.5	19882.5	40961.8
dicLab1_genemodels_DLAgn_00072150_1	IIKDPYYGSDEDFEK		606.953	3	11.4613	FALSE	2488.39	7514.52	10249.9	1585.68
dicLab1_genemodels_DLAgn_00128380_1	IEDLSQQAQLAAAEK		807.92	2	13.9217	FALSE	1405.21	660.796	15982.5	2687.83
dicLab1_genemodels_DLAgn_00047090_1	KLQDIVLK		478.811	2	8.92634	FALSE	435.083	1959.03	4968.05	2400.18
dicLab1_genemodels_DLAgn_00071530_1	AIWNVINWENVTER		872.444	2	36.358	FALSE	16736.1	13596.6	2170.45	51235.1
dicLab1_genemodels_DLAgn_00134670_1	GQDLAQIMAEIR		672.851	2	29.941	FALSE	8103.82	2605.74	6597.39	35537.1
dicLab1_genemodels_DLAgn_00134660_1	LESLTDEINFLR		725.383	2	33.3299	FALSE	23645.4	2543.7	1198.45	121392
dicLab1_genemodels_DLAgn_00134660_1	LALDIEIATYR		639.359	2	29.3292	FALSE	6025.89	1975.68	2765.26	113737
dicLab1_genemodels_DLAgn_00099260_1	MSTLGFNVK		498.763	2	15.2368	FALSE	3608.33	11822.6	1376.24	1683.43
dicLab1_genemodels_DLAgn_00058640_1	WLHVGDQC[PPa]FFLSTDR		632.302	3	27.268	FALSE	39239.9	48196.6	28523.4	11778.9
dicLab1_genemodels_DLAgn_00156830_1	GSDHC[PPa]GIESEIVAGIPK		594.961	3	20.3298	FALSE	6091.61	915.248	12188.5	18399.3
dicLab1_genemodels_DLAgn_00191450_1	NDLQLQVASEGENLSDAEER		1109.02	2	19.153	FALSE	2167.17	199670	131758	51421.5
dicLab1_genemodels_DLAgn_00195790_1	ETDIQYFVNFITK		809.412	2	43.4136	FALSE	10430.6	848.534	2760.58	2959.58
dicLab1_genemodels_DLAgn_00118870_1	GGIAVGDMVLSIDGISTDGMNHLEAQNK		948.128	3	38.6533	FALSE	4204.8	2689.99	1639.28	155512
dicLab1_genemodels_DLAgn_00092930_1	EAINVEQAFQTIAR		795.418	2	30.9696	FALSE	24536.9	7784.34	3498.32	18760.1
dicLab1_genemodels_DLAgn_00092930_1	LVTMQIWDTAGQER		824.412	2	25.0976	FALSE	2381.11	8276.94	5672.44	3590.22
dicLab1_genemodels_DLAgn_00092480_1	TEWSELLADLVK		702.374	2	44.9325	FALSE	21215.8	1144.6	4620.45	10577.3
dicLab1_genemodels_DLAgn_00092480_1	SLVFQPLAELK		622.866	2	31.8626	FALSE	1179.81	451.471	1196.68	26386.9
dicLab1_genemodels_DLAgn_00255230_1	KKYELLVDMEDFEGNK		653.324	3	22.2426	FALSE	1695.97	5592.32	5277.24	22071.8
dicLab1_genemodels_DLAgn_00106170_1	WILHEAYVLSSPDYYSLK		728.705	3	31.3231	FALSE	47239.3	46567.1	17229.8	42675.6
dicLab1_genemodels_DLAgn_00106170_1	TLSAEELPMIFGK		718.379	2	33.2953	FALSE	14075.8	7799.89	1442.38	40401
dicLab1_genemodels_DLAgn_00090420_1	FKPGHLEYIDISGR		544.623	3	15.8057	FALSE	1074.27	1295.42	13254.6	1563.98
dicLab1_genemodels_DLAgn_00087690_1	GGLNAIDAFEVR		631.33	2	24.425	FALSE	3398.49	5751.69	2680.25	40687.7
dicLab1_genemodels_DLAgn_00080910_1	FADENFQLK		556.275	2	12.5647	FALSE	9462.73	14149.4	3367.85	4737.59
dicLab1_genemodels_DLAgn_00071360_1	TFPLDVGSVVGFTGR		776.412	2	36.6036	FALSE	9508.76	5808.78	4699.62	19761
dicLab1_genemodels_DLAgn_00036870_1	GIDLLVIGR		478.3	2	27.8742	FALSE	605.196	432.245	1209.91	41546.5
dicLab1_genemodels_DLAgn_00036870_1	GMSEALQVPSSTVDFVK		897.951	2	28.5574	FALSE	16858	25732.3	16935.5	28735.5
dicLab1_genemodels_DLAgn_00007920_1	SGTIFDNFLIADDVK		827.92	2	38.3261	FALSE	2483.25	3463.22	3082.69	8212.01
dicLab1_genemodels_DLAgn_00007920_1	FDNIGILGLDLWQVK		865.977	2	47.3182	FALSE	810.205	18887.9	8950.37	20344.3
dicLab1_genemodels_DLAgn_00061000_1	TGYELELTYR		622.812	2	18.0941	FALSE	10336.1	7459.43	874.886	5524.12
dicLab1_genemodels_DLAgn_00015830_1	LVPSLGGQVGGQIITVGGHFVSK		750.758	3	31.2357	FALSE	8082.04	4381.78	4489.36	40638.6
dicLab1_genemodels_DLAgn_00044190_1	PGPNIYELR		529.785	2	12.6175	FALSE	34590.2	34519.8	60650.2	3993.73
dicLab1_genemodels_DLAgn_00101630_1	ESTTVYELK		535.274	2	6.96672	FALSE	1986.02	3244.4	24225.3	2622.16
dicLab1_genemodels_DLAgn_00248260_1	GSLIIYLDK		511.3	2	23.9076	FALSE	2880.84	2069.7	3493.38	1391.61
dicLab1_genemodels_DLAgn_00199270_1	LAAYYNSLK		521.782	2	9.62159	FALSE	43789.7	37971	6710.75	19636.2
dicLab1_genemodels_DLAgn_00182900_1	LGAGYPMGPLELADFVGLDTAK		1118.07	2	47.7831	FALSE	2466.75	334.56	504.268	43593.3
dicLab1_genemodels_DLAgn_00184860_1	FEVPISVPTTTK		659.866	2	24.3149	FALSE	6295.57	2349.6	609.724	55590.5
dicLab1_genemodels_DLAgn_00210290_1	GTPLDITLPFDLSR		772.92	2	40.6425	FALSE	8284.54	16000.7	2615.23	1489
dicLab1_genemodels_DLAgn_00210290_1	FSTLTLDTK		513.279	2	14.4825	FALSE	20295.2	23686.3	823.026	2147.83
dicLab1_genemodels_DLAgn_00227030_1	GQGDFVEIGPIK		630.335	2	20.4298	FALSE	17854.6	13419.2	8030.51	86592.4
dicLab1_genemodels_DLAgn_00194130_1	LSSADIETYLLEK		741.39	2	29.455	FALSE	3912.47	3096.65	2677.85	20309.9
dicLab1_genemodels_DLAgn_00146040_1	LALFQILTASK		602.869	2	37.1562	FALSE	2102	1746.79	313.766	41118.5
dicLab1_genemodels_DLAgn_00146040_1	SPLSVSIAK		451.271	2	12.1559	FALSE	6521.48	908.615	38881.6	3278.72
dicLab1_genemodels_DLAgn_00054080_1	FTSVVDLPAIVLSK		744.937	2	41.1423	FALSE	1409.5	1117.26	893.956	954.297
dicLab1_genemodels_DLAgn_00220860_1	DGEEFLWPVLR		680.848	2	37.8481	FALSE	1043.04	1932.87	1070.73	53886.7
dicLab1_genemodels_DLAgn_00209710_1	MFYSQVSSPLLR		714.371	2	26.7962	FALSE	4115.06	3836.8	918.482	6580.92
dicLab1_genemodels_DLAgn_00262880_1	QLVYPTAWVNFPPVLDSVQFHR		871.792	3	46.4095	FALSE	23471.5	1445.47	48615.4	1803.17
dicLab1_genemodels_DLAgn_00134720_1	VLDLDLFR		495.785	2	32.1498	FALSE	42363.4	340.498	1168.55	334.226
dicLab1_genemodels_DLAgn_00034470_1	ATC[PPa]ISPGVVETEFGPR		867.43	2	22.4112	FALSE	5615.16	1303.62	12518.9	34639.5
dicLab1_genemodels_DLAgn_00144440_1	VFEFSGANTNTLLEK		835.425	2	24.5908	FALSE	6220.5	3662.19	20407.6	32102
dicLab1_genemodels_DLAgn_00091320_1	AAAQEAAEAAFSR		646.815	2	9.68693	FALSE	4915.95	6902.13	8730.95	4767.11
dicLab1_genemodels_DLAgn_00012810_1	ELLPVLISAIK		598.387	2	38.9122	FALSE	288.155	330.801	580.276	37420.7
dicLab1_genemodels_DLAgn_00251790_1	LQSEVEDLMIDVER		838.414	2	30.2186	FALSE	9037.9	11669.1	1904.13	226114
dicLab1_genemodels_DLAgn_00214870_1	YGTESGDFTVSVFIPEEAGGK		1095.52	2	32.8415	FALSE	18038	8896.28	13611.7	63590.4
dicLab1_genemodels_DLAgn_00260910_1	AVFVDLEPTVIDEVR		851.457	2	34.9041	FALSE	6744.16	6591.4	4862.29	25499.8
dicLab1_genemodels_DLAgn_00162040_1	DLVELQSLIDAHFEC[PPa]R		653.66	3	38.6334	FALSE	3733.07	569.7	1008.51	33243.7
dicLab1_genemodels_DLAgn_00207560_1	DLTELQSLIEAHFIQR		638.342	3	42.8674	FALSE	336.957	321.778	1008.65	59784.7
dicLab1_genemodels_DLAgn_00081090_1	IELIFPAEYPFKPPK		597.003	3	34.3218	FALSE	716.832	2839.3	439.692	13517.5
dicLab1_genemodels_DLAgn_00255590_1	GPIIMELQTYR		660.853	2	24.5931	FALSE	15314.9	2370.61	6369.96	31965.4
dicLab1_genemodels_DLAgn_00242140_1	VTEHDGGHLPFEVEIGSLIR		552.038	4	32.7824	FALSE	533.264	320.784	1276.89	16920.3
dicLab1_genemodels_DLAgn_00080660_1	VVLVAQAGVVK		541.85	2	14.0115	FALSE	4289.85	42894.9	11880.6	1922.3
dicLab1_genemodels_DLAgn_00244190_1	SYSTQVVAGTNYFIK		839.428	2	21.8843	FALSE	8215.08	11660.1	17626.7	29900.4
dicLab1_genemodels_DLAgn_00233330_1	INVNEIFYDLVR		747.901	2	44.3405	FALSE	15602.1	2289.13	5921.86	108656
dicLab1_genemodels_DLAgn_00173470_1	NRLYPIAQPTPPQR		825.957	2	30.0159	FALSE	214755	4768.69	4583.12	4386.44
dicLab1_genemodels_DLAgn_00164640_1	RPFTQNLGLDSVGIELDNR		715.375	3	26.783	FALSE	42368.7	39654	1814.14	5980.09
dicLab1_genemodels_DLAgn_00143460_1	VHLVGIDIFSGK		642.869	2	26.737	FALSE	4838.47	3095.57	4907.39	50090.7
dicLab1_genemodels_DLAgn_00140160_1	INLSLLGRPELGITFTK		624.703	3	34.965	FALSE	578.063	705.983	1008.62	53887.4
dicLab1_genemodels_DLAgn_00114500_1	APPVAVSPLIK		546.345	2	18.3919	FALSE	14950	16013.2	24273.5	3775.3
dicLab1_genemodels_DLAgn_00111890_1	EDNAVYAFLGLTAPPGSK		925.47	2	38.191	FALSE	19379.3	48686.1	2826.26	1627.71
dicLab1_genemodels_DLAgn_00109000_1	SDVPAALLSEATEELAK		872.454	2	39.015	FALSE	13730.4	2147.21	2585.55	54931.2
dicLab1_genemodels_DLAgn_00108400_1	IPGSVNIPLDTVEAALK		868.993	2	38.8279	FALSE	5999.01	9741.9	2743.97	5769.94
dicLab1_genemodels_DLAgn_00106160_1	ENDFQALYLFGK		722.859	2	32.3958	FALSE	4080.84	4122.23	5807.14	35636.5
dicLab1_genemodels_DLAgn_00102960_1	INLEGNSLTEIPVEK		828.446	2	23.6827	FALSE	2652.32	1814.22	2313.35	15739.3
dicLab1_genemodels_DLAgn_00102070_1	KDPEGLFLLDNIK		501.28	3	28.0604	FALSE	4530.53	1143.71	1606.5	44842.2
dicLab1_genemodels_DLAgn_00088330_1	VAAQVGHAAVGLYQALQEK		651.69	3	21.9216	FALSE	73617.4	53175.1	8232.87	44711.9
dicLab1_genemodels_DLAgn_00082310_1	GYTIWQEVFDNGVK		828.407	2	35.7165	FALSE	1119.13	4571.52	7821.76	16164.9
dicLab1_genemodels_DLAgn_00070380_1	DFLSVLADVTR		618.335	2	43.0476	FALSE	2004.01	394.882	720.572	41170.4
dicLab1_genemodels_DLAgn_00064020_1	LGANSLLDLVVFGR		737.425	2	46.6982	FALSE	4082.66	4866.56	6285.21	6510.77
dicLab1_genemodels_DLAgn_00063750_1	VAVLGASGGIGQPLSLLLK		897.048	2	43.6385	FALSE	3518.03	1761.32	2569.98	50966.4
dicLab1_genemodels_DLAgn_00034200_1	FKLEYAQELQDVFTK		620.324	3	32.2369	FALSE	6065.16	6713.19	273.406	11855.8
dicLab1_genemodels_DLAgn_00012900_1	GIPSVLSPELLYALAK		835.99	2	47.1668	FALSE	13208.6	1030.33	997.068	27293.5
dicLab1_genemodels_DLAgn_00011700_1	GSNDMYLSQVAQVVK		819.911	2	26.4536	FALSE	10980.9	611.557	2096.95	3929.9
dicLab1_genemodels_DLAgn_00010640_1	YLLLEELLTK		617.868	2	40.858	FALSE	344.822	590.766	442.159	26292.9
dicLab1_genemodels_DLAgn_00008550_1	YFYSSAEQVVSGMK		798.374	2	22.3823	FALSE	3832.56	1599.94	1639.47	12955.4
dicLab1_genemodels_DLAgn_00047670_1	VSVVQYSR		469.259	2	3.50532	FALSE	3960.73	1377.72	1050.53	150593
dicLab1_genemodels_DLAgn_00122100_1	FYFENLLAK		572.805	2	30.4497	FALSE	2403.75	1055.81	6391	71243.1
dicLab1_genemodels_DLAgn_00240590_1	VVSLDTK		381.224	2	2.91648	FALSE	19398.7	13622.6	3677.51	8687.22

## Sheet: FDR
Protein	Peptide	Label	Precursor MZ	Precursor Charge	RT	Decoy	S170902_C1	S170902_C11	S170902_HP1	S170902_HP67	FDR
dicLab1_genemodels_DLAgn_00219760_1	GNPTVEVDLWTAK		715.37	2	22.2868	FALSE	0	0	0	0	4
dicLab1_genemodels_DLAgn_00219760_1	AAVPSGASTGVHEALELR		588.979	3	14.5765	FALSE	0	0	0	0	4
dicLab1_genemodels_DLAgn_00219760_1	DVILPVPAFNVINGGSHAGNK		707.048	3	34.7082	FALSE	0	0	0	0	4
dicLab1_genemodels_DLAgn_00219760_1	FMLELDGTENK		648.811	2	19.9418	FALSE	0	0	0	0	4
dicLab1_genemodels_DLAgn_00219760_1	NFSVVEQEK		540.272	2	5.17179	FALSE	0	0	0	0	4
dicLab1_genemodels_DLAgn_00219760_1	LGDLYR		368.703	2	4.28955	FALSE	0	0	0	0	4
dicLab1_genemodels_DLAgn_00219760_1	ILENNEALELLK		699.896	2	26.0725	FALSE	0	0	0	0	4
dicLab1_genemodels_DLAgn_00219760_1	SGKYDLDFK		536.769	2	6.13471	FALSE	0	0	0	0	4
dicLab1_genemodels_DLAgn_00219760_1	LAMQEFMILPVGAANFHEAMR		792.727	3	40.38	FALSE	0	0	0	0	4
dicLab1_genemodels_DLAgn_00219760_1	HIADLAGHKDVILPVPAFNVINGGSHAGNK		613.132	5	26.943	FALSE	0	0	0	0	4
dicLab1_genemodels_DLAgn_00219760_1	IDKFMLELDGTENK		551.612	3	18.9145	FALSE	0	0	0	0	4
dicLab1_genemodels_DLAgn_00219760_1	IEEELGSK		452.735	2	0.818227	FALSE	0	0	0	0	4
dicLab1_genemodels_DLAgn_00101310_1	LAIIENANVLAR		648.885	2	23.1846	FALSE	0	0	0	0	4
dicLab1_genemodels_DLAgn_00101310_1	GILAADESTGSVAK		659.846	2	7.45251	FALSE	0	0	0	0	4
dicLab1_genemodels_DLAgn_00101310_1	PHAYPFLTPEQK		476.582	3	10.3986	FALSE	0	0	0	0	4
dicLab1_genemodels_DLAgn_00101310_1	YSNQEIAMSTVTALR		842.422	2	21.2591	FALSE	0	0	0	0	4
dicLab1_genemodels_DLAgn_00101310_1	QLLFTADDR		539.78	2	13.2745	FALSE	0	0	0	0	4
dicLab1_genemodels_DLAgn_00101310_1	FQSINAENTEENRR		569.94	3	1.00136	FALSE	0	0	0	0	4
dicLab1_genemodels_DLAgn_00101310_1	GVVPLAGTNGETTTQGLDGLYER		1174.59	2	26.3285	FALSE	0	0	0	0	4
dicLab1_genemodels_DLAgn_00101310_1	YVSAGSSAAGGESLFVANHAY		1029.48	2	20.2352	FALSE	0	0	0	0	4
dicLab1_genemodels_DLAgn_00101310_1	AC[PPa]QEEFIK		519.75	2	4.40505	FALSE	0	0	0	0	4
dicLab1_genemodels_DLAgn_00101310_1	IKPC[PPa]IGGVILFHETMYQK		537.789	4	24.0037	FALSE	0	0	0	0	4
dicLab1_genemodels_DLAgn_00101310_1	ALANNLAC[PPa]QGK		587.306	2	2.52215	FALSE	0	0	0	0	4
dicLab1_genemodels_DLAgn_00101310_1	ALQASALK		401.245	2	2.17009	FALSE	0	0	0	0	4
sp|P0AEY0|MALE_ECO57	LIAYPIAVEALSLIYNK		946.051	2	47.9162	FALSE	0	0	0	0	4
sp|P0AEY0|MALE_ECO57	VNYGVTVLPTFK		669.377	2	26.2752	FALSE	0	0	0	0	4
sp|P0AEY0|MALE_ECO57	LYPFTWDAVR		634.327	2	28.7148	FALSE	0	0	0	0	4
sp|P0AEY0|MALE_ECO57	GQPSKPFVGVLSAGINAASPNK		713.723	3	22.5734	FALSE	0	0	0	0	4
sp|P0AEY0|MALE_ECO57	FGGYAQSGLLAEITPDK		883.952	2	28.941	FALSE	0	0	0	0	4
sp|P0AEY0|MALE_ECO57	EFLENYLLTDEGLEAVNK		1049.02	2	35.2104	FALSE	0	0	0	0	4
sp|P0AEY0|MALE_ECO57	LVIWINGDK		529.306	2	20.6145	FALSE	0	0	0	0	4
sp|P0AEY0|MALE_ECO57	TWEEIPALDK		601.309	2	19.8934	FALSE	0	0	0	0	4
sp|P0AEY0|MALE_ECO57	DKPLGAVALK		506.314	2	6.1319	FALSE	0	0	0	0	4
sp|P0AEY0|MALE_ECO57	SYEEELAKDPR		446.217	3	3.24081	FALSE	0	0	0	0	4
sp|P0AEY0|MALE_ECO57	HMNADTDYSIAEAAFNK		633.284	3	16.391	FALSE	0	0	0	0	4
dicLab1_genemodels_DLAgn_00042440_1	WPVDLFAHLLPR		488.61	3	42.276	FALSE	0	0	0.0031348	0	4
dicLab1_genemodels_DLAgn_00042440_1	QAIDQIAGGFFSPK		739.886	2	27.8899	FALSE	0	0	0	0	4
dicLab1_genemodels_DLAgn_00042440_1	VFADYEDYMK		640.779	2	17.6776	FALSE	0	0	0	0	4
dicLab1_genemodels_DLAgn_00042440_1	LKQEYFVVSATLQDIIR		675.046	3	37.3483	FALSE	0	0	0	0	4
dicLab1_genemodels_DLAgn_00042440_1	KYVNDEAFIR		627.828	2	9.36188	FALSE	0	0	0	0	4
dicLab1_genemodels_DLAgn_00036360_1	FEEILNR		460.745	2	8.3596	FALSE	0	0	0	0	4
dicLab1_genemodels_DLAgn_00036360_1	FSVDEEFPDLSLHNNHMAK		558.261	4	22.8206	FALSE	0	0	0	0	4
dicLab1_genemodels_DLAgn_00036360_1	IEEIFKK		453.768	2	3.88365	FALSE	0	0	0	0	4
dicLab1_genemodels_DLAgn_00036360_1	IEEIFK		389.721	2	9.00374	FALSE	0	0	0	0	4
dicLab1_genemodels_DLAgn_00036360_1	DWPDGR		373.167	2	2.00798	FALSE	0	0	0	0	4
dicLab1_genemodels_DLAgn_00036360_1	LEKGESIDGMIPAQK		539.284	3	10.5405	FALSE	0	0	0	0	4
dicLab1_genemodels_DLAgn_00169670_1	VNFALEVGK		488.777	2	15.695	FALSE	0	0	0	0	4
dicLab1_genemodels_DLAgn_00169670_1	GDLGIEIPTEK		586.314	2	18.5339	FALSE	0	0	0	0	4
dicLab1_genemodels_DLAgn_00169670_1	VVQTGSHIYIDDGLISLK		653.358	3	25.7267	FALSE	0	0	0	0	4
dicLab1_genemodels_DLAgn_00169670_1	KGVNLPGAAVDLPAVSEK		589	3	21.1949	FALSE	0	0	0	0	4
dicLab1_genemodels_DLAgn_00169670_1	DATESFTPGTVEYRPVAIALDTK		827.755	3	28.2069	FALSE	0	0	0	0	4
dicLab1_genemodels_DLAgn_00169670_1	GDYPLEAVR		510.261	2	9.77041	FALSE	0	0	0	0	4
dicLab1_genemodels_DLAgn_00169670_1	SGDVAIVVTGWRPGSGYTNTMR		775.387	3	23.6943	FALSE	0	0	0	0	4
dicLab1_genemodels_DLAgn_00169670_1	LTFDDQYMEK		645.29	2	13.5474	FALSE	0	0	0	0	4
dicLab1_genemodels_DLAgn_00169670_1	GVNLPGAAVDLPAVSEK		818.949	2	26.0531	FALSE	0	0	0	0	4
dicLab1_genemodels_DLAgn_00169670_1	RFDEILEASDGIMVAR		607.977	3	27.4379	FALSE	0	0	0	0	4
dicLab1_genemodels_DLAgn_00169670_1	NTGIVC[PPa]TIGPASR		680.356	2	9.96997	FALSE	0	0	0	0	4
dicLab1_genemodels_DLAgn_00169670_1	IGKPIIC[PPa]ATQMLESMTK		645.675	3	32.7571	FALSE	0	0	0	0	4
dicLab1_genemodels_DLAgn_00169670_1	GSGTAEVELK		495.759	2	2.50169	FALSE	0	0	0	0	4
dicLab1_genemodels_DLAgn_00227010_1	LDNSDKYNISTVGDR		566.276	3	5.46966	FALSE	0.00835655	0	0	0	4
dicLab1_genemodels_DLAgn_00227010_1	EGAEIQSSADFR		655.305	2	5.87158	FALSE	0	0	0	0	4
dicLab1_genemodels_DLAgn_00058740_1	TNVSEAVANSVR		623.823	2	8.53376	FALSE	0	0	0	0	4
dicLab1_genemodels_DLAgn_00058740_1	FGVAAQNC[PPa]YK		586.282	2	4.69941	FALSE	0	0	0	0	4
dicLab1_genemodels_DLAgn_00058740_1	DC[PPa]GVNWVILGHSER		552.603	3	20.5589	FALSE	0	0	0	0	4
dicLab1_genemodels_DLAgn_00058740_1	VVFAQTK		396.734	2	1.87884	FALSE	0	0	0	0	4
dicLab1_genemodels_DLAgn_00058740_1	RHVFGESDELIGQK		538.946	3	8.52793	FALSE	0	0	0	0	4
dicLab1_genemodels_DLAgn_00058740_1	TAHALENGLGVIAC[PPa]		720.369	2	18.6689	FALSE	0	0	0	0	4
dicLab1_genemodels_DLAgn_00058740_1	TAHALENGLGVIA		633.346	2	18.5977	FALSE	0	0	0	0	4
dicLab1_genemodels_DLAgn_00059000_1	VPTPNVSVVDLTVR		748.428	2	26.2843	FALSE	0	0	0	0	4
dicLab1_genemodels_DLAgn_00059000_1	LVTWYDNEFAYSNR		889.413	2	23.6976	FALSE	0	0	0	0	4
dicLab1_genemodels_DLAgn_00059000_1	GASQNIIPASTGAAK		693.373	2	6.12202	FALSE	0	0	0	0	4
dicLab1_genemodels_DLAgn_00059000_1	VVISAPSADAPMFVMGVNHEK		733.703	3	27.2222	FALSE	0	0	0	0	4
dicLab1_genemodels_DLAgn_00059000_1	RVVISAPSADAPMFVMGVNHEK		589.554	4	23.4554	FALSE	0	0	0	0	4
dicLab1_genemodels_DLAgn_00059000_1	ISVFHER		444.24	2	2.89732	FALSE	0	0	0	0	4
dicLab1_genemodels_DLAgn_00059000_1	VSVVDLTVR		494.295	2	17.0685	FALSE	0	0	0	0	4
dicLab1_genemodels_DLAgn_00059000_1	KVEIVAIND		500.787	2	12.0031	FALSE	0	0	0	0	4
dicLab1_genemodels_DLAgn_00146590_1	YDYEEVDSDAANK		759.815	2	4.50219	FALSE	0	0	0	0	4
dicLab1_genemodels_DLAgn_00166080_1	LVVDGAYEVIK		603.342	2	19.4136	FALSE	0	0	0	0	4
dicLab1_genemodels_DLAgn_00166080_1	IVADKDYSVTANSK		504.263	3	1.6035	FALSE	0	0	0	0	4
dicLab1_genemodels_DLAgn_00166080_1	GEAMDLQHGSLFLK		515.929	3	19.7477	FALSE	0	0	0	0	4
dicLab1_genemodels_DLAgn_00166080_1	MGAEGDAENWK		604.256	2	3.67848	FALSE	0	0	0	0	4
dicLab1_genemodels_DLAgn_00166080_1	VTVVGVGMVGMASAVSILLK		966.057	2	49.28	FALSE	0	0	0	0	4
dicLab1_genemodels_DLAgn_00166080_1	NKVTVVGVGMVGMASAVSILLK		725.086	3	47.4944	FALSE	0	0	0	0	4
dicLab1_genemodels_DLAgn_00047080_1	ILTKPQSVTVAEGETAR		600.667	3	6.66593	FALSE	0	0	0	0	4
dicLab1_genemodels_DLAgn_00047080_1	SPEPSVTSPSPSLK		706.867	2	8.02107	FALSE	0	0	0	0	4
dicLab1_genemodels_DLAgn_00141100_1	NNIVNTMR		481.248	2	5.06298	FALSE	0	0	0	0	4
dicLab1_genemodels_DLAgn_00005730_1	YYGYAGAFR		534.251	2	10.0633	FALSE	0	0	0	0	4
dicLab1_genemodels_DLAgn_00005730_1	C[PPa]ANPGEASSYYAVAVVK		900.435	2	16.622	FALSE	0	0	0	0	4
dicLab1_genemodels_DLAgn_00168130_1	ATDAEGDVASLNR		659.815	2	4.2767	FALSE	0	0	0	0	4
dicLab1_genemodels_DLAgn_00168130_1	KATDAEGDVASLNR		482.911	3	3.79988	FALSE	0	0	0	0	4
dicLab1_genemodels_DLAgn_00155520_1	VFQGNRPTNSIIFK		540.967	3	11.8635	FALSE	0	0	0	0	4
dicLab1_genemodels_DLAgn_00155520_1	NLITDEVMK		531.779	2	16.7618	FALSE	0	0	0	0	4
dicLab1_genemodels_DLAgn_00155520_1	TEDGDILLDYSK		684.83	2	17.5948	FALSE	0	0	0	0	4
dicLab1_genemodels_DLAgn_00155520_1	LLSGGHWMDNHFR		393.19	4	11.7244	FALSE	0	0	0	0	4
dicLab1_genemodels_DLAgn_00095810_1	LQGPATASEVHQVLK		526.626	3	10.2149	FALSE	0	0	0	0	4
dicLab1_genemodels_DLAgn_00095810_1	ELMQTTNFR		570.279	2	8.71869	FALSE	0	0	0	0	4
dicLab1_genemodels_DLAgn_00095810_1	KLTEIINTDHENVK		551.965	3	5.26015	FALSE	0	0	0	0	4
dicLab1_genemodels_DLAgn_00095810_1	DAVGMSLIK		467.257	2	15.9489	FALSE	0	0	0	0	4
dicLab1_genemodels_DLAgn_00095810_1	GVDAGPEGLK		471.748	2	3.09031	FALSE	0	0	0	0	4
dicLab1_genemodels_DLAgn_00095810_1	FC[PPa]ETTIGC[PPa]K		572.262	2	4.12663	FALSE	0	0	0	0	4
dicLab1_genemodels_DLAgn_00038950_1	LGSSEVDQVQLVVDGVK		886.475	2	25.9271	FALSE	0	0	0	0	4
dicLab1_genemodels_DLAgn_00038950_1	VEEEFPNLSK		596.298	2	11.4588	FALSE	0	0	0	0	4
dicLab1_genemodels_DLAgn_00038950_1	IEAIFK		360.718	2	9.62264	FALSE	0	0	0	0	4
dicLab1_genemodels_DLAgn_00038950_1	VISMQQGGNMR		610.797	2	3.51795	FALSE	0	0	0	0	4
dicLab1_genemodels_DLAgn_00038950_1	LNYKVEEEFPNLSK		570.63	3	17.8405	FALSE	0	0	0	0	4
dicLab1_genemodels_DLAgn_00038950_1	IEAIFKK		424.766	2	3.71495	FALSE	0	0	0	0	4
dicLab1_genemodels_DLAgn_00038950_1	GKYYPLK		434.75	2	1.33778	FALSE	0	0	0	0	4
dicLab1_genemodels_DLAgn_00196080_1	GPAGALGIR		406.243	2	5.98577	FALSE	0	0	0	0	4
dicLab1_genemodels_DLAgn_00196080_1	NGDRGETGPAGPAGPAGPAGPR		653.652	3	1.85999	FALSE	0	0	0	0	4
dicLab1_genemodels_DLAgn_00196080_1	GEPGAAGPVGPSGAR		640.323	2	1.01458	FALSE	0	0	0	0	4
dicLab1_genemodels_DLAgn_00138560_1	ILYVDLTATPR		631.361	2	22.8668	FALSE	0	0	0	0	4
dicLab1_genemodels_DLAgn_00138560_1	GHDVHLYDITTK		466.905	3	5.8688	FALSE	0	0	0	0	4
dicLab1_genemodels_DLAgn_00138560_1	DGLHAFPITR		563.804	2	12.6905	FALSE	0	0	0	0	4
dicLab1_genemodels_DLAgn_00138560_1	TWSHLPVC[PPa]TSALR		514.601	3	16.2519	FALSE	0	0	0	0	4
dicLab1_genemodels_DLAgn_00138560_1	ELDDIHNIGHVDAAFR		456.227	4	17.3403	FALSE	0	0	0	0	4
dicLab1_genemodels_DLAgn_00138560_1	VDAAFVC[PPa]PDDNTVHIIQGQR		757.039	3	20.2894	FALSE	0	0	0	0	4
dicLab1_genemodels_DLAgn_00138560_1	AAAHYTLIEGYPK		478.586	3	10.7745	FALSE	0	0	0	0	4
dicLab1_genemodels_DLAgn_00138560_1	EVTNGVDAVFSYTDK		822.891	2	21.5532	FALSE	0	0	0	0	4
dicLab1_genemodels_DLAgn_00138560_1	GTTFFFK		424.221	2	17.2311	FALSE	0	0	0	0	4
dicLab1_genemodels_DLAgn_00138560_1	QIQDDFPGVPTHLDSAVEC[PPa]PK		789.714	3	23.6668	FALSE	0	0	0	0	4
dicLab1_genemodels_DLAgn_00138560_1	C[PPa]EGIEFDAITPDEK		819.372	2	20.0992	FALSE	0	0	0	0	4
dicLab1_genemodels_DLAgn_00138560_1	GEC[PPa]MADSVLFFK		709.328	2	28.3381	FALSE	0	0	0	0	4
dicLab1_genemodels_DLAgn_00138560_1	GPQYYHYESPMILAMGR		671.65	3	24.0626	FALSE	0	0	0	0	4
sp|P42212|GFP_AEQVI	GEELFTGVVPILVELDGDVNGHK		813.092	3	47.5082	FALSE	0	0	0	0	4
sp|P42212|GFP_AEQVI	FEGDTLVNR		525.764	2	6.23733	FALSE	0	0	0	0	4
sp|P42212|GFP_AEQVI	LEYNYNSHNVYIMADK		658.64	3	14.4032	FALSE	0	0	0	0	4
sp|P42212|GFP_AEQVI	SAMPEGYVQER		633.793	2	5.25933	FALSE	0	0	0	0	4
sp|P42212|GFP_AEQVI	GIDFKEDGNILGHK		514.935	3	12.2493	FALSE	0	0	0	0	4
sp|P42212|GFP_AEQVI	AEVKFEGDTLVNR		493.26	3	9.62372	FALSE	0	0	0	0	4
sp|P42212|GFP_AEQVI	QHDFFK		411.201	2	1.66453	FALSE	0	0	0	0	4
sp|P42212|GFP_AEQVI	TIFFKDDGNYK		449.891	3	9.2943	FALSE	0	0	0	0	4
sp|P42212|GFP_AEQVI	GPVLLPDNHYLSTQSALSK		680.697	3	21.2213	FALSE	0	0	0	0	4
sp|P42212|GFP_AEQVI	LEYNYNSHNVY		708.315	2	9.16693	FALSE	0	0	0	0	4
sp|P42212|GFP_AEQVI	HNIEDGSVQLADHYQQNTPIGD		817.711	3	14.9884	FALSE	0	0	0	0	4
dicLab1_genemodels_DLAgn_00175090_1	DIRPYHYWDAANR		559.602	3	9.15405	FALSE	0	0	0.009375	0	4
dicLab1_genemodels_DLAgn_00175090_1	VGNLTVVAQDGENLAR		828.439	2	18.4259	FALSE	0	0	0	0	4
dicLab1_genemodels_DLAgn_00175090_1	VNLGVGAYR		474.767	2	8.77434	FALSE	0	0	0	0	4
dicLab1_genemodels_DLAgn_00175090_1	IGAEFLR		403.232	2	11.5884	FALSE	0	0	0	0	4
dicLab1_genemodels_DLAgn_00175090_1	VALGDDSPAIK		543.295	2	7.5298	FALSE	0	0	0	0	4
dicLab1_genemodels_DLAgn_00175090_1	NIDYVAQSIHETVTK		859.441	2	15.6265	FALSE	0	0	0	0	4
dicLab1_genemodels_DLAgn_00175090_1	TLNC[PPa]PELFAEWK		761.374	2	27.9969	FALSE	0	0	0	0	4
dicLab1_genemodels_DLAgn_00175090_1	VGGVQC[PPa]LGGTGALR		679.864	2	11.1712	FALSE	0	0	0	0	4
dicLab1_genemodels_DLAgn_00175090_1	LTADFR		361.695	2	4.14872	FALSE	0	0	0	0	4
dicLab1_genemodels_DLAgn_00175090_1	TDDC[PPa]QPWVLPVVK		785.9	2	27.9204	FALSE	0	0	0	0	4
dicLab1_genemodels_DLAgn_00175090_1	TTWSNPPSQGAR		651.315	2	1.50551	FALSE	0	0	0	0	4
dicLab1_genemodels_DLAgn_00046930_1	YSLQPVAAELK		609.84	2	17.6756	FALSE	0	0	0	0	4
dicLab1_genemodels_DLAgn_00046930_1	LGDVYVNDAFGTAHR		545.602	3	14.8108	FALSE	0	0	0	0	4
dicLab1_genemodels_DLAgn_00046930_1	ATQEQIDSFR		597.791	2	4.91987	FALSE	0	0	0	0	4
dicLab1_genemodels_DLAgn_00046930_1	VSHVSTGGGASLELLEGK		580.976	3	14.8157	FALSE	0	0	0	0	4
dicLab1_genemodels_DLAgn_00046930_1	AAVPSIQHC[PPa]LDNGAK		532.272	3	8.31899	FALSE	0	0	0	0	4
dicLab1_genemodels_DLAgn_00046930_1	VDFNVPMK		475.244	2	14.0995	FALSE	0	0	0	0	4
dicLab1_genemodels_DLAgn_00046930_1	AHSSMVGVNLPQK		456.575	3	6.63331	FALSE	0	0	0	0	4
dicLab1_genemodels_DLAgn_00046930_1	LTLDKVDVK		515.811	2	7.21137	FALSE	0	0	0	0.00291545	4
dicLab1_genemodels_DLAgn_00046930_1	AAGFLMK		369.204	2	7.87433	FALSE	0	0	0	0	4
dicLab1_genemodels_DLAgn_00081100_1	VVVTALAGLK		485.818	2	19.1042	FALSE	0	0	0	0	4
dicLab1_genemodels_DLAgn_00081100_1	VPSPIAQFR		507.79	2	13.8871	FALSE	0	0	0	0	4
dicLab1_genemodels_DLAgn_00081100_1	TFLIWVNEEDHTR		553.942	3	23.85	FALSE	0	0	0	0	4
dicLab1_genemodels_DLAgn_00081100_1	LYPPSSDFPDLR		703.851	2	22.2119	FALSE	0	0	0	0	4
dicLab1_genemodels_DLAgn_00081100_1	ITNAMFDDKYVLSSR		587.294	3	17.7383	FALSE	0	0	0	0	4
dicLab1_genemodels_DLAgn_00081100_1	GWEFMWNER		627.772	2	26.7097	FALSE	0	0	0	0	4
dicLab1_genemodels_DLAgn_00081100_1	GTGGVDTAATGDTFDISNNDR		1042.46	2	12.9003	FALSE	0	0	0	0	4
dicLab1_genemodels_DLAgn_00081100_1	QVEHLIQER		384.544	3	1.59611	FALSE	0	0	0	0	4
dicLab1_genemodels_DLAgn_00081100_1	GLSLPPAC[PPa]SR		536.284	2	9.03077	FALSE	0	0	0	0	4
dicLab1_genemodels_DLAgn_00081100_1	RGTGGVDTAATGDTFDISNNDR		747.344	3	9.4784	FALSE	0	0	0	0	4
dicLab1_genemodels_DLAgn_00213640_1	NIIHGSDTLENAK		471.244	3	3.74944	FALSE	0	0	0	0	4
dicLab1_genemodels_DLAgn_00213640_1	DMPFYGGLC[PPa]K		601.273	2	19.6857	FALSE	0	0	0	0	4
dicLab1_genemodels_DLAgn_00213640_1	NIIHGSDTLENAKK		513.942	3	1.8982	FALSE	0	0	0	0	4
dicLab1_genemodels_DLAgn_00213640_1	GLC[PPa]GEIIKR		353.871	3	4.70247	FALSE	0	0	0	0	4
dicLab1_genemodels_DLAgn_00164530_1	YEVTTLR		441.24	2	5.23209	FALSE	0	0	0	0	4
dicLab1_genemodels_DLAgn_00131990_1	DATNVGDEGGFAPNILENK		980.966	2	23.0296	FALSE	0	0	0	0	4
dicLab1_genemodels_DLAgn_00131990_1	LMLDMDGTENK		633.789	2	12.6771	FALSE	0	0	0	0	4
dicLab1_genemodels_DLAgn_00131990_1	IEEELGDK		466.732	2	1.71938	FALSE	0	0	0	0	4
dicLab1_genemodels_DLAgn_00164590_1	MAALIDK		381.215	2	5.27119	FALSE	0	0	0	0	4
dicLab1_genemodels_DLAgn_00086170_1	NVIIAAHGNSLR		632.86	2	4.72653	FALSE	0	0	0	0	4
dicLab1_genemodels_DLAgn_00156940_1	VAPEEHPTLLTEAPLNPK		652.686	3	17.7596	FALSE	0	0	0	0	4
dicLab1_genemodels_DLAgn_00156940_1	GYSFVTTAER		565.777	2	8.92652	FALSE	0	0	0	0	4
dicLab1_genemodels_DLAgn_00156940_1	KDLYANNVLSGGTTMYPGIADR		786.058	3	22.509	FALSE	0	0	0	0.00576369	4
dicLab1_genemodels_DLAgn_00122260_1	GATGELTQLINAILTAIK		914.033	2	48.6827	FALSE	0	0	0	0	4
dicLab1_genemodels_DLAgn_00122260_1	AGLAHLQGLAGSVNVTGDDVK		674.692	3	20.1949	FALSE	0	0	0	0.00290698	4
dicLab1_genemodels_DLAgn_00122260_1	FVIETGR		411.229	2	6.45331	FALSE	0	0	0	0	4
dicLab1_genemodels_DLAgn_00096300_1	SSDRDSILFIR		436.902	3	15.7268	FALSE	0	0	0	0	4
dicLab1_genemodels_DLAgn_00224730_1	TIDDLEDELYAQK		776.872	2	20.633	FALSE	0	0	0	0	4
dicLab1_genemodels_DLAgn_00224730_1	KLVIVEGELER		428.922	3	11.9299	FALSE	0	0	0	0	4
dicLab1_genemodels_DLAgn_00053870_1	VSLEVFGC[PPa]DH		588.771	2	19.5327	FALSE	0	0	0	0	4
dicLab1_genemodels_DLAgn_00207680_1	EQIEAILNKPGLK		484.952	3	14.8994	FALSE	0	0	0	0	4
dicLab1_genemodels_DLAgn_00207680_1	EDLFIVSK		475.763	2	16.4022	FALSE	0	0	0	0	4
dicLab1_genemodels_DLAgn_00207680_1	TSAQVLIR		444.269	2	5.37579	FALSE	0	0	0	0	4
dicLab1_genemodels_DLAgn_00099060_1	YKDFFAK		459.74	2	5.06822	FALSE	0	0	0	0	4
dicLab1_genemodels_DLAgn_00049580_1	LLGNPSNDDMTSK		696.327	2	5.2261	FALSE	0	0	0	0	4
dicLab1_genemodels_DLAgn_00200090_1	GESGPGGPAGPVGAAGAR		732.863	2	4.13095	FALSE	0	0	0	0	4
dicLab1_genemodels_DLAgn_00134890_1	MLGQNPTR		458.737	2	0.180585	FALSE	0	0	0	0	4
dicLab1_genemodels_DLAgn_00081890_1	AGPWTPEAAAEHPEAVR		596.96	3	10.3711	FALSE	0	0	0	0	4
dicLab1_genemodels_DLAgn_00081890_1	FTGQQINEAAC[PPa]DLAK		840.406	2	15.4564	FALSE	0	0	0	0	4
dicLab1_genemodels_DLAgn_00081890_1	GFLPAGSEK		453.24	2	6.27668	FALSE	0	0	0	0	4
dicLab1_genemodels_DLAgn_00081890_1	HGNWGSGLEMHTKPWVR		498.747	4	11.332	FALSE	0	0	0	0	4
dicLab1_genemodels_DLAgn_00081890_1	EAYNAGIR		447.227	2	0.965466	FALSE	0	0	0	0	4
dicLab1_genemodels_DLAgn_00200870_1	ELGVGYATR		483.256	2	5.46066	FALSE	0	0	0	0	4
dicLab1_genemodels_DLAgn_00200870_1	IGNMTKPTTIISVEGDKVTVK		558.563	4	18.3979	FALSE	0	0	0	0	4
dicLab1_genemodels_DLAgn_00200870_1	SIVTVEDGK		474.256	2	3.6093	FALSE	0	0	0	0	4
dicLab1_genemodels_DLAgn_00200870_1	LGEEFDETTADDRK		542.581	3	4.31257	FALSE	0	0	0	0	4
dicLab1_genemodels_DLAgn_00200870_1	LGEEFDETTADDR		749.321	2	7.99098	FALSE	0	0	0	0	4
dicLab1_genemodels_DLAgn_00200870_1	NTELSFK		419.719	2	5.28224	FALSE	0	0	0	0	4
dicLab1_genemodels_DLAgn_00200870_1	ESEKFDEYMK		653.287	2	4.95561	FALSE	0	0	0	0	4
dicLab1_genemodels_DLAgn_00100980_1	VVPGDAGGYR		495.754	2	1.20998	FALSE	0	0	0	0	4
dicLab1_genemodels_DLAgn_00083900_1	GFLIDGYPR		519.274	2	19.6624	FALSE	0	0	0	0	4
dicLab1_genemodels_DLAgn_00083900_1	QLQAIMQK		480.271	2	4.93399	FALSE	0	0	0	0	4
dicLab1_genemodels_DLAgn_00103290_1	GLLNAVVIK		463.805	2	22.4248	FALSE	0	0	0	0	4
dicLab1_genemodels_DLAgn_00103290_1	IIFAEGNFWGR		655.338	2	28.4858	FALSE	0	0	0	0	4
dicLab1_genemodels_DLAgn_00103290_1	GEGIYVWDVEGNR		747.355	2	21.5451	FALSE	0	0	0	0	4
dicLab1_genemodels_DLAgn_00189240_1	AFFIIDQDK		548.787	2	21.4835	FALSE	0	0	0	0	4
dicLab1_genemodels_DLAgn_00189240_1	DADIAAALAGC[PPa]K		595.298	2	17.6605	FALSE	0	0	0	0	4
dicLab1_genemodels_DLAgn_00040200_1	THLPGFVQQAEDLK		528.279	3	18.4814	FALSE	0	0	0	0	4
dicLab1_genemodels_DLAgn_00040200_1	YSMLVEDGVVK		620.318	2	16.6357	FALSE	0	0	0	0	4
dicLab1_genemodels_DLAgn_00103690_1	MDSPMPVIPHQK		460.565	3	10.2753	FALSE	0	0	0	0	4
dicLab1_genemodels_DLAgn_00029710_1	ALDQLDDTEYR		669.812	2	11.0972	FALSE	0	0	0	0	4
dicLab1_genemodels_DLAgn_00029710_1	AAMDVYLTQVK		619.826	2	18.3942	FALSE	0	0	0	0	4
dicLab1_genemodels_DLAgn_00208610_1	LPALQYLR		487.295	2	19.6192	FALSE	0	0	0	0	4
dicLab1_genemodels_DLAgn_00208610_1	FVPIVPTGIK		535.834	2	23.5414	FALSE	0	0	0	0	4
dicLab1_genemodels_DLAgn_00208610_1	FIGPLNYSR		533.788	2	15.5579	FALSE	0	0	0	0	4
dicLab1_genemodels_DLAgn_00104330_1	GESGAAGAAGPSGPAGVR		734.861	2	0.997242	FALSE	0	0	0	0	4
dicLab1_genemodels_DLAgn_00121980_1	VLTPTQVQSR		564.822	2	3.54096	FALSE	0	0	0	0	4
dicLab1_genemodels_DLAgn_00121980_1	PTC[PPa]IEWEGC[PPa]DSSK		798.837	2	8.50185	FALSE	0	0	0	0	4
dicLab1_genemodels_DLAgn_00121980_1	PTQVQSRPTC[PPa]IEWEGC[PPa]DSSK		798.367	3	8.50185	FALSE	0	0	0	0	4
dicLab1_genemodels_DLAgn_00067150_1	NSVDLFLPK		516.79	2	21.4266	FALSE	0	0	0	0	4
dicLab1_genemodels_DLAgn_00189250_1	AFLSAGDSDGDGK		620.278	2	4.72855	FALSE	0	0	0	0	4
dicLab1_genemodels_DLAgn_00189250_1	AALDGC[PPa]AAADSFNYK		794.359	2	15.4403	FALSE	0	0	0	0	4
dicLab1_genemodels_DLAgn_00119890_1	AVDSLVPIGR		513.801	2	16.3686	FALSE	0	0	0	0	4
dicLab1_genemodels_DLAgn_00119890_1	VVDALGNAIDGK		586.32	2	11.59	FALSE	0	0	0	0	4
dicLab1_genemodels_DLAgn_00094820_1	APLVMKD		387.215	2	3.77741	FALSE	0	0	0	0	4
dicLab1_genemodels_DLAgn_00007110_1	ALAFLVK		381.25	2	18.3521	FALSE	0	0	0	0	4
dicLab1_genemodels_DLAgn_00007110_1	AGGGTIVENTTTGIDR		781.394	2	8.23085	FALSE	0	0	0	0	4
dicLab1_genemodels_DLAgn_00007110_1	NPAAPAEVVR		512.283	2	3.2647	FALSE	0	0	0	0	4
dicLab1_genemodels_DLAgn_00137220_1	ILGNPSADDLANKR		495.267	3	5.6527	FALSE	0	0	0	0	4
dicLab1_genemodels_DLAgn_00016640_1	TGQAEGYSYTDANK		752.831	2	0.726904	FALSE	0	0	0	0	4
dicLab1_genemodels_DLAgn_00148490_1	SVLGISDTLIR		587.346	2	26.5391	FALSE	0	0	0	0	4
dicLab1_genemodels_DLAgn_00064900_1	APAAIGPYSQAVVVDR		807.436	2	16.7537	FALSE	0	0	0	0	4
dicLab1_genemodels_DLAgn_00015560_1	IVINDGPEGGQSVYHIHVHVLGGR		511.472	5	18.3426	FALSE	0	0	0	0	4
dicLab1_genemodels_DLAgn_00115630_1	ADLSGIAEGQK		544.783	2	4.69519	FALSE	0	0	0	0	4
dicLab1_genemodels_DLAgn_00187660_1	QEYDESGPSIVHR		506.239	3	3.74204	FALSE	0	0	0	0	4
dicLab1_genemodels_DLAgn_00071260_1	LSGNPLDFMTK		611.81	2	26.1695	FALSE	0	0	0	0	4
dicLab1_genemodels_DLAgn_00201630_1	AIGVGFATR		446.256	2	10.0295	FALSE	0	0	0	0.00289436	4
dicLab1_genemodels_DLAgn_00147280_1	TLSDYNIQK		541.28	2	4.42016	FALSE	0	0	0	0	4
dicLab1_genemodels_DLAgn_00241400_1	DAQLHLDDALR		422.886	3	13.4852	FALSE	0	0	0	0	4
dicLab1_genemodels_DLAgn_00214170_1	VLYLMGK		412.241	2	13.1846	FALSE	0	0	0	0	4
dicLab1_genemodels_DLAgn_00214170_1	KDFC[PPa]SEDESLQISLQ		906.92	2	22.2725	FALSE	0	0	0	0	4
dicLab1_genemodels_DLAgn_00197550_1	GDIGNFLLSYR		627.828	2	28.3668	FALSE	0	0	0	0	4
dicLab1_genemodels_DLAgn_00197550_1	DGVLSEFNDPGR		653.307	2	16.5591	FALSE	0	0	0	0	4
dicLab1_genemodels_DLAgn_00156370_1	KLVIVESELER		438.926	3	12.4981	FALSE	0	0	0	0	4
dicLab1_genemodels_DLAgn_00232860_1	GIQIVTSPYR		567.319	2	13.4649	FALSE	0	0	0	0	4
dicLab1_genemodels_DLAgn_00148310_1	SQGGEPTYNITVGR		739.865	2	8.77234	FALSE	0	0	0	0	4
dicLab1_genemodels_DLAgn_00264200_1	MLTITLK		410.254	2	17.5873	FALSE	0	0	0.00934579	0	4
dicLab1_genemodels_DLAgn_00135010_1	LTC[PPa]SPDYAYGNK		701.819	2	4.32217	FALSE	0	0	0	0	4
dicLab1_genemodels_DLAgn_00095160_1	LSLLEEWR		523.287	2	25.7439	FALSE	0	0	0	0	4
dicLab1_genemodels_DLAgn_00126660_1	LTSDDATLSTLLK		689.377	2	24.1747	FALSE	0	0	0	0	4
dicLab1_genemodels_DLAgn_00219760_1	FTASTDIQIVGDDLTVTNPK		1068.05	2	28.9942	FALSE	0	1	0	0	3
dicLab1_genemodels_DLAgn_00042440_1	DLDQLQSLR		544.291	2	15.398	FALSE	0	0	0	1	3
dicLab1_genemodels_DLAgn_00042440_1	IGEDFIR		425.227	2	12.2221	FALSE	1	0	0	0	3
dicLab1_genemodels_DLAgn_00042440_1	FSVHLEEHYK		430.216	3	7.38205	FALSE	0	0	0	1	3
dicLab1_genemodels_DLAgn_00042440_1	IPAPDDKI		434.742	2	8.99267	FALSE	0	0	0	0.464329	3
dicLab1_genemodels_DLAgn_00042440_1	VDDVDALDMK		560.763	2	10.6208	FALSE	0	0	0	0.0631868	3
dicLab1_genemodels_DLAgn_00042440_1	TITQYAR		426.732	2	1.41529	FALSE	0	0	0	1	3
dicLab1_genemodels_DLAgn_00036360_1	FSVDEEFPDLSLHNNH		633.955	3	26.0906	FALSE	0	0	0	0.303185	3
dicLab1_genemodels_DLAgn_00169670_1	GIYPVLYTKPANDVWAEDVDLR		845.436	3	32.3859	FALSE	0	1	0	0	3
dicLab1_genemodels_DLAgn_00169670_1	APIIAVTR		420.769	2	7.85364	FALSE	0	0	0	0.454212	3
dicLab1_genemodels_DLAgn_00227010_1	VTGIPTPVVK		505.816	2	13.9715	FALSE	0.00833333	0	0	1	3
dicLab1_genemodels_DLAgn_00227010_1	FDVPLEPVTVSEGEK		823.42	2	25.7305	FALSE	1	0	0	0	3
dicLab1_genemodels_DLAgn_00227010_1	ATSTAELLVQGEEAVPAK		907.481	2	20.989	FALSE	0	0.58753	0	0	3
dicLab1_genemodels_DLAgn_00077480_1	YAIEFNDGK		528.753	2	9.60047	FALSE	0	0	0	0.669714	3
dicLab1_genemodels_DLAgn_00058740_1	IIYGGSVTGGTC[PPa]K		663.84	2	6.69662	FALSE	0	0	0	0.254499	3
dicLab1_genemodels_DLAgn_00058740_1	TAHALENGLGVIAC[PPa]IGEK		622.996	3	24.3729	FALSE	1	0	0	0	3
dicLab1_genemodels_DLAgn_00058740_1	PNVEVVC[PPa]GAPTIYLDFVR		1032.04	2	38.8889	FALSE	0	0	0.846523	0	3
dicLab1_genemodels_DLAgn_00059000_1	VINDNFGIIEGLMSTVHAITATQK		858.12	3	47.8861	FALSE	0	0	1	0	3
dicLab1_genemodels_DLAgn_00059000_1	KVEIVAINDPFIDLEYMVYMFK		893.127	3	47.9379	FALSE	0	0	1	0	3
dicLab1_genemodels_DLAgn_00146590_1	YNISSGGPAPEGITNK		802.899	2	10.2298	FALSE	0	0	0	0.112601	3
dicLab1_genemodels_DLAgn_00146590_1	ELLSGASHINVR		432.574	3	9.29824	FALSE	0	0	0	1	3
dicLab1_genemodels_DLAgn_00146590_1	VAISDNFAYTDPVDGSVSK		992.979	2	21.4763	FALSE	0	0	0	1	3
dicLab1_genemodels_DLAgn_00146590_1	AMFDPSFVGK		549.768	2	21.1643	FALSE	0	0	0	1	3
dicLab1_genemodels_DLAgn_00146590_1	FFGNLMDAGK		550.266	2	20.519	FALSE	0	0	0.612613	0	3
dicLab1_genemodels_DLAgn_00166080_1	SAETLWGVQK		559.796	2	10.7335	FALSE	1	0	0	0	3
dicLab1_genemodels_DLAgn_00166080_1	VHPVSTLVQGMHGVK		530.292	3	10.6928	FALSE	0	0	0	0.2	3
dicLab1_genemodels_DLAgn_00047100_1	DISDQSVFTNK		627.304	2	9.35414	FALSE	1	0	0	0	3
dicLab1_genemodels_DLAgn_00047100_1	LTVMEAEIEK		581.805	2	14.7953	FALSE	0.00283286	0	0	1	3
dicLab1_genemodels_DLAgn_00047100_1	VAGSSPIEVSWLK		686.877	2	25.6397	FALSE	0.881974	0	0	0	3
dicLab1_genemodels_DLAgn_00047080_1	QEAHFTLTIR		405.888	3	12.0416	FALSE	0	0	0.0918519	0	3
dicLab1_genemodels_DLAgn_00141100_1	IVNGWQVEEADDWLR		915.444	2	32.4715	FALSE	0	0	1	0	3
dicLab1_genemodels_DLAgn_00005730_1	HLTVPVSER		519.291	2	3.4002	FALSE	0	0	0	1	3
dicLab1_genemodels_DLAgn_00005730_1	FGSTGSDPTFR		586.273	2	5.62404	FALSE	0	0	0.00312989	0.0818554	3
dicLab1_genemodels_DLAgn_00005730_1	DQQMADLILK		587.81	2	21.505	FALSE	0	0	1	0.00293255	3
dicLab1_genemodels_DLAgn_00168130_1	KLEDDLVALQK		636.364	2	18.1225	FALSE	0	0.0275862	0	0	3
dicLab1_genemodels_DLAgn_00168130_1	DAQEKLELAEK		637.335	2	3.85301	FALSE	0	0.449689	0	0	3
dicLab1_genemodels_DLAgn_00168130_1	C[PPa]SELEEELKTVTNNLK		640.991	3	28.2832	FALSE	0.464156	0	0	0	3
dicLab1_genemodels_DLAgn_00155520_1	VWFVSNIDGTHIAK		529.616	3	22.4411	FALSE	0	0	0	0.463768	3
dicLab1_genemodels_DLAgn_00155520_1	DTAEVHSHDSSTNGLINFLK		729.022	3	20.5049	FALSE	0	0	0	0.302799	3
dicLab1_genemodels_DLAgn_00155520_1	VNYHTGPIVWGEPGTNGQHAFYQLIHQGTR		676.337	5	26.9725	FALSE	0	0	0	1	3
dicLab1_genemodels_DLAgn_00155520_1	TFTTQETITNAESAK		821.402	2	8.52288	FALSE	0	0	0	0.036061	3
dicLab1_genemodels_DLAgn_00155520_1	MVPSDFLIPAQSQHPIR		646.008	3	24.4401	FALSE	0	0	0	1	3
dicLab1_genemodels_DLAgn_00095810_1	LPPNVLAVPDLAESVK		831.477	2	33.4693	FALSE	0	0	0.951613	0	3
dicLab1_genemodels_DLAgn_00095810_1	KIC[PPa]VIGSGNWGSAIAK		558.971	3	17.5898	FALSE	0	0	0	1	3
dicLab1_genemodels_DLAgn_00095810_1	IC[PPa]VIGSGNWGSAIAK		773.906	2	22.681	FALSE	0	0	0.162791	0	3
dicLab1_genemodels_DLAgn_00095810_1	DKTYGPMLK		526.776	2	3.65788	FALSE	0	0	1	0	3
dicLab1_genemodels_DLAgn_00038950_1	LEKGEAIDSMIPAQK		543.955	3	11.5916	FALSE	0	0	0	0.589202	3
dicLab1_genemodels_DLAgn_00196080_1	GETGPAGPAGPAGPAGPR		758.879	2	4.02709	FALSE	0	0	0	0.958711	3
dicLab1_genemodels_DLAgn_00138560_1	TYFFAGPIYMR		683.337	2	30.0357	FALSE	0	1	0	0	3
dicLab1_genemodels_DLAgn_00138560_1	IYLIKDDQVYIYK		558.643	3	21.0353	FALSE	0.0165062	0	0	0	3
sp|P42212|GFP_AEQVI	HNIEDGSVQLADHYQQNTPIGDGPVLLPDNHYLSTQSALSK		895.241	5	27.8471	FALSE	0	0	0	0.465455	3
sp|P42212|GFP_AEQVI	FIC[PPa]TTGK		420.718	2	1.12511	FALSE	0	0.609209	0	0	3
dicLab1_genemodels_DLAgn_00175090_1	NFGLYNER		506.746	2	7.97652	FALSE	0	0	0.849642	0	3
dicLab1_genemodels_DLAgn_00046930_1	ITLPVDFVTAEKFDEK		617.996	3	31.1021	FALSE	0	1	0	0	3
dicLab1_genemodels_DLAgn_00046930_1	ITLPVDFVTAEK		666.874	2	30.3942	FALSE	0	1	0	0	3
dicLab1_genemodels_DLAgn_00081100_1	LYPPSSDFPDLRK		512.268	3	16.0759	FALSE	0	0	0	1	3
dicLab1_genemodels_DLAgn_00138380_1	FTQAGSEVSALLGR		718.381	2	22.7228	FALSE	0	0	1	0	3
dicLab1_genemodels_DLAgn_00138380_1	VVDLLAPYAK		544.821	2	21.2919	FALSE	0	0	1	0	3
dicLab1_genemodels_DLAgn_00138380_1	IGLFGGAGVGK		488.285	2	16.8564	FALSE	0	0	1	0	3
dicLab1_genemodels_DLAgn_00138380_1	IPVGPETLGR		519.801	2	10.9792	FALSE	0	0.152	0	0	3
dicLab1_genemodels_DLAgn_00138380_1	EGNDLYHEMIESGVINLK		687.67	3	31.4542	FALSE	0	1	0	0	3
dicLab1_genemodels_DLAgn_00138380_1	IMNVIGEPIDER		693.358	2	18.9472	FALSE	0	0	0	0.0897959	3
dicLab1_genemodels_DLAgn_00213640_1	TFIAVKPDGVQR		444.254	3	9.70056	FALSE	0	0	0	1	3
dicLab1_genemodels_DLAgn_00213640_1	GDLC[PPa]INIGR		516.269	2	0	FALSE	0	0	0	1	3
dicLab1_genemodels_DLAgn_00213640_1	AEEFVAYTPC[PPa]GQPWLYE		1037.47	2	35.53	FALSE	0	0	0.714107	0	3
dicLab1_genemodels_DLAgn_00213640_1	IAVKPDGVQR		541.819	2	9.88615	FALSE	0	0	0	1	3
dicLab1_genemodels_DLAgn_00213640_1	MMLGETNPADSK		647.294	2	8.43248	FALSE	0	0	0	0.743421	3
dicLab1_genemodels_DLAgn_00213640_1	TFIAVKPD		445.753	2	10.9387	FALSE	0	0	0	1	3
dicLab1_genemodels_DLAgn_00213640_1	FMQASEDHMK		408.511	3	1.92488	FALSE	0	0.930041	0	0	3
dicLab1_genemodels_DLAgn_00213640_1	MPFYGGLC[PPa]K		543.759	2	16.9281	FALSE	0	0.00565771	0	0.0920162	3
dicLab1_genemodels_DLAgn_00164530_1	IPDGEKVDFDDIQK		540.27	3	13.9723	FALSE	1	0	0	0	3
dicLab1_genemodels_DLAgn_00164530_1	KKEEEELIALK		443.926	3	7.50831	FALSE	0	0	0	1	3
dicLab1_genemodels_DLAgn_00164530_1	SALSNMGSNYSSHLQR		584.609	3	8.87572	FALSE	0	0	0	1	3
dicLab1_genemodels_DLAgn_00131990_1	GNPTVEVDLYTK		668.343	2	14.5318	FALSE	0	0	0	1	3
dicLab1_genemodels_DLAgn_00131990_1	FAGQNFR		420.212	2	2.24768	FALSE	0	0	0	0.0658436	3
dicLab1_genemodels_DLAgn_00131990_1	GGKYDLDFK		521.764	2	7.45205	FALSE	0	0	1	0	3
dicLab1_genemodels_DLAgn_00157870_1	IAATILNTPDLR		649.377	2	21.8967	FALSE	0	0	1	0	3
dicLab1_genemodels_DLAgn_00157870_1	YFIEQGHNIVLSQSFAK		661.011	3	21.8458	FALSE	0	0	1	0.00292398	3
dicLab1_genemodels_DLAgn_00157870_1	NITVQTISGTGSLR		723.899	2	15.2582	FALSE	0	0	0	1	3
dicLab1_genemodels_DLAgn_00157870_1	FHGGPLDVYLPK		448.243	3	20.6602	FALSE	0	0	1	0	3
dicLab1_genemodels_DLAgn_00157870_1	YYDPSTC[PPa]GFDFK		757.319	2	18.7939	FALSE	0	0	1	0	3
dicLab1_genemodels_DLAgn_00157870_1	ILIRPIYSNPPMNGAR		604.67	3	17.2577	FALSE	0	0	1	0	3
dicLab1_genemodels_DLAgn_00164590_1	MAALIDKVDEER		463.906	3	0	FALSE	0	0	0	1	3
dicLab1_genemodels_DLAgn_00164590_1	MSADAMLK		433.709	2	7.73778	FALSE	0	0	0	1	3
dicLab1_genemodels_DLAgn_00164590_1	EEAGEAVGDWR		609.773	2	7.57756	FALSE	0	0	0	0.547393	3
dicLab1_genemodels_DLAgn_00164590_1	MAALIDKVDEERYDMESK		715.006	3	16.9659	FALSE	0	0	0	0.198693	3
dicLab1_genemodels_DLAgn_00164590_1	EVKEEAGEAVGDWR		525.586	3	7.85587	FALSE	0	0	0	0.557261	3
dicLab1_genemodels_DLAgn_00164590_1	IAATWIEK		466.266	2	10.6937	FALSE	1	0	0	0	3
dicLab1_genemodels_DLAgn_00164590_1	ALIDKVDEER		594.317	2	10.7694	FALSE	0	0	0	1	3
dicLab1_genemodels_DLAgn_00086170_1	FDVC[PPa]YTSVLK		623.313	2	21.9718	FALSE	0	0.470297	0	0	3
dicLab1_genemodels_DLAgn_00086170_1	HYGGLTGLNK		530.283	2	4.62682	FALSE	0	0	0	1	3
dicLab1_genemodels_DLAgn_00086170_1	NLKPGELPTC[PPa]ESLK		533.952	3	11.9255	FALSE	0	0	0	1	3
dicLab1_genemodels_DLAgn_00086170_1	NLKPGELPTC[PPa]ESLKDTIAR		719.384	3	17.2332	FALSE	0	0	0.262482	0	3
dicLab1_genemodels_DLAgn_00144830_1	GISQEQLNEFR		660.831	2	11.7548	FALSE	0.0027894	0	0	1	3
dicLab1_genemodels_DLAgn_00156940_1	QEYDEAGPSIVHR		500.907	3	4.5754	FALSE	0	0	0	0.687783	3
dicLab1_genemodels_DLAgn_00156940_1	DLYANNVLSGGTTMYPGIADR		1114.54	2	30.217	FALSE	0	0	0	1	3
dicLab1_genemodels_DLAgn_00101540_1	VDQSILTGESVSVIK		787.935	2	22.5108	FALSE	0	1	0	0	3
dicLab1_genemodels_DLAgn_00065800_1	YGLAAAVFTK		520.792	2	18.5271	FALSE	0	0	1	0	3
dicLab1_genemodels_DLAgn_00122260_1	ILDVQPEALHQR		473.597	3	10.3076	FALSE	0	0	0	1	3
dicLab1_genemodels_DLAgn_00122260_1	TIAYGGIFMYPANEK		837.913	2	27.0504	FALSE	0	0	0.537748	0	3
dicLab1_genemodels_DLAgn_00122260_1	ELIITPK		407.258	2	9.99089	FALSE	0	0	0	0.550827	3
dicLab1_genemodels_DLAgn_00122260_1	KYPEDGSAPYGAR		470.893	3	1.92923	FALSE	0	0	0	0.903292	3
dicLab1_genemodels_DLAgn_00230800_1	AAC[PPa]YVADVK		505.752	2	3.5345	FALSE	1	0	0	0	3
dicLab1_genemodels_DLAgn_00096300_1	INLTIPFTGKPKPVVTWTK		535.819	4	27.9261	FALSE	0.330808	0	0	0	3
dicLab1_genemodels_DLAgn_00096300_1	EDSGVYEMC[PPa]VK		665.786	2	8.58082	FALSE	0	0.425157	0	0	3
dicLab1_genemodels_DLAgn_00174810_1	IDFVGELNDK		575.293	2	17.9477	FALSE	0	0	0.0155039	0	3
dicLab1_genemodels_DLAgn_00174810_1	DLSLQPVDR		521.78	2	11.7656	FALSE	0	0	0	1	3
dicLab1_genemodels_DLAgn_00224730_1	LVIVEGELER		578.832	2	16.3418	FALSE	1	0	0	0	3
dicLab1_genemodels_DLAgn_00020910_1	EYDFHLLPSGIINTK		582.974	3	30.3949	FALSE	0	0.588235	0	0	3
dicLab1_genemodels_DLAgn_00020910_1	VEVEYETFPGWK		742.359	2	23.585	FALSE	0	0	0	0.513126	3
dicLab1_genemodels_DLAgn_00053870_1	MHYEDNPTDHDHMFFFLNNK		638.774	4	21.9871	FALSE	0	0	0.286525	0	3
dicLab1_genemodels_DLAgn_00053870_1	GDDIYHYNVR		626.291	2	4.68304	FALSE	0	0	0.532623	0	3
dicLab1_genemodels_DLAgn_00207680_1	LNTGAQMPIVGLGTWK		843.456	2	31.0608	FALSE	0	1	0	0	3
dicLab1_genemodels_DLAgn_00207680_1	AIGVSNFNK		475.259	2	5.55175	FALSE	1	0	0	0	3
dicLab1_genemodels_DLAgn_00099060_1	LFLQNFSAGAR		612.33	2	20.5557	FALSE	0	1	0	0	3
dicLab1_genemodels_DLAgn_00099060_1	AFAIIDQDK		510.772	2	13.4003	FALSE	0	0	0	1	3
dicLab1_genemodels_DLAgn_00149850_1	YYGAQTVR		479.243	2	2.1556	FALSE	0	0	0	1	3
dicLab1_genemodels_DLAgn_00149850_1	VYELAAGGTAVGTGLNTR		875.46	2	16.9386	FALSE	0	0	1	0	3
dicLab1_genemodels_DLAgn_00148810_1	VLGSLVSLEMGK		616.85	2	26.8643	FALSE	0	0	1	0	3
dicLab1_genemodels_DLAgn_00049580_1	IEFSPDQIEDYR		756.354	2	21.7856	FALSE	0	0.89749	0	0	3
dicLab1_genemodels_DLAgn_00049580_1	KAEPAPAPAPAPEPAPAPAAAPAVDLSAVK		924.836	3	20.5795	FALSE	0	1	0	0	3
dicLab1_genemodels_DLAgn_00200090_1	GPTGELGATGPAGNR		677.839	2	2.79357	FALSE	0	0.0140252	0	0	3
dicLab1_genemodels_DLAgn_00200090_1	GEIGPAGATGPAGAQGSR		777.387	2	2.99153	FALSE	0	0.51699	0	0	3
dicLab1_genemodels_DLAgn_00200090_1	GESGSFGPSGPAGPR		680.318	2	3.52405	FALSE	0	1	0	0	3
dicLab1_genemodels_DLAgn_00200090_1	GEVGPAGPAGPAGQSGPAGPSGAAGPTGAR		1228.6	2	7.27958	FALSE	1	0	0	0	3
dicLab1_genemodels_DLAgn_00134890_1	STGEPISEEEIDELMK		903.919	2	28.0535	FALSE	0	0	1	0	3
dicLab1_genemodels_DLAgn_00134890_1	SEEELAEC[PPa]FR		642.282	2	12.0298	FALSE	0	0	0	1	3
dicLab1_genemodels_DLAgn_00062250_1	DAGAIAGLNVLR		585.336	2	24.3086	FALSE	0	0	0	1	3
dicLab1_genemodels_DLAgn_00062250_1	TTPSYVAFTDTER		744.354	2	14.7064	FALSE	0	0	0	0.904025	3
dicLab1_genemodels_DLAgn_00200870_1	PTTIISVEGDKVTVK		529.638	3	16.6553	FALSE	0	0	0	1	3
dicLab1_genemodels_DLAgn_00200870_1	KIGNMTKPTTIISVEGDKVTVK		590.587	4	16.067	FALSE	0.00282087	0	0	1	3
dicLab1_genemodels_DLAgn_00200870_1	FDEYMK		416.681	2	3.55631	FALSE	0.867965	0	0	0	3
dicLab1_genemodels_DLAgn_00200870_1	PTTIISVEGDK		580.314	2	12.1379	FALSE	0	0	0	1	3
dicLab1_genemodels_DLAgn_00193180_1	DVLASMGQLNVK		637.842	2	22.1533	FALSE	0	1	0	0	3
dicLab1_genemodels_DLAgn_00193180_1	VLDPEATGTIK		572.316	2	8.80152	FALSE	0	0	0	0.986028	3
dicLab1_genemodels_DLAgn_00100980_1	WLDLGSK		409.724	2	14.4913	FALSE	0	0	0	0.813305	3
dicLab1_genemodels_DLAgn_00100980_1	IYTYEMK		474.231	2	7.23849	FALSE	0	0	0	1	3
dicLab1_genemodels_DLAgn_00083900_1	YGYTHLSSGDLLR		494.584	3	15.2261	FALSE	0	0	0	1	3
dicLab1_genemodels_DLAgn_00083900_1	ATEPVIAFYESR		691.851	2	20.3292	FALSE	0	0.060274	0	0	3
dicLab1_genemodels_DLAgn_00083900_1	IIFVVGGPGSGK		565.832	2	20.2005	FALSE	0	0	0	0.097035	3
dicLab1_genemodels_DLAgn_00083900_1	LDLYYK		407.721	2	10.7851	FALSE	0	0	0	1	3
dicLab1_genemodels_DLAgn_00083900_1	KIGKPC[PPa]LLLYVDAK		544.657	3	18.7752	FALSE	0	0	0	1	3
dicLab1_genemodels_DLAgn_00103290_1	SERPLTSDEIYAR		512.927	3	5.69635	FALSE	1	0	0	0	3
dicLab1_genemodels_DLAgn_00103290_1	IVAALSAQASK		529.814	2	4.91871	FALSE	0	1	0	0	3
dicLab1_genemodels_DLAgn_00175170_1	VLVVGNPANTNC[PPa]LIASK		892.49	2	22.7577	FALSE	0	0	0	1	3
dicLab1_genemodels_DLAgn_00177160_1	QITINDLPVGR		613.349	2	21.808	FALSE	0	0	0	0.918367	3
dicLab1_genemodels_DLAgn_00189240_1	LFLQNFK		455.263	2	19.7359	FALSE	0	0	0	1	3
dicLab1_genemodels_DLAgn_00189240_1	ADIAAALAGC[PPa]K		537.784	2	12.5502	FALSE	0	0	0	1	3
dicLab1_genemodels_DLAgn_00157250_1	TQPAPSPAPSPAPPK		721.886	2	3.21904	FALSE	0.978148	0	0	0	3
dicLab1_genemodels_DLAgn_00155080_1	DFVMQQTMLR		634.81	2	20.5335	FALSE	0	1	0	0	3
dicLab1_genemodels_DLAgn_00040200_1	VAMDQLFK		476.252	2	19.7371	FALSE	0	0	0	1	3
dicLab1_genemodels_DLAgn_00040200_1	MLADPTGAFTK		576.292	2	16.9654	FALSE	1	0	0	0	3
dicLab1_genemodels_DLAgn_00103690_1	LSLTMLK		403.246	2	20.0398	FALSE	0	0	0	1	3
dicLab1_genemodels_DLAgn_00103690_1	DSALSTHKPIEVK		475.596	3	4.5849	FALSE	0	0	0	1	3
dicLab1_genemodels_DLAgn_00164570_1	MSADTMLK		448.714	2	5.9715	FALSE	0.493976	0	0	0	3
dicLab1_genemodels_DLAgn_00164570_1	EEPTEAVGDWR		644.794	2	10.5232	FALSE	0	0	0	1	3
dicLab1_genemodels_DLAgn_00245430_1	YTYGQPVPGSVNVK		754.891	2	12.391	FALSE	0	0	0	0.178947	3
dicLab1_genemodels_DLAgn_00029710_1	HTADMDALK		501.24	2	0.711781	FALSE	1	0.00284091	0	0	3
dicLab1_genemodels_DLAgn_00055990_1	APTGENLALQGK		599.825	2	6.91726	FALSE	0	0	0.65051	0	3
dicLab1_genemodels_DLAgn_00208610_1	YLYLQNNQIEEIK		834.436	2	20.3496	FALSE	0	0	0	1	3
dicLab1_genemodels_DLAgn_00208610_1	FDLTSFC[PPa]K		516.247	2	20.5066	FALSE	0	0	0.542328	0	3
dicLab1_genemodels_DLAgn_00078080_1	VLDSFDAIK		504.274	2	17.4573	FALSE	0	0	0	1	3
dicLab1_genemodels_DLAgn_00103300_1	LDVGVYMK		462.747	2	15.3469	FALSE	0	0	0	1	3
dicLab1_genemodels_DLAgn_00103300_1	ASDLLLR		394.237	2	9.03253	FALSE	0	0	0	1	3
dicLab1_genemodels_DLAgn_00104330_1	GEPGPAGVQGLAGPAGEEGKR		645.329	3	9.90879	FALSE	0	0	0	1	3
dicLab1_genemodels_DLAgn_00104330_1	GETGPAGPAGFAGPPGADGQPGAK		1032.49	2	10.6517	FALSE	0	0.933333	0	0	3
dicLab1_genemodels_DLAgn_00205250_1	LISPLASSPAEPPR		717.901	2	16.3886	FALSE	0	0	0.489189	0	3
dicLab1_genemodels_DLAgn_00174950_1	GGVPVDPLSAPGK		597.33	2	13.7215	FALSE	1	0	0	0	3
dicLab1_genemodels_DLAgn_00067150_1	FYSGEIFNVDFTK		783.877	2	30.9538	FALSE	0	1	0	0	3
dicLab1_genemodels_DLAgn_00266690_1	AAITSWWEK		546.28	2	19.4213	FALSE	0	0	1	0.0057554	3
dicLab1_genemodels_DLAgn_00266690_1	IHVDPDNFR		556.778	2	7.4505	FALSE	0	0	1	0	3
dicLab1_genemodels_DLAgn_00245790_1	FADENFTLK		542.769	2	14.9349	FALSE	0	0	0	1	3
dicLab1_genemodels_DLAgn_00258620_1	YGLYDATYETK		662.309	2	12.7189	FALSE	0	0	0	0.368159	3
dicLab1_genemodels_DLAgn_00108560_1	VEGPDVDINLPK		648.346	2	19.4026	FALSE	0.572098	0	0	0	3
dicLab1_genemodels_DLAgn_00108560_1	GPGIDIESPSGK		578.796	2	7.5485	FALSE	1	0	0	0	3
dicLab1_genemodels_DLAgn_00119890_1	HALIIYDDLSK		644.351	2	15.4298	FALSE	0	0	1	0	3
dicLab1_genemodels_DLAgn_00119890_1	GIRPAINVGLSVSR		480.288	3	16.2936	FALSE	0	1	0	0	3
dicLab1_genemodels_DLAgn_00114280_1	AAVAWEPGKPLTIEEVEVAPPK		777.758	3	28.55	FALSE	0	0	1	0	3
dicLab1_genemodels_DLAgn_00114280_1	VTQGQGLLPDK		578.322	2	6.12106	FALSE	0	0	0.0244648	0	3
dicLab1_genemodels_DLAgn_00094820_1	AGIAVTVAGLTGK		579.348	2	20.7359	FALSE	0	1	0	0	3
dicLab1_genemodels_DLAgn_00094820_1	AGIAVTVAGLTGKEPVQC[PPa]SR		676.702	3	19.2702	FALSE	0	1	0	0	3
dicLab1_genemodels_DLAgn_00156990_1	GAVYSFDPVGSYQR		773.37	2	19.181	FALSE	0	0	0	1	3
dicLab1_genemodels_DLAgn_00007110_1	ILQEAGGDISK		565.806	2	3.94019	FALSE	0.443627	0	0	0	3
dicLab1_genemodels_DLAgn_00137220_1	GSYDDYVEGLR		637.288	2	15.2933	FALSE	0	0	0	1	3
dicLab1_genemodels_DLAgn_00079890_1	LWDLLLQR		528.814	2	31.0117	FALSE	0	0.697143	0	0	3
dicLab1_genemodels_DLAgn_00016290_1	IVEGLAINSFSQTK		753.912	2	20.3091	FALSE	0	0	0.454795	0	3
dicLab1_genemodels_DLAgn_00016290_1	MDATAAELIEER		674.824	2	17.4341	FALSE	0	0	0	0.198433	3
dicLab1_genemodels_DLAgn_00016290_1	GDFIATVQQR		567.799	2	9.37513	FALSE	0	0	0	0.394575	3
dicLab1_genemodels_DLAgn_00015560_1	AQAAQPGGDTIFGK		680.846	2	8.97036	FALSE	0	0	0	1	3
dicLab1_genemodels_DLAgn_00115630_1	TYDVFVPK		484.758	2	13.5317	FALSE	0	0	0.244253	0	3
dicLab1_genemodels_DLAgn_00153360_1	GAQTTFSGVLR		568.807	2	13.417	FALSE	0	0	0	0.755169	3
dicLab1_genemodels_DLAgn_00182730_1	YVDTPYGKPSDALILGK		612.996	3	18.9773	FALSE	1	0	0	0	3
dicLab1_genemodels_DLAgn_00187860_1	AQFTVTPGSEQIR		717.373	2	11.3621	FALSE	0	0	0.789731	0	3
dicLab1_genemodels_DLAgn_00187660_1	GYSFTTTAER		566.767	2	5.43101	FALSE	0.0591398	0	0	0	3
dicLab1_genemodels_DLAgn_00248660_1	NLNEDTTSLSFTR		749.363	2	15.3988	FALSE	0	0	1	0	3
dicLab1_genemodels_DLAgn_00071260_1	LPHLENLDLSK		426.907	3	16.5851	FALSE	0	0	0	0.739846	3
dicLab1_genemodels_DLAgn_00107920_1	YALYDATYETK		669.317	2	12.8771	FALSE	0	0	0	0.370186	3
dicLab1_genemodels_DLAgn_00150140_1	VFGESTAFGK		521.764	2	11.4057	FALSE	0	0	0	1	3
dicLab1_genemodels_DLAgn_00150140_1	VPDVEIDPEGTYK		731.359	2	15.2979	FALSE	0	0	0	0.905155	3
dicLab1_genemodels_DLAgn_00150140_1	VSPAMEALGMEC[PPa]K		718.833	2	17.5627	FALSE	0	0	0	0.0141243	3
dicLab1_genemodels_DLAgn_00117230_1	FYWLVQPDR		612.314	2	25.9194	FALSE	0.175163	0	0	0	3
dicLab1_genemodels_DLAgn_00117230_1	DQLFEAWK		518.759	2	20.3785	FALSE	0	1	0	0	3
dicLab1_genemodels_DLAgn_00117230_1	LLSQDSMSFGSLGIR		805.914	2	28.8323	FALSE	0.847495	0	0	0	3
dicLab1_genemodels_DLAgn_00171690_1	NQYDNDVTVWSPQGR		889.908	2	16.6463	FALSE	0	0	0	0.637514	3
dicLab1_genemodels_DLAgn_00201630_1	MISSDNFDDYMK		733.302	2	18.2489	FALSE	0	0	0	1	3
dicLab1_genemodels_DLAgn_00201630_1	LNEPFEETTADDR		768.844	2	11.5517	FALSE	0	0	0	0.141145	3
dicLab1_genemodels_DLAgn_00182500_1	GNLANVIR		428.754	2	0	FALSE	0	0	0	1	3
dicLab1_genemodels_DLAgn_00147280_1	ESTLHLVLR		534.314	2	12.535	FALSE	0	0	0	1	3
dicLab1_genemodels_DLAgn_00025600_1	RDYYFALAHTVR		504.597	3	13.1152	FALSE	0	0	0	1	3
dicLab1_genemodels_DLAgn_00040050_1	LAYINPELALEEK		751.909	2	26.5419	FALSE	1	0	0	0	3
dicLab1_genemodels_DLAgn_00234290_1	LQTLDLGEEGAIPLEVR		927.004	2	32.5686	FALSE	0	0	1	0	3
dicLab1_genemodels_DLAgn_00043240_1	HVGDLGNVTAGGDNIAK		546.613	3	10.274	FALSE	0	0	0	1	3
dicLab1_genemodels_DLAgn_00043240_1	GAGETSGVVHFEQESDSAPVK		711.003	3	10.6973	FALSE	0	0	0	1	3
dicLab1_genemodels_DLAgn_00049730_1	LDFNLADAMNQDFLNTR		999.473	2	39.9417	FALSE	1	0	0	0	3
dicLab1_genemodels_DLAgn_00175430_1	IFEFLTTELR		634.848	2	34.9361	FALSE	0	0.641774	0	0	3
dicLab1_genemodels_DLAgn_00110930_1	AATDSLTLTLSK		610.84	2	17.5977	FALSE	0.882922	0	0	0	3
dicLab1_genemodels_DLAgn_00034450_1	FSHC[PPa]IPEELQSQIDQK		658.319	3	17.5386	FALSE	0	0	0	1	3
dicLab1_genemodels_DLAgn_00017470_1	AEAEIQEDAVAPGQK		778.384	2	5.01699	FALSE	0.619325	0	0	0	3
dicLab1_genemodels_DLAgn_00011120_1	VEEAIVHENYR		453.561	3	3.2696	FALSE	1	0	0	0	3
dicLab1_genemodels_DLAgn_00072150_1	IELLGSYDPEK		632.327	2	19.1236	FALSE	0	0.487805	0	0	3
dicLab1_genemodels_DLAgn_00242780_1	LTFDVNQDNK		597.293	2	9.51607	FALSE	0	0	1	0	3
dicLab1_genemodels_DLAgn_00203660_1	NGYELSPSAAANFTR		799.384	2	18.9332	FALSE	0	0	0	0.897196	3
dicLab1_genemodels_DLAgn_00134670_1	LAADDFR		404.203	2	4.3922	FALSE	0.665904	0	0	0	3
dicLab1_genemodels_DLAgn_00014500_1	LLPSSPFGK		473.274	2	16.9672	FALSE	0	0.445274	0	0	3
dicLab1_genemodels_DLAgn_00149760_1	KLVILEGELER		433.594	3	17.9701	FALSE	0.540476	0	0	0	3
dicLab1_genemodels_DLAgn_00156370_1	LVIVESELER		593.838	2	16.9035	FALSE	0	0.0167131	0	0	3
dicLab1_genemodels_DLAgn_00151180_1	AQSDLAGTSDEAVR		710.339	2	3.73496	FALSE	0	0	0	0.61234	3
dicLab1_genemodels_DLAgn_00101630_1	TLGDC[PPa]GFTNQTAR		727.838	2	7.39239	FALSE	0	0	0	1	3
dicLab1_genemodels_DLAgn_00194130_1	VTFQLPAER		530.793	2	16.9322	FALSE	0	0	0	0.733925	3
dicLab1_genemodels_DLAgn_00135010_1	GVEIETITPGDGR		672.344	2	14.0638	FALSE	0	0	0	1	3
dicLab1_genemodels_DLAgn_00002950_1	VGGALTVTAFK		532.311	2	17.4377	FALSE	0	0	0	1	3
dicLab1_genemodels_DLAgn_00069410_1	TPAFAESVTEGDVR		739.86	2	12.6608	FALSE	0	0	1	0.00577201	3
dicLab1_genemodels_DLAgn_00176040_1	VTMQNLNDR		545.769	2	2.81646	FALSE	0	0.745801	0	0	3
dicLab1_genemodels_DLAgn_00000460_1	GLPADITNESHLNAIR		574.304	3	18.022	FALSE	0	0	1	1	2
dicLab1_genemodels_DLAgn_00000460_1	NFAEPGSNVYVR		676.833	2	10.3527	FALSE	0	0	1	0.0169014	2
dicLab1_genemodels_DLAgn_00000460_1	YYLSQFSPK		566.787	2	16.7674	FALSE	0	0	1	1	2
dicLab1_genemodels_DLAgn_00000460_1	LWEFFQIK		555.803	2	35.2105	FALSE	0	0	0.715711	0.734739	2
dicLab1_genemodels_DLAgn_00000460_1	NIILAFAGTLR		594.859	2	34.267	FALSE	0.411911	0	0.015456	0	2
dicLab1_genemodels_DLAgn_00000460_1	IEEVVLEAR		529.298	2	11.8085	FALSE	1	0	0	1	2
dicLab1_genemodels_DLAgn_00000460_1	VLAWNYPTGR		588.812	2	17.5484	FALSE	0	0	1	0.896767	2
dicLab1_genemodels_DLAgn_00000460_1	VDTAVEQFR		532.772	2	6.84121	FALSE	0	0	1	0.0142857	2
dicLab1_genemodels_DLAgn_00000460_1	WVVELHANGLFPYDGAK		639.328	3	32.5609	FALSE	0	0	0.262857	1	2
dicLab1_genemodels_DLAgn_00000460_1	IDDVPYR		439.224	2	4.06395	FALSE	0	0	1	1	2
dicLab1_genemodels_DLAgn_00219760_1	SGETEDTFISDLVVGLC[PPa]TGQIK		1192.09	2	46.0576	FALSE	0	1	1	0	2
dicLab1_genemodels_DLAgn_00101310_1	SFTQYLK		443.737	2	12.1446	FALSE	0	0	1	1	2
dicLab1_genemodels_DLAgn_00101310_1	ALSDHHVYLEGTLLKPNMVTAGHSC[PPa]SHK		520.263	6	13.6208	FALSE	0	0	0.0598802	1	2
dicLab1_genemodels_DLAgn_00042440_1	YVNDEAFIR		563.78	2	12.7228	FALSE	0.762011	0	0	1	2
dicLab1_genemodels_DLAgn_00042440_1	EIWGMEPTLEK		666.829	2	22.0566	FALSE	0	1	0	1	2
dicLab1_genemodels_DLAgn_00036360_1	GMTDAEQEQLIADHFLFDKPVSPLLTC[PPa]AGMAR		894.689	4	39.5116	FALSE	0	0	1	1	2
dicLab1_genemodels_DLAgn_00227010_1	LTPIGDPTMVVEWLHDGKPLEAANR		690.61	4	38.7401	FALSE	1	0	1	0	2
dicLab1_genemodels_DLAgn_00227010_1	GLVEESQLPEGR		657.338	2	9.26647	FALSE	1	1	0	0	2
dicLab1_genemodels_DLAgn_00077480_1	FPVTGLVEGR		537.801	2	18.975	FALSE	0	0	0.325386	0.178712	2
dicLab1_genemodels_DLAgn_00077480_1	TSDVTEPVPALTKPGTK		580.984	3	11.8931	FALSE	0	0	1	1	2
dicLab1_genemodels_DLAgn_00077480_1	VDYVFNDNALSQGEK		849.902	2	17.451	FALSE	1	0	0	0.336283	2
dicLab1_genemodels_DLAgn_00077480_1	HGPVSEYGITFQTHIVDR		686.013	3	18.8155	FALSE	1	0	0	1	2
dicLab1_genemodels_DLAgn_00077480_1	NNVTIDPLANPGK		676.862	2	14.5177	FALSE	0.318066	0	0	1	2
dicLab1_genemodels_DLAgn_00058740_1	SLGELIQTMNGAK		681.358	2	22.7384	FALSE	1	1	0	0	2
dicLab1_genemodels_DLAgn_00058740_1	VDPNVEVVC[PPa]GAPTIYLDFVR		1139.08	2	40.842	FALSE	0	0.222805	0.623877	0	2
dicLab1_genemodels_DLAgn_00058740_1	DC[PPa]GVNWVILGH		642.314	2	27.7667	FALSE	1	0.16245	0	0	2
dicLab1_genemodels_DLAgn_00059000_1	GILGYTEHQVVSTDFNGDTHSSIFDAGAGIALNDHFVK		807.393	5	34.9877	FALSE	1	1	0	0	2
dicLab1_genemodels_DLAgn_00059000_1	VC[PPa]DLMAHMAAK		420.868	3	7.643	FALSE	0	0	1	1	2
dicLab1_genemodels_DLAgn_00059000_1	YSNSLPVVSNASC[PPa]TTNC[PPa]LAPLAK		1248.12	2	25.9765	FALSE	0	0	1	1	2
dicLab1_genemodels_DLAgn_00059000_1	VPTPNVSVVDLTVRLEKPAKYDDIK		560.116	5	27.9166	FALSE	1	0	0	1	2
dicLab1_genemodels_DLAgn_00146590_1	GIFDFAALK		491.274	2	32.3707	FALSE	1	0.799122	0	0	2
dicLab1_genemodels_DLAgn_00146590_1	LDAMHGVVGPYVK		462.58	3	14.2304	FALSE	0	0	1	1	2
dicLab1_genemodels_DLAgn_00146590_1	AVGGIILTASHNPGGPNGDFGIK		731.387	3	23.8405	FALSE	0	0	1	1	2
dicLab1_genemodels_DLAgn_00146590_1	LYIDSYEKDPQK		500.252	3	7.85227	FALSE	0	0	1	1	2
dicLab1_genemodels_DLAgn_00146590_1	SMPTSGALDNVAK		645.822	2	10.6274	FALSE	0	0	1	1	2
dicLab1_genemodels_DLAgn_00146590_1	IIFSDGSR		447.738	2	7.01256	FALSE	0	0	1	1	2
dicLab1_genemodels_DLAgn_00166080_1	LKGEAMDLQHGSLFLK		596.322	3	19.6027	FALSE	0	0	1	1	2
dicLab1_genemodels_DLAgn_00166080_1	VHPVSTLVQGMHGVKDEVFLSVPC[PPa]VLGNSGLTDVIQMTLK		864.658	5	47.546	FALSE	0.0028169	0	1	1	2
dicLab1_genemodels_DLAgn_00166080_1	DLC[PPa]DELALVDVMEDK		889.913	2	39.3398	FALSE	0	0	0.46049	1	2
dicLab1_genemodels_DLAgn_00047100_1	LDTNDKYDISISGDR		571.276	3	10.8164	FALSE	1	0	0	1	2
dicLab1_genemodels_DLAgn_00047100_1	EAVFEC[PPa]EIK		569.776	2	12.9579	FALSE	1	0	0	0.0871935	2
dicLab1_genemodels_DLAgn_00047100_1	AGSSETTASLVVK		625.335	2	6.00493	FALSE	1	0	0.589909	0	2
dicLab1_genemodels_DLAgn_00047080_1	SPEPPVTPSPAPSVTSPVPSVK		1079.08	2	20.3097	FALSE	1	0.00284495	1	0	2
dicLab1_genemodels_DLAgn_00047080_1	LSVLGPPGPPVAPLK		721.443	2	27.4315	FALSE	1	1	0	0	2
dicLab1_genemodels_DLAgn_00047080_1	FSC[PPa]DIDGEPAPTVTWMHESR		783.681	3	21.9524	FALSE	1	0	0.071535	0	2
dicLab1_genemodels_DLAgn_00141100_1	GLAGVENVADLK		593.327	2	17.1283	FALSE	0	0	1	0.964824	2
dicLab1_genemodels_DLAgn_00141100_1	WPIDLFQNLLPR		756.422	2	48.3097	FALSE	0	0.999009	0	0.613054	2
dicLab1_genemodels_DLAgn_00141100_1	GYDAVSYYNR		604.273	2	6.41407	FALSE	0	0	0.802424	0.799141	2
dicLab1_genemodels_DLAgn_00005730_1	NSGVTWDTLK		560.785	2	11.8296	FALSE	0	0	1	1	2
dicLab1_genemodels_DLAgn_00005730_1	ANYELLC[PPa]K		512.76	2	9.68159	FALSE	0	0	1	1	2
dicLab1_genemodels_DLAgn_00005730_1	KDQQMADLILK		651.858	2	13.8502	FALSE	0	0	1	1	2
dicLab1_genemodels_DLAgn_00005730_1	NPVPITEYASC[PPa]HLALVPAHAVVTRPESR		620.53	5	24.6675	FALSE	0	0	1	1	2
dicLab1_genemodels_DLAgn_00005730_1	SHREPYYDYAGAFQC[PPa]LVEDAGEVAFVK		784.618	4	43.3023	FALSE	1	0	1	0	2
dicLab1_genemodels_DLAgn_00005730_1	EADAMAVDGGQVYTAGK		841.888	2	9.24753	FALSE	0	0	0.862884	0.953535	2
dicLab1_genemodels_DLAgn_00005730_1	TAGWNIPMGHIHSITNDC[PPa]DFTK		633.047	4	23.4713	FALSE	0	0	1	1	2
dicLab1_genemodels_DLAgn_00168130_1	GTEDELDKYSEALKDAQEKLELAEK		713.857	4	31.1105	FALSE	0.121693	1	0	0	2
dicLab1_genemodels_DLAgn_00168130_1	LKGTEDELDKYSEALKDAQEKLELAEK		619.523	5	28.7515	FALSE	1	0.897917	0	0	2
dicLab1_genemodels_DLAgn_00168130_1	YSEALKDAQEKLELAEK		492.01	4	15.0296	FALSE	1	1	0	0	2
dicLab1_genemodels_DLAgn_00155520_1	VSPYTLGALIAMYEHK		598.315	3	37.1394	FALSE	1	1	0	0	2
dicLab1_genemodels_DLAgn_00155520_1	ILLANFLAQTEAMMK		847.454	2	47.4054	FALSE	0	0.876712	1	0	2
dicLab1_genemodels_DLAgn_00155520_1	LQDWYTAHALNLNMR		615.974	3	23.6552	FALSE	0	0	1	1	2
dicLab1_genemodels_DLAgn_00155520_1	AWFLEHAK		501.264	2	9.67438	FALSE	0	0.445828	1	0	2
dicLab1_genemodels_DLAgn_00155520_1	HFVALSTNGPK		585.817	2	6.03158	FALSE	0	0	1	1	2
dicLab1_genemodels_DLAgn_00095810_1	LGLMEMIAFAK		612.33	2	39.5251	FALSE	0	0.0358127	0.0273556	0	2
dicLab1_genemodels_DLAgn_00095810_1	IGEAFAK		368.205	2	3.30309	FALSE	0	0	1	0.0605227	2
dicLab1_genemodels_DLAgn_00038950_1	SMTDAEQDQLINDHFLFDKPVSPLLTC[PPa]AGMAR		909.439	4	37.4406	FALSE	0	0.110661	1	0	2
dicLab1_genemodels_DLAgn_00038950_1	SMTDAEQDQLINDHFLFDK		756.348	3	27.4661	FALSE	0	0	1	1	2
dicLab1_genemodels_DLAgn_00196080_1	DGMTGLPGPTGPSGPR		748.862	2	14.3755	FALSE	1	0	0	1	2
dicLab1_genemodels_DLAgn_00196080_1	TGGSC[PPa]TLDGQVFADR		799.367	2	14.4721	FALSE	0	0.471023	0	0.919797	2
sp|P42212|GFP_AEQVI	IRHNIEDGSVQLADHYQQNTPIGDGPVLLPDNHYLSTQSALSK		791.066	6	25.9807	FALSE	0.0137931	0.167331	0	0	2
dicLab1_genemodels_DLAgn_00046930_1	VLNNMEIGTSLYDEEGAGIVK		1126.56	2	30.4614	FALSE	0	0	0.912892	1	2
dicLab1_genemodels_DLAgn_00081100_1	TMTHPTDLDASK		439.543	3	0.717746	FALSE	0	0	1	0.687075	2
dicLab1_genemodels_DLAgn_00081100_1	KLYPPSSDFPDLR		512.268	3	18.6828	FALSE	0.011065	0	1	0	2
dicLab1_genemodels_DLAgn_00138380_1	VALTGLTVAEYFR		720.398	2	33.938	FALSE	1	0	1	0	2
dicLab1_genemodels_DLAgn_00138380_1	TIAMDGTEGLVR		631.824	2	15.4215	FALSE	0	0	0.971494	1	2
dicLab1_genemodels_DLAgn_00138380_1	IMDPNIVGAEHYDVAR		600.63	3	17.784	FALSE	0	0	1	0.862912	2
dicLab1_genemodels_DLAgn_00213640_1	YMSSGPVLAMVWEGQSIVK		1041.52	2	40.3703	FALSE	0	0.377551	1	0	2
dicLab1_genemodels_DLAgn_00213640_1	IHGSDTLENAK		592.799	2	3.75271	FALSE	1	1	0	0	2
dicLab1_genemodels_DLAgn_00164530_1	QLNIDHLNEDK		446.893	3	5.63948	FALSE	0.548043	1	0	0	2
dicLab1_genemodels_DLAgn_00164530_1	KKEEEELIALKDR		400.978	4	3.71054	FALSE	0.0512821	1	0	0	2
dicLab1_genemodels_DLAgn_00131990_1	YISPDKLADLYK		475.926	3	21.1546	FALSE	0	0	0.32493	1	2
dicLab1_genemodels_DLAgn_00131990_1	IVIGMDVAASEFYK		771.897	2	30.0046	FALSE	0	1	0.632522	0	2
dicLab1_genemodels_DLAgn_00131990_1	GNPTVEVDLYTKK		732.391	2	10.1915	FALSE	0	0	1	1	2
dicLab1_genemodels_DLAgn_00131990_1	VDKLMLDMDGTENK		536.925	3	12.9694	FALSE	0	0	1	1	2
dicLab1_genemodels_DLAgn_00131990_1	MILPVGASSFK		575.32	2	24.0966	FALSE	0	0	1	1	2
dicLab1_genemodels_DLAgn_00157870_1	SIWLGEVHGMANR		490.582	3	15.4861	FALSE	0	0	1	0.770563	2
dicLab1_genemodels_DLAgn_00157870_1	PSWGNHTPIFR		437.891	3	12.0904	FALSE	0	0	1	1	2
dicLab1_genemodels_DLAgn_00157870_1	MNLGVGAYR		490.753	2	10.1627	FALSE	0	0	1	1	2
dicLab1_genemodels_DLAgn_00157870_1	EYLPIGGLGEFSK		705.369	2	30.0037	FALSE	0	0	1	0.133511	2
dicLab1_genemodels_DLAgn_00164590_1	SLMLQIAATWIEKEK		587.659	3	38.1352	FALSE	1	0.774336	0	0	2
dicLab1_genemodels_DLAgn_00164590_1	KMAALIDKVDEER		506.605	3	9.72511	FALSE	0.192458	0	0	1	2
dicLab1_genemodels_DLAgn_00164590_1	KMAALIDK		445.262	2	3.24701	FALSE	0	0.0494505	0	1	2
dicLab1_genemodels_DLAgn_00086170_1	FC[PPa]GWFDADLSEK		744.827	2	26.1017	FALSE	0.881466	0	1	0	2
dicLab1_genemodels_DLAgn_00086170_1	SFDIPPPPMDKDHPYNK		500.241	4	15.8382	FALSE	0	0	1	1	2
dicLab1_genemodels_DLAgn_00086170_1	SFDIPPPPMDK		622.305	2	19.5347	FALSE	0	1	1	0	2
dicLab1_genemodels_DLAgn_00086170_1	DAGLKFDVC[PPa]YTSVLK		577.299	3	27.4051	FALSE	0	1	1	0	2
dicLab1_genemodels_DLAgn_00086170_1	AFLGDEETVK		554.78	2	10.2271	FALSE	0	0	1	1	2
dicLab1_genemodels_DLAgn_00086170_1	NVIIAAHGN		454.751	2	2.76874	FALSE	0	0	0.653944	0.0196353	2
dicLab1_genemodels_DLAgn_00144830_1	VGWEQLLTTIAR		693.891	2	40.226	FALSE	1	0.813928	0	0	2
dicLab1_genemodels_DLAgn_00144830_1	TINEVENQILTR		715.386	2	16.3124	FALSE	1	0	0	0.014245	2
dicLab1_genemodels_DLAgn_00156940_1	TTGIVLDAGDGVTHNVPVYEGYALPHAIMR		792.405	4	31.7889	FALSE	0	0.108108	0	0.258974	2
dicLab1_genemodels_DLAgn_00156940_1	TTGIVLDAGDGVTHNVPVYEGYALPH		899.117	3	29.7176	FALSE	0.00282885	0.917355	0	1	2
dicLab1_genemodels_DLAgn_00101540_1	NAEDAIEALK		537.277	2	12.6519	FALSE	1	1	0	0	2
dicLab1_genemodels_DLAgn_00101540_1	IGIFTEEEDVTGK		719.359	2	19.6728	FALSE	1	0.928939	0	0	2
dicLab1_genemodels_DLAgn_00101540_1	LDEFGEQLSK		583.29	2	10.3979	FALSE	0.88794	0	0	0.200521	2
dicLab1_genemodels_DLAgn_00227020_1	AGQIISLITR		536.33	2	21.5501	FALSE	1	1	0	0	2
dicLab1_genemodels_DLAgn_00227020_1	VSGLIPGTEYYFR		751.388	2	27.453	FALSE	0.00282486	1	1	0	2
dicLab1_genemodels_DLAgn_00065800_1	LFINNQWQDAASGK		796.397	2	19.6424	FALSE	0	0	0.923434	0.102013	2
dicLab1_genemodels_DLAgn_00065800_1	ELGEYGLDNYTEIK		822.394	2	21.6297	FALSE	0	0	1	1	2
dicLab1_genemodels_DLAgn_00065800_1	TEQGPQVDQEQFNK		824.384	2	4.61357	FALSE	0	0	0.528705	0.387654	2
dicLab1_genemodels_DLAgn_00065800_1	LGPALATGNTVVMK		686.387	2	18.6892	FALSE	0	0	1	1	2
dicLab1_genemodels_DLAgn_00065800_1	VAFTGSTEVGHLIQQASGSSNLK		777.736	3	28.102	FALSE	0	0	1	1	2
dicLab1_genemodels_DLAgn_00065800_1	TIPIDGDYFC[PPa]YTR		817.88	2	24.2876	FALSE	0	0	1	1	2
dicLab1_genemodels_DLAgn_00065800_1	LGSPWR		358.198	2	5.14306	FALSE	0	0	1	1	2
dicLab1_genemodels_DLAgn_00122260_1	YFHPSINEYLK		470.907	3	17.2734	FALSE	0	0	0.444138	0.161589	2
dicLab1_genemodels_DLAgn_00122260_1	YVGSMVSDIHR		421.877	3	6.22831	FALSE	0	0	0.0273973	1	2
dicLab1_genemodels_DLAgn_00122260_1	LIEQAGGLATTGTQR		758.41	2	7.54085	FALSE	0	0	1	1	2
dicLab1_genemodels_DLAgn_00170000_1	YTVNITWGGQPIPR		801.425	2	25.0918	FALSE	1	0	1	0	2
dicLab1_genemodels_DLAgn_00230800_1	HWPWMK		442.715	2	14.9362	FALSE	0	1	0	1	2
dicLab1_genemodels_DLAgn_00096300_1	TGDWFTVLEHYHR		554.267	3	24.8208	FALSE	1	1	0	0	2
dicLab1_genemodels_DLAgn_00096300_1	LNATISDLIMGNTYK		827.429	2	30.6398	FALSE	0.255484	1	0	0	2
dicLab1_genemodels_DLAgn_00096300_1	ASLILQIVELPGPPASVK		916.548	2	41.8612	FALSE	1	0.986961	0	0	2
dicLab1_genemodels_DLAgn_00096300_1	C[PPa]GISEDATIAK		589.79	2	4.86402	FALSE	1	1	0	0	2
dicLab1_genemodels_DLAgn_00096300_1	YVANVGAK		411.229	2	1.04743	FALSE	1	0	0.871614	0.00291971	2
dicLab1_genemodels_DLAgn_00174810_1	FALEVATK		439.753	2	14.3465	FALSE	0	0	1	1	2
dicLab1_genemodels_DLAgn_00174810_1	YAAVTQFEATDAR		721.849	2	10.9554	FALSE	0	0	0.646232	1	2
dicLab1_genemodels_DLAgn_00174810_1	ETALLIDPK		500.29	2	14.8653	FALSE	0	0	1	1	2
dicLab1_genemodels_DLAgn_00174810_1	KPYPEDENLVEVK		520.603	3	9.65805	FALSE	0	0	1	0.414216	2
dicLab1_genemodels_DLAgn_00174810_1	VALSNMNVIDR		616.327	2	18.2144	FALSE	0	0	1	1	2
dicLab1_genemodels_DLAgn_00224730_1	AISEELDHALNDMT		779.856	2	25.9753	FALSE	0.836084	0.767519	0	0	2
dicLab1_genemodels_DLAgn_00224730_1	AISEELDHALNDMTS		823.372	2	25.8764	FALSE	0.881283	1	0	0	2
dicLab1_genemodels_DLAgn_00224730_1	LDKENALDQAEQAEADKK		504.752	4	4.17188	FALSE	1	1	0	0	2
dicLab1_genemodels_DLAgn_00224730_1	LEKTIDDLEDELYAQK		641.658	3	22.6787	FALSE	1	1	0	0	2
dicLab1_genemodels_DLAgn_00224730_1	AISEELDHALND		663.812	2	15.2277	FALSE	1	1	0	0	2
dicLab1_genemodels_DLAgn_00224730_1	AISEELDHAL		549.277	2	16.7537	FALSE	1	0.580024	0	0	2
dicLab1_genemodels_DLAgn_00020910_1	FIENHIGVPIK		422.912	3	14.3581	FALSE	0	0	1	1	2
dicLab1_genemodels_DLAgn_00020910_1	YAHMINGFTAIALTK		550.961	3	24.1413	FALSE	0	0	1	0.403444	2
dicLab1_genemodels_DLAgn_00020910_1	DGVYYMYEALHGPPKK		623.306	3	19.1312	FALSE	0	0	1	1	2
dicLab1_genemodels_DLAgn_00053870_1	GQNIYDVELK		589.806	2	13.0532	FALSE	0	0	0.0214724	0.468034	2
dicLab1_genemodels_DLAgn_00053870_1	VHLDAITSDNAGNMYAFR		665.651	3	20.9686	FALSE	1	0	0	1	2
dicLab1_genemodels_DLAgn_00053870_1	ADTIENAFK		504.753	2	8.36422	FALSE	0	0	0.799514	0.516667	2
dicLab1_genemodels_DLAgn_00207680_1	HKDYPFNAEF		634.291	2	13.8961	FALSE	0.826519	0	0	0.511962	2
dicLab1_genemodels_DLAgn_00099060_1	KAFAIIDQDK		574.819	2	7.45553	FALSE	0.113907	0	0	1	2
dicLab1_genemodels_DLAgn_00099060_1	YKDFFAKVGLTAKTPEDIK		543.549	4	18.3563	FALSE	1	0.947047	0	0	2
dicLab1_genemodels_DLAgn_00099060_1	GDGMIGADEFAALVK		747.369	2	31.9501	FALSE	1	0.609005	0	0	2
dicLab1_genemodels_DLAgn_00099060_1	SDGDGMIGADEFAALVK		848.398	2	32.7936	FALSE	0	1	1	0	2
dicLab1_genemodels_DLAgn_00149850_1	IADAIVQAADEVSAGK		779.41	2	24.4777	FALSE	0	0	0.997743	1	2
dicLab1_genemodels_DLAgn_00149850_1	SEEFKDIIK		554.798	2	10.6887	FALSE	0	0	1	1	2
dicLab1_genemodels_DLAgn_00148810_1	IGDPWDPSTLYGPLHTK		632.988	3	27.9521	FALSE	0	0	1	1	2
dicLab1_genemodels_DLAgn_00148810_1	GAPTTPLTSVAVTR		685.886	2	14.8941	FALSE	0	0	1	0.871958	2
dicLab1_genemodels_DLAgn_00148810_1	VDLVSFTGSTHVGK		482.924	3	16.9617	FALSE	0	0	0.581064	0.818864	2
dicLab1_genemodels_DLAgn_00148810_1	QAVEQYLAAIEQAK		781.415	2	28.9611	FALSE	0	0	0.0714286	0.794403	2
dicLab1_genemodels_DLAgn_00148810_1	DLPLAQGIKFE		615.84	2	30.9798	FALSE	0	0	1	1	2
dicLab1_genemodels_DLAgn_00148810_1	MWADIPAPK		514.765	2	16.9197	FALSE	0	0	1	1	2
dicLab1_genemodels_DLAgn_00148810_1	MVAMMVQER		547.761	2	10.4189	FALSE	0	0	1	1	2
dicLab1_genemodels_DLAgn_00049580_1	RVDFEGFLPMLQSIINNPNK		778.075	3	47.6904	FALSE	0	1	1	0	2
dicLab1_genemodels_DLAgn_00049580_1	VAYNQIADIMR		647.335	2	21.7025	FALSE	1	1	0	0	2
dicLab1_genemodels_DLAgn_00200090_1	GYTGLDGR		419.706	2	1.37009	FALSE	0	1	1	0	2
dicLab1_genemodels_DLAgn_00134890_1	NTDGMLDFDEFLK		772.851	2	37.1039	FALSE	1	0	1	0	2
dicLab1_genemodels_DLAgn_00134890_1	DGDKNTDGMLDFDEFLK		653.96	3	33.9797	FALSE	1	0.0467675	0	0	2
dicLab1_genemodels_DLAgn_00081890_1	AGSNVMQTFTFYASDDKLENR		798.706	3	26.5278	FALSE	1	1	0	0	2
dicLab1_genemodels_DLAgn_00081890_1	YIGGC[PPa]C[PPa]GFEPYHVR		581.597	3	12.5708	FALSE	0.880517	1	0	0	2
dicLab1_genemodels_DLAgn_00081890_1	PFC[PPa]PSMAMPDGWGVTK		897.904	2	28.6126	FALSE	0	1	0	1	2
dicLab1_genemodels_DLAgn_00081890_1	EVANEGDALVAGGVSQTPSYLSC[PPa]K		1233.59	2	21.8746	FALSE	0	1	0	1	2
dicLab1_genemodels_DLAgn_00062250_1	LLQDLFNGR		538.298	2	22.2882	FALSE	0	0	0.582902	1	2
dicLab1_genemodels_DLAgn_00062250_1	SQIHDIVLVGGSTR		494.607	3	13.7771	FALSE	0	0	0.05997	1	2
dicLab1_genemodels_DLAgn_00193180_1	NEELEAMIK		538.768	2	14.9531	FALSE	0.964509	0	0	1	2
dicLab1_genemodels_DLAgn_00193180_1	PEDVILSAFK		559.808	2	23.4415	FALSE	1	0.645833	0	0.00292826	2
dicLab1_genemodels_DLAgn_00100980_1	C[PPa]DSSTFEISVEAAHQEEQADILSAFK		976.119	3	34.4037	FALSE	1	1	0	0	2
dicLab1_genemodels_DLAgn_00130010_1	YSNIYTEWSQR		723.836	2	16.271	FALSE	0	0	0.497992	1	2
dicLab1_genemodels_DLAgn_00130010_1	ADLGPVVTSQYGGK		696.362	2	11.5086	FALSE	0	0	1	1	2
dicLab1_genemodels_DLAgn_00130010_1	LPLIVTPH		445.279	2	19.5171	FALSE	0	0	1	0.97996	2
dicLab1_genemodels_DLAgn_00083900_1	KVDSELPVDEVFSQVAK		630.667	3	27.9587	FALSE	0	1	1	0	2
dicLab1_genemodels_DLAgn_00083900_1	IGKPC[PPa]LLLYVDAK		501.958	3	21.973	FALSE	1	0.879237	0	0	2
dicLab1_genemodels_DLAgn_00252870_1	KLESDLVQVQGEVEDSVQEAR		786.731	3	24.2454	FALSE	1	1	0	0	2
dicLab1_genemodels_DLAgn_00103290_1	YGAHNYHPLPVALER		579.634	3	9.38677	FALSE	0.16273	0	0.0185185	0	2
dicLab1_genemodels_DLAgn_00175170_1	MVDGLPINDFSR		682.337	2	24.2137	FALSE	0	0	0.0451128	0.394089	2
dicLab1_genemodels_DLAgn_00175170_1	EVIPTDKVEVGFK		487.605	3	16.1737	FALSE	0	0	1	0.697517	2
dicLab1_genemodels_DLAgn_00175170_1	VNVHGTETPAYDAVK		534.27	3	4.57296	FALSE	0	0	1	0.641379	2
dicLab1_genemodels_DLAgn_00175170_1	MDATAAELVEER		667.816	2	12.7961	FALSE	0	0	1	1	2
dicLab1_genemodels_DLAgn_00126850_1	GLVYETSVLDPDEGIR		881.947	2	26.3554	FALSE	0	0	1	0.682594	2
dicLab1_genemodels_DLAgn_00126850_1	DYIWNTLK		526.774	2	23.7111	FALSE	0	0	0.493927	0.894901	2
dicLab1_genemodels_DLAgn_00126850_1	DVLADLIPK		492.292	2	31.2269	FALSE	0	1	1	0	2
dicLab1_genemodels_DLAgn_00126850_1	HLPNDPMFK		549.774	2	8.43924	FALSE	0	0	0.146199	0.973896	2
dicLab1_genemodels_DLAgn_00126850_1	EMGGEVSDDLMR		669.787	2	14.4674	FALSE	0	0	1	1	2
dicLab1_genemodels_DLAgn_00177160_1	IPLVADLTR		499.306	2	22.4529	FALSE	0.401998	0.918473	0	0.00859599	2
dicLab1_genemodels_DLAgn_00177160_1	GLFVIDDK		453.75	2	20.871	FALSE	0	0	1	1	2
dicLab1_genemodels_DLAgn_00177160_1	SKDFFSK		429.721	2	2.66561	FALSE	0	0	1	1	2
dicLab1_genemodels_DLAgn_00189240_1	KAFFIIDQDK		612.835	2	15.9231	FALSE	1	0	0	0.595794	2
dicLab1_genemodels_DLAgn_00189240_1	LFLQNFKAGAR		422.244	3	14.5541	FALSE	0	0	0.565841	1	2
dicLab1_genemodels_DLAgn_00157250_1	IPEAKPTLTPK		398.908	3	3.74596	FALSE	0.162516	0	1	0	2
dicLab1_genemodels_DLAgn_00155080_1	GLSDEAAIAAC[PPa]K		610.303	2	7.42534	FALSE	0	0	0.286932	1	2
dicLab1_genemodels_DLAgn_00155080_1	FDFPSMR		450.208	2	19.518	FALSE	0	0	1	1	2
dicLab1_genemodels_DLAgn_00040200_1	PIQVGEQLPAVEVQEGEPGNK		1109.57	2	22.9439	FALSE	0	0	0.285714	0.0141643	2
dicLab1_genemodels_DLAgn_00103690_1	ILAHITGTEYMQDPDEEALAK		782.383	3	20.5001	FALSE	0.00832178	0.696347	0	1	2
dicLab1_genemodels_DLAgn_00164570_1	EVKEEPTEAVGDWR		548.934	3	9.97319	FALSE	0	0.825569	0	1	2
dicLab1_genemodels_DLAgn_00245430_1	LSLAQPPSLHTK		431.25	3	13.4839	FALSE	0	0	1	1	2
dicLab1_genemodels_DLAgn_00245430_1	DTPLPC[PPa]DSDENISIR		873.404	2	16.9444	FALSE	0.00280899	0	1	0.734375	2
dicLab1_genemodels_DLAgn_00029710_1	LEDMYNQVK		570.274	2	5.5492	FALSE	0.190352	0.505468	0	0	2
dicLab1_genemodels_DLAgn_00029710_1	ITPLAEEVK		500.29	2	10.6771	FALSE	1	0	0	1	2
dicLab1_genemodels_DLAgn_00029710_1	AMASPYVEEYKEQLK		595.962	3	13.6303	FALSE	0	0	1	1	2
dicLab1_genemodels_DLAgn_00055990_1	YVTVLIPGTNK		602.85	2	18.3496	FALSE	0	0	1	1	2
dicLab1_genemodels_DLAgn_00208610_1	WLVLDNNQITNAK		764.91	2	21.9211	FALSE	0	0	0.123167	0.29156	2
dicLab1_genemodels_DLAgn_00078080_1	YPAELHLVHWNTK		536.616	3	15.1343	FALSE	0	0	1	1	2
dicLab1_genemodels_DLAgn_00121980_1	YGSVEIDELGK		605.304	2	15.9791	FALSE	0	0	0.0943953	1	2
dicLab1_genemodels_DLAgn_00121980_1	GNDVSTGC[PPa]VMSDYVGSGPPK		1020.95	2	17.69	FALSE	0	0	1	1	2
dicLab1_genemodels_DLAgn_00199260_1	LGEYYALVK		528.292	2	17.0406	FALSE	0	0	0.365651	1	2
dicLab1_genemodels_DLAgn_00199260_1	MFEGVTFYEK		625.792	2	20.4302	FALSE	0	1	1	0	2
dicLab1_genemodels_DLAgn_00199260_1	SQEVLDINPR		585.809	2	10.4759	FALSE	0	0	0.705	1	2
dicLab1_genemodels_DLAgn_00199260_1	LIPDSPQEQALMYQR		894.951	2	19.7274	FALSE	0	0	0.196248	1	2
dicLab1_genemodels_DLAgn_00205250_1	IVADKDYAVTANSR		508.267	3	4.08426	FALSE	0	0	1	1	2
dicLab1_genemodels_DLAgn_00174950_1	EVNLAGITER		551.299	2	12.9622	FALSE	0.835722	0	0	1	2
dicLab1_genemodels_DLAgn_00174950_1	VQAANLAGVGVPSAPSTPK		882.486	2	18.0706	FALSE	0.39	0	0	1	2
dicLab1_genemodels_DLAgn_00067150_1	SGFNPLEK		446.232	2	8.8791	FALSE	0	0	1	1	2
dicLab1_genemodels_DLAgn_00067150_1	VDDTTTVQVDMMK		741.844	2	14.6377	FALSE	0	0	1	1	2
dicLab1_genemodels_DLAgn_00061640_1	DLGLAQNTATNTK		673.849	2	6.75503	FALSE	0	0	1	1	2
dicLab1_genemodels_DLAgn_00061640_1	GSLLIDSSTIDPAVSK		801.933	2	23.7285	FALSE	0	1	0.610825	0	2
dicLab1_genemodels_DLAgn_00189250_1	LFLQNFSATAR		634.343	2	21.3783	FALSE	1	1	0	0	2
dicLab1_genemodels_DLAgn_00088400_1	ANATEYGLASGVFTR		778.889	2	19.6072	FALSE	0	0.632319	1	0	2
dicLab1_genemodels_DLAgn_00245790_1	VVMELHADVVPK		446.248	3	15.2209	FALSE	0.959162	0	0	1	2
dicLab1_genemodels_DLAgn_00245790_1	IIPQFMC[PPa]QGGDFTNHNGTGGK		765.021	3	18.5372	FALSE	0.677309	0	0	0.146277	2
dicLab1_genemodels_DLAgn_00258620_1	HEWQVNGLDDIQDR		575.604	3	14.5922	FALSE	1	0	0	0.534442	2
dicLab1_genemodels_DLAgn_00108560_1	GDVDVSIPK		465.251	2	8.87906	FALSE	1	0.647399	0	0	2
dicLab1_genemodels_DLAgn_00119890_1	TAIAIDTIINQK		650.877	2	22.3382	FALSE	0	1	0.325843	0	2
dicLab1_genemodels_DLAgn_00119890_1	TGTAEVSSILEEK		682.351	2	15.2077	FALSE	0	0.824675	1	0	2
dicLab1_genemodels_DLAgn_00094820_1	RAGIAVTVAGLTGK		438.602	3	16.701	FALSE	1	0	0	0.783172	2
dicLab1_genemodels_DLAgn_00007110_1	TIFDDGELLEFAK		749.377	2	35.5128	FALSE	0	1	0.869871	0	2
dicLab1_genemodels_DLAgn_00137220_1	VGDSQVAYNQVADIMR		883.431	2	22.1681	FALSE	0.087766	0.890052	0	0	2
dicLab1_genemodels_DLAgn_00136330_1	EFLQFVNR		526.78	2	19.5465	FALSE	0	0	0.448418	0.0333333	2
dicLab1_genemodels_DLAgn_00136330_1	LLEAGFIELK		566.834	2	28.7836	FALSE	0	0	1	1	2
dicLab1_genemodels_DLAgn_00136330_1	YATTAVTASVVR		619.841	2	9.63884	FALSE	0	0	1	1	2
dicLab1_genemodels_DLAgn_00136330_1	LAASASNLTAFQQAAPR		858.955	2	19.3297	FALSE	0	0	1	1	2
dicLab1_genemodels_DLAgn_00016640_1	VGPNLWGLFGR		608.335	2	36.5064	FALSE	0	0.987013	0.973714	0	2
dicLab1_genemodels_DLAgn_00016640_1	QDLIAYLK		482.279	2	21.196	FALSE	0.867027	1	0	0	2
dicLab1_genemodels_DLAgn_00016640_1	MIFAGIK		390.228	2	17.5665	FALSE	1	0	0	0.7557	2
dicLab1_genemodels_DLAgn_00120530_1	SNVNGGAIALGHPLGASGAR		606.99	3	10.6964	FALSE	0	0	1	0.169089	2
dicLab1_genemodels_DLAgn_00260590_1	ATLSVLGDILGR		607.859	2	35.485	FALSE	0	0	0.69587	0.474699	2
dicLab1_genemodels_DLAgn_00260590_1	NTQQLTPAIK		557.317	2	6.82064	FALSE	0	0	1	1	2
dicLab1_genemodels_DLAgn_00213460_1	ALLEVVQSGGK		550.819	2	15.2818	FALSE	0	0	1	1	2
dicLab1_genemodels_DLAgn_00213460_1	NIELAVIR		464.285	2	17.9993	FALSE	0	0	1	1	2
dicLab1_genemodels_DLAgn_00213460_1	NYTDEAIAGDNEAIK		812.378	2	11.6034	FALSE	0	0	1	0.887723	2
dicLab1_genemodels_DLAgn_00148490_1	LSVGLENEADIIEDLEQALHAAHPK		678.851	4	47.2218	FALSE	1	1	0	0	2
dicLab1_genemodels_DLAgn_00063910_1	LISWYDNEFGYSHR		596.278	3	22.169	FALSE	0	0	1	1	2
dicLab1_genemodels_DLAgn_00063910_1	VPVADVSVVDLTC[PPa]R		772.411	2	25.7053	FALSE	0.317662	0	0	0.0552486	2
dicLab1_genemodels_DLAgn_00063910_1	GAHQNIIPASTGAAK		479.26	3	3.77575	FALSE	0	0	1	1	2
dicLab1_genemodels_DLAgn_00016290_1	DIIPTDKEEVAFK		502.268	3	16.434	FALSE	0	0	1	0.686297	2
dicLab1_genemodels_DLAgn_00115630_1	QDMFMVDENTK		679.292	2	12.8615	FALSE	0	0	0.0184615	0.198175	2
dicLab1_genemodels_DLAgn_00153360_1	YFESVLDR		514.756	2	16.0008	FALSE	0	0.0521262	0	1	2
dicLab1_genemodels_DLAgn_00223780_1	AILHNYSPDPITVR		532.623	3	15.4657	FALSE	0	0	0.361111	1	2
dicLab1_genemodels_DLAgn_00223780_1	KDFFIDLR		527.29	2	19.6309	FALSE	0	0.416667	0	0.740659	2
dicLab1_genemodels_DLAgn_00223780_1	SVPFIIIPMK		572.844	2	35.4583	FALSE	0.624855	0.00846262	0.872642	0	2
dicLab1_genemodels_DLAgn_00182730_1	GAMLTIEGPR		522.779	2	14.8288	FALSE	0.958071	0	0	1	2
dicLab1_genemodels_DLAgn_00135730_1	AAVENLTEEQKNEFK		583.96	3	8.96669	FALSE	1	0	0	1	2
dicLab1_genemodels_DLAgn_00135730_1	AAVENLTEEQK		616.312	2	5.45812	FALSE	0	0	0.0244275	0.734602	2
dicLab1_genemodels_DLAgn_00135730_1	GKSEEELAELFR		704.359	2	19.6029	FALSE	1	0	0.117647	0	2
dicLab1_genemodels_DLAgn_00071260_1	SVMSLTESELR		626.316	2	17.4487	FALSE	1	0.00567376	0.78825	0	2
dicLab1_genemodels_DLAgn_00039130_1	EIVPVSIPQK		555.332	2	16.1678	FALSE	0	0	1	1	2
dicLab1_genemodels_DLAgn_00039130_1	EEQDTYAIGSYSR		759.839	2	6.78436	FALSE	0	0	1	0.0896739	2
dicLab1_genemodels_DLAgn_00231860_1	SGDLEEELKNVTNNLK		601.643	3	26.7298	FALSE	1	1	0	0	2
dicLab1_genemodels_DLAgn_00231860_1	GVEDELDKYSESLK		806.391	2	18.7584	FALSE	0.00283688	0.896552	0.68262	0	2
dicLab1_genemodels_DLAgn_00107920_1	KEDLVFIFWAPESAPLK		664.028	3	40.0656	FALSE	0.609102	0.0194444	0	0.00291121	2
dicLab1_genemodels_DLAgn_00150140_1	SAFSDYEITWSDDKK		597.941	3	19.9273	FALSE	1	0	0	1	2
dicLab1_genemodels_DLAgn_00044730_1	NVSLGNVLAVAYATQK		824.457	2	33.2204	FALSE	0	1	0.723668	0	2
dicLab1_genemodels_DLAgn_00242100_1	ILYADFK		435.242	2	13.5403	FALSE	0.236364	0	0	1	2
dicLab1_genemodels_DLAgn_00074200_1	LVLVNAIYFK		590.36	2	31.0031	FALSE	0	0.654378	0.0154799	0	2
dicLab1_genemodels_DLAgn_00074200_1	ANTAFSLALFK		591.83	2	30.5907	FALSE	0	0.335897	0.125915	0	2
dicLab1_genemodels_DLAgn_00171690_1	ETLPSEQDLTTK		681.343	2	11.5457	FALSE	0	0	1	0.956609	2
dicLab1_genemodels_DLAgn_00131850_1	MKPGYLEALPGTLK		506.618	3	19.6925	FALSE	0	1	0.564706	0	2
dicLab1_genemodels_DLAgn_00147280_1	TITLEVEPSDTIENVK		894.467	2	23.4161	FALSE	0	0.566948	1	0	2
dicLab1_genemodels_DLAgn_00147280_1	MQIFVK		383.22	2	11.3812	FALSE	1	0	0	1	2
dicLab1_genemodels_DLAgn_00266680_1	SAEIGAEALAR		544.291	2	9.17768	FALSE	0.330391	0	0	0.952477	2
dicLab1_genemodels_DLAgn_00025600_1	DYYFALAH		500.232	2	21.1633	FALSE	0	0	0.776413	1	2
dicLab1_genemodels_DLAgn_00038620_1	DAGTISGLNVLR		608.338	2	21.1504	FALSE	0	0	0.455662	0.343001	2
dicLab1_genemodels_DLAgn_00038620_1	TTPSYVAFTDSER		737.346	2	12.395	FALSE	0	0	1	1	2
dicLab1_genemodels_DLAgn_00040050_1	LIDVGLIAIR		541.85	2	32.1598	FALSE	0	1	1	0	2
dicLab1_genemodels_DLAgn_00064500_1	YVFLMGLQDR		621.321	2	27.0334	FALSE	0	0	1	0.707865	2
dicLab1_genemodels_DLAgn_00234290_1	LVGQVFLGGSIIR		679.911	2	30.6431	FALSE	0.665132	1	0	0	2
dicLab1_genemodels_DLAgn_00241630_1	VLIAGNEDAEILNPEK		862.957	2	22.0841	FALSE	0.00831025	0.931141	0	0.229677	2
dicLab1_genemodels_DLAgn_00043240_1	MLTLTGPLSIIGR		686.405	2	39.0362	FALSE	1	0	0.631714	0	2
dicLab1_genemodels_DLAgn_00049730_1	IESLQEEIAFLK		710.39	2	31.3409	FALSE	1	0.950254	0	0	2
dicLab1_genemodels_DLAgn_00214170_1	ITPSLSSTNEVLMYQYNK		1044.52	2	23.7207	FALSE	0.666667	0	0.724566	0.00290276	2
dicLab1_genemodels_DLAgn_00202480_1	IFTNLYGR		492.269	2	12.5927	FALSE	0	0	1	1	2
dicLab1_genemodels_DLAgn_00202480_1	GGLWFLGFGR		555.298	2	39.2606	FALSE	0	0.798246	1	0	2
dicLab1_genemodels_DLAgn_00197550_1	FPHDKPFIYDGAAEFC[PPa]PEK		571.27	4	19.4179	FALSE	1	1	0	0	2
dicLab1_genemodels_DLAgn_00175430_1	IVIQFHALQPHQVGK		572.33	3	14.9889	FALSE	1	1	0	0	2
dicLab1_genemodels_DLAgn_00110930_1	DFSMPLTVSR		576.79	2	22.2323	FALSE	0.598131	0.812227	0	0	2
dicLab1_genemodels_DLAgn_00011120_1	EAVYNDIALLR		638.848	2	23.9826	FALSE	1	0.989033	0	0	2
dicLab1_genemodels_DLAgn_00240420_1	VMLGETNPAESKPGTIR		600.649	3	10.441	FALSE	0	0	1	0.574118	2
dicLab1_genemodels_DLAgn_00204140_1	AYPVTSLVK		489.287	2	13.7631	FALSE	0	0	1	0.882105	2
dicLab1_genemodels_DLAgn_00220850_1	YATTVITSR		506.277	2	4.23082	FALSE	1	0.336329	0	0	2
dicLab1_genemodels_DLAgn_00161390_1	ALYYLQILAGELK		747.932	2	43.1653	FALSE	0	0.624413	0.36061	0	2
dicLab1_genemodels_DLAgn_00161390_1	DLLFILTSK		525.316	2	37.0759	FALSE	0	0.879075	0	0.704162	2
dicLab1_genemodels_DLAgn_00161390_1	VTLGTQPTVLR		592.854	2	13.226	FALSE	1	0	0	1	2
dicLab1_genemodels_DLAgn_00027020_1	DHFLFDKPVSPLLLASGMGRDWPDARGIWHNDTKTFLVWVNEEDHLR		1106.96	5	26.1875	FALSE	0.00281294	0.00566572	1	1	2
dicLab1_genemodels_DLAgn_00097870_1	NLLSVAYK		454.266	2	14.9142	FALSE	0	0.118121	0	1	2
dicLab1_genemodels_DLAgn_00128380_1	SPASDTYIVFGEAK		742.867	2	18.761	FALSE	0	0.588942	0	0.733556	2
dicLab1_genemodels_DLAgn_00047090_1	ELEEETSALK		574.788	2	5.13566	FALSE	1	1	0	0	2
dicLab1_genemodels_DLAgn_00242780_1	LSASPTAEDLGYAAR		761.381	2	13.8925	FALSE	0	0	0.972665	0.402948	2
dicLab1_genemodels_DLAgn_00071530_1	HHATYVNNLNVTEEK		590.292	3	3.47351	FALSE	0	0	1	0.141333	2
dicLab1_genemodels_DLAgn_00203660_1	FILNLHSFTVR		449.591	3	29.6499	FALSE	1	0	1	0	2
dicLab1_genemodels_DLAgn_00014500_1	SYTEGKPNYDYGL		753.841	2	13.2349	FALSE	0	1	0	1	2
dicLab1_genemodels_DLAgn_00118870_1	SC[PPa]TGNLSLTLQK		668.35	2	12.9338	FALSE	1	0	0	1	2
dicLab1_genemodels_DLAgn_00149760_1	LVILEGELER		585.84	2	23.0236	FALSE	0.0802139	1	0	0	2
dicLab1_genemodels_DLAgn_00237400_1	AGSQLPAAEHGIIIVAPDTSPR		734.062	3	20.9289	FALSE	0	0	1	1	2
dicLab1_genemodels_DLAgn_00156370_1	SAREAAEGDVASLNR		773.384	2	4.30473	FALSE	1	1	0	0	2
dicLab1_genemodels_DLAgn_00232860_1	EYVLPSFEVK		605.821	2	24.4285	FALSE	0	0	1	1	2
dicLab1_genemodels_DLAgn_00191160_1	DEILFSLLHPGWVR		841.457	2	42.5741	FALSE	1	0.76392	0	0	2
dicLab1_genemodels_DLAgn_00173260_1	LTSLPFTK		453.768	2	17.737	FALSE	1	0	0	1	2
dicLab1_genemodels_DLAgn_00001390_1	ATAGSYIASQTVK		648.843	2	7.37033	FALSE	0	0	0.560526	1	2
dicLab1_genemodels_DLAgn_00001390_1	LLANMVYQYK		621.831	2	19.4507	FALSE	0	0	1	0.303959	2
dicLab1_genemodels_DLAgn_00263040_1	LINANFPTDPDR		686.846	2	14.0583	FALSE	0	0	1	1	2
dicLab1_genemodels_DLAgn_00263040_1	MYSYVTTELPK		666.331	2	17.508	FALSE	0	0	1	1	2
dicLab1_genemodels_DLAgn_00143110_1	ALVGGELVQSYNYEGVDAK		1006.5	2	22.1417	FALSE	0.814159	1	0	0	2
dicLab1_genemodels_DLAgn_00101630_1	PQAPATVGLAFR		614.346	2	16.9078	FALSE	0	0.645688	0	0.0194986	2
dicLab1_genemodels_DLAgn_00199270_1	FGLC[PPa]EER		462.716	2	7.10241	FALSE	0.45122	0	0	0.36409	2
dicLab1_genemodels_DLAgn_00171310_1	TTIFSPEGR		504.261	2	8.15	FALSE	0	0	1	1	2
dicLab1_genemodels_DLAgn_00145680_1	THGYILSLNR		587.322	2	9.91595	FALSE	1	0	0	0.916497	2
dicLab1_genemodels_DLAgn_00197140_1	NTELVLPVPAFNVINGGSHAGNK		783.417	3	34.6722	FALSE	1	1	0	0	2
dicLab1_genemodels_DLAgn_00264200_1	IEIDPELTVEALK		735.409	2	31.3864	FALSE	0.850273	1	0	0	2
dicLab1_genemodels_DLAgn_00009550_1	ISGLIYEETR		590.814	2	13.1465	FALSE	0	0	0.01849	1	2
dicLab1_genemodels_DLAgn_00127410_1	GVEIETITPGDGQTFPK		894.954	2	22.6069	FALSE	0	1	0	0.896335	2
dicLab1_genemodels_DLAgn_00178660_1	LQDAEETIEAVNSK		773.883	2	10.6817	FALSE	0	0.480982	0	0.247423	2
dicLab1_genemodels_DLAgn_00238690_1	AVENSSTAIAIR		616.336	2	7.86963	FALSE	0	0	1	0.465286	2
dicLab1_genemodels_DLAgn_00179380_1	QNTHSSAHTR		569.771	2	16.0902	FALSE	0	0	1	1	2
dicLab1_genemodels_DLAgn_00075740_1	TYGGC[PPa]EGPDAMYVK		781.337	2	11.3766	FALSE	0.190104	0	0	0.732892	2
dicLab1_genemodels_DLAgn_00067550_1	GVEVETISPGDGR		658.328	2	9.29606	FALSE	0	0.463445	0	1	2
dicLab1_genemodels_DLAgn_00002450_1	LIDHVMK		428.241	2	17.7739	FALSE	1	0	1	0	2
dicLab1_genemodels_DLAgn_00000460_1	LTPGSVIAFR		530.811	2	22.0979	FALSE	0	1	0.849282	1	1
dicLab1_genemodels_DLAgn_00000460_1	QGDWLIDYVSNR		733.357	2	27.9505	FALSE	0	1	1	1	1
dicLab1_genemodels_DLAgn_00000460_1	AWEALDVAEK		566.288	2	16.7667	FALSE	1	0	1	1	1
dicLab1_genemodels_DLAgn_00219760_1	IIIGMDVAASEFFR		784.911	2	39.8514	FALSE	1	1	1	0	1
dicLab1_genemodels_DLAgn_00101310_1	LYQTFSK		443.737	2	11.7819	TRUE	1	1	1	0.00293686	1
dicLab1_genemodels_DLAgn_00101310_1	DDATFLLQR		539.78	2	14.8927	TRUE	0.0055788	1	1	0.176548	1
sp|P0AEY0|MALE_ECO57	AGLTFLVDLIK		595.363	2	44.8871	FALSE	1	1	1	0	1
sp|P0AEY0|MALE_ECO57	FPQVAATGDGPDIIFWAHDR		738.364	3	33.0459	FALSE	1	1	1	0	1
sp|P0AEY0|MALE_ECO57	LAVAGLPKDK		506.314	2	7.19468	TRUE	0.00284495	0.237288	1	0.229974	1
sp|P0AEY0|MALE_ECO57	DLLPNPPK		447.258	2	11.8697	FALSE	0.453106	0.556901	0	1	1
sp|P0AEY0|MALE_ECO57	GEIMPNIPQMSAFWYAVR		1055.52	2	43.6512	FALSE	1	0	1	1	1
dicLab1_genemodels_DLAgn_00042440_1	LITAIGEVVNNDPVIGDR		948.015	2	29.5138	FALSE	0.377972	0	0.489851	1	1
dicLab1_genemodels_DLAgn_00042440_1	PSFFGGAIQDIAQK		739.886	2	29.1879	TRUE	0.297818	1	0.151603	0.00578035	1
dicLab1_genemodels_DLAgn_00042440_1	INPNSMFDIQVK		703.361	2	25.2523	FALSE	1	0.488998	0.911422	0	1
dicLab1_genemodels_DLAgn_00036360_1	YYPLDGMTDAEQEQLIADHFLFDKPVSPLLTC[PPa]AGMAR		1057.51	4	45.9513	FALSE	0.848684	1	1	0	1
dicLab1_genemodels_DLAgn_00169670_1	ESVAPLDVAAGPLNVGK		818.949	2	26.7415	TRUE	1	0.00847458	1	1	1
dicLab1_genemodels_DLAgn_00227010_1	INYPEITLTWYK		770.906	2	32.8091	FALSE	1	0.44	1	0	1
dicLab1_genemodels_DLAgn_00227010_1	VNWYLNGQLIR		688.378	2	26.0317	FALSE	1	1	1	0	1
dicLab1_genemodels_DLAgn_00227010_1	AIGNPLPDIVWLK		718.419	2	38.7655	FALSE	0.498195	1	1	0	1
dicLab1_genemodels_DLAgn_00227010_1	DGQVLTAAALPGVQISFSDGR		1051.55	2	35.3619	FALSE	1	1	1	0	1
dicLab1_genemodels_DLAgn_00077480_1	LEIAQISK		451.271	2	10.5786	FALSE	0.142292	0	1	0.0922659	1
dicLab1_genemodels_DLAgn_00077480_1	FKGEIDESLPAPR		486.924	3	13.3682	FALSE	0	0.0761905	1	1	1
dicLab1_genemodels_DLAgn_00077480_1	ATLTLTHLNKEDEGLYTLR		547.796	4	20.0906	FALSE	0.08	1	0	1	1
dicLab1_genemodels_DLAgn_00058740_1	APTIYLDFVR		597.83	2	28.2774	FALSE	1	1	0.589147	0	1
dicLab1_genemodels_DLAgn_00058740_1	KSLGELIQTMNGAK		497.273	3	18.6167	FALSE	1	1	0	0.360451	1
dicLab1_genemodels_DLAgn_00059000_1	WGEAGAQYVVESTGVFTTIEK		1136.56	2	34.5891	FALSE	1	0.895616	0	1	1
dicLab1_genemodels_DLAgn_00146590_1	HGFFVNPSDSVAVIAANITSIPYFQK		941.489	3	47.6866	FALSE	0	0.827068	1	1	1
dicLab1_genemodels_DLAgn_00146590_1	VTVFQQNQHYAENFIQSIISVIEPAER		1054.21	3	48.5389	FALSE	1	1	0	1	1
dicLab1_genemodels_DLAgn_00166080_1	FIIPNIVK		472.302	2	27.3715	FALSE	1	1	1	0	1
dicLab1_genemodels_DLAgn_00166080_1	LHLHPSSC[PPa]HGWIIGEHGDSSVPVWSGVNVAGVC[PPa]LQGLNPK		866.635	5	33.0764	FALSE	0.00280112	1	1	1	1
dicLab1_genemodels_DLAgn_00047100_1	INYPEITLSWYK		763.898	2	32.3692	FALSE	1	1	1	0	1
dicLab1_genemodels_DLAgn_00047100_1	GLLQAIEQLKK		620.885	2	24.8823	FALSE	0.958991	1	0.88655	0	1
dicLab1_genemodels_DLAgn_00047100_1	IVDKPDALSVTAGDIAALEVK		709.063	3	30.0426	FALSE	1	1	1	0	1
dicLab1_genemodels_DLAgn_00047100_1	VGGDPIPSVK		484.774	2	8.44606	FALSE	1	0.197889	0	1	1
dicLab1_genemodels_DLAgn_00047100_1	LANLFFVEEPK		653.856	2	28.9801	FALSE	1	0.718007	1	0	1
dicLab1_genemodels_DLAgn_00047100_1	ESSPVNLIVK		543.314	2	17.2659	FALSE	0.690909	0.63306	0.660759	0	1
dicLab1_genemodels_DLAgn_00047100_1	VPQPVEGLK		483.785	2	6.10552	FALSE	0.564706	0.365262	0.950518	0	1
dicLab1_genemodels_DLAgn_00047100_1	DNQVILELFNVDR		787.912	2	39.8002	FALSE	1	1	1	0	1
dicLab1_genemodels_DLAgn_00047080_1	YTVTPLNEGSLYVFR		879.957	2	31.3305	FALSE	1	1	1	0	1
dicLab1_genemodels_DLAgn_00047080_1	LLQRPPEFTLPLYNR		619.684	3	27.8532	FALSE	1	1	1	0	1
dicLab1_genemodels_DLAgn_00047080_1	FTLNIQAKPEAEIK		534.635	3	18.2002	FALSE	0.993776	1	0.446281	0	1
dicLab1_genemodels_DLAgn_00047080_1	VSGIPAPTLK		491.8	2	14.4112	FALSE	1	0.0140056	0	0.772234	1
dicLab1_genemodels_DLAgn_00047080_1	TAYIGEDVR		512.259	2	6.69815	FALSE	1	0	0.536521	1	1
dicLab1_genemodels_DLAgn_00047080_1	LGFGPFTVTTEPVR		760.909	2	33.217	FALSE	0.494572	1	1	0	1
dicLab1_genemodels_DLAgn_00141100_1	LAAC[PPa]FLDSMASLGLAAYGYGIR		1167.58	2	47.9202	FALSE	1	1	0	1	1
dicLab1_genemodels_DLAgn_00141100_1	ARPEYMRPVHFYGR		445.478	4	8.50468	FALSE	0.00280505	1	1	1	1
dicLab1_genemodels_DLAgn_00141100_1	FAAYLEEHYNVK		495.245	3	12.8567	FALSE	0	0.195509	1	0.368618	1
dicLab1_genemodels_DLAgn_00141100_1	VNYHEELYAAFK		495.245	3	14.043	TRUE	1	1	0.00313972	0.585882	1
dicLab1_genemodels_DLAgn_00141100_1	LDLSTLPDK		501.279	2	15.2982	FALSE	0	0.662831	1	1	1
dicLab1_genemodels_DLAgn_00141100_1	VFADYEDYIK		631.801	2	21.0097	FALSE	0	1	0.794153	1	1
dicLab1_genemodels_DLAgn_00141100_1	IGEDYIR		433.224	2	7.45155	FALSE	0.121532	0	0.100147	1	1
dicLab1_genemodels_DLAgn_00005730_1	C[PPa]LVEGAGDVAFIK		696.863	2	22.2999	FALSE	0	1	1	1	1
dicLab1_genemodels_DLAgn_00155520_1	AITDVVNVGIGGSDLGPLMVTEALKPYSK		982.195	3	45.2961	FALSE	1	0.738739	1	0	1
dicLab1_genemodels_DLAgn_00246320_1	QKFEEGQAELEGAQK		564.613	3	3.05468	FALSE	1	0.538182	0	0.795259	1
dicLab1_genemodels_DLAgn_00246320_1	NSYEEALDHLETMK		840.383	2	22.0913	FALSE	1	1	0	1	1
dicLab1_genemodels_DLAgn_00095810_1	GADILIFVVPHQFIMR		619.347	3	43.1015	FALSE	1	0.894682	1	0	1
dicLab1_genemodels_DLAgn_00095810_1	YDKFNTTVNMWVFEEMVNDR		846.719	3	38.6758	FALSE	1	0.600715	1	0	1
dicLab1_genemodels_DLAgn_00095810_1	GADILIFVVPHQF		728.403	2	44.204	FALSE	0.846827	1	1	0	1
dicLab1_genemodels_DLAgn_00038950_1	LSVEALTSLDGEFK		754.896	2	32.3209	FALSE	1	1	1	0	1
dicLab1_genemodels_DLAgn_00038950_1	DKQTPSGYTLDDVIQTGVDNPGHPF		901.096	3	31.3019	FALSE	0	1	0.803874	1	1
sp|P42212|GFP_AEQVI	GSVQLADHYQQNTPIGDGPVLLPDNHYLSTQSALSK		966.735	4	27.5855	FALSE	1	0.470443	0	0.0141044	1
dicLab1_genemodels_DLAgn_00175090_1	GLDLAGLLDDLEK		686.372	2	45.5651	FALSE	1	0.934292	1	0	1
dicLab1_genemodels_DLAgn_00175090_1	LQGLGTPGTWDHITQQIGMFSFTGLNPK		1015.51	3	44.7902	FALSE	1	1	1	0.00289855	1
dicLab1_genemodels_DLAgn_00046930_1	ELDYFAMALEKPQRPFLAILGGAK		670.365	4	42.4682	FALSE	1	1	1	0	1
dicLab1_genemodels_DLAgn_00081100_1	SADLDTPHTMTK		439.543	3	1.01496	TRUE	1	0.00568182	0.463215	0.54567	1
dicLab1_genemodels_DLAgn_00138380_1	TVLIMELINNVAK		729.423	2	44.6214	FALSE	0.633411	0.972755	1	0	1
dicLab1_genemodels_DLAgn_00138380_1	AIAELGIYPAVDPLDSTSR		994.52	2	34.0857	FALSE	1	0.931563	1	0	1
dicLab1_genemodels_DLAgn_00138380_1	FLSQPFQVAEVFTGHMGK		675.008	3	36.6807	FALSE	1	1	1	0	1
dicLab1_genemodels_DLAgn_00138380_1	KGSITSVQAIYVPADDLTDPAPATTFAHLDATTVLSR		961.501	4	38.2056	FALSE	1	0	1	0.097166	1
dicLab1_genemodels_DLAgn_00213640_1	KEVDLWFK		532.792	2	17.4791	FALSE	1	1	0	1	1
dicLab1_genemodels_DLAgn_00164530_1	QKYEVTTLR		379.88	3	0	FALSE	1	1	0	1	1
dicLab1_genemodels_DLAgn_00164530_1	QLNIDHLNEDKLK		527.286	3	9.28684	FALSE	0.14248	1	0	1	1
dicLab1_genemodels_DLAgn_00164530_1	IPDGEKVDFDDIQKK		437.478	4	9.70663	FALSE	1	1	0	1	1
dicLab1_genemodels_DLAgn_00164530_1	EEEELIALK		537.29	2	15.9743	FALSE	1	0.0220994	0	0.904222	1
dicLab1_genemodels_DLAgn_00164530_1	INELHEWMC[PPa]QLESEKFDHMER		555.852	5	28.0114	FALSE	1	1	0.257511	0	1
dicLab1_genemodels_DLAgn_00164530_1	DKINELHEWMC[PPa]QLESEK		735.01	3	27.9639	FALSE	0.454988	1	1	0	1
dicLab1_genemodels_DLAgn_00164530_1	KQLNIDHLNEDKLK		427.74	4	4.13315	FALSE	1	1	0	0.0921409	1
dicLab1_genemodels_DLAgn_00164530_1	KQLNIDHLNEDK		489.591	3	1.74789	FALSE	0.746907	1	0	0.321926	1
dicLab1_genemodels_DLAgn_00131990_1	LAMQEFMILPVGASSFK		934.986	2	43.2222	FALSE	1	1	1	0	1
dicLab1_genemodels_DLAgn_00131990_1	LADLYK		361.708	2	4.35575	FALSE	1	0.22425	0	0.0141844	1
dicLab1_genemodels_DLAgn_00131990_1	ILENKEALELLK		706.922	2	29.3176	FALSE	0.412935	1	0	0.0551724	1
dicLab1_genemodels_DLAgn_00157870_1	ISMAGVTSGNVGYLAQGIHAVTK		758.735	3	28.9886	FALSE	0	1	1	1	1
dicLab1_genemodels_DLAgn_00157870_1	QLDKEYLPIGGLGEFSK		632.003	3	27.3358	FALSE	0.0852197	0	0.845138	1	1
dicLab1_genemodels_DLAgn_00164590_1	SLMLQIAATWIEK		752.416	2	42.2663	FALSE	1	1	1	0	1
dicLab1_genemodels_DLAgn_00164590_1	KMAALIDKVDEERYDMESK		568.53	4	13.881	FALSE	1	1	0	1	1
dicLab1_genemodels_DLAgn_00164590_1	IKVVDLAGVK		521.337	2	12.4552	FALSE	0.566392	0.826321	0	1	1
dicLab1_genemodels_DLAgn_00164590_1	QAYMAENC[PPa]PSPSLSGDQAALMETC[PPa]KK		972.44	3	17.0911	FALSE	0.791111	0.711364	0	0.512515	1
dicLab1_genemodels_DLAgn_00086170_1	HLEGMSDAAIMELNLPTGIPIVYELDANLKPIKPMAFLGDEETVK		985.51	5	47.8057	FALSE	1	1	1	0	1
dicLab1_genemodels_DLAgn_00086170_1	RSFDIPPPPMDKDHPYNK		539.266	4	9.59994	FALSE	1	0	1	1	1
dicLab1_genemodels_DLAgn_00144830_1	FAIQDISVEETSAK		769.391	2	22.087	FALSE	0.665143	0.0194175	0	1	1
dicLab1_genemodels_DLAgn_00144830_1	AGTQIENIEEDFR		761.363	2	20.1698	FALSE	1	0.919588	0	0.342138	1
dicLab1_genemodels_DLAgn_00144830_1	C[PPa]QLEINFNTLQTK		811.914	2	24.0395	FALSE	0.0565276	1	0	1	1
dicLab1_genemodels_DLAgn_00101540_1	EFDDLPLHEQAEAVR		590.288	3	17.2767	FALSE	1	0.416141	0	1	1
dicLab1_genemodels_DLAgn_00101540_1	TVEGDHVDLDAFDISGSK		635.634	3	20.9988	FALSE	0.490338	1	0	0.82265	1
dicLab1_genemodels_DLAgn_00101540_1	NVTLEFSR		483.256	2	11.313	FALSE	0.306513	1	0	1	1
dicLab1_genemodels_DLAgn_00101540_1	HNEAVPDLR		525.77	2	4.64814	FALSE	0.41345	1	0	1	1
dicLab1_genemodels_DLAgn_00101540_1	GAPEGVIDR		457.241	2	4.08302	FALSE	1	1	0	0.918864	1
dicLab1_genemodels_DLAgn_00101540_1	NMLFSGTNIAAGK		662.34	2	18.3354	FALSE	1	0.601665	0	0.340909	1
dicLab1_genemodels_DLAgn_00227020_1	VVRPIYGVELFDGETAR		641.011	3	25.0037	FALSE	1	0.738496	1	0	1
dicLab1_genemodels_DLAgn_00227020_1	EAEILKPLSSVEVVEK		590.668	3	23.9422	FALSE	1	1	1	0	1
dicLab1_genemodels_DLAgn_00227020_1	GDNELTPSDKVEINK		553.613	3	6.01803	FALSE	1	0.988048	0.871194	0	1
dicLab1_genemodels_DLAgn_00227020_1	DVDIIEEGGK		537.769	2	8.63055	FALSE	1	1	1	0	1
dicLab1_genemodels_DLAgn_00227020_1	EEAHFDTEISEDDVAGEWK		736.319	3	19.6929	FALSE	1	1	1	0	1
dicLab1_genemodels_DLAgn_00227020_1	DGGSPILGYLVEAQK		773.909	2	31.2409	FALSE	1	1	1	0	1
dicLab1_genemodels_DLAgn_00227020_1	LQDYTATEKDEVTLDC[PPa]ELSK		791.377	3	16.5407	FALSE	0.666667	1	1	0	1
dicLab1_genemodels_DLAgn_00227020_1	FTVTGLLPLHDYQYR		608.321	3	30.8664	FALSE	1	1	1	0	1
dicLab1_genemodels_DLAgn_00227020_1	IYAVNAAGNSEPAK		702.859	2	4.05025	FALSE	0.566706	1	1	0	1
dicLab1_genemodels_DLAgn_00227020_1	VIEIIKDWLVKPLR		574.694	3	33.1492	FALSE	1	0.952477	1	0	1
dicLab1_genemodels_DLAgn_00227020_1	PIYGVELFDGETAR		783.894	2	27.1669	FALSE	1	1	0.331476	0	1
dicLab1_genemodels_DLAgn_00065800_1	TLEEVVTR		473.764	2	6.93393	FALSE	0	0.896982	1	0.466019	1
dicLab1_genemodels_DLAgn_00122260_1	PAIGEFILTER		623.346	2	26.696	FALSE	0.412422	1	1	0	1
dicLab1_genemodels_DLAgn_00170000_1	IAETDLSSLTASIR		738.899	2	25.3919	FALSE	1	1	1	0	1
dicLab1_genemodels_DLAgn_00170000_1	SPFHITVAPPLDIGK		531.3	3	28.5738	FALSE	1	1	0.55979	0	1
dicLab1_genemodels_DLAgn_00170000_1	AYGPGLEGGITNK		638.83	2	8.49654	FALSE	1	1	1	0	1
dicLab1_genemodels_DLAgn_00170000_1	TGVEVGTPTHFTIYTK		584.305	3	17.2491	FALSE	1	1	1	0	1
dicLab1_genemodels_DLAgn_00170000_1	LYGPSGTVEPVGVK		701.882	2	12.8228	FALSE	0.846572	1	1	0	1
dicLab1_genemodels_DLAgn_00170000_1	GVPASLPVEFTIDAR		786.425	2	31.3497	FALSE	1	1	0.99661	0	1
dicLab1_genemodels_DLAgn_00170000_1	DTVDPLFRPVNFLVPFTPQQGEITGEVR		1057.89	3	47.1339	FALSE	1	1	1	0	1
dicLab1_genemodels_DLAgn_00230800_1	AGLLGVLEEMR		594.326	2	35.4459	FALSE	0.565371	0.594982	0.32636	0	1
dicLab1_genemodels_DLAgn_00230800_1	LQQFFNHTMFVLEQEEYK		777.709	3	31.5944	FALSE	1	1	1	0	1
dicLab1_genemodels_DLAgn_00096300_1	VEDFDDKASLILQIVELPGPPASVK		894.153	3	44.553	FALSE	0.0164384	1	1	0	1
dicLab1_genemodels_DLAgn_00096300_1	INLTIPFTGK		552.327	2	27.8876	FALSE	1	0.712826	1	0	1
dicLab1_genemodels_DLAgn_00096300_1	PVVTWTK		415.742	2	6.15114	FALSE	1	1	0.26458	0	1
dicLab1_genemodels_DLAgn_00096300_1	NDTSVSIIWSQPEIVGH		941.471	2	29.863	FALSE	1	1	1	0	1
dicLab1_genemodels_DLAgn_00096300_1	RPGNFDGGVYSC[PPa]K		490.898	3	4.06147	FALSE	0.960084	1	0	1	1
dicLab1_genemodels_DLAgn_00174810_1	IQYSSSMLESLLPGVR		890.469	2	37.0337	FALSE	0	1	0.0451807	1	1
dicLab1_genemodels_DLAgn_00174810_1	YTTSAGEIR		499.251	2	1.09545	FALSE	1	0.274256	0	1	1
dicLab1_genemodels_DLAgn_00224730_1	AISEELDHALNDMTSM		888.893	2	33.6135	FALSE	0.487273	0.21025	0	0.11245	1
dicLab1_genemodels_DLAgn_00224730_1	STMDNLAHDLEESIAM		888.893	2	33.6463	TRUE	0.518607	0.809628	0.965596	0.00863309	1
dicLab1_genemodels_DLAgn_00224730_1	AISEELDHALN		606.299	2	13.5974	FALSE	1	1	0.255014	0	1
dicLab1_genemodels_DLAgn_00224730_1	AISEELDHALNDM		729.332	2	25.5466	FALSE	1	0.224543	1	0	1
dicLab1_genemodels_DLAgn_00224730_1	SKQHEDELLQMQK		538.603	3	3.12804	FALSE	1	1	1	0	1
dicLab1_genemodels_DLAgn_00224730_1	QHEDELLQMQK		699.838	2	5.7704	FALSE	0.789766	1	1	0	1
dicLab1_genemodels_DLAgn_00020910_1	LDILDVLDEIK		643.366	2	47.6324	FALSE	1	1	1	0	1
dicLab1_genemodels_DLAgn_00020910_1	AHLVFDFHQVVDGLQETER		560.783	4	30.9873	FALSE	0.061745	0.688073	0	1	1
dicLab1_genemodels_DLAgn_00053870_1	VAGHERPISLFK		451.926	3	6.66402	FALSE	0.246114	0	0.324476	1	1
dicLab1_genemodels_DLAgn_00053870_1	ELHSEVDAVFTYEDHLYMIK		813.723	3	32.6844	FALSE	1	0	1	1	1
dicLab1_genemodels_DLAgn_00053870_1	KVDAAMC[PPa]NIEGVK		483.579	3	8.30076	FALSE	1	0	1	1	1
dicLab1_genemodels_DLAgn_00207680_1	NVIVIPK		391.76	2	11.3813	FALSE	0.42716	1	0	0.70124	1
dicLab1_genemodels_DLAgn_00207680_1	TILGFNR		410.737	2	12.1066	FALSE	1	0	1	1	1
dicLab1_genemodels_DLAgn_00099060_1	AGDSDGDGMIGADEFAALVK		969.941	2	32.8414	FALSE	1	0.735294	1	0	1
dicLab1_genemodels_DLAgn_00099060_1	SGFIEEDELKLFLQNFSAGAR		791.069	3	45.6388	FALSE	1	0.998012	1	0	1
dicLab1_genemodels_DLAgn_00099060_1	AGDSDGDGMIGADEFAALVKG		998.452	2	34.4428	FALSE	1	0.704675	1	0	1
dicLab1_genemodels_DLAgn_00099060_1	AFAIIDQDKSGFIEEDELKLFLQNFSAGAR		843.933	4	47.3132	FALSE	1	1	1	0	1
dicLab1_genemodels_DLAgn_00049580_1	AGFEDYVEGLR		628.301	2	23.3775	FALSE	1	1	1	0	1
dicLab1_genemodels_DLAgn_00200090_1	GTPGGVGGVGEPGR		598.805	2	4.07201	FALSE	0.807095	0.939857	0	0.709315	1
dicLab1_genemodels_DLAgn_00200090_1	AGEPGAAGLR		449.741	2	0.370569	FALSE	1	0.498783	0.324401	0	1
dicLab1_genemodels_DLAgn_00134890_1	SYLSEEMLAEFK		723.845	2	29.57	FALSE	1	1	1	0	1
dicLab1_genemodels_DLAgn_00134890_1	NGDGYIDREEFALIIR		627.655	3	27.6243	FALSE	1	0.808743	0.86019	0	1
dicLab1_genemodels_DLAgn_00134890_1	EEFALIIR		495.785	2	23.9281	FALSE	0.541766	1	1	0	1
dicLab1_genemodels_DLAgn_00134890_1	NGDGYIDR		455.207	2	1.88776	FALSE	1	0.26978	0	1	1
dicLab1_genemodels_DLAgn_00081890_1	AHYMSQPLAYHTPDC[PPa]NC[PPa]QGFIDLPEFPFSLEPR		992.208	4	41.3536	FALSE	1	1	1	0	1
dicLab1_genemodels_DLAgn_00081890_1	LDAGEIVVGDGGFVFALEK		968.507	2	41.2196	FALSE	1	1	1	0	1
dicLab1_genemodels_DLAgn_00081890_1	HTPDC[PPa]NC[PPa]QGFIDLPEFPFSLEPR		935.432	3	42.3358	FALSE	1	0.984985	0.739827	0	1
dicLab1_genemodels_DLAgn_00062250_1	NSLESLAFNMK		627.313	2	23.1183	FALSE	1	1	1	0	1
dicLab1_genemodels_DLAgn_00200870_1	KIGNMTKPTTIISVEGDK		644.687	3	11.4643	FALSE	1	0	1	1	1
dicLab1_genemodels_DLAgn_00193180_1	GADPEDVILSAFK		681.351	2	36.0791	FALSE	0.445532	0.708428	1	0	1
dicLab1_genemodels_DLAgn_00193180_1	EAFTIIDQNR		603.809	2	15.4069	FALSE	0.335013	0	0.697616	1	1
dicLab1_genemodels_DLAgn_00193180_1	EFLQELLTTQC[PPa]DR		833.909	2	29.3479	FALSE	0.958159	0.822894	0.847904	0	1
dicLab1_genemodels_DLAgn_00193180_1	LKGADPEDVILSAFK		534.963	3	32.9137	FALSE	1	0.755307	0.0540541	0	1
dicLab1_genemodels_DLAgn_00193180_1	DDLRDVLASMGQLNVK		591.977	3	34.8881	FALSE	0.890309	1	0.493261	0	1
dicLab1_genemodels_DLAgn_00100980_1	STELTGLFLEKPPENVVAVAGSDITFIAK		1016.22	3	45.2866	FALSE	1	1	1	0	1
dicLab1_genemodels_DLAgn_00100980_1	DKC[PPa]DSSTFEISVEAAHQEEQADILSAFK		793.121	4	32.4467	FALSE	1	0.299742	1	0	1
dicLab1_genemodels_DLAgn_00100980_1	ELEVLQDIADLTVR		807.441	2	44.2911	FALSE	1	0.908903	0.491935	0	1
dicLab1_genemodels_DLAgn_00100980_1	IAFEYGITDLR		649.343	2	26.1256	FALSE	1	1	1	0	1
dicLab1_genemodels_DLAgn_00100980_1	SLPAILQQPVTIR		718.435	2	28.7094	FALSE	1	1	1	0	1
dicLab1_genemodels_DLAgn_00100980_1	VDSSTLTR		439.733	2	0.71135	FALSE	1	0	0.0184332	0.649828	1
dicLab1_genemodels_DLAgn_00130010_1	ELSLFPSLSR		574.819	2	29.9497	FALSE	1	0	1	0.906475	1
dicLab1_genemodels_DLAgn_00130010_1	SINLTALQK		494.295	2	15.3909	FALSE	0	1	1	0.627451	1
dicLab1_genemodels_DLAgn_00130010_1	VGFLPAR		380.229	2	12.8723	FALSE	1	0	0.912485	1	1
dicLab1_genemodels_DLAgn_00130010_1	GSLGYGQDNILSLPGNVGSQDVK		1159.58	2	30.4357	FALSE	0	1	1	1	1
dicLab1_genemodels_DLAgn_00083900_1	GELVPLDTVLDMIK		771.926	2	47.775	FALSE	0.0928382	0	1	0.920732	1
dicLab1_genemodels_DLAgn_00083900_1	VDSELPVDEVFSQVAK		881.449	2	33.2052	FALSE	1	1	1	0	1
dicLab1_genemodels_DLAgn_00252870_1	SEIQSALEEAEGTLEHEESK		739.345	3	31.2484	FALSE	1	0.847059	1	0	1
dicLab1_genemodels_DLAgn_00252870_1	NSYEEALDHLETLKR		606.639	3	18.4603	FALSE	1	1	0.530667	0	1
dicLab1_genemodels_DLAgn_00252870_1	VIDSMQSTLDSEVR		790.385	2	15.3163	FALSE	0.426634	0.608284	0.0657698	0	1
dicLab1_genemodels_DLAgn_00252870_1	KKLESDLVQVQGEVEDSVQEAR		622.324	4	20.2857	FALSE	1	1	0.832328	0	1
dicLab1_genemodels_DLAgn_00252870_1	ELEAEVEGEQR		644.804	2	5.51851	FALSE	1	1	0	1	1
dicLab1_genemodels_DLAgn_00103290_1	YNVLWIADEVQTGLAR		924.486	2	41.0356	FALSE	1	0.440551	0.955224	0	1
dicLab1_genemodels_DLAgn_00103290_1	AFYNDVLGAYEEYITR		962.46	2	39.2283	FALSE	1	1	1	0	1
dicLab1_genemodels_DLAgn_00103290_1	VLPMNTGVEGGETAC[PPa]K		838.903	2	9.22648	FALSE	0.847755	0	0.0124417	0.689266	1
dicLab1_genemodels_DLAgn_00175170_1	GDFISTVQLR		568.309	2	21.3277	FALSE	1	0	1	1	1
dicLab1_genemodels_DLAgn_00175170_1	VVVTGAAGQIAYSLLYSIAK		1012.57	2	46.9818	FALSE	1	1	0	1	1
dicLab1_genemodels_DLAgn_00126850_1	ALGVLAQLVWSR		656.89	2	37.1343	FALSE	0.995859	0.118439	1	0.00860832	1
dicLab1_genemodels_DLAgn_00126850_1	IVPNVLLEQGK		605.364	2	17.6329	FALSE	0	0.0166898	1	0.830671	1
dicLab1_genemodels_DLAgn_00126850_1	TNIGQVTVDMVYGGMR		870.924	2	30.0066	FALSE	0	1	1	0.0793434	1
dicLab1_genemodels_DLAgn_00177160_1	IGKPAPDFSATAVVGGQFK		630.676	3	20.2133	FALSE	0	1	1	1	1
dicLab1_genemodels_DLAgn_00177160_1	DYGVLKEDDGIAYR		538.598	3	14.5903	FALSE	0	1	1	1	1
dicLab1_genemodels_DLAgn_00189240_1	IGC[PPa]DEFAAMVNV		670.305	2	32.1994	FALSE	1	1	1	0	1
dicLab1_genemodels_DLAgn_00189240_1	SGFIEEDELKLFLQNFK		686.358	3	43.9359	FALSE	1	1	1	0	1
dicLab1_genemodels_DLAgn_00189240_1	AFFIIDQDKSGFIEEDELK		748.707	3	31.5073	FALSE	1	1	0.456908	0	1
dicLab1_genemodels_DLAgn_00189240_1	SAEDVKKAFFIIDQDKSGFIEEDELKLFLQNFK		779.207	5	47.6011	FALSE	1	1	1	0	1
dicLab1_genemodels_DLAgn_00157250_1	TIIPPKLPIEIPQPK		562.018	3	31.3654	FALSE	1	1	1	0	1
dicLab1_genemodels_DLAgn_00157250_1	KLDLSGDVYEK		633.832	2	9.36026	FALSE	0.573099	1	0	1	1
dicLab1_genemodels_DLAgn_00157250_1	YTMIVQNK		498.763	2	5.60342	FALSE	0.925847	0.220472	0	1	1
dicLab1_genemodels_DLAgn_00157250_1	YGGESVDIVVSVYR		771.894	2	24.1177	FALSE	1	1	0.944573	0	1
dicLab1_genemodels_DLAgn_00155080_1	ILGMTLLQK		508.812	2	24.6385	FALSE	1	1	0.596129	0	1
dicLab1_genemodels_DLAgn_00155080_1	FSLFFLGYEDK		683.34	2	39.7221	FALSE	1	0.625147	1	0	1
dicLab1_genemodels_DLAgn_00155080_1	KATIELTHNWGSESDESQSYHNGNSDPR		790.605	4	8.14522	FALSE	1	0.00564972	1	1	1
dicLab1_genemodels_DLAgn_00040200_1	GVLFAVPGAFTPGC[PPa]SK		811.424	2	31.4411	FALSE	1	0	0.974828	1	1
dicLab1_genemodels_DLAgn_00103690_1	AVGGSLAQGDVISAIDGVSTEGMTHLEAQNK		1019.17	3	35.0015	FALSE	1	1	1	0	1
dicLab1_genemodels_DLAgn_00103690_1	RPAPVPTATPR		581.838	2	1.24034	FALSE	1	0.607355	0	0.8	1
dicLab1_genemodels_DLAgn_00164570_1	SLILSIAANWLEQEQK		922.002	2	45.8082	FALSE	1	1	1	0	1
dicLab1_genemodels_DLAgn_00164570_1	IDEERYDIEAK		460.893	3	3.9596	FALSE	1	1	1	0	1
dicLab1_genemodels_DLAgn_00164570_1	LHALIDKIDEERYDIEAK		543.539	4	16.2013	FALSE	1	1	0	0.915565	1
dicLab1_genemodels_DLAgn_00164570_1	LHALIDKIDEER		484.6	3	11.0076	FALSE	0.475728	0.560386	0	1	1
dicLab1_genemodels_DLAgn_00245430_1	IDSSDESNIEQEEIKAEVC[PPa]AK		803.376	3	15.3131	FALSE	1	0	1	1	1
dicLab1_genemodels_DLAgn_00029710_1	LQEIFEAIAASITK		767.43	2	42.4937	FALSE	1	0.222513	1	0	1
dicLab1_genemodels_DLAgn_00029710_1	TLMDPIITEYYAK		779.397	2	28.6854	FALSE	1	0.737908	1	0	1
dicLab1_genemodels_DLAgn_00029710_1	TALMPIVESVR		608.342	2	23.4666	FALSE	1	1	1	0	1
dicLab1_genemodels_DLAgn_00029710_1	DAPSQLAHVR		547.291	2	4.69949	FALSE	0	0.953441	0.681818	1	1
dicLab1_genemodels_DLAgn_00029710_1	LADMDATHK		501.24	2	3.25026	TRUE	1	0.524272	0.00625978	1	1
dicLab1_genemodels_DLAgn_00055990_1	LDGAEIHIGNSLLDGGAANPR		697.359	3	24.2206	FALSE	0	1	1	1	1
dicLab1_genemodels_DLAgn_00055990_1	VDLLEPYIVTSIIITNR		980.062	2	47.3901	FALSE	0	1	1	1	1
dicLab1_genemodels_DLAgn_00055990_1	EMNPWWR		509.732	2	19.1817	FALSE	1	0	1	0.752454	1
dicLab1_genemodels_DLAgn_00055990_1	SAEQTNPWWR		637.799	2	14.0833	FALSE	0.0027933	1	1	1	1
dicLab1_genemodels_DLAgn_00208610_1	LFFSYNDLTEPVIPPSK		984.012	2	36.354	FALSE	0	1	0.837545	0.572438	1
dicLab1_genemodels_DLAgn_00208610_1	KLLSLDVSHNK		418.579	3	8.24076	FALSE	0.0244898	0	0.534574	1	1
dicLab1_genemodels_DLAgn_00078080_1	QSPIDIVPGQASYDAGLKPLNLK		808.776	3	30.1056	FALSE	1	1	1	0	1
dicLab1_genemodels_DLAgn_00103300_1	FSYQNLNEAFR		694.833	2	20.3635	FALSE	0	1	1	1	1
dicLab1_genemodels_DLAgn_00103300_1	GLRPHLLVYDGLIPEFDSVNK		596.326	4	34.2356	FALSE	0	1	1	0.895833	1
dicLab1_genemodels_DLAgn_00121980_1	PVDLSQWSGSLALPEVDEKPAQPLTIK		973.522	3	36.4189	FALSE	1	1	1	0	1
dicLab1_genemodels_DLAgn_00121980_1	LYEQLAGK		461.256	2	6.43401	FALSE	0.0245232	0	1	1	1
dicLab1_genemodels_DLAgn_00121980_1	EWHHFLVVNMK		480.58	3	17.6066	FALSE	0	0.365729	1	1	1
dicLab1_genemodels_DLAgn_00199260_1	LNAVIYYDWFVPEGER		985.986	2	40.4299	FALSE	1	0	1	1	1
dicLab1_genemodels_DLAgn_00205250_1	LNPDIGTDADKEQWK		577.285	3	10.2342	FALSE	0	1	1	0.902893	1
dicLab1_genemodels_DLAgn_00205250_1	DLC[PPa]DELALVDVMEDR		903.916	2	39.6579	FALSE	0	0.348271	1	1	1
dicLab1_genemodels_DLAgn_00174950_1	SSVFVQWEAPK		639.33	2	19.54	FALSE	1	0.601432	0	1	1
dicLab1_genemodels_DLAgn_00061640_1	DFSSVFQFLR		623.317	2	43.238	FALSE	0.701476	0.758929	0.556728	0	1
dicLab1_genemodels_DLAgn_00061640_1	MGAVLMDAPVSGGVGAASSGK		931.461	2	20.1291	FALSE	0	1	1	0.649886	1
dicLab1_genemodels_DLAgn_00189250_1	IGVDEFAALVK		581.329	2	30.3429	FALSE	1	0.0140647	1	0	1
dicLab1_genemodels_DLAgn_00189250_1	KAFFIIDQDQSGFIEEDELK		791.393	3	31.2564	FALSE	1	1	1	0	1
dicLab1_genemodels_DLAgn_00189250_1	IGVDEFAALVKA		616.848	2	34.306	FALSE	1	0.846731	1	0	1
dicLab1_genemodels_DLAgn_00170350_1	LLPYWESTVVPEIR		851.464	2	36.077	FALSE	1	1	1	0	1
dicLab1_genemodels_DLAgn_00170350_1	FDLVFTSILSR		649.361	2	41.723	FALSE	1	0.826695	1	0	1
dicLab1_genemodels_DLAgn_00170350_1	HYGSLIGLNR		565.309	2	9.2984	FALSE	0.0271739	0	0.564304	1	1
dicLab1_genemodels_DLAgn_00088400_1	GVVNILPGSGALVGQR		768.946	2	29.0594	FALSE	0.444988	0.272021	1	0	1
dicLab1_genemodels_DLAgn_00088400_1	DLGQDALNEYLK		689.846	2	24.8143	FALSE	1	0	0.313559	1	1
dicLab1_genemodels_DLAgn_00245790_1	HVVFGQVVEGLDVVR		551.642	3	27.3571	FALSE	1	0.603325	1	0	1
dicLab1_genemodels_DLAgn_00258620_1	KEDLVFIFWAPDGAPLK		649.352	3	40.0768	FALSE	1	1	1	0	1
dicLab1_genemodels_DLAgn_00258620_1	AVLFC[PPa]LSDDR		605.3	2	20.4631	FALSE	0	1	0.872941	1	1
dicLab1_genemodels_DLAgn_00108560_1	GPEVDIEGPK		520.767	2	7.15242	FALSE	0	1	1	1	1
dicLab1_genemodels_DLAgn_00108560_1	APEIDIEGPDAK		627.814	2	13.3004	FALSE	0.92569	0.164894	0	1	1
dicLab1_genemodels_DLAgn_00114280_1	LKVDEFVTHTLPFEK		601.661	3	25.8879	FALSE	0.0027972	1	0.581818	1	1
dicLab1_genemodels_DLAgn_00114280_1	VDEFVTHTLPFEK		521.268	3	20.5708	FALSE	1	0.41519	0	1	1
dicLab1_genemodels_DLAgn_00094820_1	GAEEMETVIPVDIMR		845.413	2	32.975	FALSE	1	1	1	0	1
dicLab1_genemodels_DLAgn_00094820_1	GIGYGSTVTTHPAMK		507.257	3	7.46842	FALSE	0.349246	0	1	1	1
dicLab1_genemodels_DLAgn_00156990_1	DVFISAAER		504.261	2	11.2551	FALSE	0	0.88017	1	1	1
dicLab1_genemodels_DLAgn_00156990_1	DVYTGDALR		505.251	2	6.16095	FALSE	0	0.138852	1	1	1
dicLab1_genemodels_DLAgn_00007110_1	LTDIIVSEVLHGADGTDIR		675.36	3	32.6003	FALSE	1	1	1	0	1
dicLab1_genemodels_DLAgn_00137220_1	ILGNPSADDLANK		664.346	2	10.2474	FALSE	1	0.472325	0	1	1
dicLab1_genemodels_DLAgn_00137220_1	RLNFEAFLPMLK		739.913	2	38.1418	FALSE	0.613054	1	1	0	1
dicLab1_genemodels_DLAgn_00176150_1	LNLYELK		446.761	2	18.0844	FALSE	0	0.0112676	1	1	1
dicLab1_genemodels_DLAgn_00176150_1	FGIQAQMVTTDFQK		807.403	2	23.9201	FALSE	1	0	1	1	1
dicLab1_genemodels_DLAgn_00016640_1	GIVWGEGTLMEYLENPKK		688.687	3	35.3148	FALSE	1	0.774695	1	0	1
dicLab1_genemodels_DLAgn_00016640_1	GIVWGEGTLMEYLENPK		968.48	2	40.553	FALSE	1	1	1	0	1
dicLab1_genemodels_DLAgn_00079890_1	DLASVQALLR		543.319	2	28.0144	FALSE	1	1	1	0	1
dicLab1_genemodels_DLAgn_00079890_1	ALINADELANDVAGAEALLDR		1077.56	2	47.1119	FALSE	1	1	1	0	1
dicLab1_genemodels_DLAgn_00079890_1	ESLLELWEVR		637.343	2	36.0713	FALSE	1	1	1	0	1
dicLab1_genemodels_DLAgn_00079890_1	AALEDSFHLQQFFR		570.286	3	31.21	FALSE	1	0.824295	1	0	1
dicLab1_genemodels_DLAgn_00120530_1	C[PPa]GVPIPVPALTVNR		753.927	2	30.5942	FALSE	0	1	1	1	1
dicLab1_genemodels_DLAgn_00120530_1	RTPFGTYGGVLK		648.359	2	12.9427	FALSE	0.632677	0	0.94104	0.897704	1
dicLab1_genemodels_DLAgn_00120530_1	TPFGTYGGVLK		570.308	2	17.0618	FALSE	0	0.11828	1	1	1
dicLab1_genemodels_DLAgn_00260590_1	ATNFLTSGYQR		629.315	2	10.5158	FALSE	1	0	1	1	1
dicLab1_genemodels_DLAgn_00260590_1	STFGSGAGNTWLTAFVLR		942.984	2	41.98	FALSE	0.655133	0.631579	0	1	1
dicLab1_genemodels_DLAgn_00213460_1	LTVEDPVTVEYITR		817.935	2	26.5015	FALSE	0	1	1	0.733112	1
dicLab1_genemodels_DLAgn_00148490_1	SMAVVPPISLSTTFK		789.434	2	33.9278	FALSE	1	0.877637	1	0	1
dicLab1_genemodels_DLAgn_00148490_1	YMNGHSDVVMGLVSLNR		631.31	3	23.7207	FALSE	0.15	1	0	0.53618	1
dicLab1_genemodels_DLAgn_00063910_1	YVVESTGVFLSVDK		771.906	2	25.5972	FALSE	0	0.322581	1	0.91914	1
dicLab1_genemodels_DLAgn_00016290_1	VLVTGAAGQIAYSLLFSIAK		1011.59	2	49.314	FALSE	0	0.773836	0.015528	0.876452	1
dicLab1_genemodels_DLAgn_00064900_1	AAYQVAALPR		530.301	2	12.629	FALSE	1	1	0	1	1
dicLab1_genemodels_DLAgn_00015560_1	KPIVQLSQAEESDAALLGHLMIVAK		666.122	4	37.3809	FALSE	1	0.413181	1	0	1
dicLab1_genemodels_DLAgn_00115630_1	WATPFDPELTK		652.83	2	24.4431	FALSE	1	1	1	0	1
dicLab1_genemodels_DLAgn_00115630_1	QSYFADGFNVDFTK		819.875	2	28.0212	FALSE	1	1	0.480978	0	1
dicLab1_genemodels_DLAgn_00153360_1	SYFSEQDGSDR		645.765	2	3.38571	FALSE	1	0.0167598	0.00936037	0.982	1
dicLab1_genemodels_DLAgn_00223780_1	THGIC[PPa]VGNPLEVIVR		559.975	3	27.8158	FALSE	1	0.714286	0	0.254172	1
dicLab1_genemodels_DLAgn_00182730_1	IGIIGGSGLDDPDILEGR		898.973	2	32.8306	FALSE	0	0.617197	1	0.613953	1
dicLab1_genemodels_DLAgn_00135730_1	SEEELAELFR		611.801	2	25.338	FALSE	1	1	1	0	1
dicLab1_genemodels_DLAgn_00135730_1	IDYDEFLEFMK		725.334	2	39.8719	FALSE	1	0.694158	1	0	1
dicLab1_genemodels_DLAgn_00248660_1	LANTGLFNLR		559.819	2	22.5164	FALSE	1	1	0	1	1
dicLab1_genemodels_DLAgn_00248660_1	NGLDPAEEYGR		610.781	2	7.41964	FALSE	0.919149	0	1	1	1
dicLab1_genemodels_DLAgn_00071260_1	LSALPANVFSHAPLLSLVLK		697.417	3	47.51	FALSE	1	1	1	0	1
dicLab1_genemodels_DLAgn_00231860_1	GVEDELDKYSESLKDAQEK		728.35	3	18.5014	FALSE	0.0801068	0.329472	0.575521	0	1
dicLab1_genemodels_DLAgn_00044730_1	DKGPIVESYIGFIESYR		658.339	3	37.8621	FALSE	1	0	1	1	1
dicLab1_genemodels_DLAgn_00242100_1	ESIYTIQYNVR		693.357	2	16.3612	FALSE	1	1	0	1	1
dicLab1_genemodels_DLAgn_00242100_1	RESIYTIQYNVR		514.607	3	13.8271	FALSE	1	1	0	1	1
dicLab1_genemodels_DLAgn_00171690_1	TNAVLVALK		464.795	2	15.6094	FALSE	0	0.644264	1	1	1
dicLab1_genemodels_DLAgn_00131850_1	LAYWDIR		468.751	2	20.3007	FALSE	0	0.175066	0.614396	1	1
dicLab1_genemodels_DLAgn_00091450_1	GVNTFSPEGR		532.262	2	4.8865	FALSE	0	0.789416	1	1	1
dicLab1_genemodels_DLAgn_00182500_1	YFPTQALNFAFK		723.874	2	34.2027	FALSE	1	1	1	0	1
dicLab1_genemodels_DLAgn_00182500_1	DFLAGGVAAAISK		610.338	2	25.4546	FALSE	0.836645	0.2	1	0	1
dicLab1_genemodels_DLAgn_00182500_1	EQGFISFWR		585.291	2	28.1671	FALSE	1	1	1	0	1
dicLab1_genemodels_DLAgn_00266680_1	MDDLAGGLISLSELHAFK		639.664	3	38.8751	FALSE	1	1	0	1	1
dicLab1_genemodels_DLAgn_00067200_1	LYQVEYAFK		580.803	2	17.2181	FALSE	1	0	1	0.741474	1
dicLab1_genemodels_DLAgn_00067200_1	LLDSATVTHLFR		458.258	3	23.7462	FALSE	0	1	1	1	1
dicLab1_genemodels_DLAgn_00067200_1	AINQGGLTSVAVR		643.365	2	12.0066	FALSE	1	0	1	0.416157	1
dicLab1_genemodels_DLAgn_00040050_1	LLEFPLALK		522.329	2	34.2668	FALSE	1	1	1	0	1
dicLab1_genemodels_DLAgn_00241630_1	VLVQQLMAR		529.313	2	18.9047	FALSE	1	0.827957	0	1	1
dicLab1_genemodels_DLAgn_00241630_1	VMTNIGDGYDSNTGIFTAPVK		1100.53	2	26.184	FALSE	1	1	1	0	1
dicLab1_genemodels_DLAgn_00049730_1	EYQDLLNVK		561.295	2	14.8339	FALSE	1	1	1	0	1
dicLab1_genemodels_DLAgn_00049730_1	TNLFDQNMADALNFDLR		999.473	2	40.1523	TRUE	1	1	0.00938967	0.0443213	1
dicLab1_genemodels_DLAgn_00241400_1	KLEADLIQVQSEVDDTVQEAR		796.075	3	28.2877	FALSE	0.996891	1	0.848989	0	1
dicLab1_genemodels_DLAgn_00096370_1	AIIGEAAELEC[PPa]K		659.34	2	13.7317	FALSE	0.326582	0.608491	1	0	1
dicLab1_genemodels_DLAgn_00096370_1	VSSEEC[PPa]EGIWYK		750.837	2	12.0358	FALSE	0.685649	0.44389	0	1	1
dicLab1_genemodels_DLAgn_00010830_1	DYGVLLEGPGIALR		736.909	2	33.5752	FALSE	1	1	1	0	1
dicLab1_genemodels_DLAgn_00010830_1	TGGLGNIHIPLLSDLNK		588	3	36.0171	FALSE	0.321926	1	0	0.452323	1
dicLab1_genemodels_DLAgn_00010830_1	GLFIIDPSGVVR		636.869	2	33.5129	FALSE	1	1	0.204611	0	1
dicLab1_genemodels_DLAgn_00010830_1	TPAVTQPAPAFK		614.34	2	9.35162	FALSE	1	0	0.871915	1	1
dicLab1_genemodels_DLAgn_00266180_1	LIGQIVSSITASLR		729.438	2	40.227	FALSE	0.848419	0.0683995	1	0	1
dicLab1_genemodels_DLAgn_00234390_1	IEIIFPTEYPFKPPK		607.006	3	33.7051	FALSE	0.883871	1	0.658196	0	1
dicLab1_genemodels_DLAgn_00202480_1	GVDWILNEIK		593.827	2	32.62	FALSE	1	1	1	0	1
dicLab1_genemodels_DLAgn_00175430_1	VFDESFSGAPLNTQFDIFPK		1130.05	2	40.8329	TRUE	0.0083682	1	0.955121	0.0143266	1
dicLab1_genemodels_DLAgn_00097780_1	VAVVAGYGDVGK		567.811	2	10.789	FALSE	1	1	0	1	1
dicLab1_genemodels_DLAgn_00097780_1	IPAINVNDSVTK		635.854	2	14.7465	FALSE	0.00834492	0.0788043	1	1	1
dicLab1_genemodels_DLAgn_00097780_1	GVSEETTTGVHNLYK		817.905	2	5.51935	FALSE	0.0164835	0	1	0.628042	1
dicLab1_genemodels_DLAgn_00075560_1	EVDAVLSYLK		568.814	2	24.9019	FALSE	1	1	1	0	1
dicLab1_genemodels_DLAgn_00075560_1	SPTLFIFGEKDEVIPLDQVSVLEAK		925.5	3	44.5724	FALSE	1	1	1	0	1
dicLab1_genemodels_DLAgn_00064060_1	GYSFSLTTFSPSGK		739.862	2	27.6278	FALSE	0	0.013986	1	1	1
dicLab1_genemodels_DLAgn_00064060_1	LVQIEYALAAVAAGAPSVGIK		1021.09	2	44.9445	FALSE	0	1	1	1	1
dicLab1_genemodels_DLAgn_00034450_1	GWYLSLMAPNTK		690.853	2	29.5664	FALSE	1	0.0140449	0.323944	0	1
dicLab1_genemodels_DLAgn_00029690_1	TLSALGSLAVTK		580.848	2	20.3159	FALSE	0.0298507	0	1	1	1
dicLab1_genemodels_DLAgn_00029690_1	DGC[PPa]VLSELINSLYSGDKPVK		736.712	3	42.1237	FALSE	1	1	1	0	1
dicLab1_genemodels_DLAgn_00017470_1	GFLFGPLLAQR		609.853	2	36.0693	FALSE	0.45177	0.239272	1	0	1
dicLab1_genemodels_DLAgn_00007640_1	GWDEGVAQMSVGQLAR		852.412	2	24.7579	FALSE	0.57377	1	1	0	1
dicLab1_genemodels_DLAgn_00188550_1	NNVYTGVSQIQVR		739.392	2	15.056	FALSE	0.491525	0	0.985244	1	1
dicLab1_genemodels_DLAgn_00204140_1	LFGYEPTILYPK		720.892	2	30.3903	FALSE	0.975	1	1	0	1
dicLab1_genemodels_DLAgn_00220850_1	MLIDGQEYDGVVK		733.863	2	17.6164	FALSE	1	0	1	0.883966	1
dicLab1_genemodels_DLAgn_00072150_1	IIKDPYYGSDEDFEK		606.953	3	11.4613	FALSE	0.731597	0	0.361613	1	1
dicLab1_genemodels_DLAgn_00128380_1	IEDLSQQAQLAAAEK		807.92	2	13.9217	FALSE	0	0.0814111	1	1	1
dicLab1_genemodels_DLAgn_00047090_1	KLQDIVLK		478.811	2	8.92634	FALSE	1	1	0	1	1
dicLab1_genemodels_DLAgn_00071530_1	AIWNVINWENVTER		872.444	2	36.358	FALSE	0.513806	1	0.450549	0	1
dicLab1_genemodels_DLAgn_00134670_1	GQDLAQIMAEIR		672.851	2	29.941	FALSE	1	1	1	0	1
dicLab1_genemodels_DLAgn_00134660_1	LESLTDEINFLR		725.383	2	33.3299	FALSE	0.997934	1	1	0	1
dicLab1_genemodels_DLAgn_00134660_1	LALDIEIATYR		639.359	2	29.3292	FALSE	0.0191518	0.117962	0.456284	0	1
dicLab1_genemodels_DLAgn_00099260_1	MSTLGFNVK		498.763	2	15.2368	FALSE	1	0	1	1	1
dicLab1_genemodels_DLAgn_00058640_1	WLHVGDQC[PPa]FFLSTDR		632.302	3	27.268	FALSE	1	0	0.85	1	1
dicLab1_genemodels_DLAgn_00156830_1	GSDHC[PPa]GIESEIVAGIPK		594.961	3	20.3298	FALSE	1	0.794279	0.0361991	0	1
dicLab1_genemodels_DLAgn_00191450_1	NDLQLQVASEGENLSDAEER		1109.02	2	19.153	FALSE	0.665901	0.097561	0	0.0606061	1
dicLab1_genemodels_DLAgn_00195790_1	ETDIQYFVNFITK		809.412	2	43.4136	FALSE	1	1	0	1	1
dicLab1_genemodels_DLAgn_00118870_1	GGIAVGDMVLSIDGISTDGMNHLEAQNK		948.128	3	38.6533	FALSE	1	1	1	0	1
dicLab1_genemodels_DLAgn_00092930_1	EAINVEQAFQTIAR		795.418	2	30.9696	FALSE	1	1	1	0	1
dicLab1_genemodels_DLAgn_00092930_1	LVTMQIWDTAGQER		824.412	2	25.0976	FALSE	0.881029	1	1	0	1
dicLab1_genemodels_DLAgn_00092480_1	TEWSELLADLVK		702.374	2	44.9325	FALSE	0	0.485294	0.851013	0.0195804	1
dicLab1_genemodels_DLAgn_00092480_1	SLVFQPLAELK		622.866	2	31.8626	FALSE	0.430504	1	1	0	1
dicLab1_genemodels_DLAgn_00255230_1	KKYELLVDMEDFEGNK		653.324	3	22.2426	FALSE	1	0.881104	1	0	1
dicLab1_genemodels_DLAgn_00143110_1	IHFKDGTQEITVK		505.944	3	8.49339	TRUE	1	0.002849	1	1	1
dicLab1_genemodels_DLAgn_00106170_1	WILHEAYVLSSPDYYSLK		728.705	3	31.3231	FALSE	0.959077	1	0.798054	0	1
dicLab1_genemodels_DLAgn_00106170_1	TLSAEELPMIFGK		718.379	2	33.2953	FALSE	1	1	1	0	1
dicLab1_genemodels_DLAgn_00090420_1	FKPGHLEYIDISGR		544.623	3	15.8057	FALSE	1	1	0	1	1
dicLab1_genemodels_DLAgn_00087690_1	GGLNAIDAFEVR		631.33	2	24.425	FALSE	1	1	1	0	1
dicLab1_genemodels_DLAgn_00080910_1	FADENFQLK		556.275	2	12.5647	FALSE	0	0.195767	1	0.778378	1
dicLab1_genemodels_DLAgn_00071360_1	TFPLDVGSVVGFTGR		776.412	2	36.6036	FALSE	1	0.89605	1	0	1
dicLab1_genemodels_DLAgn_00036870_1	GIDLLVIGR		478.3	2	27.8742	FALSE	1	1	1	0	1
dicLab1_genemodels_DLAgn_00036870_1	GMSEALQVPSSTVDFVK		897.951	2	28.5574	FALSE	1	0	1	1	1
dicLab1_genemodels_DLAgn_00007920_1	SGTIFDNFLIADDVK		827.92	2	38.3261	FALSE	1	0.744395	0	0.342569	1
dicLab1_genemodels_DLAgn_00007920_1	FDNIGILGLDLWQVK		865.977	2	47.3182	FALSE	1	0	1	0.186107	1
dicLab1_genemodels_DLAgn_00061000_1	TGYELELTYR		622.812	2	18.0941	FALSE	1	1	1	0	1
dicLab1_genemodels_DLAgn_00015830_1	LVPSLGGQVGGQIITVGGHFVSK		750.758	3	31.2357	FALSE	0.926829	1	1	0.00289017	1
dicLab1_genemodels_DLAgn_00044190_1	PGPNIYELR		529.785	2	12.6175	FALSE	0	0.914168	1	1	1
dicLab1_genemodels_DLAgn_00101630_1	ESTTVYELK		535.274	2	6.96672	FALSE	1	1	0	1	1
dicLab1_genemodels_DLAgn_00248260_1	GSLIIYLDK		511.3	2	23.9076	FALSE	0	0.846154	0.993213	0.756522	1
dicLab1_genemodels_DLAgn_00199270_1	LAAYYNSLK		521.782	2	9.62159	FALSE	0	0.663605	1	1	1
dicLab1_genemodels_DLAgn_00182900_1	LGAGYPMGPLELADFVGLDTAK		1118.07	2	47.7831	FALSE	1	1	0	1	1
dicLab1_genemodels_DLAgn_00184860_1	FEVPISVPTTTK		659.866	2	24.3149	FALSE	1	1	1	0	1
dicLab1_genemodels_DLAgn_00210290_1	GTPLDITLPFDLSR		772.92	2	40.6425	FALSE	1	0	0.324022	1	1
dicLab1_genemodels_DLAgn_00210290_1	FSTLTLDTK		513.279	2	14.4825	FALSE	0	0.0682128	1	1	1
dicLab1_genemodels_DLAgn_00227030_1	GQGDFVEIGPIK		630.335	2	20.4298	FALSE	1	1	1	0	1
dicLab1_genemodels_DLAgn_00194130_1	LSSADIETYLLEK		741.39	2	29.455	FALSE	0	1	1	1	1
dicLab1_genemodels_DLAgn_00146040_1	LALFQILTASK		602.869	2	37.1562	FALSE	0.789298	0.434128	1	0	1
dicLab1_genemodels_DLAgn_00146040_1	SPLSVSIAK		451.271	2	12.1559	FALSE	1	1	0	0.981019	1
dicLab1_genemodels_DLAgn_00054080_1	FTSVVDLPAIVLSK		744.937	2	41.1423	FALSE	0	1	1	1	1
dicLab1_genemodels_DLAgn_00220860_1	DGEEFLWPVLR		680.848	2	37.8481	FALSE	0.756453	1	1	0	1
dicLab1_genemodels_DLAgn_00209710_1	MFYSQVSSPLLR		714.371	2	26.7962	FALSE	1	0.878407	1	0	1
dicLab1_genemodels_DLAgn_00262880_1	QLVYPTAWVNFPPVLDSVQFHR		871.792	3	46.4095	FALSE	1	1	1	0	1
dicLab1_genemodels_DLAgn_00134720_1	VLDLDLFR		495.785	2	32.1498	FALSE	0	1	0.264957	0.735556	1
dicLab1_genemodels_DLAgn_00034470_1	ATC[PPa]ISPGVVETEFGPR		867.43	2	22.4112	FALSE	1	1	0.0656716	0	1
dicLab1_genemodels_DLAgn_00144440_1	VFEFSGANTNTLLEK		835.425	2	24.5908	FALSE	0	0.758082	1	0.62181	1
dicLab1_genemodels_DLAgn_00091320_1	AAAQEAAEAAFSR		646.815	2	9.68693	FALSE	0.998966	1	0	1	1
dicLab1_genemodels_DLAgn_00012810_1	ELLPVLISAIK		598.387	2	38.9122	FALSE	1	1	1	0	1
dicLab1_genemodels_DLAgn_00251790_1	LQSEVEDLMIDVER		838.414	2	30.2186	FALSE	1	0.971774	0.721393	0	1
dicLab1_genemodels_DLAgn_00214870_1	YGTESGDFTVSVFIPEEAGGK		1095.52	2	32.8415	FALSE	0.640462	1	0	1	1
dicLab1_genemodels_DLAgn_00260910_1	AVFVDLEPTVIDEVR		851.457	2	34.9041	FALSE	0.658986	1	1	0	1
dicLab1_genemodels_DLAgn_00162040_1	DLVELQSLIDAHFEC[PPa]R		653.66	3	38.6334	FALSE	1	1	1	0	1
dicLab1_genemodels_DLAgn_00207560_1	DLTELQSLIEAHFIQR		638.342	3	42.8674	FALSE	1	0.487148	1	0	1
dicLab1_genemodels_DLAgn_00081090_1	IELIFPAEYPFKPPK		597.003	3	34.3218	FALSE	1	1	1	0	1
dicLab1_genemodels_DLAgn_00255590_1	GPIIMELQTYR		660.853	2	24.5931	FALSE	1	1	0	0.0141443	1
dicLab1_genemodels_DLAgn_00242140_1	VTEHDGGHLPFEVEIGSLIR		552.038	4	32.7824	FALSE	1	1	1	0	1
dicLab1_genemodels_DLAgn_00080660_1	VVLVAQAGVVK		541.85	2	14.0115	FALSE	1	1	0	1	1
dicLab1_genemodels_DLAgn_00244190_1	SYSTQVVAGTNYFIK		839.428	2	21.8843	FALSE	0.00284091	1	1	1	1
dicLab1_genemodels_DLAgn_00233330_1	INVNEIFYDLVR		747.901	2	44.3405	FALSE	1	1	1	0	1
dicLab1_genemodels_DLAgn_00173470_1	NRLYPIAQPTPPQR		825.957	2	30.0159	FALSE	0	1	1	0.906667	1
dicLab1_genemodels_DLAgn_00164640_1	RPFTQNLGLDSVGIELDNR		715.375	3	26.783	FALSE	0	0.108254	1	1	1
dicLab1_genemodels_DLAgn_00143460_1	VHLVGIDIFSGK		642.869	2	26.737	FALSE	0.348808	1	1	0	1
dicLab1_genemodels_DLAgn_00140160_1	INLSLLGRPELGITFTK		624.703	3	34.965	FALSE	0.986501	1	1	0	1
dicLab1_genemodels_DLAgn_00114500_1	APPVAVSPLIK		546.345	2	18.3919	FALSE	0.29525	0.952381	0	0.51135	1
dicLab1_genemodels_DLAgn_00111890_1	EDNAVYAFLGLTAPPGSK		925.47	2	38.191	FALSE	1	1	0	1	1
dicLab1_genemodels_DLAgn_00109000_1	SDVPAALLSEATEELAK		872.454	2	39.015	FALSE	1	1	0.99093	0	1
dicLab1_genemodels_DLAgn_00108400_1	IPGSVNIPLDTVEAALK		868.993	2	38.8279	FALSE	0.68942	0	1	0.907598	1
dicLab1_genemodels_DLAgn_00106160_1	ENDFQALYLFGK		722.859	2	32.3958	FALSE	1	1	0.491275	0	1
dicLab1_genemodels_DLAgn_00102960_1	INLEGNSLTEIPVEK		828.446	2	23.6827	FALSE	1	1	1	0.00862069	1
dicLab1_genemodels_DLAgn_00102070_1	KDPEGLFLLDNIK		501.28	3	28.0604	FALSE	1	1	0.961009	0	1
dicLab1_genemodels_DLAgn_00088330_1	VAAQVGHAAVGLYQALQEK		651.69	3	21.9216	FALSE	1	1	1	0	1
dicLab1_genemodels_DLAgn_00082310_1	GYTIWQEVFDNGVK		828.407	2	35.7165	FALSE	1	1	1	0	1
dicLab1_genemodels_DLAgn_00070380_1	DFLSVLADVTR		618.335	2	43.0476	FALSE	1	1	0.56658	0	1
dicLab1_genemodels_DLAgn_00064020_1	LGANSLLDLVVFGR		737.425	2	46.6982	FALSE	1	0.793407	0	0.386617	1
dicLab1_genemodels_DLAgn_00063750_1	VAVLGASGGIGQPLSLLLK		897.048	2	43.6385	FALSE	0.83956	0.896266	0.956322	0	1
dicLab1_genemodels_DLAgn_00034200_1	FKLEYAQELQDVFTK		620.324	3	32.2369	FALSE	1	1	1	0	1
dicLab1_genemodels_DLAgn_00012900_1	GIPSVLSPELLYALAK		835.99	2	47.1668	FALSE	1	0.733634	0.88785	0	1
dicLab1_genemodels_DLAgn_00011700_1	GSNDMYLSQVAQVVK		819.911	2	26.4536	FALSE	0	1	1	1	1
dicLab1_genemodels_DLAgn_00010640_1	YLLLEELLTK		617.868	2	40.858	FALSE	1	1	1	0	1
dicLab1_genemodels_DLAgn_00008550_1	YFYSSAEQVVSGMK		798.374	2	22.3823	FALSE	0.344654	1	1	0	1
dicLab1_genemodels_DLAgn_00047670_1	VSVVQYSR		469.259	2	3.50532	FALSE	1	0.94929	1	0	1
dicLab1_genemodels_DLAgn_00122100_1	FYFENLLAK		572.805	2	30.4497	FALSE	1	0.4884	0.861538	0	1
dicLab1_genemodels_DLAgn_00240590_1	VVSLDTK		381.224	2	2.91648	FALSE	1	1	0.68348	0	1

## Sheet: Area - ions
Protein	Peptide	Precursor MZ	Precursor Charge	RT	Fragment MZ	Fragment Charge	Ion Type	Residue	S170902_C1	S170902_C11	S170902_HP1	S170902_HP67
[ RT-Cal protein ]	GEIMPNIPQMSAFWYAVR	1055.52	2	41.2918	1355.66	1	y	11	4489.21	2359.86	3646.58	145210
[ RT-Cal protein ]	GEIMPNIPQMSAFWYAVR	1055.52	2	41.2918	1468.74	1	y	12	288.255	288.238	216.141	15508.4
[ RT-Cal protein ]	GEIMPNIPQMSAFWYAVR	1055.52	2	41.2918	1130.55	1	y	9	305.74	288.23	360.235	5776.73
[ RT-Cal protein ]	GEIMPNIPQMSAFWYAVR	1055.52	2	41.2918	1258.6	1	y	10	1168.98	1524.43		15214.2
[ RT-Cal protein ]	GEIMPNIPQMSAFWYAVR	1055.52	2	41.2918	1416.67	1	b	13	569.922	144.127	144.094
[ RT-Cal protein ]	EFLENYLLTDEGLEAVNK	1049.02	2	35.2116	1075.53	1	y	10	2.61816e+06	2.53531e+06	5.91459e+06	4.62204e+06
[ RT-Cal protein ]	EFLENYLLTDEGLEAVNK	1049.02	2	35.2116	1188.61	1	y	11	2.38111e+06	2.31059e+06	5.29009e+06	4.37977e+06
[ RT-Cal protein ]	EFLENYLLTDEGLEAVNK	1049.02	2	35.2116	1301.69	1	y	12	1.62479e+06	1.64906e+06	3.85495e+06	3.04977e+06
[ RT-Cal protein ]	EFLENYLLTDEGLEAVNK	1049.02	2	35.2116	1464.76	1	y	13	477872	505307	1.1495e+06	921603
[ RT-Cal protein ]	EFLENYLLTDEGLEAVNK	1049.02	2	35.2116	1123.57	1	b	9	142178	156225	312421	263304
[ RT-Cal protein ]	LIAYPIAVEALSLIYNK	946.051	2	47.9162	1430.83	1	y	13	1.8054e+06	2.15757e+06	2.32616e+06	2.41738e+06
[ RT-Cal protein ]	LIAYPIAVEALSLIYNK	946.051	2	47.9162	1220.69	1	y	11	660594	744715	1.51386e+06	1.23544e+06
[ RT-Cal protein ]	LIAYPIAVEALSLIYNK	946.051	2	47.9162	1050.58	1	y	9	623129	700985	1.49117e+06	1.3146e+06
[ RT-Cal protein ]	LIAYPIAVEALSLIYNK	946.051	2	47.9162	1149.65	1	y	10	509338	572860	1.29309e+06	1.07328e+06
[ RT-Cal protein ]	LIAYPIAVEALSLIYNK	946.051	2	47.9162	1333.77	1	y	12	138078	171287	433398	367961
[ RT-Cal protein ]	FGGYAQSGLLAEITPDK	883.952	2	49.2666	1143.63	1	y	11	1.52413e+06	1.59565e+06	3.77092e+06	39599.8
[ RT-Cal protein ]	FGGYAQSGLLAEITPDK	883.952	2	49.2666	1056.59	1	y	10	939392	963030	2.30524e+06	22928.5
[ RT-Cal protein ]	FGGYAQSGLLAEITPDK	883.952	2	49.2666	1342.72	1	y	13	853664	801652	1.99174e+06	21705.8
[ RT-Cal protein ]	FGGYAQSGLLAEITPDK	883.952	2	49.2666	1271.68	1	y	12	808446	777183	2.04301e+06	25849.7
[ RT-Cal protein ]	FGGYAQSGLLAEITPDK	883.952	2	49.2666	1307.66	1	b	13	297050	277796	700555	5279.94
[ RT-Cal protein ]	FPQVAATGDGPDIIFWAHDR	738.364	3	33.0459	831.39	1	y	6	2.90416e+06	2.94337e+06	6.13415e+06	5.94588e+06
[ RT-Cal protein ]	FPQVAATGDGPDIIFWAHDR	738.364	3	33.0459	944.474	1	y	7	1.75007e+06	1.85419e+06	4.02226e+06	3.71445e+06
[ RT-Cal protein ]	FPQVAATGDGPDIIFWAHDR	738.364	3	33.0459	1156.53	1	b	12	1.01314e+06	1.04866e+06	2.495e+06	2.28688e+06
[ RT-Cal protein ]	FPQVAATGDGPDIIFWAHDR	738.364	3	33.0459	871.418	2	y	16	671677	649798	1.44105e+06	1.48738e+06
[ RT-Cal protein ]	FPQVAATGDGPDIIFWAHDR	738.364	3	33.0459	1269.64	1	y	10	548487	562694	1.2674e+06	1.16916e+06
[ RT-Cal protein ]	GQPSKPFVGVLSAGINAASPNK	713.723	3	22.5734	871.463	1	y	9	2.24248e+06	1.99778e+06	5.11349e+06	4.9102e+06
[ RT-Cal protein ]	GQPSKPFVGVLSAGINAASPNK	713.723	3	22.5734	1029.53	1	y	11	1.2098e+06	1.16023e+06	3.58682e+06	3.10608e+06
[ RT-Cal protein ]	GQPSKPFVGVLSAGINAASPNK	713.723	3	22.5734	812.446	2	b	17	596701	572033	1.85923e+06	1.47619e+06
[ RT-Cal protein ]	GQPSKPFVGVLSAGINAASPNK	713.723	3	22.5734	942.5	1	y	10	665938	607213	2.33467e+06	1.868e+06
[ RT-Cal protein ]	GQPSKPFVGVLSAGINAASPNK	713.723	3	22.5734	997.547	1	b	10	616848	562196	1.87759e+06	1.56481e+06
[ RT-Cal protein ]	VNYGVTVLPTFK	669.377	2	57.4048	805.482	1	y	7	4.71146e+06	4.19435e+06	8.21826e+06	6119.14
[ RT-Cal protein ]	VNYGVTVLPTFK	669.377	2	57.4048	961.572	1	y	9	2.73659e+06	2.61711e+06	5.82896e+06	8439.06
[ RT-Cal protein ]	VNYGVTVLPTFK	669.377	2	57.4048	1124.64	1	y	10	2.31094e+06	2.22442e+06	4.98437e+06	5687.6
[ RT-Cal protein ]	VNYGVTVLPTFK	669.377	2	57.4048	704.434	1	y	6	1.01401e+06	911540	2.23389e+06	1655.02
[ RT-Cal protein ]	VNYGVTVLPTFK	669.377	2	57.4048	904.55	1	y	8	893792	843424	2.01107e+06	1536.75
[ RT-Cal protein ]	LYPFTWDAVR	634.327	2	49.27	991.5	1	y	8	5.62307e+06	5.24771e+06	9.37526e+06	19789.6
[ RT-Cal protein ]	LYPFTWDAVR	634.327	2	49.27	747.378	1	y	6	3.09016e+06	2.86071e+06	5.8602e+06	10849.7
[ RT-Cal protein ]	LYPFTWDAVR	634.327	2	49.27	894.447	1	y	7	1.55075e+06	1.41405e+06	2.96744e+06	6181.79
[ RT-Cal protein ]	LYPFTWDAVR	634.327	2	49.27	646.331	1	y	5	1.10292e+06	953522	2.11896e+06	3640.86
[ RT-Cal protein ]	LYPFTWDAVR	634.327	2	49.27	496.253	2	y	8	5.66906e+06	4.94363e+06	9.16685e+06	17056.9
[ RT-Cal protein ]	HMNADTDYSIAEAAFNK	633.284	3	16.3911	750.378	1	y	7	1.25185e+06	1.21531e+06	1.98263e+06	1.83938e+06
[ RT-Cal protein ]	HMNADTDYSIAEAAFNK	633.284	3	16.3911	785.288	1	b	7	730574	724830	1.22997e+06	1.09185e+06
[ RT-Cal protein ]	HMNADTDYSIAEAAFNK	633.284	3	16.3911	679.341	1	y	6	567415	535909	935414	831382
[ RT-Cal protein ]	HMNADTDYSIAEAAFNK	633.284	3	16.3911	1035.38	1	b	9	423640	392761	691948	639490
[ RT-Cal protein ]	HMNADTDYSIAEAAFNK	633.284	3	16.3911	948.352	1	b	8	220130	228212	383969	349233
[ RT-Cal protein ]	TWEEIPALDK	601.309	2	19.8935	914.483	1	y	8	8725.65	4.11356e+06	8.079e+06	7.7239e+06
[ RT-Cal protein ]	TWEEIPALDK	601.309	2	19.8935	785.44	1	y	7	1286.06	1.03963e+06	2.51099e+06	2.32538e+06
[ RT-Cal protein ]	TWEEIPALDK	601.309	2	19.8935	656.398	1	y	6	1080.83	539252	1.24926e+06	1.22449e+06
[ RT-Cal protein ]	TWEEIPALDK	601.309	2	19.8935	659.304	1	b	5	1112.84	212110	456359	405414
[ RT-Cal protein ]	TWEEIPALDK	601.309	2	19.8935	1100.56	1	y	9	648.498
[ RT-Cal protein ]	AGLTFLVDLIK	595.363	2	49.2674	700.46	1	y	6	17946.6	19892.9	31700.6	33707.8
[ RT-Cal protein ]	AGLTFLVDLIK	595.363	2	49.2674	847.529	1	y	7	20372.3	26533.4	38349.3	44498.2
[ RT-Cal protein ]	AGLTFLVDLIK	595.363	2	49.2674	948.576	1	y	8	20296	24766.5	37043.6	43940
[ RT-Cal protein ]	AGLTFLVDLIK	595.363	2	49.2674	603.35	1	b	6	2618.03	2406.8	3812.93	6236.68
[ RT-Cal protein ]	AGLTFLVDLIK	595.363	2	49.2674	930.529	1	b	9	1821.38	1728.86	2593.97	2766.57
[ RT-Cal protein ]	LVIWINGDK	529.306	2	49.2774	546.288	1	y	5	1922.26	1.58894e+06	3.06168e+06	1745.59
[ RT-Cal protein ]	LVIWINGDK	529.306	2	49.2774	732.367	1	y	6	2854.5	3.23023e+06	5.59128e+06	4547.43
[ RT-Cal protein ]	LVIWINGDK	529.306	2	49.2774	845.452	1	y	7	5052.39	5.41896e+06	7.90443e+06	8712.65
[ RT-Cal protein ]	LVIWINGDK	529.306	2	49.2774	944.52	1	y	8	450.448	408961	788823	792.701
[ RT-Cal protein ]	LVIWINGDK	529.306	2	49.2774	433.204	1	y	4	969.666	780801	1.45699e+06	1008.87
[ RT-Cal protein ]	DKPLGAVALK	506.314	2	28.2486	768.498	1	y	8	2.81261e+06	2.62947e+06	4.65514e+06	1223.22
[ RT-Cal protein ]	DKPLGAVALK	506.314	2	28.2486	558.361	1	y	6	345685	311730	670772	369.09
[ RT-Cal protein ]	DKPLGAVALK	506.314	2	28.2486	671.445	1	y	7	219260	202629	434318	965.929
[ RT-Cal protein ]	DKPLGAVALK	506.314	2	28.2486	865.514	1	b	9				360.319
[ RT-Cal protein ]	DKPLGAVALK	506.314	2	28.2486	752.43	1	b	8
[ RT-Cal protein ]	DLLPNPPK	447.258	2	15.4653	553.298	1	b	5	7289.35	7174.13	3.32084e+06	9409.01
[ RT-Cal protein ]	DLLPNPPK	447.258	2	15.4653	552.314	1	y	5	25367.8	25312.8	9.0324e+06	49230.9
[ RT-Cal protein ]	DLLPNPPK	447.258	2	15.4653	665.398	1	y	6	16579.6	12254.8	4.99649e+06	31191.1
[ RT-Cal protein ]	DLLPNPPK	447.258	2	15.4653	455.261	1	y	4	2251.2	720.75		1695.57
[ RT-Cal protein ]	DLLPNPPK	447.258	2	15.4653	342.202	1	b	3	4265.7	6789.61	3.08208e+06	4631.38
[ RT-Cal protein ]	SYEEELAKDPR	446.217	3	3.24084	543.775	2	y	9	368166	261629	537189	629520
[ RT-Cal protein ]	SYEEELAKDPR	446.217	3	3.24084	533.24	2	b	9	237031	177643	368050	418840
[ RT-Cal protein ]	SYEEELAKDPR	446.217	3	3.24084	586.331	1	y	5	44884.6	36068.4	65537.1	77928.1
[ RT-Cal protein ]	SYEEELAKDPR	446.217	3	3.24084	699.415	1	y	6	28154.3	19378.9	43489.7	47977.4
[ RT-Cal protein ]	SYEEELAKDPR	446.217	3	3.24084	828.457	1	y	7	23852.4	15352.2	31453.8	35076.5
dicLab1_genemodels_DLAgn_00000460_1	LTPGSVIAFR	530.811	2	22.0979	846.483	1	y	8	435629
dicLab1_genemodels_DLAgn_00000460_1	LTPGSVIAFR	530.811	2	22.0979	749.43	1	y	7	172015	438.791	216.154
dicLab1_genemodels_DLAgn_00000460_1	LTPGSVIAFR	530.811	2	22.0979	692.409	1	y	6	93020.5	673.97		2165.07
dicLab1_genemodels_DLAgn_00000460_1	LTPGSVIAFR	530.811	2	22.0979	605.377	1	y	5	42269.1	362.533	162.323	408.976
dicLab1_genemodels_DLAgn_00000460_1	LTPGSVIAFR	530.811	2	22.0979	947.531	1	y	9			154.713	124.257
dicLab1_genemodels_DLAgn_00000460_1	GLPADITNESHLNAIR	574.304	3	18.022	775.9	2	y	14	110570	103810	998.643	120.916
dicLab1_genemodels_DLAgn_00000460_1	GLPADITNESHLNAIR	574.304	3	18.022	691.855	2	y	12	65918	57543.3	360.206	48.9589
dicLab1_genemodels_DLAgn_00000460_1	GLPADITNESHLNAIR	574.304	3	18.022	727.373	2	y	13	48695.8	50062	79.8724
dicLab1_genemodels_DLAgn_00000460_1	GLPADITNESHLNAIR	574.304	3	18.022	586.367	1	y	5	41511.8	38964.6		113.275
dicLab1_genemodels_DLAgn_00000460_1	GLPADITNESHLNAIR	574.304	3	18.022	1053.54	1	y	9	31558.7	27942.1	268.767	56.6377
dicLab1_genemodels_DLAgn_00000460_1	NFAEPGSNVYVR	676.833	2	10.3527	891.468	1	y	8	530930	633833	163.683	1475.4
dicLab1_genemodels_DLAgn_00000460_1	NFAEPGSNVYVR	676.833	2	10.3527	1091.55	1	y	10	118188	151866	97.9585	575.871
dicLab1_genemodels_DLAgn_00000460_1	NFAEPGSNVYVR	676.833	2	10.3527	1020.51	1	y	9	92584.7	107676	730.673	458.12
dicLab1_genemodels_DLAgn_00000460_1	NFAEPGSNVYVR	676.833	2	10.3527	794.416	1	y	7			333.257	277.251
dicLab1_genemodels_DLAgn_00000460_1	NFAEPGSNVYVR	676.833	2	10.3527	1178.55	1	b	11			72.0626	268.653
dicLab1_genemodels_DLAgn_00000460_1	YYLSQFSPK	566.787	2	16.7674	806.441	1	y	7	397767	368217		7606.54
dicLab1_genemodels_DLAgn_00000460_1	YYLSQFSPK	566.787	2	16.7674	693.357	1	y	6	176274	171766	301.541	601.63
dicLab1_genemodels_DLAgn_00000460_1	YYLSQFSPK	566.787	2	16.7674	969.504	1	y	8	67854.8	63974.7	71.9888
dicLab1_genemodels_DLAgn_00000460_1	YYLSQFSPK	566.787	2	16.7674	606.325	1	y	5	23780.4	22509.8	362.858	777.232
dicLab1_genemodels_DLAgn_00000460_1	YYLSQFSPK	566.787	2	16.7674	802.377	1	b	6			216.397	1022.3
dicLab1_genemodels_DLAgn_00000460_1	LWEFFQIK	555.803	2	35.2105	811.435	1	y	6	1117.38	2215.08	1109.4	1510.47
dicLab1_genemodels_DLAgn_00000460_1	LWEFFQIK	555.803	2	35.2105	682.392	1	y	5	1518.63	339.63	72.0542	288.032
dicLab1_genemodels_DLAgn_00000460_1	LWEFFQIK	555.803	2	35.2105	997.514	1	y	7	398.145	390.326	72.0531	792.621
dicLab1_genemodels_DLAgn_00000460_1	LWEFFQIK	555.803	2	35.2105	576.282	1	b	4	120.917	144.025
dicLab1_genemodels_DLAgn_00000460_1	LWEFFQIK	555.803	2	35.2105	535.324	1	y	4	586.582		72.0542	502.055
dicLab1_genemodels_DLAgn_00000460_1	NIILAFAGTLR	594.859	2	34.267	961.583	1	y	9	610.523	2590.81	445.821	56.5997
dicLab1_genemodels_DLAgn_00000460_1	NIILAFAGTLR	594.859	2	34.267	848.499	1	y	8	5437.35	1839.29	71.9021	642.301
dicLab1_genemodels_DLAgn_00000460_1	NIILAFAGTLR	594.859	2	34.267	735.415	1	y	7		503.38	288.193	698.319
dicLab1_genemodels_DLAgn_00000460_1	NIILAFAGTLR	594.859	2	34.267	664.378	1	y	6	1362.73	1012.96	363.444	238.933
dicLab1_genemodels_DLAgn_00000460_1	NIILAFAGTLR	594.859	2	34.267	743.445	1	b	7	871.984	303.385		121.03
dicLab1_genemodels_DLAgn_00000460_1	IEEVVLEAR	529.298	2	11.8085	815.462	1	y	7	490.92	373009	768.329	2087.28
dicLab1_genemodels_DLAgn_00000460_1	IEEVVLEAR	529.298	2	11.8085	587.351	1	y	5		188602	2865.28	6110.92
dicLab1_genemodels_DLAgn_00000460_1	IEEVVLEAR	529.298	2	11.8085	686.42	1	y	6		86828.8	2584.17	5414.77
dicLab1_genemodels_DLAgn_00000460_1	IEEVVLEAR	529.298	2	11.8085	944.505	1	y	8	747.285	104568	1747.43
dicLab1_genemodels_DLAgn_00000460_1	IEEVVLEAR	529.298	2	11.8085	570.313	1	b	5		41424.2		1452.73
dicLab1_genemodels_DLAgn_00000460_1	VLAWNYPTGR	588.812	2	17.5484	964.464	1	y	8	236111	258069	3021.76	1104.92
dicLab1_genemodels_DLAgn_00000460_1	VLAWNYPTGR	588.812	2	17.5484	893.426	1	y	7	131097	151129	1685.29	476.251
dicLab1_genemodels_DLAgn_00000460_1	VLAWNYPTGR	588.812	2	17.5484	707.347	1	y	6	163886	177573	5201.22	422.646
dicLab1_genemodels_DLAgn_00000460_1	VLAWNYPTGR	588.812	2	17.5484	593.304	1	y	5	93358.6	105309		5338.74
dicLab1_genemodels_DLAgn_00000460_1	VLAWNYPTGR	588.812	2	17.5484	747.382	1	b	6	16920.1	18350.8	185.348	262.446
dicLab1_genemodels_DLAgn_00000460_1	VDTAVEQFR	532.772	2	6.84121	678.357	1	y	5	167302	146717	3453.74	489.48
dicLab1_genemodels_DLAgn_00000460_1	VDTAVEQFR	532.772	2	6.84121	579.289	1	y	4	162788	132931	19474.7	1495.8
dicLab1_genemodels_DLAgn_00000460_1	VDTAVEQFR	532.772	2	6.84121	850.442	1	y	7	136086	114338	1520.34	975.047
dicLab1_genemodels_DLAgn_00000460_1	VDTAVEQFR	532.772	2	6.84121	749.394	1	y	6	92132.3	78305.1	1020.23	287.018
dicLab1_genemodels_DLAgn_00000460_1	VDTAVEQFR	532.772	2	6.84121	965.469	1	y	8	65386.1	55842.5
dicLab1_genemodels_DLAgn_00000460_1	QGDWLIDYVSNR	733.357	2	27.9505	866.437	1	y	7	872.502	714.352	727.434
dicLab1_genemodels_DLAgn_00000460_1	QGDWLIDYVSNR	733.357	2	27.9505	753.353	1	y	6	11138.5			349.892
dicLab1_genemodels_DLAgn_00000460_1	QGDWLIDYVSNR	733.357	2	27.9505	979.521	1	y	8	5802.37			7824.56
dicLab1_genemodels_DLAgn_00000460_1	QGDWLIDYVSNR	733.357	2	27.9505	1165.6	1	y	9	2621.31	506.03	99.5639	2622.07
dicLab1_genemodels_DLAgn_00000460_1	QGDWLIDYVSNR	733.357	2	27.9505	1280.63	1	y	10	7741.95	1589.58	90.3503	1641.06
dicLab1_genemodels_DLAgn_00000460_1	WVVELHANGLFPYDGAK	639.328	3	32.5609	650.314	1	y	6	30180.6	22630.1	97.9992	1325.21
dicLab1_genemodels_DLAgn_00000460_1	WVVELHANGLFPYDGAK	639.328	3	32.5609	797.383	1	y	7	11243.4	10545	211.305	248.868
dicLab1_genemodels_DLAgn_00000460_1	WVVELHANGLFPYDGAK	639.328	3	32.5609	815.915	2	y	15	18405	14714		56.6461
dicLab1_genemodels_DLAgn_00000460_1	WVVELHANGLFPYDGAK	639.328	3	32.5609	1081.53	1	y	10	6749.43	8004.86	576.48	472.442
dicLab1_genemodels_DLAgn_00000460_1	WVVELHANGLFPYDGAK	639.328	3	32.5609	967.488	1	y	9			105.605	2349.66
dicLab1_genemodels_DLAgn_00000460_1	IDDVPYR	439.224	2	4.06395	764.357	1	y	6	115860	105828
dicLab1_genemodels_DLAgn_00000460_1	IDDVPYR	439.224	2	4.06395	649.33	1	y	5	114668	99449.1	668.919
dicLab1_genemodels_DLAgn_00000460_1	IDDVPYR	439.224	2	4.06395	534.303	1	y	4	56046.3	45166.9		1303.28
dicLab1_genemodels_DLAgn_00000460_1	IDDVPYR	439.224	2	4.06395	435.235	1	y	3	112734	91040.7	3523.01	4557.71
dicLab1_genemodels_DLAgn_00000460_1	IDDVPYR	439.224	2	4.06395	344.145	1	b	3	40473.7	32825.3	257.957	641.953
dicLab1_genemodels_DLAgn_00000460_1	AWEALDVAEK	566.288	2	16.7667	874.452	1	y	8	1064.1	317529	1148.36
dicLab1_genemodels_DLAgn_00000460_1	AWEALDVAEK	566.288	2	16.7667	745.409	1	y	7		167700	3669.35	1355.77
dicLab1_genemodels_DLAgn_00000460_1	AWEALDVAEK	566.288	2	16.7667	674.372	1	y	6	1601.66	56343.4	1113.56	354.145
dicLab1_genemodels_DLAgn_00000460_1	AWEALDVAEK	566.288	2	16.7667	571.287	1	b	5	3062.55		685.809	156.239
dicLab1_genemodels_DLAgn_00000460_1	AWEALDVAEK	566.288	2	16.7667	856.42	1	b	8	273.45	25664.6	1162.99
dicLab1_genemodels_DLAgn_00219760_1	GNPTVEVDLWTAK	715.37	2	22.2868	961.499	1	y	8	1.28021e+07	4.36132e+06	1.73343e+06	2.52783e+06
dicLab1_genemodels_DLAgn_00219760_1	GNPTVEVDLWTAK	715.37	2	22.2868	1060.57	1	y	9	8.95199e+06	8.66308e+06	859331	1.24385e+06
dicLab1_genemodels_DLAgn_00219760_1	GNPTVEVDLWTAK	715.37	2	22.2868	832.456	1	y	7	7.05126e+06	6.64295e+06	526050	817468
dicLab1_genemodels_DLAgn_00219760_1	GNPTVEVDLWTAK	715.37	2	22.2868	1161.61	1	y	10	4.63796e+06	4.53017e+06	385730	575780
dicLab1_genemodels_DLAgn_00219760_1	GNPTVEVDLWTAK	715.37	2	22.2868	733.388	1	y	6	5.78557e+06	5.15964e+06	444860	668883
dicLab1_genemodels_DLAgn_00219760_1	AAVPSGASTGVHEALELR	588.979	3	14.5765	762.394	2	y	15	1.0992e+07	4.80431e+06	1.57068e+06	1.84195e+06
dicLab1_genemodels_DLAgn_00219760_1	AAVPSGASTGVHEALELR	588.979	3	14.5765	713.868	2	y	14	3.16014e+06	2.56406e+06	259636	380857
dicLab1_genemodels_DLAgn_00219760_1	AAVPSGASTGVHEALELR	588.979	3	14.5765	867.468	1	y	7	2.66837e+06	2.26517e+06	294618	366937
dicLab1_genemodels_DLAgn_00219760_1	AAVPSGASTGVHEALELR	588.979	3	14.5765	670.352	2	y	13	1.99038e+06	1.61836e+06	167620	220801
dicLab1_genemodels_DLAgn_00219760_1	AAVPSGASTGVHEALELR	588.979	3	14.5765	1023.56	1	y	9	1.32873e+06	1.17109e+06	155442	192055
dicLab1_genemodels_DLAgn_00219760_1	DVILPVPAFNVINGGSHAGNK	707.048	3	34.7082	741.876	2	y	15	56250.9	42891.1		1.49695e+06
dicLab1_genemodels_DLAgn_00219760_1	DVILPVPAFNVINGGSHAGNK	707.048	3	34.7082	839.937	2	y	17	104543	78485.2	3867.04	2.13582e+06
dicLab1_genemodels_DLAgn_00219760_1	DVILPVPAFNVINGGSHAGNK	707.048	3	34.7082	954.475	1	y	10	15133.6	14083.7	462.173	589935
dicLab1_genemodels_DLAgn_00219760_1	DVILPVPAFNVINGGSHAGNK	707.048	3	34.7082	896.479	2	y	18	33946.5	22299	2355.54	617152
dicLab1_genemodels_DLAgn_00219760_1	DVILPVPAFNVINGGSHAGNK	707.048	3	34.7082	841.391	1	y	9				689096
dicLab1_genemodels_DLAgn_00219760_1	FMLELDGTENK	648.811	2	19.9418	663.294	1	y	6	7.25233e+06	6.31438e+06	340999	541946
dicLab1_genemodels_DLAgn_00219760_1	FMLELDGTENK	648.811	2	19.9418	1018.51	1	y	9	1.19498e+07	1.17311e+07	947567	1.50025e+06
dicLab1_genemodels_DLAgn_00219760_1	FMLELDGTENK	648.811	2	19.9418	776.378	1	y	7	8.67881e+06	8.17545e+06	449821	698032
dicLab1_genemodels_DLAgn_00219760_1	FMLELDGTENK	648.811	2	19.9418	905.421	1	y	8	8.62642e+06	8.16275e+06	467585	772381
dicLab1_genemodels_DLAgn_00219760_1	FMLELDGTENK	648.811	2	19.9418	907.423	1	b	8	1.63931e+06	1.81181e+06	72544.6	127317
dicLab1_genemodels_DLAgn_00219760_1	NFSVVEQEK	540.272	2	5.17179	818.425	1	y	7	9.43468e+06	8.26332e+06	1.2929e+06	2.04245e+06
dicLab1_genemodels_DLAgn_00219760_1	NFSVVEQEK	540.272	2	5.17179	632.325	1	y	5	6.2326e+06	4.99527e+06	451698	745116
dicLab1_genemodels_DLAgn_00219760_1	NFSVVEQEK	540.272	2	5.17179	731.393	1	y	6	4.77323e+06	3.83467e+06	321904	520220
dicLab1_genemodels_DLAgn_00219760_1	NFSVVEQEK	540.272	2	5.17179	965.494	1	y	8
dicLab1_genemodels_DLAgn_00219760_1	NFSVVEQEK	540.272	2	5.17179	547.287	1	b	5
dicLab1_genemodels_DLAgn_00219760_1	FTASTDIQIVGDDLTVTNPK	1068.05	2	28.9942	1158.6	1	y	11	1.21001e+07		1.82575e+06	1.94308e+06
dicLab1_genemodels_DLAgn_00219760_1	FTASTDIQIVGDDLTVTNPK	1068.05	2	28.9942	1271.68	1	y	12	6.27539e+06		974479	1.02748e+06
dicLab1_genemodels_DLAgn_00219760_1	FTASTDIQIVGDDLTVTNPK	1068.05	2	28.9942	1399.74	1	y	13	5.97177e+06		869003	978649
dicLab1_genemodels_DLAgn_00219760_1	FTASTDIQIVGDDLTVTNPK	1068.05	2	28.9942	1133.58	1	b	11		5842.72
dicLab1_genemodels_DLAgn_00219760_1	FTASTDIQIVGDDLTVTNPK	1068.05	2	28.9942	1476.72	1	b	14		23141.8
dicLab1_genemodels_DLAgn_00219760_1	LGDLYR	368.703	2	4.28955	623.315	1	y	5	7.00935e+06	7.10283e+06	865986	1.79258e+06
dicLab1_genemodels_DLAgn_00219760_1	LGDLYR	368.703	2	4.28955	566.293	1	y	4	4.75998e+06	4.4507e+06	375251	781744
dicLab1_genemodels_DLAgn_00219760_1	LGDLYR	368.703	2	4.28955	451.266	1	y	3	2.25977e+06	1.92495e+06	162758	347608
dicLab1_genemodels_DLAgn_00219760_1	LGDLYR	368.703	2	4.28955	286.14	1	b	3	1.16396e+06	926804	69319.2	138884
dicLab1_genemodels_DLAgn_00219760_1	LGDLYR	368.703	2	4.28955	338.182	1	y	2	1.16503e+06	939180	74995.9	162181
dicLab1_genemodels_DLAgn_00219760_1	ILENNEALELLK	699.896	2	26.0725	1172.62	1	y	10	3.74434e+06	3.69938e+06	708435	754901
dicLab1_genemodels_DLAgn_00219760_1	ILENNEALELLK	699.896	2	26.0725	1043.57	1	y	9	2.22419e+06	1.91117e+06	339134	365483
dicLab1_genemodels_DLAgn_00219760_1	ILENNEALELLK	699.896	2	26.0725	929.53	1	y	8	930412	770635	142003	153690
dicLab1_genemodels_DLAgn_00219760_1	ILENNEALELLK	699.896	2	26.0725	815.487	1	y	7	758271	662249	124277	137992
dicLab1_genemodels_DLAgn_00219760_1	ILENNEALELLK	699.896	2	26.0725	1285.7	1	y	11	517847	470879	97023.1	99833.7
dicLab1_genemodels_DLAgn_00219760_1	IIIGMDVAASEFFR	784.911	2	39.8514	1229.56	1	y	11				1.27215e+06
dicLab1_genemodels_DLAgn_00219760_1	IIIGMDVAASEFFR	784.911	2	39.8514	827.405	1	y	7				1.16639e+06
dicLab1_genemodels_DLAgn_00219760_1	IIIGMDVAASEFFR	784.911	2	39.8514	1342.65	1	y	12				925390
dicLab1_genemodels_DLAgn_00219760_1	IIIGMDVAASEFFR	784.911	2	39.8514	1041.5	1	y	9				785050
dicLab1_genemodels_DLAgn_00219760_1	IIIGMDVAASEFFR	784.911	2	39.8514	926.473	1	y	8				597575
dicLab1_genemodels_DLAgn_00219760_1	SGKYDLDFK	536.769	2	6.13471	779.357	1	b	7	3.70669e+06	3.02737e+06	193317	347604
dicLab1_genemodels_DLAgn_00219760_1	SGKYDLDFK	536.769	2	6.13471	800.383	1	y	6	2.79451e+06	2.3206e+06	164328	284544
dicLab1_genemodels_DLAgn_00219760_1	SGKYDLDFK	536.769	2	6.13471	637.319	1	y	5	879545	711923	54845.8	98292.5
dicLab1_genemodels_DLAgn_00219760_1	SGKYDLDFK	536.769	2	6.13471	551.246	1	b	5	756380	573771	44601.4	79849.6
dicLab1_genemodels_DLAgn_00219760_1	SGKYDLDFK	536.769	2	6.13471	926.425	1	b	8	299317	253135	20552.6	35182.3
dicLab1_genemodels_DLAgn_00219760_1	LAMQEFMILPVGAANFHEAMR	792.727	3	40.38	1299.63	1	y	12	144101	53804.5	4025.99	609163
dicLab1_genemodels_DLAgn_00219760_1	LAMQEFMILPVGAANFHEAMR	792.727	3	40.38	1103.51	1	y	10	76072.7	33866.3	2236.01	263993
dicLab1_genemodels_DLAgn_00219760_1	LAMQEFMILPVGAANFHEAMR	792.727	3	40.38	902.455	2	y	16	26863.2	18826.6	862.995	135152
dicLab1_genemodels_DLAgn_00219760_1	LAMQEFMILPVGAANFHEAMR	792.727	3	40.38	828.921	2	y	15	27895.9	16239.2	656.231	105765
dicLab1_genemodels_DLAgn_00219760_1	LAMQEFMILPVGAANFHEAMR	792.727	3	40.38	966.977	2	y	17	24047		53.6674	90393
dicLab1_genemodels_DLAgn_00219760_1	HIADLAGHKDVILPVPAFNVINGGSHAGNK	613.132	5	26.943	741.876	2	y	15	3.08603e+06	2.48034e+06	112600	147323
dicLab1_genemodels_DLAgn_00219760_1	HIADLAGHKDVILPVPAFNVINGGSHAGNK	613.132	5	26.943	841.391	1	y	9	1.46279e+06	1.36178e+06	61165.8	87703.2
dicLab1_genemodels_DLAgn_00219760_1	HIADLAGHKDVILPVPAFNVINGGSHAGNK	613.132	5	26.943	954.475	1	y	10	1.00522e+06	862383	45697.2	57696.8
dicLab1_genemodels_DLAgn_00219760_1	HIADLAGHKDVILPVPAFNVINGGSHAGNK	613.132	5	26.943	790.451	2	b	15	1.00661e+06	715383	43992.9	58071.4
dicLab1_genemodels_DLAgn_00219760_1	HIADLAGHKDVILPVPAFNVINGGSHAGNK	613.132	5	26.943	692.391	2	b	13	958120	796857	36520.9	48076.9
dicLab1_genemodels_DLAgn_00219760_1	IDKFMLELDGTENK	551.612	3	18.9145	663.294	1	y	6	4.09845e+06	3.65079e+06	102608	177812
dicLab1_genemodels_DLAgn_00219760_1	IDKFMLELDGTENK	551.612	3	18.9145	877.449	1	b	7	1.95382e+06	1.75754e+06	48576.1	87751.5
dicLab1_genemodels_DLAgn_00219760_1	IDKFMLELDGTENK	551.612	3	18.9145	776.378	1	y	7	1.90498e+06	1.66762e+06	52029.7	81230.7
dicLab1_genemodels_DLAgn_00219760_1	IDKFMLELDGTENK	551.612	3	18.9145	748.406	1	b	6	707559	599511	17552.2	27215.8
dicLab1_genemodels_DLAgn_00219760_1	IDKFMLELDGTENK	551.612	3	18.9145	635.322	1	b	5	725774	651204	19494.9	32316.8
dicLab1_genemodels_DLAgn_00219760_1	SGETEDTFISDLVVGLC[PPa]TGQIK	1192.09	2	46.0576	1403.76	1	y	13	31171.6	4240.6		328804
dicLab1_genemodels_DLAgn_00219760_1	SGETEDTFISDLVVGLC[PPa]TGQIK	1192.09	2	46.0576	1316.72	1	y	12	5332.69	8938.05	1631.84	86646.2
dicLab1_genemodels_DLAgn_00219760_1	SGETEDTFISDLVVGLC[PPa]TGQIK	1192.09	2	46.0576	1394.63	1	b	13	8512.7	43903.8	1127.03	100257
dicLab1_genemodels_DLAgn_00219760_1	SGETEDTFISDLVVGLC[PPa]TGQIK	1192.09	2	46.0576	1493.7	1	b	14	11965.5	23485.5		99205.5
dicLab1_genemodels_DLAgn_00219760_1	SGETEDTFISDLVVGLC[PPa]TGQIK	1192.09	2	46.0576	1295.56	1	b	12	7292.72	38317.5		72359.3
dicLab1_genemodels_DLAgn_00219760_1	IEEELGSK	452.735	2	0.818227	662.336	1	y	6	3.81142e+06	3.12386e+06	254354	439335
dicLab1_genemodels_DLAgn_00219760_1	IEEELGSK	452.735	2	0.818227	791.378	1	y	7	2.98041e+06	2.34924e+06	190998	320819
dicLab1_genemodels_DLAgn_00219760_1	IEEELGSK	452.735	2	0.818227	533.293	1	y	5	433094	310473	21261.5	46454.7
dicLab1_genemodels_DLAgn_00219760_1	IEEELGSK	452.735	2	0.818227	291.166	1	y	3	442792	336857	29257.5	50684.9
dicLab1_genemodels_DLAgn_00219760_1	IEEELGSK	452.735	2	0.818227	404.25	1	y	4	451834	314875	26916.7	44374.2
dicLab1_genemodels_DLAgn_00101310_1	LAIIENANVLAR	648.885	2	23.1846	886.474	1	y	8	5.97694e+06	1.75702e+07	1.53482e+06	1.05662e+06
dicLab1_genemodels_DLAgn_00101310_1	LAIIENANVLAR	648.885	2	23.1846	999.558	1	y	9		1.57037e+07	1.13649e+06	799269
dicLab1_genemodels_DLAgn_00101310_1	LAIIENANVLAR	648.885	2	23.1846	757.432	1	y	7	1.38765e+07	1.43916e+07	771431	577022
dicLab1_genemodels_DLAgn_00101310_1	LAIIENANVLAR	648.885	2	23.1846	1112.64	1	y	10	5.2525e+06	5.58045e+06	228231	162726
dicLab1_genemodels_DLAgn_00101310_1	LAIIENANVLAR	648.885	2	23.1846	938.531	1	b	9	1.5561e+06	1.58516e+06	94135.6	69815.7
dicLab1_genemodels_DLAgn_00101310_1	GILAADESTGSVAK	659.846	2	7.45251	964.458	1	y	10	1.0723e+07	9.80968e+06	452382	376913
dicLab1_genemodels_DLAgn_00101310_1	GILAADESTGSVAK	659.846	2	7.45251	1035.5	1	y	11	1.01006e+07	9.18074e+06	382960	310735
dicLab1_genemodels_DLAgn_00101310_1	GILAADESTGSVAK	659.846	2	7.45251	893.421	1	y	9	9.62522e+06	8.697e+06	325617	272139
dicLab1_genemodels_DLAgn_00101310_1	GILAADESTGSVAK	659.846	2	7.45251	778.394	1	y	8	4.81014e+06	4.12592e+06	106587	91885.2
dicLab1_genemodels_DLAgn_00101310_1	GILAADESTGSVAK	659.846	2	7.45251	1148.58	1	y	12	3.64551e+06	3.33389e+06	94073	76662.9
dicLab1_genemodels_DLAgn_00101310_1	PHAYPFLTPEQK	476.582	3	10.3986	501.267	1	y	4	1.07454e+07	1.09461e+07	417199	347404
dicLab1_genemodels_DLAgn_00101310_1	PHAYPFLTPEQK	476.582	3	10.3986	713.341	1	b	6	9.23665e+06	9.39619e+06	328062	269284
dicLab1_genemodels_DLAgn_00101310_1	PHAYPFLTPEQK	476.582	3	10.3986	602.314	1	y	5	8.8919e+06	9.33758e+06	288254	247894
dicLab1_genemodels_DLAgn_00101310_1	PHAYPFLTPEQK	476.582	3	10.3986	715.398	1	y	6	5.78625e+06	5.6224e+06	152881	133910
dicLab1_genemodels_DLAgn_00101310_1	PHAYPFLTPEQK	476.582	3	10.3986	826.425	1	b	7	5.31489e+06	5.07148e+06	138270	124744
dicLab1_genemodels_DLAgn_00101310_1	YSNQEIAMSTVTALR	842.422	2	21.2591	949.514	1	y	9	1.23969e+07	1.18409e+07	407351	331266
dicLab1_genemodels_DLAgn_00101310_1	YSNQEIAMSTVTALR	842.422	2	21.2591	1062.6	1	y	10	8.70766e+06	8.61902e+06	230049	175400
dicLab1_genemodels_DLAgn_00101310_1	YSNQEIAMSTVTALR	842.422	2	21.2591	878.476	1	y	8	8.1577e+06	7.97524e+06	204513	157243
dicLab1_genemodels_DLAgn_00101310_1	YSNQEIAMSTVTALR	842.422	2	21.2591	1191.64	1	y	11	5.42941e+06	5.56162e+06	136261	108178
dicLab1_genemodels_DLAgn_00101310_1	YSNQEIAMSTVTALR	842.422	2	21.2591	1319.7	1	y	12	1.24155e+06	1.33798e+06	35730.5	25121.1
dicLab1_genemodels_DLAgn_00101310_1	SFTQYLK	443.737	2	12.1446	652.366	1	y	5	1.74805e+07	1.55201e+07	731464	4581.82
dicLab1_genemodels_DLAgn_00101310_1	SFTQYLK	443.737	2	12.1446	551.319	1	y	4	2.97402e+06	2.63074e+06	62344.1
dicLab1_genemodels_DLAgn_00101310_1	SFTQYLK	443.737	2	12.1446	799.435	1	y	6	1.19299e+06	1.10072e+06		2600.06
dicLab1_genemodels_DLAgn_00101310_1	SFTQYLK	443.737	2	12.1446	740.361	1	b	6				753.897
dicLab1_genemodels_DLAgn_00101310_1	SFTQYLK	443.737	2	12.1446	627.277	1	b	5
dicLab1_genemodels_DLAgn_00101310_1	QLLFTADDR	539.78	2	13.2745	837.41	1	y	7	8.84918e+06	8.21067e+06	212375	129519
dicLab1_genemodels_DLAgn_00101310_1	QLLFTADDR	539.78	2	13.2745	577.258	1	y	5	9.75485e+06	8.94191e+06	214070	139647
dicLab1_genemodels_DLAgn_00101310_1	QLLFTADDR	539.78	2	13.2745	724.326	1	y	6	8.99815e+06	8.68138e+06	216800	156222
dicLab1_genemodels_DLAgn_00101310_1	QLLFTADDR	539.78	2	13.2745	950.494	1	y	8	628927	561642	16494.2	10591.5
dicLab1_genemodels_DLAgn_00101310_1	QLLFTADDR	539.78	2	13.2745	789.414	1	b	7
dicLab1_genemodels_DLAgn_00101310_1	FQSINAENTEENRR	569.94	3	1.00136	716.842	2	y	12	6.47035e+06	8.19703e+06	254455	195238
dicLab1_genemodels_DLAgn_00101310_1	FQSINAENTEENRR	569.94	3	1.00136	616.784	2	y	10	1.78397e+06	1.30995e+06	34009	30806.8
dicLab1_genemodels_DLAgn_00101310_1	FQSINAENTEENRR	569.94	3	1.00136	673.326	2	y	11	1.37994e+06	1.0914e+06	28513.5	20799.8
dicLab1_genemodels_DLAgn_00101310_1	FQSINAENTEENRR	569.94	3	1.00136	780.872	2	y	13	858366	655730	18858.2	14642.6
dicLab1_genemodels_DLAgn_00101310_1	FQSINAENTEENRR	569.94	3	1.00136	574.306	1	y	4
dicLab1_genemodels_DLAgn_00101310_1	GVVPLAGTNGETTTQGLDGLYER	1174.59	2	26.3285	1353.66	1	y	12	1.94879e+06	2.00869e+06	95598.4	60510.8
dicLab1_genemodels_DLAgn_00101310_1	GVVPLAGTNGETTTQGLDGLYER	1174.59	2	26.3285	1252.62	1	y	11	1.19513e+06	1.21798e+06	66172	40946.6
dicLab1_genemodels_DLAgn_00101310_1	GVVPLAGTNGETTTQGLDGLYER	1174.59	2	26.3285	1482.71	1	y	13	345908	356069	26790	13902.7
dicLab1_genemodels_DLAgn_00101310_1	GVVPLAGTNGETTTQGLDGLYER	1174.59	2	26.3285	1426.72	1	b	15	307817	298566	22406.1	17816.5
dicLab1_genemodels_DLAgn_00101310_1	GVVPLAGTNGETTTQGLDGLYER	1174.59	2	26.3285	1298.66	1	b	14	161416		16783.2	9418.02
dicLab1_genemodels_DLAgn_00101310_1	YVSAGSSAAGGESLFVANHAY	1029.48	2	20.2352	1264.6	1	y	12	4.2654e+06	3.89733e+06	266636	110513
dicLab1_genemodels_DLAgn_00101310_1	YVSAGSSAAGGESLFVANHAY	1029.48	2	20.2352	1335.63	1	y	13	2.97708e+06	2.67045e+06	177579	85773.1
dicLab1_genemodels_DLAgn_00101310_1	YVSAGSSAAGGESLFVANHAY	1029.48	2	20.2352	1207.57	1	y	11	1.35219e+06	1.22894e+06	72804.9	32253.2
dicLab1_genemodels_DLAgn_00101310_1	YVSAGSSAAGGESLFVANHAY	1029.48	2	20.2352	1406.67	1	y	14	1.32583e+06	1.3333e+06	92747.4	34656
dicLab1_genemodels_DLAgn_00101310_1	YVSAGSSAAGGESLFVANHAY	1029.48	2	20.2352	1493.7	1	y	15	1.13579e+06	1.12727e+06	76369.6	32955.7
dicLab1_genemodels_DLAgn_00101310_1	AC[PPa]QEEFIK	519.75	2	4.40505	793.409	1	y	6	4.04557e+06	4.17564e+06	94833.1	87724.8
dicLab1_genemodels_DLAgn_00101310_1	AC[PPa]QEEFIK	519.75	2	4.40505	665.35	1	y	5	1.24262e+06	1.30505e+06	28828.5	29413.5
dicLab1_genemodels_DLAgn_00101310_1	AC[PPa]QEEFIK	519.75	2	4.40505	536.308	1	y	4	433460	425079	8181.53	10819.9
dicLab1_genemodels_DLAgn_00101310_1	AC[PPa]QEEFIK	519.75	2	4.40505	892.387	1	b	7	305607	316083	7982.02	6431.75
dicLab1_genemodels_DLAgn_00101310_1	AC[PPa]QEEFIK	519.75	2	4.40505	967.455	1	y	7			4765.82
dicLab1_genemodels_DLAgn_00101310_1	IKPC[PPa]IGGVILFHETMYQK	537.789	4	24.0037	655.334	2	y	10	550191	792604	20142.6	10188.6
dicLab1_genemodels_DLAgn_00101310_1	IKPC[PPa]IGGVILFHETMYQK	537.789	4	24.0037	936.424	1	y	7	295573	425776	11034.3	4068.58
dicLab1_genemodels_DLAgn_00101310_1	IKPC[PPa]IGGVILFHETMYQK	537.789	4	24.0037	598.792	2	y	9	327364	475922	10753.1	6148.58
dicLab1_genemodels_DLAgn_00101310_1	IKPC[PPa]IGGVILFHETMYQK	537.789	4	24.0037	761.89	2	y	13	485856	697980	17201.3	8025.95
dicLab1_genemodels_DLAgn_00101310_1	IKPC[PPa]IGGVILFHETMYQK	537.789	4	24.0037	1083.49	1	y	8	237768	355516	7308.03	5192.97
dicLab1_genemodels_DLAgn_00101310_1	ALANNLAC[PPa]QGK	587.306	2	2.52215	989.483	1	y	9	2.0816e+06	2.01049e+06	33510.2	25813.3
dicLab1_genemodels_DLAgn_00101310_1	ALANNLAC[PPa]QGK	587.306	2	2.52215	918.446	1	y	8	1.36656e+06	1.28557e+06	23719.3	19740.2
dicLab1_genemodels_DLAgn_00101310_1	ALANNLAC[PPa]QGK	587.306	2	2.52215	690.36	1	y	6	1.05172e+06	951987	17664.3	12868.9
dicLab1_genemodels_DLAgn_00101310_1	ALANNLAC[PPa]QGK	587.306	2	2.52215	804.403	1	y	7	970505	948525	18137.2	12300.7
dicLab1_genemodels_DLAgn_00101310_1	ALANNLAC[PPa]QGK	587.306	2	2.52215	597.336	1	b	6	326369	294385	7056.9	4344.76
dicLab1_genemodels_DLAgn_00101310_1	ALQASALK	401.245	2	2.17009	617.362	1	y	6	5.50821e+06	3.69649e+06	164732	167025
dicLab1_genemodels_DLAgn_00101310_1	ALQASALK	401.245	2	2.17009	489.303	1	y	5	2.71022e+06	2.14573e+06	64427.2	67962.4
dicLab1_genemodels_DLAgn_00101310_1	ALQASALK	401.245	2	2.17009	418.266	1	y	4	642824	544257	15362.7	6808.51
dicLab1_genemodels_DLAgn_00101310_1	ALQASALK	401.245	2	2.17009	471.256	1	b	5
dicLab1_genemodels_DLAgn_00101310_1	ALQASALK	401.245	2	2.17009	730.446	1	y	7		158845
dicLab1_genemodels_DLAgn_00101310_1	ALSDHHVYLEGTLLKPNMVTAGHSC[PPa]SHK	520.263	6	13.6208	632.326	3	y	17	293381	277183	3042.05	4261.07
dicLab1_genemodels_DLAgn_00101310_1	ALSDHHVYLEGTLLKPNMVTAGHSC[PPa]SHK	520.263	6	13.6208	760.374	1	b	7	515193	616625	3969.11	8573.4
dicLab1_genemodels_DLAgn_00101310_1	ALSDHHVYLEGTLLKPNMVTAGHSC[PPa]SHK	520.263	6	13.6208	720.33	2	y	13	603781	747141	8215.49	339.402
dicLab1_genemodels_DLAgn_00101310_1	ALSDHHVYLEGTLLKPNMVTAGHSC[PPa]SHK	520.263	6	13.6208	611.796	2	b	11	401976	485246	3667.87	154.653
dicLab1_genemodels_DLAgn_00101310_1	ALSDHHVYLEGTLLKPNMVTAGHSC[PPa]SHK	520.263	6	13.6208	826.362	1	y	7	383358	472481	4089.69	395.275
sp|P0AEY0|MALE_ECO57	LIAYPIAVEALSLIYNK	946.051	2	47.9162	1430.83	1	y	13	5436	2072.23	8305.23	2.41429e+06
sp|P0AEY0|MALE_ECO57	LIAYPIAVEALSLIYNK	946.051	2	47.9162	1220.69	1	y	11	1297.06	432.339	2233.63	1.23363e+06
sp|P0AEY0|MALE_ECO57	LIAYPIAVEALSLIYNK	946.051	2	47.9162	1050.58	1	y	9	1513.22	360.319	1369	1.30634e+06
sp|P0AEY0|MALE_ECO57	LIAYPIAVEALSLIYNK	946.051	2	47.9162	1149.65	1	y	10	872.192	412.873	1585.19	1.07092e+06
sp|P0AEY0|MALE_ECO57	LIAYPIAVEALSLIYNK	946.051	2	47.9162	1333.77	1	y	12	645.539	360.285		366567
sp|P0AEY0|MALE_ECO57	AGLTFLVDLIK	595.363	2	44.8871	700.46	1	y	6	9978.24			8.17888e+06
sp|P0AEY0|MALE_ECO57	AGLTFLVDLIK	595.363	2	44.8871	847.529	1	y	7				9.7924e+06
sp|P0AEY0|MALE_ECO57	AGLTFLVDLIK	595.363	2	44.8871	948.576	1	y	8				8.9192e+06
sp|P0AEY0|MALE_ECO57	AGLTFLVDLIK	595.363	2	44.8871	603.35	1	b	6	1307.79	684.48		1.1176e+06
sp|P0AEY0|MALE_ECO57	AGLTFLVDLIK	595.363	2	44.8871	930.529	1	b	9		268.019		557442
sp|P0AEY0|MALE_ECO57	VNYGVTVLPTFK	669.377	2	26.2752	805.482	1	y	7	4.65331e+06	4.00821e+06	8.21826e+06	7.23945e+06
sp|P0AEY0|MALE_ECO57	VNYGVTVLPTFK	669.377	2	26.2752	961.572	1	y	9	2.72657e+06	2.51315e+06	5.82793e+06	5.06623e+06
sp|P0AEY0|MALE_ECO57	VNYGVTVLPTFK	669.377	2	26.2752	1124.64	1	y	10	2.30625e+06	2.1206e+06	4.98437e+06	4.33997e+06
sp|P0AEY0|MALE_ECO57	VNYGVTVLPTFK	669.377	2	26.2752	704.434	1	y	6	1.00946e+06	866250	2.23389e+06	1.96428e+06
sp|P0AEY0|MALE_ECO57	VNYGVTVLPTFK	669.377	2	26.2752	904.55	1	y	8	881432	803629	2.01107e+06	1.75233e+06
sp|P0AEY0|MALE_ECO57	LYPFTWDAVR	634.327	2	28.7148	991.5	1	y	8	5.62307e+06	3.33374e+06	9.13907e+06	9.36173e+06
sp|P0AEY0|MALE_ECO57	LYPFTWDAVR	634.327	2	28.7148	747.378	1	y	6	3.08773e+06	1.91937e+06	5.74742e+06	5.58134e+06
sp|P0AEY0|MALE_ECO57	LYPFTWDAVR	634.327	2	28.7148	894.447	1	y	7	1.54511e+06	981999	2.91997e+06	2.76907e+06
sp|P0AEY0|MALE_ECO57	LYPFTWDAVR	634.327	2	28.7148	646.331	1	y	5	1.09977e+06	629332	2.08761e+06	2.01026e+06
sp|P0AEY0|MALE_ECO57	LYPFTWDAVR	634.327	2	28.7148	496.253	2	y	8	5.67081e+06	3.16211e+06	8.93816e+06	9.35151e+06
sp|P0AEY0|MALE_ECO57	GQPSKPFVGVLSAGINAASPNK	713.723	3	22.5734	871.463	1	y	9	2.23905e+06	1.99671e+06	5.11349e+06	4.9102e+06
sp|P0AEY0|MALE_ECO57	GQPSKPFVGVLSAGINAASPNK	713.723	3	22.5734	1029.53	1	y	11	1.20914e+06	1.15968e+06	3.58682e+06	3.1047e+06
sp|P0AEY0|MALE_ECO57	GQPSKPFVGVLSAGINAASPNK	713.723	3	22.5734	812.446	2	b	17	595842	531762	1.85923e+06	1.47619e+06
sp|P0AEY0|MALE_ECO57	GQPSKPFVGVLSAGINAASPNK	713.723	3	22.5734	942.5	1	y	10	665938	564069	2.33467e+06	1.868e+06
sp|P0AEY0|MALE_ECO57	GQPSKPFVGVLSAGINAASPNK	713.723	3	22.5734	997.547	1	b	10	603365	518793	1.87759e+06	1.56481e+06
sp|P0AEY0|MALE_ECO57	FGGYAQSGLLAEITPDK	883.952	2	28.941	1143.63	1	y	11	1.50888e+06	741379	3.65495e+06	3.32532e+06
sp|P0AEY0|MALE_ECO57	FGGYAQSGLLAEITPDK	883.952	2	28.941	1056.59	1	y	10	939392	468106	2.23674e+06	1.9244e+06
sp|P0AEY0|MALE_ECO57	FGGYAQSGLLAEITPDK	883.952	2	28.941	1342.72	1	y	13	853664	394377	1.98335e+06	1.76826e+06
sp|P0AEY0|MALE_ECO57	FGGYAQSGLLAEITPDK	883.952	2	28.941	1271.68	1	y	12	804422	412103	2.02232e+06	1.76258e+06
sp|P0AEY0|MALE_ECO57	FGGYAQSGLLAEITPDK	883.952	2	28.941	1307.66	1	b	13	289956	156117	691728	557516
sp|P0AEY0|MALE_ECO57	EFLENYLLTDEGLEAVNK	1049.02	2	35.2104	1075.53	1	y	10	22063.7	24467.9	62874.7	4.53325e+06
sp|P0AEY0|MALE_ECO57	EFLENYLLTDEGLEAVNK	1049.02	2	35.2104	1188.61	1	y	11	23801.7	28082.5	55793.5	4.19835e+06
sp|P0AEY0|MALE_ECO57	EFLENYLLTDEGLEAVNK	1049.02	2	35.2104	1301.69	1	y	12	13726.7	18171.4	42228.7	3.01923e+06
sp|P0AEY0|MALE_ECO57	EFLENYLLTDEGLEAVNK	1049.02	2	35.2104	1464.76	1	y	13	6686.15	3198.04	13091.9	903755
sp|P0AEY0|MALE_ECO57	EFLENYLLTDEGLEAVNK	1049.02	2	35.2104	1123.57	1	b	9	51218.2	106072	34446.4	251735
sp|P0AEY0|MALE_ECO57	LVIWINGDK	529.306	2	20.6145	546.288	1	y	5	1.77723e+06	1.58707e+06	3.05046e+06	2.86194e+06
sp|P0AEY0|MALE_ECO57	LVIWINGDK	529.306	2	20.6145	732.367	1	y	6	3.44719e+06	3.23023e+06	5.59128e+06	5.05963e+06
sp|P0AEY0|MALE_ECO57	LVIWINGDK	529.306	2	20.6145	845.452	1	y	7	5.59609e+06	5.40432e+06	7.90443e+06	6.64059e+06
sp|P0AEY0|MALE_ECO57	LVIWINGDK	529.306	2	20.6145	944.52	1	y	8	442570	407590	786812	740613
sp|P0AEY0|MALE_ECO57	LVIWINGDK	529.306	2	20.6145	433.204	1	y	4	870255	776094	1.4549e+06	1.42021e+06
sp|P0AEY0|MALE_ECO57	FPQVAATGDGPDIIFWAHDR	738.364	3	33.0459	831.39	1	y	6		2077.9		5.90248e+06
sp|P0AEY0|MALE_ECO57	FPQVAATGDGPDIIFWAHDR	738.364	3	33.0459	944.474	1	y	7		758.397		3.71001e+06
sp|P0AEY0|MALE_ECO57	FPQVAATGDGPDIIFWAHDR	738.364	3	33.0459	1156.53	1	b	12	611.037		2568.73	2.27638e+06
sp|P0AEY0|MALE_ECO57	FPQVAATGDGPDIIFWAHDR	738.364	3	33.0459	871.418	2	y	16	5143.59	8725.65	1445.48	1.48494e+06
sp|P0AEY0|MALE_ECO57	FPQVAATGDGPDIIFWAHDR	738.364	3	33.0459	1269.64	1	y	10		3047.32		1.16916e+06
sp|P0AEY0|MALE_ECO57	TWEEIPALDK	601.309	2	19.8934	914.483	1	y	8	4.75699e+06	4.10886e+06	8.079e+06	7.69765e+06
sp|P0AEY0|MALE_ECO57	TWEEIPALDK	601.309	2	19.8934	785.44	1	y	7	1.26623e+06	1.03673e+06	2.50691e+06	2.32493e+06
sp|P0AEY0|MALE_ECO57	TWEEIPALDK	601.309	2	19.8934	656.398	1	y	6	671320	536716	1.24547e+06	1.21857e+06
sp|P0AEY0|MALE_ECO57	TWEEIPALDK	601.309	2	19.8934	659.304	1	b	5		204159	453364	404791
sp|P0AEY0|MALE_ECO57	TWEEIPALDK	601.309	2	19.8934	1100.56	1	y	9
sp|P0AEY0|MALE_ECO57	DKPLGAVALK	506.314	2	6.1319	768.498	1	y	8	2.80726e+06	2.61185e+06	4.4455e+06	5.13173e+06
sp|P0AEY0|MALE_ECO57	DKPLGAVALK	506.314	2	6.1319	558.361	1	y	6	344933	309728	655809	839761
sp|P0AEY0|MALE_ECO57	DKPLGAVALK	506.314	2	6.1319	671.445	1	y	7	219069	202496	427674	504065
sp|P0AEY0|MALE_ECO57	DKPLGAVALK	506.314	2	6.1319	865.514	1	b	9
sp|P0AEY0|MALE_ECO57	DKPLGAVALK	506.314	2	6.1319	752.43	1	b	8
sp|P0AEY0|MALE_ECO57	SYEEELAKDPR	446.217	3	3.24081	543.775	2	y	9	367406	259966	504147	628036
sp|P0AEY0|MALE_ECO57	SYEEELAKDPR	446.217	3	3.24081	533.24	2	b	9	236442	174079	344257	418508
sp|P0AEY0|MALE_ECO57	SYEEELAKDPR	446.217	3	3.24081	586.331	1	y	5	44616.2	35788.8	60445.5	77060.4
sp|P0AEY0|MALE_ECO57	SYEEELAKDPR	446.217	3	3.24081	699.415	1	y	6	27847.3	19253	39113.4	47757.9
sp|P0AEY0|MALE_ECO57	SYEEELAKDPR	446.217	3	3.24081	828.457	1	y	7	23823.6	15352.1	30399.7	34554.3
sp|P0AEY0|MALE_ECO57	DLLPNPPK	447.258	2	11.8697	553.298	1	b	5	1.98102e+06	1.72359e+06	3.28023e+06	3.10338e+06
sp|P0AEY0|MALE_ECO57	DLLPNPPK	447.258	2	11.8697	552.314	1	y	5	5.86856e+06	5.31675e+06	8.94977e+06	9.18792e+06
sp|P0AEY0|MALE_ECO57	DLLPNPPK	447.258	2	11.8697	665.398	1	y	6	2.96529e+06	2.46781e+06	4.95725e+06	5.31992e+06
sp|P0AEY0|MALE_ECO57	DLLPNPPK	447.258	2	11.8697	455.261	1	y	4
sp|P0AEY0|MALE_ECO57	DLLPNPPK	447.258	2	11.8697	342.202	1	b	3	1.87506e+06	1.28049e+06	3.03942e+06	3.00626e+06
sp|P0AEY0|MALE_ECO57	HMNADTDYSIAEAAFNK	633.284	3	16.391	750.378	1	y	7	1.24174e+06	1.17648e+06	1.96977e+06	1.815e+06
sp|P0AEY0|MALE_ECO57	HMNADTDYSIAEAAFNK	633.284	3	16.391	785.288	1	b	7	729267	716892	1.22764e+06	1.0899e+06
sp|P0AEY0|MALE_ECO57	HMNADTDYSIAEAAFNK	633.284	3	16.391	679.341	1	y	6	562912	529305	928567	824452
sp|P0AEY0|MALE_ECO57	HMNADTDYSIAEAAFNK	633.284	3	16.391	1035.38	1	b	9	417378	392291	685345	637159
sp|P0AEY0|MALE_ECO57	HMNADTDYSIAEAAFNK	633.284	3	16.391	948.352	1	b	8	219264	227573	380777	349233
sp|P0AEY0|MALE_ECO57	GEIMPNIPQMSAFWYAVR	1055.52	2	43.6512	1355.66	1	y	11	52190.1	67625.2	4950.19
sp|P0AEY0|MALE_ECO57	GEIMPNIPQMSAFWYAVR	1055.52	2	43.6512	1468.74	1	y	12	5346.79	5992.78		1570.12
sp|P0AEY0|MALE_ECO57	GEIMPNIPQMSAFWYAVR	1055.52	2	43.6512	1130.55	1	y	9	29502.8	14006.6	3089.71
sp|P0AEY0|MALE_ECO57	GEIMPNIPQMSAFWYAVR	1055.52	2	43.6512	1258.6	1	y	10	24317.1	26245.5
sp|P0AEY0|MALE_ECO57	GEIMPNIPQMSAFWYAVR	1055.52	2	43.6512	1416.67	1	b	13	11092.2	1560.8	2908.9	684.275
dicLab1_genemodels_DLAgn_00042440_1	LITAIGEVVNNDPVIGDR	948.015	2	29.5138	1383.69	1	y	13	2722.18	5111.91	536.147	13584.8
dicLab1_genemodels_DLAgn_00042440_1	LITAIGEVVNNDPVIGDR	948.015	2	29.5138	1098.55	1	y	10	41043.2	34197.1	1229.33	12076.6
dicLab1_genemodels_DLAgn_00042440_1	LITAIGEVVNNDPVIGDR	948.015	2	29.5138	999.485	1	y	9	36643	24646.5	2907.84	10252.7
dicLab1_genemodels_DLAgn_00042440_1	LITAIGEVVNNDPVIGDR	948.015	2	29.5138	1197.62	1	y	11	18305.5	13828.2	908.027	14781.9
dicLab1_genemodels_DLAgn_00042440_1	LITAIGEVVNNDPVIGDR	948.015	2	29.5138	1496.77	1	y	14				3631.47
dicLab1_genemodels_DLAgn_00042440_1	DLDQLQSLR	544.291	2	15.398	859.463	1	y	7	4.28528e+06	2.8461e+06	72417.2	15921.3
dicLab1_genemodels_DLAgn_00042440_1	DLDQLQSLR	544.291	2	15.398	616.378	1	y	5	2.62396e+06	1.48671e+06	42810.7
dicLab1_genemodels_DLAgn_00042440_1	DLDQLQSLR	544.291	2	15.398	744.436	1	y	6	1.77029e+06	1.01822e+06
dicLab1_genemodels_DLAgn_00042440_1	DLDQLQSLR	544.291	2	15.398	585.288	1	b	5	792596	465555	13832.4	4893.69
dicLab1_genemodels_DLAgn_00042440_1	DLDQLQSLR	544.291	2	15.398	713.346	1	b	6	366333	265168	7837.15	15383.6
dicLab1_genemodels_DLAgn_00042440_1	WPVDLFAHLLPR	488.61	3	42.276	639.372	2	y	11	730.603	340.297	144.101	2882.2
dicLab1_genemodels_DLAgn_00042440_1	WPVDLFAHLLPR	488.61	3	42.276	498.34	1	y	4	634.86	90.356		1352.54
dicLab1_genemodels_DLAgn_00042440_1	WPVDLFAHLLPR	488.61	3	42.276	706.436	1	y	6	625.934	687.853	144.12	390.477
dicLab1_genemodels_DLAgn_00042440_1	WPVDLFAHLLPR	488.61	3	42.276	853.504	1	y	7		476.404		1401.08
dicLab1_genemodels_DLAgn_00042440_1	WPVDLFAHLLPR	488.61	3	42.276	635.399	1	y	5		97.9574		1152.66
dicLab1_genemodels_DLAgn_00042440_1	IGEDFIR	425.227	2	12.2221	736.362	1	y	6		3.70414e+06	98054.9	419.059
dicLab1_genemodels_DLAgn_00042440_1	IGEDFIR	425.227	2	12.2221	679.341	1	y	5		1.07115e+06	22897.6	1476.98
dicLab1_genemodels_DLAgn_00042440_1	IGEDFIR	425.227	2	12.2221	550.298	1	y	4	2262.81	573782	14043.2	2293.19
dicLab1_genemodels_DLAgn_00042440_1	IGEDFIR	425.227	2	12.2221	435.271	1	y	3	445.164	367503	9127.03	71.9591
dicLab1_genemodels_DLAgn_00042440_1	IGEDFIR	425.227	2	12.2221	562.251	1	b	5
dicLab1_genemodels_DLAgn_00042440_1	QAIDQIAGGFFSPK	739.886	2	27.8899	810.414	1	y	8	102214	65268.6	3553.99	6302.17
dicLab1_genemodels_DLAgn_00042440_1	QAIDQIAGGFFSPK	739.886	2	27.8899	1166.58	1	y	11	40261.3	24134.2	1223.23	2424.86
dicLab1_genemodels_DLAgn_00042440_1	QAIDQIAGGFFSPK	739.886	2	27.8899	923.499	1	y	9	36586.5	26600.8	1236.27	4091.44
dicLab1_genemodels_DLAgn_00042440_1	QAIDQIAGGFFSPK	739.886	2	27.8899	1279.67	1	y	12		1610.91		2300.83
dicLab1_genemodels_DLAgn_00042440_1	QAIDQIAGGFFSPK	739.886	2	27.8899	1051.56	1	y	10	11550	11174.7	355.34
dicLab1_genemodels_DLAgn_00042440_1	FSVHLEEHYK	430.216	3	7.38205	571.285	2	y	9	1.4219e+06	882170	42266.9	463.953
dicLab1_genemodels_DLAgn_00042440_1	FSVHLEEHYK	430.216	3	7.38205	478.235	2	y	7	635747	415864	11564.2	306.485
dicLab1_genemodels_DLAgn_00042440_1	FSVHLEEHYK	430.216	3	7.38205	818.404	1	y	6	558240	363394	11473.9
dicLab1_genemodels_DLAgn_00042440_1	FSVHLEEHYK	430.216	3	7.38205	527.769	2	y	8	461975	326157	5622.44	72.0542
dicLab1_genemodels_DLAgn_00042440_1	FSVHLEEHYK	430.216	3	7.38205	705.32	1	y	5	344997	225181	9563.58
dicLab1_genemodels_DLAgn_00042440_1	IPAPDDKI	434.742	2	8.99267	587.304	1	y	5	1.05979e+06	610340	20950.2	476.245
dicLab1_genemodels_DLAgn_00042440_1	IPAPDDKI	434.742	2	8.99267	755.393	1	y	7	917702	535433	15980.4	143.819
dicLab1_genemodels_DLAgn_00042440_1	IPAPDDKI	434.742	2	8.99267	658.341	1	y	6	513319	247365	8268.63
dicLab1_genemodels_DLAgn_00042440_1	IPAPDDKI	434.742	2	8.99267	737.383	1	b	7	246662			348.272
dicLab1_genemodels_DLAgn_00042440_1	IPAPDDKI	434.742	2	8.99267	494.261	1	b	5	137460	81207.3	1364.72	215.061
dicLab1_genemodels_DLAgn_00042440_1	YVNDEAFIR	563.78	2	12.7228	864.421	1	y	7	4845.93	2.763e+06	73415
dicLab1_genemodels_DLAgn_00042440_1	YVNDEAFIR	563.78	2	12.7228	635.351	1	y	5	12640.4	406844	10577.3	2392.75
dicLab1_genemodels_DLAgn_00042440_1	YVNDEAFIR	563.78	2	12.7228	750.378	1	y	6	9672.61	408350	13815.5	373.635
dicLab1_genemodels_DLAgn_00042440_1	YVNDEAFIR	563.78	2	12.7228	963.489	1	y	8	1331.43	266551	7165	639.806
dicLab1_genemodels_DLAgn_00042440_1	YVNDEAFIR	563.78	2	12.7228	621.251	1	b	5	225.996			636.052
dicLab1_genemodels_DLAgn_00042440_1	INPNSMFDIQVK	703.361	2	25.2523	1178.59	1	y	10		326.06		6068.75
dicLab1_genemodels_DLAgn_00042440_1	INPNSMFDIQVK	703.361	2	25.2523	967.492	1	y	8	3223.88	428.65		2748.83
dicLab1_genemodels_DLAgn_00042440_1	INPNSMFDIQVK	703.361	2	25.2523	749.419	1	y	6	2090.76	1124.65	600.31	2756.16
dicLab1_genemodels_DLAgn_00042440_1	INPNSMFDIQVK	703.361	2	25.2523	1081.53	1	y	9	3597.28	2652.6	648.169	1788.52
dicLab1_genemodels_DLAgn_00042440_1	INPNSMFDIQVK	703.361	2	25.2523	880.46	1	y	7	1105.52	613.859	1411.02	967.669
dicLab1_genemodels_DLAgn_00042440_1	VFADYEDYMK	640.779	2	17.6776	1034.41	1	y	8	3.54087e+06	2.46938e+06	47087.8	10692.4
dicLab1_genemodels_DLAgn_00042440_1	VFADYEDYMK	640.779	2	17.6776	963.376	1	y	7	1.1004e+06	716707	11484.9	3859.93
dicLab1_genemodels_DLAgn_00042440_1	VFADYEDYMK	640.779	2	17.6776	1181.48	1	y	9	627985	421812	7387.32	698.427
dicLab1_genemodels_DLAgn_00042440_1	VFADYEDYMK	640.779	2	17.6776	848.349	1	y	6	651670	409615	8241.31	1053.89
dicLab1_genemodels_DLAgn_00042440_1	VFADYEDYMK	640.779	2	17.6776	685.286	1	y	5	305402	194039	4840.99	1728.54
dicLab1_genemodels_DLAgn_00042440_1	EIWGMEPTLEK	666.829	2	22.0566	904.444	1	y	8	1.68886e+06	1096.78	17602.2	6077.03
dicLab1_genemodels_DLAgn_00042440_1	EIWGMEPTLEK	666.829	2	22.0566	1090.52	1	y	9	1.20761e+06		14593.9	5236.71
dicLab1_genemodels_DLAgn_00042440_1	EIWGMEPTLEK	666.829	2	22.0566	716.383	1	y	6	773223		9470.32	2804.13
dicLab1_genemodels_DLAgn_00042440_1	EIWGMEPTLEK	666.829	2	22.0566	847.423	1	y	7	482684		6875.95	4241.91
dicLab1_genemodels_DLAgn_00042440_1	EIWGMEPTLEK	666.829	2	22.0566	746.318	1	b	6		2010.72	675.562	1318.76
dicLab1_genemodels_DLAgn_00042440_1	VDDVDALDMK	560.763	2	10.6208	692.328	1	y	6	944822	711574	12618	1149.61
dicLab1_genemodels_DLAgn_00042440_1	VDDVDALDMK	560.763	2	10.6208	577.301	1	y	5	243363	181841	3705.99	719.165
dicLab1_genemodels_DLAgn_00042440_1	VDDVDALDMK	560.763	2	10.6208	906.424	1	y	8	1.09363e+06	797325	14865.9	2859.14
dicLab1_genemodels_DLAgn_00042440_1	VDDVDALDMK	560.763	2	10.6208	791.397	1	y	7	290986	224868	3368.17	826.269
dicLab1_genemodels_DLAgn_00042440_1	VDDVDALDMK	560.763	2	10.6208	615.262	1	b	6				95.1311
dicLab1_genemodels_DLAgn_00042440_1	LKQEYFVVSATLQDIIR	675.046	3	37.3483	858.504	1	y	7	15511.1	11992	1642.52	16737.9
dicLab1_genemodels_DLAgn_00042440_1	LKQEYFVVSATLQDIIR	675.046	3	37.3483	1016.57	1	y	9	2249.18		1216.92	17741.5
dicLab1_genemodels_DLAgn_00042440_1	LKQEYFVVSATLQDIIR	675.046	3	37.3483	757.457	1	y	6	4363.86	6931.97	483.624	14041.2
dicLab1_genemodels_DLAgn_00042440_1	LKQEYFVVSATLQDIIR	675.046	3	37.3483	908.488	1	b	7	13957.8	6534.49	2396.59	12085.8
dicLab1_genemodels_DLAgn_00042440_1	LKQEYFVVSATLQDIIR	675.046	3	37.3483	929.541	1	y	8	9720.98	6730.8	158.392	8961.96
dicLab1_genemodels_DLAgn_00042440_1	TITQYAR	426.732	2	1.41529	638.326	1	y	5	1.67993e+06	914042	24389.3
dicLab1_genemodels_DLAgn_00042440_1	TITQYAR	426.732	2	1.41529	537.278	1	y	4	144253	68826.9	2530.87	399.563
dicLab1_genemodels_DLAgn_00042440_1	TITQYAR	426.732	2	1.41529	444.245	1	b	4				580.233
dicLab1_genemodels_DLAgn_00042440_1	TITQYAR	426.732	2	1.41529	409.219	1	y	3	148833	74727.1	1856.91
dicLab1_genemodels_DLAgn_00042440_1	TITQYAR	426.732	2	1.41529	319.666	2	y	5			1152.9	71.9284
dicLab1_genemodels_DLAgn_00042440_1	KYVNDEAFIR	627.828	2	9.36188	963.489	1	y	8	349566	241145	7643.52	739.456
dicLab1_genemodels_DLAgn_00042440_1	KYVNDEAFIR	627.828	2	9.36188	1126.55	1	y	9	311399	209231	6690.52	3120.66
dicLab1_genemodels_DLAgn_00042440_1	KYVNDEAFIR	627.828	2	9.36188	864.421	1	y	7	217400	147269	4441.8	2828.15
dicLab1_genemodels_DLAgn_00042440_1	KYVNDEAFIR	627.828	2	9.36188	750.378	1	y	6	74037	47602.4	1796.96	3509.6
dicLab1_genemodels_DLAgn_00042440_1	KYVNDEAFIR	627.828	2	9.36188	635.351	1	y	5	134586	87941.9	3798.76	189.854
dicLab1_genemodels_DLAgn_00036360_1	FEEILNR	460.745	2	8.3596	644.373	1	y	5	9.74441e+06	9.7982e+06	1.41729e+06	987309
dicLab1_genemodels_DLAgn_00036360_1	FEEILNR	460.745	2	8.3596	515.33	1	y	4	4.48485e+06	4.1517e+06	362047	263710
dicLab1_genemodels_DLAgn_00036360_1	FEEILNR	460.745	2	8.3596	773.415	1	y	6	3.93969e+06	3.84378e+06	314468	244052
dicLab1_genemodels_DLAgn_00036360_1	FEEILNR	460.745	2	8.3596	519.245	1	b	4	744454	695973	73379.2
dicLab1_genemodels_DLAgn_00036360_1	FEEILNR	460.745	2	8.3596	632.329	1	b	5
dicLab1_genemodels_DLAgn_00036360_1	FSVDEEFPDLSLHNNHMAK	558.261	4	22.8206	688.841	2	y	12	3.87003e+06	4.07144e+06	219084	159678
dicLab1_genemodels_DLAgn_00036360_1	FSVDEEFPDLSLHNNHMAK	558.261	4	22.8206	707.288	1	b	6	1.68849e+06	1.81099e+06	103056	75085.1
dicLab1_genemodels_DLAgn_00036360_1	FSVDEEFPDLSLHNNHMAK	558.261	4	22.8206	640.314	2	y	11	638835	684658	31950.1	27808.4
dicLab1_genemodels_DLAgn_00036360_1	FSVDEEFPDLSLHNNHMAK	558.261	4	22.8206	851.394	1	y	7	577600	644314	33041.1	23881
dicLab1_genemodels_DLAgn_00036360_1	FSVDEEFPDLSLHNNHMAK	558.261	4	22.8206	582.801	2	y	10	512240	528478	24746.1	17980.6
dicLab1_genemodels_DLAgn_00036360_1	YYPLDGMTDAEQEQLIADHFLFDKPVSPLLTC[PPa]AGMAR	1057.51	4	45.9513	1386.72	1	y	13	37338.7	3022.82	10765.2	33927
dicLab1_genemodels_DLAgn_00036360_1	YYPLDGMTDAEQEQLIADHFLFDKPVSPLLTC[PPa]AGMAR	1057.51	4	45.9513	1190.6	1	y	11	35455.5			39508.1
dicLab1_genemodels_DLAgn_00036360_1	YYPLDGMTDAEQEQLIADHFLFDKPVSPLLTC[PPa]AGMAR	1057.51	4	45.9513	1180.6	2	y	21	44506.9	30647.4
dicLab1_genemodels_DLAgn_00036360_1	YYPLDGMTDAEQEQLIADHFLFDKPVSPLLTC[PPa]AGMAR	1057.51	4	45.9513	1237.14	2	y	22			1022.38	6250.13
dicLab1_genemodels_DLAgn_00036360_1	YYPLDGMTDAEQEQLIADHFLFDKPVSPLLTC[PPa]AGMAR	1057.51	4	45.9513	1289.67	1	y	12	9814.19	3613.25	5314.42	7876.66
dicLab1_genemodels_DLAgn_00036360_1	IEEIFKK	453.768	2	3.88365	664.403	1	y	5	1.46433e+06	1.33715e+06	86270.6	72522.8
dicLab1_genemodels_DLAgn_00036360_1	IEEIFKK	453.768	2	3.88365	793.445	1	y	6	1.18779e+06	1.10143e+06	75731.3	60556
dicLab1_genemodels_DLAgn_00036360_1	IEEIFKK	453.768	2	3.88365	535.36	1	y	4	265735	225676	17073.3	11702.9
dicLab1_genemodels_DLAgn_00036360_1	IEEIFKK	453.768	2	3.88365	243.134	2	b	4	701544	583309	41394.1	32167.6
dicLab1_genemodels_DLAgn_00036360_1	IEEIFKK	453.768	2	3.88365	372.177	1	b	3	269651	244282	18108.3	16046.2
dicLab1_genemodels_DLAgn_00036360_1	IEEIFK	389.721	2	9.00374	665.35	1	y	5	3.13362e+06	3.27351e+06	296885	207615
dicLab1_genemodels_DLAgn_00036360_1	IEEIFK	389.721	2	9.00374	536.308	1	y	4	2.19338e+06	2.22883e+06	195166	137792
dicLab1_genemodels_DLAgn_00036360_1	IEEIFK	389.721	2	9.00374	407.265	1	y	3	301869	286783	24737.6	25020.4
dicLab1_genemodels_DLAgn_00036360_1	IEEIFK	389.721	2	9.00374	485.261	1	b	4
dicLab1_genemodels_DLAgn_00036360_1	IEEIFK	389.721	2	9.00374	389.721	2	y	6	3.46587e+06	3.41071e+06	435369	297759
dicLab1_genemodels_DLAgn_00036360_1	DWPDGR	373.167	2	2.00798	444.22	1	y	4	5.28983e+06	4.28033e+06	263187	280004
dicLab1_genemodels_DLAgn_00036360_1	DWPDGR	373.167	2	2.00798	232.14	1	y	2	959772	730798	42464.8	55706.2
dicLab1_genemodels_DLAgn_00036360_1	DWPDGR	373.167	2	2.00798	302.114	1	b	2	1.97315e+06	1.55279e+06	90241.9	100552
dicLab1_genemodels_DLAgn_00036360_1	DWPDGR	373.167	2	2.00798	373.167	2	y	6	1.06715e+06	892721	59523.8	56670.1
dicLab1_genemodels_DLAgn_00036360_1	DWPDGR	373.167	2	2.00798	399.166	1	b	3
dicLab1_genemodels_DLAgn_00036360_1	LEKGESIDGMIPAQK	539.284	3	10.5405	556.345	1	y	5	161175	146417	4384.54	5561.62
dicLab1_genemodels_DLAgn_00036360_1	LEKGESIDGMIPAQK	539.284	3	10.5405	859.434	1	y	8	141101	142698	4144.62	3055.06
dicLab1_genemodels_DLAgn_00036360_1	LEKGESIDGMIPAQK	539.284	3	10.5405	744.407	1	y	7	118417	120418	3435.21	3543.1
dicLab1_genemodels_DLAgn_00036360_1	LEKGESIDGMIPAQK	539.284	3	10.5405	1060.5	1	b	10	104913	100336	3163.81	3232.23
dicLab1_genemodels_DLAgn_00036360_1	LEKGESIDGMIPAQK	539.284	3	10.5405	929.457	1	b	9	63911.6	60573.6	2835.82	2941.15
dicLab1_genemodels_DLAgn_00036360_1	FSVDEEFPDLSLHNNH	633.955	3	26.0906	1046.5	1	y	9	71712.3	62891.9	13518.5	4543.31
dicLab1_genemodels_DLAgn_00036360_1	FSVDEEFPDLSLHNNH	633.955	3	26.0906	783.845	2	y	13	28513	22759.4	3428.78	2327.37
dicLab1_genemodels_DLAgn_00036360_1	FSVDEEFPDLSLHNNH	633.955	3	26.0906	833.379	2	y	14	21324.4	16301.2	2658.69	4184.26
dicLab1_genemodels_DLAgn_00036360_1	FSVDEEFPDLSLHNNH	633.955	3	26.0906	721.338	1	y	6	18867.3	16444.6	4049.28	2508.12
dicLab1_genemodels_DLAgn_00036360_1	FSVDEEFPDLSLHNNH	633.955	3	26.0906	834.422	1	y	7	19499.1	14256.6	3037.73	3263.31
dicLab1_genemodels_DLAgn_00036360_1	GMTDAEQEQLIADHFLFDKPVSPLLTC[PPa]AGMAR	894.689	4	39.5116	1386.72	1	y	13	31293.7	49688.9		2606.55
dicLab1_genemodels_DLAgn_00036360_1	GMTDAEQEQLIADHFLFDKPVSPLLTC[PPa]AGMAR	894.689	4	39.5116	1103.57	1	y	10	48528.5	64046.5	520.165	3727.31
dicLab1_genemodels_DLAgn_00036360_1	GMTDAEQEQLIADHFLFDKPVSPLLTC[PPa]AGMAR	894.689	4	39.5116	1190.6	1	y	11	26568.1	41662.4	411.083
dicLab1_genemodels_DLAgn_00036360_1	GMTDAEQEQLIADHFLFDKPVSPLLTC[PPa]AGMAR	894.689	4	39.5116	1180.6	2	y	21	8290.71	13469.7	393.823
dicLab1_genemodels_DLAgn_00036360_1	GMTDAEQEQLIADHFLFDKPVSPLLTC[PPa]AGMAR	894.689	4	39.5116	1289.67	1	y	12	5409.28	18314.9		863.876
dicLab1_genemodels_DLAgn_00169670_1	VNFALEVGK	488.777	2	15.695	763.435	1	y	7	8.26608e+06	7.50071e+06	64549.5	36300
dicLab1_genemodels_DLAgn_00169670_1	VNFALEVGK	488.777	2	15.695	616.366	1	y	6	4.83935e+06	4.24511e+06	27099.6	17005.8
dicLab1_genemodels_DLAgn_00169670_1	VNFALEVGK	488.777	2	15.695	545.329	1	y	5	4.70615e+06	4.14695e+06	26303.5	13449.5
dicLab1_genemodels_DLAgn_00169670_1	VNFALEVGK	488.777	2	15.695	877.478	1	y	8	3.47674e+06	3.12591e+06	19606.3	10719
dicLab1_genemodels_DLAgn_00169670_1	VNFALEVGK	488.777	2	15.695	773.419	1	b	7
dicLab1_genemodels_DLAgn_00169670_1	GDLGIEIPTEK	586.314	2	18.5339	716.383	1	y	6	7.58823e+06	6.95545e+06	64178.1	46176.6
dicLab1_genemodels_DLAgn_00169670_1	GDLGIEIPTEK	586.314	2	18.5339	886.488	1	y	8	6.29444e+06	5.50966e+06	42177.6	33490.7
dicLab1_genemodels_DLAgn_00169670_1	GDLGIEIPTEK	586.314	2	18.5339	829.467	1	y	7	2.70838e+06	2.33577e+06	16926.6	13364
dicLab1_genemodels_DLAgn_00169670_1	GDLGIEIPTEK	586.314	2	18.5339	698.372	1	b	7	2.36148e+06	2.04058e+06	14132.5	10003.2
dicLab1_genemodels_DLAgn_00169670_1	GDLGIEIPTEK	586.314	2	18.5339	999.572	1	y	9
dicLab1_genemodels_DLAgn_00169670_1	VVQTGSHIYIDDGLISLK	653.358	3	25.7267	1136.62	1	y	10	1.64646e+06	1.48604e+06	18653.8	108203
dicLab1_genemodels_DLAgn_00169670_1	VVQTGSHIYIDDGLISLK	653.358	3	25.7267	860.472	1	y	8	1.58782e+06	1.25157e+06	20086.9	116786
dicLab1_genemodels_DLAgn_00169670_1	VVQTGSHIYIDDGLISLK	653.358	3	25.7267	973.556	1	y	9	1.01097e+06	823697	14680.4	73387
dicLab1_genemodels_DLAgn_00169670_1	VVQTGSHIYIDDGLISLK	653.358	3	25.7267	880.465	2	y	16	2.30615e+06	1.6549e+06	43275.5	194242
dicLab1_genemodels_DLAgn_00169670_1	VVQTGSHIYIDDGLISLK	653.358	3	25.7267	745.445	1	y	7	711305	547127	9404.24	53747.5
dicLab1_genemodels_DLAgn_00169670_1	GIYPVLYTKPANDVWAEDVDLR	845.436	3	32.3859	1003.48	1	y	8	2.55732e+06		13886.1	11664.9
dicLab1_genemodels_DLAgn_00169670_1	GIYPVLYTKPANDVWAEDVDLR	845.436	3	32.3859	1101.07	2	y	19	908300	636.807	9086.3	4767.84
dicLab1_genemodels_DLAgn_00169670_1	GIYPVLYTKPANDVWAEDVDLR	845.436	3	32.3859	1499.71	1	y	13	950751	2003.15	7771.14	4890.5
dicLab1_genemodels_DLAgn_00169670_1	GIYPVLYTKPANDVWAEDVDLR	845.436	3	32.3859	946.463	2	y	16	464677		2747.49	2440.95
dicLab1_genemodels_DLAgn_00169670_1	GIYPVLYTKPANDVWAEDVDLR	845.436	3	32.3859	1003	2	y	17	400289	366.008	2249.48	2120.13
dicLab1_genemodels_DLAgn_00169670_1	KGVNLPGAAVDLPAVSEK	589	3	21.1949	630.346	1	y	6	7.05404e+06	5.90296e+06	55278	332019
dicLab1_genemodels_DLAgn_00169670_1	KGVNLPGAAVDLPAVSEK	589	3	21.1949	808.468	1	b	9	5.64326e+06	4.85362e+06	48893.7	270940
dicLab1_genemodels_DLAgn_00169670_1	KGVNLPGAAVDLPAVSEK	589	3	21.1949	858.457	1	y	8	4.87012e+06	4.26085e+06	43901.1	242814
dicLab1_genemodels_DLAgn_00169670_1	KGVNLPGAAVDLPAVSEK	589	3	21.1949	737.43	1	b	8	2.71002e+06	2.33787e+06	19962.9	130029
dicLab1_genemodels_DLAgn_00169670_1	KGVNLPGAAVDLPAVSEK	589	3	21.1949	1022.56	1	b	11	2.31881e+06	2.05215e+06	20288	112870
dicLab1_genemodels_DLAgn_00169670_1	DATESFTPGTVEYRPVAIALDTK	827.755	3	28.2069	865.478	2	y	16	3.21123e+06	2.93781e+06	43325.5	215896
dicLab1_genemodels_DLAgn_00169670_1	DATESFTPGTVEYRPVAIALDTK	827.755	3	28.2069	1033.05	2	y	19	1.59744e+06	1.80403e+06	24115.7	116278
dicLab1_genemodels_DLAgn_00169670_1	DATESFTPGTVEYRPVAIALDTK	827.755	3	28.2069	916.002	2	y	17	2.49795e+06	1.95492e+06	25808	127955
dicLab1_genemodels_DLAgn_00169670_1	DATESFTPGTVEYRPVAIALDTK	827.755	3	28.2069	989.536	2	y	18	1.34119e+06	1.22979e+06	15502.4	82079.8
dicLab1_genemodels_DLAgn_00169670_1	DATESFTPGTVEYRPVAIALDTK	827.755	3	28.2069	1097.57	2	y	20	697827	662685	7707.6	49313.9
dicLab1_genemodels_DLAgn_00169670_1	GDYPLEAVR	510.261	2	9.77041	684.404	1	y	6	7.3095e+06	6.80692e+06	58948.5	40890.6
dicLab1_genemodels_DLAgn_00169670_1	GDYPLEAVR	510.261	2	9.77041	587.351	1	y	5	2.6792e+06	2.17246e+06	13925.6	9886.25
dicLab1_genemodels_DLAgn_00169670_1	GDYPLEAVR	510.261	2	9.77041	847.467	1	y	7	743698	628465	5032.42	6088.19
dicLab1_genemodels_DLAgn_00169670_1	GDYPLEAVR	510.261	2	9.77041	845.404	1	b	8
dicLab1_genemodels_DLAgn_00169670_1	GDYPLEAVR	510.261	2	9.77041	675.298	1	b	6
dicLab1_genemodels_DLAgn_00169670_1	APIIAVTR	420.769	2	7.85364	559.356	1	y	5	4.33346e+06	3.74797e+06	35795.5	17993.7
dicLab1_genemodels_DLAgn_00169670_1	APIIAVTR	420.769	2	7.85364	672.44	1	y	6	6.35841e+06	3.4115e+06
dicLab1_genemodels_DLAgn_00169670_1	APIIAVTR	420.769	2	7.85364	446.272	1	y	4	3.27586e+06	2.67215e+06	23096.3	15418.5
dicLab1_genemodels_DLAgn_00169670_1	APIIAVTR	420.769	2	7.85364	769.493	1	y	7	340385	287168	2569.57	1065.43
dicLab1_genemodels_DLAgn_00169670_1	APIIAVTR	420.769	2	7.85364	466.302	1	b	5	245741	210528	1823.85
dicLab1_genemodels_DLAgn_00169670_1	SGDVAIVVTGWRPGSGYTNTMR	775.387	3	23.6943	891.441	2	y	16	2.44959e+06	2.38335e+06	10503.4	7163.89
dicLab1_genemodels_DLAgn_00169670_1	SGDVAIVVTGWRPGSGYTNTMR	775.387	3	23.6943	983.502	2	y	18	1.42844e+06	1.38535e+06	5789.76	4545.41
dicLab1_genemodels_DLAgn_00169670_1	SGDVAIVVTGWRPGSGYTNTMR	775.387	3	23.6943	841.907	2	y	15	1.86958e+06	1.61176e+06	7282.97	4131.26
dicLab1_genemodels_DLAgn_00169670_1	SGDVAIVVTGWRPGSGYTNTMR	775.387	3	23.6943	947.983	2	y	17	1.43769e+06	1.48517e+06	6386.69	4150.39
dicLab1_genemodels_DLAgn_00169670_1	SGDVAIVVTGWRPGSGYTNTMR	775.387	3	23.6943	792.373	2	y	14	1.17103e+06	1.05912e+06	4315.59	2498.69
dicLab1_genemodels_DLAgn_00169670_1	LTFDDQYMEK	645.29	2	13.5474	1075.44	1	y	8	4.92209e+06	4.19632e+06	23073.9	256570
dicLab1_genemodels_DLAgn_00169670_1	LTFDDQYMEK	645.29	2	13.5474	928.372	1	y	7	2.44945e+06	2.1858e+06	17651.3	125860
dicLab1_genemodels_DLAgn_00169670_1	LTFDDQYMEK	645.29	2	13.5474	1176.49	1	y	9	1.27045e+06	1.14558e+06	6275.86	59579.4
dicLab1_genemodels_DLAgn_00169670_1	LTFDDQYMEK	645.29	2	13.5474	813.345	1	y	6	1.10742e+06	979521	5080.56	56896.2
dicLab1_genemodels_DLAgn_00169670_1	LTFDDQYMEK	645.29	2	13.5474	698.318	1	y	5	505996	434590	1533.84	28756.1
dicLab1_genemodels_DLAgn_00169670_1	GVNLPGAAVDLPAVSEK	818.949	2	26.0531	1253.67	1	y	13	6.8466e+06	5.10114e+06	75962.1	336124
dicLab1_genemodels_DLAgn_00169670_1	GVNLPGAAVDLPAVSEK	818.949	2	26.0531	1028.56	1	y	10	976712	749955	10354.3	51425.9
dicLab1_genemodels_DLAgn_00169670_1	GVNLPGAAVDLPAVSEK	818.949	2	26.0531	858.457	1	y	8	1.02008e+06	732038	9643.37	43691.3
dicLab1_genemodels_DLAgn_00169670_1	GVNLPGAAVDLPAVSEK	818.949	2	26.0531	957.525	1	y	9	868882	629786	9790.99	48632.4
dicLab1_genemodels_DLAgn_00169670_1	GVNLPGAAVDLPAVSEK	818.949	2	26.0531	1156.62	1	y	12	650596	442121	7080.95	30494.6
dicLab1_genemodels_DLAgn_00169670_1	RFDEILEASDGIMVAR	607.977	3	27.4379	661.33	1	b	5	3.3251e+06	1.96928e+06	47414.8	21659.6
dicLab1_genemodels_DLAgn_00169670_1	RFDEILEASDGIMVAR	607.977	3	27.4379	646.37	1	y	6	2.47492e+06	1.47089e+06	42032.3	15898.8
dicLab1_genemodels_DLAgn_00169670_1	RFDEILEASDGIMVAR	607.977	3	27.4379	903.457	1	b	7	2.48922e+06	1.45097e+06	31603.4	16619.2
dicLab1_genemodels_DLAgn_00169670_1	RFDEILEASDGIMVAR	607.977	3	27.4379	774.414	1	b	6	2.31528e+06	1.41266e+06	36368.3	17555.4
dicLab1_genemodels_DLAgn_00169670_1	RFDEILEASDGIMVAR	607.977	3	27.4379	848.429	1	y	8	1.88296e+06	1.09282e+06	30465.4	10577.5
dicLab1_genemodels_DLAgn_00169670_1	NTGIVC[PPa]TIGPASR	680.356	2	9.96997	974.509	1	y	9	2.41819e+06	2.53661e+06	14068.2	8476.16
dicLab1_genemodels_DLAgn_00169670_1	NTGIVC[PPa]TIGPASR	680.356	2	9.96997	875.44	1	y	8	2.20158e+06	2.32999e+06	14250.6	7831.14
dicLab1_genemodels_DLAgn_00169670_1	NTGIVC[PPa]TIGPASR	680.356	2	9.96997	1144.61	1	y	11	714619	738100	5130.12	2577.39
dicLab1_genemodels_DLAgn_00169670_1	NTGIVC[PPa]TIGPASR	680.356	2	9.96997	701.394	1	y	7	797120	806252	4863.57	2816.44
dicLab1_genemodels_DLAgn_00169670_1	NTGIVC[PPa]TIGPASR	680.356	2	9.96997	1087.59	1	y	10	229392	249790	1898.9	1057.4
dicLab1_genemodels_DLAgn_00169670_1	IGKPIIC[PPa]ATQMLESMTK	645.675	3	32.7571	839.4	1	y	7	22061.6	39215.2	1964.33	3161.61
dicLab1_genemodels_DLAgn_00169670_1	IGKPIIC[PPa]ATQMLESMTK	645.675	3	32.7571	708.36	1	y	6	24112.8	42728.4	986.661	2085.5
dicLab1_genemodels_DLAgn_00169670_1	IGKPIIC[PPa]ATQMLESMTK	645.675	3	32.7571	967.459	1	y	8	7783.71	8612.27	765.716	2265.26
dicLab1_genemodels_DLAgn_00169670_1	IGKPIIC[PPa]ATQMLESMTK	645.675	3	32.7571	1068.51	1	y	9	3567.27	5914.47	944.841	1580.42
dicLab1_genemodels_DLAgn_00169670_1	IGKPIIC[PPa]ATQMLESMTK	645.675	3	32.7571	867.512	1	b	8	484.942	2166.46	805.981	990.18
dicLab1_genemodels_DLAgn_00169670_1	GSGTAEVELK	495.759	2	2.50169	688.388	1	y	6	1.96673e+06	1.28361e+06	6226.89	59223.9
dicLab1_genemodels_DLAgn_00169670_1	GSGTAEVELK	495.759	2	2.50169	846.457	1	y	8	1.58729e+06	1.06975e+06	5189.71	47988
dicLab1_genemodels_DLAgn_00169670_1	GSGTAEVELK	495.759	2	2.50169	617.35	1	y	5	1.06527e+06	696381	3577.03	29931.8
dicLab1_genemodels_DLAgn_00169670_1	GSGTAEVELK	495.759	2	2.50169	789.435	1	y	7	500275	342792	2283.15	18463.8
dicLab1_genemodels_DLAgn_00169670_1	GSGTAEVELK	495.759	2	2.50169	731.321	1	b	8
dicLab1_genemodels_DLAgn_00227010_1	INYPEITLTWYK	770.906	2	32.8091	1150.61	1	y	9	1698.11	418.177		1.52288e+06
dicLab1_genemodels_DLAgn_00227010_1	INYPEITLTWYK	770.906	2	32.8091	811.435	1	y	6		3187.26	493.953	244845
dicLab1_genemodels_DLAgn_00227010_1	INYPEITLTWYK	770.906	2	32.8091	924.519	1	y	7	833.991	1947.04		149770
dicLab1_genemodels_DLAgn_00227010_1	INYPEITLTWYK	770.906	2	32.8091	1053.56	1	y	8		405.288	782.252	179338
dicLab1_genemodels_DLAgn_00227010_1	INYPEITLTWYK	770.906	2	32.8091	1313.68	1	y	10	264.25	237.265	56.5997	315600
dicLab1_genemodels_DLAgn_00227010_1	LTPIGDPTMVVEWLHDGKPLEAANR	690.61	4	38.7401	770.416	1	y	7	309.323	249.611	784.633	119416
dicLab1_genemodels_DLAgn_00227010_1	LTPIGDPTMVVEWLHDGKPLEAANR	690.61	4	38.7401	955.532	1	y	9		574.951	200.681	49043.7
dicLab1_genemodels_DLAgn_00227010_1	LTPIGDPTMVVEWLHDGKPLEAANR	690.61	4	38.7401	867.95	2	y	15	113.324	144.118	194.524	40276.8
dicLab1_genemodels_DLAgn_00227010_1	LTPIGDPTMVVEWLHDGKPLEAANR	690.61	4	38.7401	1207.62	1	y	11	360.162	249.642		31250.4
dicLab1_genemodels_DLAgn_00227010_1	LTPIGDPTMVVEWLHDGKPLEAANR	690.61	4	38.7401	721.705	3	y	19			33.0957	34684.7
dicLab1_genemodels_DLAgn_00227010_1	LDNSDKYNISTVGDR	566.276	3	5.46966	634.318	2	y	11	14224.4	64666.9	37191.3	234888
dicLab1_genemodels_DLAgn_00227010_1	LDNSDKYNISTVGDR	566.276	3	5.46966	950.421	1	b	8	7472.88	23196.6	17258.5	92966.5
dicLab1_genemodels_DLAgn_00227010_1	LDNSDKYNISTVGDR	566.276	3	5.46966	734.855	2	y	13	2921.59	13675.5	8275.93	55814.6
dicLab1_genemodels_DLAgn_00227010_1	LDNSDKYNISTVGDR	566.276	3	5.46966	792.368	2	y	14	2238.47	10212.7	6966.46	38023.8
dicLab1_genemodels_DLAgn_00227010_1	LDNSDKYNISTVGDR	566.276	3	5.46966	861.442	1	y	8	2325.51	7478.78	3978.87	26052.8
dicLab1_genemodels_DLAgn_00227010_1	VTGIPTPVVK	505.816	2	13.9715	640.403	1	y	6	63243.1	227688	129111	721.773
dicLab1_genemodels_DLAgn_00227010_1	VTGIPTPVVK	505.816	2	13.9715	810.508	1	y	8	30957.3	78603.5	37386.7
dicLab1_genemodels_DLAgn_00227010_1	VTGIPTPVVK	505.816	2	13.9715	911.556	1	y	9	5935.69	15006	9485.44	546.886
dicLab1_genemodels_DLAgn_00227010_1	VTGIPTPVVK	505.816	2	13.9715	753.487	1	y	7
dicLab1_genemodels_DLAgn_00227010_1	VTGIPTPVVK	505.816	2	13.9715	543.35	1	y	5				587.319
dicLab1_genemodels_DLAgn_00227010_1	GLVEESQLPEGR	657.338	2	9.26647	1044.5	1	y	9	450.487	2666.99	3327.48	92630.4
dicLab1_genemodels_DLAgn_00227010_1	GLVEESQLPEGR	657.338	2	9.26647	786.41	1	y	7		2571.99	3593.51	90881.9
dicLab1_genemodels_DLAgn_00227010_1	GLVEESQLPEGR	657.338	2	9.26647	915.453	1	y	8		5327.98	2596.01	74613.1
dicLab1_genemodels_DLAgn_00227010_1	GLVEESQLPEGR	657.338	2	9.26647	856.441	1	b	8	131.705	3228.6	3517.8	58973.6
dicLab1_genemodels_DLAgn_00227010_1	GLVEESQLPEGR	657.338	2	9.26647	699.378	1	y	6	48.9937	1106.34	1566.2	30596.6
dicLab1_genemodels_DLAgn_00227010_1	EGAEIQSSADFR	655.305	2	5.87158	810.374	1	y	7	38616.6	67905.1	29160.6	92754.1
dicLab1_genemodels_DLAgn_00227010_1	EGAEIQSSADFR	655.305	2	5.87158	682.315	1	y	6	31044.5	51061.8	22968	75553.1
dicLab1_genemodels_DLAgn_00227010_1	EGAEIQSSADFR	655.305	2	5.87158	923.458	1	y	8	17616.5	25701.5	11147.6	44304.6
dicLab1_genemodels_DLAgn_00227010_1	EGAEIQSSADFR	655.305	2	5.87158	1052.5	1	y	9	4844.8	10644.6	5161.16	11125.8
dicLab1_genemodels_DLAgn_00227010_1	EGAEIQSSADFR	655.305	2	5.87158	1180.56	1	y	11
dicLab1_genemodels_DLAgn_00227010_1	FDVPLEPVTVSEGEK	823.42	2	25.7305	945.489	1	y	9	3849.35	17702.1		338951
dicLab1_genemodels_DLAgn_00227010_1	FDVPLEPVTVSEGEK	823.42	2	25.7305	1284.67	1	y	12	1631.26	8851.41		196194
dicLab1_genemodels_DLAgn_00227010_1	FDVPLEPVTVSEGEK	823.42	2	25.7305	1074.53	1	y	10	359.161	6327.44	260.267	88283.2
dicLab1_genemodels_DLAgn_00227010_1	FDVPLEPVTVSEGEK	823.42	2	25.7305	1187.62	1	y	11	1075.16	3573.84	310.269	41275.1
dicLab1_genemodels_DLAgn_00227010_1	FDVPLEPVTVSEGEK	823.42	2	25.7305	848.436	1	y	8	1709.65		455.401
dicLab1_genemodels_DLAgn_00227010_1	VNWYLNGQLIR	688.378	2	26.0317	700.41	1	y	6	270.924			133340
dicLab1_genemodels_DLAgn_00227010_1	VNWYLNGQLIR	688.378	2	26.0317	976.557	1	y	8		185.282	355.322	157271
dicLab1_genemodels_DLAgn_00227010_1	VNWYLNGQLIR	688.378	2	26.0317	813.494	1	y	7	103.309	177.659	1066.61	180257
dicLab1_genemodels_DLAgn_00227010_1	VNWYLNGQLIR	688.378	2	26.0317	1162.64	1	y	9	1571.26	133.24	152.834	92608
dicLab1_genemodels_DLAgn_00227010_1	VNWYLNGQLIR	688.378	2	26.0317	1276.68	1	y	10	173.768	464.649	1894.04
dicLab1_genemodels_DLAgn_00227010_1	AIGNPLPDIVWLK	718.419	2	38.7655	1080.65	1	y	9		184.342	216.193	227828
dicLab1_genemodels_DLAgn_00227010_1	AIGNPLPDIVWLK	718.419	2	38.7655	870.508	1	y	7	1261.17	741.085		197203
dicLab1_genemodels_DLAgn_00227010_1	AIGNPLPDIVWLK	718.419	2	38.7655	1251.71	1	y	11	9502.73		504.259	64360.3
dicLab1_genemodels_DLAgn_00227010_1	AIGNPLPDIVWLK	718.419	2	38.7655	983.592	1	y	8	795.111	1256.76	288.028	22326.7
dicLab1_genemodels_DLAgn_00227010_1	AIGNPLPDIVWLK	718.419	2	38.7655	773.456	1	y	6		148.817	48.9798
dicLab1_genemodels_DLAgn_00227010_1	DGQVLTAAALPGVQISFSDGR	1051.55	2	35.3619	1162.59	1	y	11	3102.97		2133.11	205249
dicLab1_genemodels_DLAgn_00227010_1	DGQVLTAAALPGVQISFSDGR	1051.55	2	35.3619	1417.74	1	y	14	884.502	1105.66	2994.82	16803.4
dicLab1_genemodels_DLAgn_00227010_1	DGQVLTAAALPGVQISFSDGR	1051.55	2	35.3619	1346.71	1	y	13			1820.41	20581.9
dicLab1_genemodels_DLAgn_00227010_1	DGQVLTAAALPGVQISFSDGR	1051.55	2	35.3619	1275.67	1	y	12	1211.12	1616.17	663.261	40404.4
dicLab1_genemodels_DLAgn_00227010_1	DGQVLTAAALPGVQISFSDGR	1051.55	2	35.3619	1193.65	1	b	13		606.744	2138.12	33517.1
dicLab1_genemodels_DLAgn_00227010_1	ATSTAELLVQGEEAVPAK	907.481	2	20.989	1027.54	1	y	10	3170.96		11989.4	60260.9
dicLab1_genemodels_DLAgn_00227010_1	ATSTAELLVQGEEAVPAK	907.481	2	20.989	928.473	1	y	9	1403.92	20645.7	8128.98	42903.4
dicLab1_genemodels_DLAgn_00227010_1	ATSTAELLVQGEEAVPAK	907.481	2	20.989	1140.63	1	y	11	3159.18	639.062	7683.33	42808.9
dicLab1_genemodels_DLAgn_00227010_1	ATSTAELLVQGEEAVPAK	907.481	2	20.989	1253.71	1	y	12	2376.23		3315.47	19871.3
dicLab1_genemodels_DLAgn_00227010_1	ATSTAELLVQGEEAVPAK	907.481	2	20.989	1499.76	1	b	15	3866.64		9390.56	73557.2
dicLab1_genemodels_DLAgn_00077480_1	FPVTGLVEGR	537.801	2	18.975	731.405	1	y	7	32237.1	24625	10080.7	334.7
dicLab1_genemodels_DLAgn_00077480_1	FPVTGLVEGR	537.801	2	18.975	830.473	1	y	8	12955.8	18983.4	4228.82	56.6377
dicLab1_genemodels_DLAgn_00077480_1	FPVTGLVEGR	537.801	2	18.975	630.357	1	y	6	11786.1	12107.3	2558.52	846.025
dicLab1_genemodels_DLAgn_00077480_1	FPVTGLVEGR	537.801	2	18.975	927.526	1	y	9	4290.86	4852.94	1080.73	56.6377
dicLab1_genemodels_DLAgn_00077480_1	FPVTGLVEGR	537.801	2	18.975	843.461	1	b	8	2609.44	1150.08		563.908
dicLab1_genemodels_DLAgn_00077480_1	TSDVTEPVPALTKPGTK	580.984	3	11.8931	912.551	1	y	9	7048.71	16294.7	1084.7	432.331
dicLab1_genemodels_DLAgn_00077480_1	TSDVTEPVPALTKPGTK	580.984	3	11.8931	776.933	2	y	15	3627.91	6728.9	215.971	753.976
dicLab1_genemodels_DLAgn_00077480_1	TSDVTEPVPALTKPGTK	580.984	3	11.8931	669.885	2	y	13	3079.62	6243.35	144.107	72.0458
dicLab1_genemodels_DLAgn_00077480_1	TSDVTEPVPALTKPGTK	580.984	3	11.8931	815.499	1	y	8		2039.31		190.671
dicLab1_genemodels_DLAgn_00077480_1	TSDVTEPVPALTKPGTK	580.984	3	11.8931	1108.67	1	y	11	1474.22	2594.06	504.346
dicLab1_genemodels_DLAgn_00077480_1	VDYVFNDNALSQGEK	849.902	2	17.451	1222.57	1	y	11	19697.3	35980.5	3685.88	4060.95
dicLab1_genemodels_DLAgn_00077480_1	VDYVFNDNALSQGEK	849.902	2	17.451	1075.5	1	y	10		32314.7	4138.22	2831.52
dicLab1_genemodels_DLAgn_00077480_1	VDYVFNDNALSQGEK	849.902	2	17.451	1321.64	1	y	12			1276.36	2239.7
dicLab1_genemodels_DLAgn_00077480_1	VDYVFNDNALSQGEK	849.902	2	17.451	961.458	1	y	9	4115.57	7153.14	1538.06	219.001
dicLab1_genemodels_DLAgn_00077480_1	VDYVFNDNALSQGEK	849.902	2	17.451	1151.54	1	b	10	1353.67	1813.43		536.038
dicLab1_genemodels_DLAgn_00077480_1	LEIAQISK	451.271	2	10.5786	659.409	1	y	6	97.9696	35763.4		839.281
dicLab1_genemodels_DLAgn_00077480_1	LEIAQISK	451.271	2	10.5786	546.325	1	y	5	2649.32	11229.6		711.06
dicLab1_genemodels_DLAgn_00077480_1	LEIAQISK	451.271	2	10.5786	788.451	1	y	7	113.275	12959.3	502.356	966.865
dicLab1_genemodels_DLAgn_00077480_1	LEIAQISK	451.271	2	10.5786	475.287	1	y	4	137.825	1282.7	810.053	135.287
dicLab1_genemodels_DLAgn_00077480_1	LEIAQISK	451.271	2	10.5786	347.229	1	y	3	154.667	1766.98	655.858	239.809
dicLab1_genemodels_DLAgn_00077480_1	YAIEFNDGK	528.753	2	9.60047	822.399	1	y	7	18818.8	28142.8	2765.56	118.684
dicLab1_genemodels_DLAgn_00077480_1	YAIEFNDGK	528.753	2	9.60047	709.315	1	y	6	12672.5	14996.2	1601.27	654.068
dicLab1_genemodels_DLAgn_00077480_1	YAIEFNDGK	528.753	2	9.60047	893.436	1	y	8	4216.3	7035.68	1192.29	402.024
dicLab1_genemodels_DLAgn_00077480_1	YAIEFNDGK	528.753	2	9.60047	580.273	1	y	5	6674.16	7435.96	1056.75	236.784
dicLab1_genemodels_DLAgn_00077480_1	YAIEFNDGK	528.753	2	9.60047	910.394	1	b	8			72.0542	218.957
dicLab1_genemodels_DLAgn_00077480_1	HGPVSEYGITFQTHIVDR	686.013	3	18.8155	740.405	1	y	6		3784.56	1342.33	4202.72
dicLab1_genemodels_DLAgn_00077480_1	HGPVSEYGITFQTHIVDR	686.013	3	18.8155	1116.58	1	y	9	271.793	4172.21	601.046	1193.52
dicLab1_genemodels_DLAgn_00077480_1	HGPVSEYGITFQTHIVDR	686.013	3	18.8155	940.452	1	b	9	218.459	2199.21	625.115	634.955
dicLab1_genemodels_DLAgn_00077480_1	HGPVSEYGITFQTHIVDR	686.013	3	18.8155	827.368	1	b	8	1611.1	4900.23	677.306	715.422
dicLab1_genemodels_DLAgn_00077480_1	HGPVSEYGITFQTHIVDR	686.013	3	18.8155	868.464	1	y	7		2923.42	1381.42	196.094
dicLab1_genemodels_DLAgn_00077480_1	NNVTIDPLANPGK	676.862	2	14.5177	1025.56	1	y	10	18257.1	25174.5	1704.37	416.759
dicLab1_genemodels_DLAgn_00077480_1	NNVTIDPLANPGK	676.862	2	14.5177	696.404	1	y	7	10131.6	9885.45	1482.42	179.174
dicLab1_genemodels_DLAgn_00077480_1	NNVTIDPLANPGK	676.862	2	14.5177	811.431	1	y	8	9021.8	12161.8	1226.77
dicLab1_genemodels_DLAgn_00077480_1	NNVTIDPLANPGK	676.862	2	14.5177	924.515	1	y	9	6409.42	7871.22	1340.25
dicLab1_genemodels_DLAgn_00077480_1	NNVTIDPLANPGK	676.862	2	14.5177	1124.63	1	y	11		1585.96	671.313	3439.27
dicLab1_genemodels_DLAgn_00077480_1	FKGEIDESLPAPR	486.924	3	13.3682	906.42	1	b	8	6889.96	10143.3	1082.98	56.6293
dicLab1_genemodels_DLAgn_00077480_1	FKGEIDESLPAPR	486.924	3	13.3682	1019.5	1	b	9	2354.69	3258.18	624.691	56.6461
dicLab1_genemodels_DLAgn_00077480_1	FKGEIDESLPAPR	486.924	3	13.3682	640.378	1	y	6	1335.29	1804.6	265.368	162.271
dicLab1_genemodels_DLAgn_00077480_1	FKGEIDESLPAPR	486.924	3	13.3682	690.346	1	b	6	1157.4	2094.49
dicLab1_genemodels_DLAgn_00077480_1	FKGEIDESLPAPR	486.924	3	13.3682	819.388	1	b	7	1692.25	1380.2	360.284
dicLab1_genemodels_DLAgn_00077480_1	ATLTLTHLNKEDEGLYTLR	547.796	4	20.0906	672.697	3	y	17	1473.62	72.0542	216.172
dicLab1_genemodels_DLAgn_00077480_1	ATLTLTHLNKEDEGLYTLR	547.796	4	20.0906	552.314	1	y	4	4566.79	386.257		48.9698
dicLab1_genemodels_DLAgn_00077480_1	ATLTLTHLNKEDEGLYTLR	547.796	4	20.0906	851.462	1	y	7			833.23	503.107
dicLab1_genemodels_DLAgn_00077480_1	ATLTLTHLNKEDEGLYTLR	547.796	4	20.0906	722.42	1	y	6	1209.95	154.63	222.859	764.421
dicLab1_genemodels_DLAgn_00077480_1	ATLTLTHLNKEDEGLYTLR	547.796	4	20.0906	966.489	1	y	8	937.477		232.53	536.552
dicLab1_genemodels_DLAgn_00058740_1	TNVSEAVANSVR	623.823	2	8.53376	932.48	1	y	9	8.75547e+06	7.93409e+06	3.35126e+06	28322
dicLab1_genemodels_DLAgn_00058740_1	TNVSEAVANSVR	623.823	2	8.53376	716.405	1	y	7	6.24782e+06	5.42593e+06	1.65049e+06	13681.1
dicLab1_genemodels_DLAgn_00058740_1	TNVSEAVANSVR	623.823	2	8.53376	1031.55	1	y	10	5.05304e+06	4.32884e+06	1.24167e+06	7162.98
dicLab1_genemodels_DLAgn_00058740_1	TNVSEAVANSVR	623.823	2	8.53376	845.448	1	y	8	4.84547e+06	4.17693e+06	1.14851e+06	9746.51
dicLab1_genemodels_DLAgn_00058740_1	TNVSEAVANSVR	623.823	2	8.53376	645.368	1	y	6	5.10597e+06	4.27085e+06	1.15279e+06	10523.6
dicLab1_genemodels_DLAgn_00058740_1	SLGELIQTMNGAK	681.358	2	22.7384	862.445	1	y	8			1.33074e+06	3.04355e+06
dicLab1_genemodels_DLAgn_00058740_1	SLGELIQTMNGAK	681.358	2	22.7384	749.361	1	y	7			1.40673e+06	3.1416e+06
dicLab1_genemodels_DLAgn_00058740_1	SLGELIQTMNGAK	681.358	2	22.7384	1161.59	1	y	11		880.432	937141	2.03979e+06
dicLab1_genemodels_DLAgn_00058740_1	SLGELIQTMNGAK	681.358	2	22.7384	975.529	1	y	9			806511	1.81173e+06
dicLab1_genemodels_DLAgn_00058740_1	SLGELIQTMNGAK	681.358	2	22.7384	1104.57	1	y	10		4018.14	139523	269459
dicLab1_genemodels_DLAgn_00058740_1	IIYGGSVTGGTC[PPa]K	663.84	2	6.69662	1100.5	1	y	11	6.67481e+06	6.94061e+06	1.98821e+06
dicLab1_genemodels_DLAgn_00058740_1	IIYGGSVTGGTC[PPa]K	663.84	2	6.69662	937.441	1	y	10	3.93479e+06	3.95073e+06	875830	4332.24
dicLab1_genemodels_DLAgn_00058740_1	IIYGGSVTGGTC[PPa]K	663.84	2	6.69662	880.419	1	y	9	1.56855e+06	1.55318e+06	321974	1213.7
dicLab1_genemodels_DLAgn_00058740_1	IIYGGSVTGGTC[PPa]K	663.84	2	6.69662	736.366	1	y	7	857422	870278	178245	679.01
dicLab1_genemodels_DLAgn_00058740_1	IIYGGSVTGGTC[PPa]K	663.84	2	6.69662	823.398	1	y	8	665835	668697	145360	514.218
dicLab1_genemodels_DLAgn_00058740_1	FGVAAQNC[PPa]YK	586.282	2	4.69941	868.398	1	y	7	4.72562e+06	4.84752e+06	1.13703e+06	1.85629e+06
dicLab1_genemodels_DLAgn_00058740_1	FGVAAQNC[PPa]YK	586.282	2	4.69941	797.361	1	y	6	3.9129e+06	3.66678e+06	779625	1.29465e+06
dicLab1_genemodels_DLAgn_00058740_1	FGVAAQNC[PPa]YK	586.282	2	4.69941	726.324	1	y	5	1.90118e+06	1.82342e+06	366410	595927
dicLab1_genemodels_DLAgn_00058740_1	FGVAAQNC[PPa]YK	586.282	2	4.69941	598.265	1	y	4	1.25783e+06	1.18366e+06	247897	413210
dicLab1_genemodels_DLAgn_00058740_1	FGVAAQNC[PPa]YK	586.282	2	4.69941	1024.49	1	y	9	1.02136e+06	960739	206805	323763
dicLab1_genemodels_DLAgn_00058740_1	DC[PPa]GVNWVILGHSER	552.603	3	20.5589	683.865	2	y	12	1.71609e+06	24382	689485	697771
dicLab1_genemodels_DLAgn_00058740_1	DC[PPa]GVNWVILGHSER	552.603	3	20.5589	811.442	1	y	7	1.80982e+06	34393.4	748416	721835
dicLab1_genemodels_DLAgn_00058740_1	DC[PPa]GVNWVILGHSER	552.603	3	20.5589	585.274	1	y	5	1.59922e+06	11488.8	595960	633241
dicLab1_genemodels_DLAgn_00058740_1	DC[PPa]GVNWVILGHSER	552.603	3	20.5589	698.358	1	y	6	1.35828e+06	25189	551178	550609
dicLab1_genemodels_DLAgn_00058740_1	DC[PPa]GVNWVILGHSER	552.603	3	20.5589	910.51	1	y	8	802856	12029.4	344998	330331
dicLab1_genemodels_DLAgn_00058740_1	VDPNVEVVC[PPa]GAPTIYLDFVR	1139.08	2	40.842	1425.72	1	y	12	106897		4656.86	3.05397e+06
dicLab1_genemodels_DLAgn_00058740_1	VDPNVEVVC[PPa]GAPTIYLDFVR	1139.08	2	40.842	1251.67	1	y	11	95432	12234.4		2.07361e+06
dicLab1_genemodels_DLAgn_00058740_1	VDPNVEVVC[PPa]GAPTIYLDFVR	1139.08	2	40.842	1465.74	1	b	14		1237.61
dicLab1_genemodels_DLAgn_00058740_1	VDPNVEVVC[PPa]GAPTIYLDFVR	1139.08	2	40.842	753.378	1	b	7		62467.7	2018.56	1.80248e+06
dicLab1_genemodels_DLAgn_00058740_1	VDPNVEVVC[PPa]GAPTIYLDFVR	1139.08	2	40.842	654.309	1	b	6	1313	42752	1661.8	1.29295e+06
dicLab1_genemodels_DLAgn_00058740_1	VVFAQTK	396.734	2	1.87884	594.325	1	y	5	4.05381e+06	4.04544e+06	1.54108e+06	3.1302e+06
dicLab1_genemodels_DLAgn_00058740_1	VVFAQTK	396.734	2	1.87884	693.393	1	y	6	793124	577924	161546	381009
dicLab1_genemodels_DLAgn_00058740_1	VVFAQTK	396.734	2	1.87884	447.256	1	y	4	640221	429684	134237	287863
dicLab1_genemodels_DLAgn_00058740_1	VVFAQTK	396.734	2	1.87884	417.25	1	b	4
dicLab1_genemodels_DLAgn_00058740_1	VVFAQTK	396.734	2	1.87884	545.308	1	b	5
dicLab1_genemodels_DLAgn_00058740_1	RHVFGESDELIGQK	538.946	3	8.52793	889.463	1	y	8	460792	412122	154681
dicLab1_genemodels_DLAgn_00058740_1	RHVFGESDELIGQK	538.946	3	8.52793	726.368	1	b	6	348801	313122	106984	1202.35
dicLab1_genemodels_DLAgn_00058740_1	RHVFGESDELIGQK	538.946	3	8.52793	558.361	1	y	5	347360	303481	105213	619.51
dicLab1_genemodels_DLAgn_00058740_1	RHVFGESDELIGQK	538.946	3	8.52793	802.43	1	y	7	665232	506173	123558
dicLab1_genemodels_DLAgn_00058740_1	RHVFGESDELIGQK	538.946	3	8.52793	687.404	1	y	6	286663	254725	92785.9	770.094
dicLab1_genemodels_DLAgn_00058740_1	TAHALENGLGVIAC[PPa]IGEK	622.996	3	24.3729	804.428	1	y	7		157295	19373.7	2.16638e+06
dicLab1_genemodels_DLAgn_00058740_1	TAHALENGLGVIAC[PPa]IGEK	622.996	3	24.3729	691.344	1	y	6		171991	15105.7	1.88447e+06
dicLab1_genemodels_DLAgn_00058740_1	TAHALENGLGVIAC[PPa]IGEK	622.996	3	24.3729	964.485	1	b	10	125693	18346.8	3266.12	1.17971e+06
dicLab1_genemodels_DLAgn_00058740_1	TAHALENGLGVIAC[PPa]IGEK	622.996	3	24.3729	960.518	1	y	9		47931.2	1537.81	1.08717e+06
dicLab1_genemodels_DLAgn_00058740_1	TAHALENGLGVIAC[PPa]IGEK	622.996	3	24.3729	794.379	1	b	8	62706.6			988007
dicLab1_genemodels_DLAgn_00058740_1	PNVEVVC[PPa]GAPTIYLDFVR	1032.04	2	38.8889	1425.72	1	y	12	81057.4	1800.15	20914.8	591085
dicLab1_genemodels_DLAgn_00058740_1	PNVEVVC[PPa]GAPTIYLDFVR	1032.04	2	38.8889	1123.61	1	y	9	127349	10125.2	29394.1	604251
dicLab1_genemodels_DLAgn_00058740_1	PNVEVVC[PPa]GAPTIYLDFVR	1032.04	2	38.8889	1251.67	1	y	11	164303	4167.77		426468
dicLab1_genemodels_DLAgn_00058740_1	PNVEVVC[PPa]GAPTIYLDFVR	1032.04	2	38.8889	1194.65	1	y	10	7642.19	20288.5	2331.7	112950
dicLab1_genemodels_DLAgn_00058740_1	PNVEVVC[PPa]GAPTIYLDFVR	1032.04	2	38.8889	1414.7	1	b	13		456.914
dicLab1_genemodels_DLAgn_00058740_1	APTIYLDFVR	597.83	2	28.2774	812.43	1	y	6		4253.08	412.086	52280.6
dicLab1_genemodels_DLAgn_00058740_1	APTIYLDFVR	597.83	2	28.2774	1026.56	1	y	8		225.239		25221.9
dicLab1_genemodels_DLAgn_00058740_1	APTIYLDFVR	597.83	2	28.2774	925.514	1	y	7	2128.14	183.02	288.174	17195.6
dicLab1_genemodels_DLAgn_00058740_1	APTIYLDFVR	597.83	2	28.2774	649.367	1	y	5	1488.74	201.36		19038.8
dicLab1_genemodels_DLAgn_00058740_1	APTIYLDFVR	597.83	2	28.2774	270.145	1	b	3	219.535	194.14	121.031	9363.72
dicLab1_genemodels_DLAgn_00058740_1	KSLGELIQTMNGAK	497.273	3	18.6167	628.366	1	b	6	3154.14	2488.98	28878.1	1412.36
dicLab1_genemodels_DLAgn_00058740_1	KSLGELIQTMNGAK	497.273	3	18.6167	621.302	1	y	6	5841.52	3866.59	16611.6	148.379
dicLab1_genemodels_DLAgn_00058740_1	KSLGELIQTMNGAK	497.273	3	18.6167	749.361	1	y	7	2714.79	9866.47	16475.6
dicLab1_genemodels_DLAgn_00058740_1	KSLGELIQTMNGAK	497.273	3	18.6167	741.451	1	b	7	227.449	443.531	10409.8	213.927
dicLab1_genemodels_DLAgn_00058740_1	KSLGELIQTMNGAK	497.273	3	18.6167	515.282	1	b	5	1856.52	1298.63	6151.7	320.025
dicLab1_genemodels_DLAgn_00058740_1	TAHALENGLGVIAC[PPa]	720.369	2	18.6689	1063.55	1	b	11	97287.2	131540	30784.8	37179.7
dicLab1_genemodels_DLAgn_00058740_1	TAHALENGLGVIAC[PPa]	720.369	2	18.6689	1176.64	1	b	12	72955.3	88733.9	27262.3	29408.7
dicLab1_genemodels_DLAgn_00058740_1	TAHALENGLGVIAC[PPa]	720.369	2	18.6689	964.485	1	b	10	55675.4	59192.6	15521.1	18822.2
dicLab1_genemodels_DLAgn_00058740_1	TAHALENGLGVIAC[PPa]	720.369	2	18.6689	1247.67	1	b	13	37324.6	45863.9	13940.1	13071.7
dicLab1_genemodels_DLAgn_00058740_1	TAHALENGLGVIAC[PPa]	720.369	2	18.6689	907.463	1	b	9	28895.3	37677.9	10513.7	10179.5
dicLab1_genemodels_DLAgn_00058740_1	DC[PPa]GVNWVILGH	642.314	2	27.7667	838.457	1	y	7			354.587	23225.5
dicLab1_genemodels_DLAgn_00058740_1	DC[PPa]GVNWVILGH	642.314	2	27.7667	994.547	1	y	9		444.794	1026.65	18910.8
dicLab1_genemodels_DLAgn_00058740_1	DC[PPa]GVNWVILGH	642.314	2	27.7667	724.414	1	y	6	865.76	331.63		7898.17
dicLab1_genemodels_DLAgn_00058740_1	DC[PPa]GVNWVILGH	642.314	2	27.7667	746.293	1	b	6	362.071	122.473	308.066	3313.51
dicLab1_genemodels_DLAgn_00058740_1	DC[PPa]GVNWVILGH	642.314	2	27.7667	937.525	1	y	8	521.774	706.592		4576.83
dicLab1_genemodels_DLAgn_00058740_1	TAHALENGLGVIA	633.346	2	18.5977	1063.55	1	b	11	60615.2	60061.9	30688.7	31348.9
dicLab1_genemodels_DLAgn_00058740_1	TAHALENGLGVIA	633.346	2	18.5977	964.485	1	b	10	46998.4	37664.6	16762.8	25095.8
[truncated: 5,428 more rows]

## Sheet: Area - proteins
Protein	S170902_C1 (S170902_C1.wiff (sample 1))	S170902_C11 (S170902_C11.wiff (sample 1))	S170902_HP1 (S170902_HP1.wiff (sample 1))	S170902_HP67 (S170902_HP67.wiff (sample 1))
[truncated: 281 more rows]
