# Supplementary material for: Experimental data from flesh quality assessment and shelf life monitoring of high pressure processed European sea bass (Dicentrarchus labrax) fillets
Source: Data Brief. 2019 Aug 29;26:104451. doi: 10.1016/j.dib.2019.104451 (PMC6811897; doi:10.1016/j.dib.2019.104451)
Supplement: Multimedia component 14 [file mmc14.xlsx]

## Sheet: Table Captions
Table 14 - Worksheet Title	Worksheet Description
38 dif	List of proteins whose levels changed more than 2-fold with high-pressure (HP) and/or storage time in myofibrillar extracts identified by SWATH proteomics
Balance of Protein numbers	General balance of the number of proteins in myofibrillar extracts

## Sheet: 38 dif
Proteins whose levels changed more than 2-fold with high-pressure (HP) and/or storage time in myofibrillar extracts,							Decreased levels
identified by SWATH proteomics.							Increased levels
Proteins whose levels decreased are shaded in green and whose levels increased in red.
The TOP 6 proteins (highest fold change) that changed with HP in comparison to the control are highlighted in blue
Protein code Sea bass (D.labrax) genome	Description (sea bass genome)	SWATH protein quantification				Treatment effect (fold changes)		Time effect (fold changes)		E/S/O	Zebrafh (Danio rerio) Ensembl Protein code
		Relative levels x 10,000				HP effect 1d	HP effect end of storage period	Ctrl over time	HP over time
		C1	C11	HP1	HP67	HP1 / C1	HP67 / C11	C11 / C1	HP67 / HP1
DLAgn_00164530_1	fast white muscle troponin t embryonic isoform | - | - range=LG6:941282-951072 5'pad=0 3'pad=0 strand=- repeatMasking=none	58.1129	56.0773	22.0112	11.7568	0.378767	0.209653	0.964971	0.534126	S	ENSDARP00000136745
DLAgn_00014180_1	annexin a11-like | ANXA11A | - range=LG11:11622615-11629384 5'pad=0 3'pad=0 strand=+ repeatMasking=none	0.434598	0.0287321	0.0627992	0.436419	0.1445	15.1892	0.0661121	6.94944	O	ENSDARP00000092551
DLAgn_00039520_1	atp synthase subunit mitochondrial | ATP5L | - range=LG14:8353403-8355656 5'pad=0 3'pad=0 strand=+ repeatMasking=none	1.36088	1.40737	0.0552128	1.20734	0.0405712	0.857868	1.03416	21.867	E	ENSDARP00000007716
DLAgn_00234950_1	myosin heavy chain | MMYHL1 | - range=UN:43428970-43431395 5'pad=0 3'pad=0 strand=+ repeatMasking=none	0.697647	1.09034	0.176974	2.09992	0.253672	1.92593	1.56289	11.8657	S	ENSDARP00000088845
DLAgn_00006630_1	ubiquitin-conjugating enzyme e2 variant 2 | UBE2V2 | EC:6.3.2.0 range=LG10:14648052-14652704 5'pad=0 3'pad=0 strand=+ repeatMasking=none	0.327985	0.257541	0.0267898	0.170958	0.0816802	0.663807	0.785223	6.38144	E	ENSDARP00000004795
DLAgn_00172120_1	f-actin-capping protein subunit alpha-2 | CAPZA2 | - range=LG6:21021085-21038390 5'pad=0 3'pad=0 strand=+ repeatMasking=none	0.893638	0.766515	0.419027	0.76389	0.4689	0.996575	0.857747	1.82301	S	ENSDARP00000072971
DLAgn_00118870_1	pdz and lim domain protein 5 isoform 1 | PDLIM5 | - range=LG20:9675943-9731862 5'pad=0 3'pad=0 strand=- repeatMasking=none	2.62243	1.73651	0.922291	1.20573	0.351694	0.694344	0.662175	1.30732	S	ENSDARP00000135287
DLAgn_00227030_1	novel protein human titin | TTN | - range=UN:30780473-30800661 5'pad=0 3'pad=0 strand=+ repeatMasking=none	3.72868	6.50786	11.4784	23.0924	3.07841	3.54839	1.74535	2.01181	S	ENSDARP00000107866
DLAgn_00047080_1	low quality protein: titin | TTN | EC:2.7.10.0 range=LG15:107772-191916 5'pad=0 3'pad=0 strand=- repeatMasking=none	8.05156	12.1033	25.0059	45.4848	3.10572	3.75804	1.50322	1.81896	S	ENSDARP00000105577
DLAgn_00009550_1	histone partial | HIST3H3 | - range=LG10:22589111-22590742 5'pad=0 3'pad=0 strand=- repeatMasking=none	2.00066	4.23665	5.16802	4.19468	2.58316	0.990094	2.11763	0.81166	O	ENSDARP00000055912
DLAgn_00191450_1	myosin heavy chain | MYHM86-1 | - range=LG8:10693556-10705093 5'pad=0 3'pad=0 strand=- repeatMasking=none	5.9389	6.16439	17.2036	7.23091	2.89677	1.17301	1.03797	0.420313	S	ENSDARP00000088845
DLAgn_00218770_1	myosin heavy chain | MYHM86-1 | - range=UN:15968371-16069554 5'pad=0 3'pad=0 strand=+ repeatMasking=none	4.17241	3.2307	10.048	4.19462	2.4082	1.29836	0.774301	0.417459	S	ENSDARP00000088845
DLAgn_00221050_1	myosin heavy fast skeletal muscle-like | MMYHEMB1 | - range=UN:19591751-19599347 5'pad=0 3'pad=0 strand=+ repeatMasking=none	2.50645	1.86195	7.65953	2.01958	3.05593	1.08466	0.742861	0.263669	S	ENSDARP00000011269
DLAgn_00016640_1	cytochrome c | CYCSB | - range=LG11:20227763-20228564 5'pad=0 3'pad=0 strand=+ repeatMasking=none	0.98345	1.1527	2.08638	2.0762	2.12149	1.80116	1.1721	0.995118	O	ENSDARP00000034555
DLAgn_00164600_1	troponin fast skeletal muscle | TNNI2 | - range=LG6:1053944-1056748 5'pad=0 3'pad=0 strand=- repeatMasking=none	0.243132	0.237513	0.658795	0.434566	2.70961	1.82965	0.976887	0.659638	S	ENSDARP00000130768
DLAgn_00170340_1	troponin slow skeletal muscle-like | TNNI1AL | - range=LG6:15067447-15070116 5'pad=0 3'pad=0 strand=+ repeatMasking=none	0.751815	0.348938	0.599351	0.0101875	0.797206	0.0291957	0.464127	0.0169975	S	ENSDARP00000053264
DLAgn_00211110_1	myosin heavy chain | MYHM86-1 | - range=UN:1797989-1800907 5'pad=0 3'pad=0 strand=+ repeatMasking=none	5.76521	8.76193	5.77968	2.79115	1.00251	0.318554	1.51979	0.482925	S	ENSDARP00000088845
DLAgn_00103690_1	lim domain-binding protein 3-like isoform 2 | LDB3L | - range=LG1B:11874661-11888941 5'pad=0 3'pad=0 strand=- repeatMasking=none	21.2658	10.7866	11.076	5.24948	0.520837	0.486667	0.507227	0.473949	S	ENSDARP00000134964
DLAgn_00234120_1	myosin heavy chain | MYHM86-1 | - range=UN:42219261-42221209 5'pad=0 3'pad=0 strand=+ repeatMasking=none	5.48117	9.44269	8.24214	3.46516	1.50372	0.366967	1.72275	0.42042	S	ENSDARP00000088845
DLAgn_00028850_1	14-3-3 protein epsilon | YWHAE1 | - range=LG13:5605136-5614183 5'pad=0 3'pad=0 strand=+ repeatMasking=none	1.09961	1.08803	1.10964	0.401228	1.00912	0.368767	0.989464	0.361585	O	ENSDARP00000032575
DLAgn_00209730_1	mitochondrial atp synthase subunit gamma | ATP5C1 | - range=LGx:15444603-15448478 5'pad=0 3'pad=0 strand=+ repeatMasking=none	1.10447	0.94912	1.48903	0.40284	1.34819	0.424435	0.859348	0.270538	E	ENSDARP00000066929
DLAgn_00189420_1	nadh dehydrogenase 1 beta subcomplex subunit 10 | NDUBA | EC:1.6.5.3 range=LG8:6988742-6990794 5'pad=0 3'pad=0 strand=- repeatMasking=none	0.166725	0.140164	0.176755	0.0430065	1.06016	0.306831	0.84069	0.243311	E	ENSDARP00000041841
DLAgn_00156370_1	tropomyosin alpha-4 chain | TPM1 | - range=LG5:8639693-8646526 5'pad=0 3'pad=0 strand=- repeatMasking=none	13.7207	9.41	13.9571	1.61727	1.01723	0.171868	0.685824	0.115875	S	ENSDARP00000112368
DLAgn_00179190_1	atp synthase subunit mitochondrial | ATP5H | - range=LG7:11756162-11760053 5'pad=0 3'pad=0 strand=- repeatMasking=none	0.726087	0.653936	0.806563	0.077509	1.11084	0.118527	0.900631	0.096098	E	ENSDARP00000135150
DLAgn_00058020_1	14 kda apolipoprotein | APO14KDA | - range=LG16:6607826-6608898 5'pad=0 3'pad=0 strand=- repeatMasking=none	1.98744	1.94691	2.24038	0.0127498	1.12727	0.00654875	0.979606	0.00569092	O	ENSDARP00000120304
DLAgn_00203190_1	ribosomal protein s5 | RS5 | - range=LG9:18223016-18226308 5'pad=0 3'pad=0 strand=+ repeatMasking=none	0.440297	0.670215	0.298134	0.157352	0.677122	0.234778	1.52219	0.527788	O	ENSDARP00000123493
DLAgn_00036870_1	upf0366 protein c11orf67-like protein | AAMDC | - range=LG13:27404993-27405398 5'pad=0 3'pad=0 strand=- repeatMasking=none	0.743883	0.741315	0.59825	0.304482	0.804226	0.410732	0.996548	0.508954	O	ENSDARP00000135434
DLAgn_00246320_1	myosin heavy chain | MYHZ1.1 | - range=UN:64041180-64045451 5'pad=0 3'pad=0 strand=+ repeatMasking=none	8.75642	7.76155	9.24301	18.5642	1.05557	2.39182	0.886384	2.00846	S	ENSDARP00000105831
DLAgn_00212050_1	high choriolytic enzyme 1-like | FGC6AST1 | EC:3.4.24.0 range=UN:2931165-2939381 5'pad=0 3'pad=0 strand=+ repeatMasking=none	0.111906	0.0643954	0.0821711	0.146689	0.734287	2.27794	0.575441	1.78516	E	ENSDARP00000100461
DLAgn_00232350_1	myosin heavy fast skeletal muscle-like | - | - range=UN:39291873-39296962 5'pad=0 3'pad=0 strand=- repeatMasking=none	3.20693	2.03686	4.31323	4.74442	1.34497	2.32929	0.635143	1.09997	S	ENSDARP00000088845
DLAgn_00101680_1	myosin light chain 2 | MYLPFB | - range=LG1B:6860831-6862735 5'pad=0 3'pad=0 strand=+ repeatMasking=none	1.39516	0.692946	1.84125	0.940063	1.31974	1.35662	0.496677	0.510557	S	ENSDARP00000023063
DLAgn_00147490_1	guanidinoacetate n-methyltransferase | GAMT | EC:2.1.1.2 range=LG4:9091242-9095885 5'pad=0 3'pad=0 strand=+ repeatMasking=none	3.48818	2.29488	2.62179	1.30682	0.751619	0.569451	0.657901	0.498446	E	ENSDARP00000095135
DLAgn_00200090_1	collagen type i alpha 2 | COL1A2 | - range=LG9:11147857-11162884 5'pad=0 3'pad=0 strand=- repeatMasking=none	2.60093	2.26189	3.53169	1.66778	1.35786	0.73734	0.869647	0.472233	S	ENSDARP00000133093
DLAgn_00101490_1	protein adp-ribosylarginine hydrolase-like | ADPRH | EC:3.2.2.19 range=LG1B:6716613-6722328 5'pad=0 3'pad=0 strand=+ repeatMasking=none	1.50799	1.33267	1.58797	0.735319	1.05303	0.551765	0.883735	0.463057	E	ENSDARP00000108490
DLAgn_00167900_1	isocitrate dehydrogenase | IDH2 | EC:1.1.1.42 range=LG6:10844570-10856198 5'pad=0 3'pad=0 strand=- repeatMasking=none	25.3097	21.7272	25.3758	11.3896	1.00261	0.524211	0.858453	0.448839	E	ENSDARP00000140387
DLAgn_00104330_1	collagen type i alpha 3 chain | COL1A1B | - range=LG1B:13633966-13651221 5'pad=0 3'pad=0 strand=- repeatMasking=none	0.750111	0.628718	1.30431	0.580337	1.73883	0.923048	0.838166	0.444936	S	ENSDARP00000003038
DLAgn_00129310_1	mimecan precursor | MIME | - range=LG22-25:8776719-8778290 5'pad=0 3'pad=0 strand=+ repeatMasking=none	0.588533	0.577765	0.861132	0.295921	1.46318	0.512182	0.981704	0.343642	O	ENSDARP00000137202
DLAgn_00213640_1	nucleoside diphosphate kinase b | NME1 | EC:2.7.4.6 range=UN:5805823-5808534 5'pad=0 3'pad=0 strand=- repeatMasking=none	254.871	432.565	276.208	628.909	1.08372	1.45391	1.69719	2.27694	E	ENSDARP00000136238
E=enzyme /S=structural /O=other

## Sheet: Area - peptides
Protein	Peptide	Precursor MZ	Precursor Charge	RT	S170606_C1 (S170606_C1.wiff (sample 1))	S170606_C11 (S170606_C11.wiff (sample 1))	S170606_HP1 (S170606_HP1.wiff (sample 1))	S170606_HP67 (S170606_HP67.wiff (sample 1))
dicLab1_genemodels_DLAgn_00257950_1	TDLAAALAK	437.256	2	18.1616	1.578e+06	1.38048e+06	2.84042e+06	1.58734e+06
dicLab1_genemodels_DLAgn_00257950_1	LQTENGEYSR	598.781	2	4.2712	37837.1	34744	152631	39607.9
dicLab1_genemodels_DLAgn_00257950_1	KMEGDLNEMEVQLSHANR	526	4	22.3802	1.58851e+06	1.49287e+06	1.37963e+06	1.87079e+06
dicLab1_genemodels_DLAgn_00257950_1	VIDSMQSTLDSEIR	797.393	2	26.6516	124107	118719	366350	74878.4
dicLab1_genemodels_DLAgn_00257950_1	KKMEGDLNEMEVQLSHANR	558.024	4	18.7906	94654.1	84711.1	18129.3	154929
dicLab1_genemodels_DLAgn_00257950_1	ANSLAANLDKK	572.82	2	7.95706	13815.2	17203.5	58126.8	20477.4
dicLab1_genemodels_DLAgn_00257950_1	LQEAEESIEAVNSK	773.883	2	14.7982	1.61276e+06	1.37711e+06	2.30022e+06	1.33238e+06
dicLab1_genemodels_DLAgn_00054080_1	TKFNLPVDMIAFELAK	613.002	3	44.4835	822695	750411	801579	928083
dicLab1_genemodels_DLAgn_00054080_1	C[PPa]VEDDPLLMLALNSAR	915.958	2	45.2948	522186	520271	521646	618104
dicLab1_genemodels_DLAgn_00054080_1	HAYDLQSDAVYKEDLR	641.646	3	16.7454	64127.4	62294	67750.4	84927.1
dicLab1_genemodels_DLAgn_00054080_1	FKVTTEDMPMVLAK	537.282	3	28.1379	208188	209479	189013	217626
dicLab1_genemodels_DLAgn_00054080_1	GIGWVPIGSLDVEK	735.404	2	37.418	2.02217e+06	2.00203e+06	1.96056e+06	2.20051e+06
dicLab1_genemodels_DLAgn_00054080_1	C[PPa]IEDDPLLMLALNSAR	922.966	2	46.7063	426112	442405	433172	506897
dicLab1_genemodels_DLAgn_00054080_1	GTGWVPIGSIAVETAK	793.433	2	33.5958	671418	675012	606904	708491
dicLab1_genemodels_DLAgn_00054080_1	SLQDDPLLVHYMEIAK	624.657	3	35.4999	206817	182344	188881	224735
dicLab1_genemodels_DLAgn_00054080_1	KIQHSYALLPDAMNLVLAR	539.053	4	37.5678	81625.5	82634.5	86570.3	110999
dicLab1_genemodels_DLAgn_00054080_1	SLQDDPLLVHYMNVAK	614.985	3	31.627	103182	97342.2	90724	105325
dicLab1_genemodels_DLAgn_00054080_1	FTSVVDLPAIVLSK	744.937	2	44.6001	555646	547501	519028	568813
dicLab1_genemodels_DLAgn_00054080_1	AYTLHPEGVNFVNTR	573.293	3	21.9498	156508	143774	143107	139805
dicLab1_genemodels_DLAgn_00054080_1	TKFNLPVDMLNLELAK	616.01	3	41.2852	441016	410125	430064	1.06492e+06
dicLab1_genemodels_DLAgn_00252870_1	MKNSYEEALDHLETLKR	520.015	4	23.7646	27150.4	64205.4	164219	106316
dicLab1_genemodels_DLAgn_00252870_1	NSYEEALDHLETLKR	606.639	3	24.7932	1.61379e+06	1.48348e+06	2.06401e+06	1.21913e+06
dicLab1_genemodels_DLAgn_00252870_1	VRELEAEVEGEQRR	425.724	4	8.32577	10594.1	2167.54	16208	14775.2
dicLab1_genemodels_DLAgn_00252870_1	VRELEAEVEGEQR	515.262	3	10.3523	791442	634546	1.17551e+06	865225
dicLab1_genemodels_DLAgn_00252870_1	LQGEVEDLMIDVERANGLAANLDK	871.778	3	45.4219	2370.7	3753.14	3609.01	15142.7
dicLab1_genemodels_DLAgn_00252870_1	QAEEAEEQANGHMSR	562.909	3	3.3414	47778.6	56022.7	125022	63918.1
dicLab1_genemodels_DLAgn_00252870_1	ELEAEVEGEQR	644.804	2	9.66509	1.62797e+06	1.57839e+06	2.21887e+06	1.24331e+06
dicLab1_genemodels_DLAgn_00246320_1	MKNSYEEALDHLETMKR	524.504	4	22.3099	44133.7	33803.5	58254	99543.7
dicLab1_genemodels_DLAgn_00246320_1	NSYEEALDHLETMKR	612.625	3	23.1309	681030	603795	650483	1.12356e+06
dicLab1_genemodels_DLAgn_00246320_1	EQFEEEQEAKVELQR	631.306	3	15.4302	27396.7	19153.6	30516.4	68859.8
dicLab1_genemodels_DLAgn_00246320_1	EAELQKLRR	381.56	3	5.55945	605.482	237.612	193.378	258.696
dicLab1_genemodels_DLAgn_00246320_1	EAELQKLR	493.785	2	7.11107	586.627	2356.72	669.021	2051.38
dicLab1_genemodels_DLAgn_00101310_1	LAIIENANVLAR	648.885	2	28.7415	2.85083e+07	2.83762e+07	2.84462e+07	2.34774e+07
dicLab1_genemodels_DLAgn_00101310_1	YSNQEIAMSTVTALRR	613.984	3	23.5883	394455	372411	545323	620384
dicLab1_genemodels_DLAgn_00101310_1	AC[PPa]QEEFIKR	398.869	3	7.40162	593283	638747	989603	695066
dicLab1_genemodels_DLAgn_00101310_1	ALANNLAC[PPa]QGK	587.306	2	8.61825	3.70666e+06	4.00666e+06	4.5677e+06	3.28068e+06
dicLab1_genemodels_DLAgn_00101310_1	GMVVGIKVDKGVVPLAGTNGETTTQGLDGLYER	844.446	4	32.8048	31932.6	24267.3	21955.8	20052
dicLab1_genemodels_DLAgn_00101310_1	GILAADESTGSVAK	659.846	2	14.4192	1.73647e+07	1.85359e+07	1.85327e+07	1.45883e+07
dicLab1_genemodels_DLAgn_00101310_1	GILAADESTGSVAKR	492.267	3	11.3976	46968.8	46584.4	90714	87784.4
dicLab1_genemodels_DLAgn_00101310_1	ALQASALK	401.245	2	8.60406	2.08498e+06	2.43738e+06	3.69096e+06	2.42163e+06
dicLab1_genemodels_DLAgn_00101310_1	VLAAVYK	382.239	2	11.8962	4.86961e+06	5.47201e+06	7.03303e+06	5.08433e+06
dicLab1_genemodels_DLAgn_00101310_1	QLLFTADDR	539.78	2	21.2076	9.95254e+06	1.02305e+07	1.14336e+07	7.8807e+06
dicLab1_genemodels_DLAgn_00101310_1	TVPPAVPGITFLSGGQSEEEASVNLNAMNQC[PPa]PLHRPWALTFSYGR	1229.11	4	44.3324	1.20664e+06	1.26855e+06	1.41211e+06	1.16783e+06
dicLab1_genemodels_DLAgn_00101310_1	PHAYPFLTPEQK	476.582	3	18.6999	1.16662e+07	1.08052e+07	1.22056e+07	8.26887e+06
dicLab1_genemodels_DLAgn_00101310_1	SFTQYLKDR	386.536	3	16.7241	149755	164582	173300	1886.86
dicLab1_genemodels_DLAgn_00144830_1	GLEQVEKGYEEWLLTEIR	731.379	3	44.362	6752.61	2249.37	7192.69	3966.37
dicLab1_genemodels_DLAgn_00144830_1	TINEVENQILTR	715.386	2	22.8497	2.37547e+06	2.16727e+06	2.19904e+06	1.79289e+06
dicLab1_genemodels_DLAgn_00144830_1	MLDAEDIVNTPKPDEK	605.633	3	21.7927	844887	779295	752786	654846
dicLab1_genemodels_DLAgn_00144830_1	LSGINPYTNLSPQDISNKWDAVK	854.106	3	32.1381	227579	153497	212326	195223
dicLab1_genemodels_DLAgn_00144830_1	FLDIPK	366.718	2	22.0062	876528	870989	982116	728107
dicLab1_genemodels_DLAgn_00144830_1	MVSDIANAWK	567.784	2	22.6517	1.30804e+06	1.31618e+06	1.28656e+06	1.01182e+06
dicLab1_genemodels_DLAgn_00144830_1	HRPDLIDYSK	415.219	3	9.50267	154485	141783	192149	162145
dicLab1_genemodels_DLAgn_00144830_1	AIMTYVSC[PPa]FYHAFAGAEQAETAANR	931.763	3	43.4993	556867	509456	444052	441615
dicLab1_genemodels_DLAgn_00144830_1	LMLLLEVISGERLPKPDK	513.554	4	42.8293	9230.18	4391.78	8096.96	8373.39
dicLab1_genemodels_DLAgn_00144830_1	KHEAFESDLAAHQDRVEQIAAIAQELNELDYHDAATVNAR	642.174	7	36.5712	32088.1	17908.7	33157.6	37421.4
dicLab1_genemodels_DLAgn_00144830_1	SNIDKLEGDHQLSQESLIFDNK	633.316	4	24.7624	351176	297740	329431	280294
dicLab1_genemodels_DLAgn_00144830_1	LWETIDQLYLEFAKR	642.344	3	47.4911	6801.56	991.163	4096.99	681.423
dicLab1_genemodels_DLAgn_00144830_1	KDDPIGNLNTAFEVAEK	620.983	3	28.792	901327	768000	777458	683068
dicLab1_genemodels_DLAgn_00144830_1	NVNVQNFHISWKDGLALC[PPa]ALIHR	680.612	4	38.3782	2366.86	39196.7	32365	45343.8
dicLab1_genemodels_DLAgn_00144830_1	IAQTYGIK	447.258	2	9.57372	342755	363843	472957	331569
dicLab1_genemodels_DLAgn_00156940_1	C[PPa]PETLFQPSFIGMESAGIHETAYNSIMK	1058.16	3	40.1198	5.30533e+06	5.55665e+06	5.61879e+06	5.65013e+06
dicLab1_genemodels_DLAgn_00156940_1	TTGIVLDAGDGVTHNVPVYEGYALPH	899.117	3	33.2705	4.86857e+06	4.51557e+06	3.44511e+06	3.2148e+06
dicLab1_genemodels_DLAgn_00156940_1	GVTHNVPVYEGYALPHAIMR	556.789	4	26.203	448519	488570	425498	345807
dicLab1_genemodels_DLAgn_00156940_1	AGDGVTHNVPVYEGYALPHAIMR	617.56	4	27.2572	255638	270017	215292	188413
dicLab1_genemodels_DLAgn_00156940_1	C[PPa]PETLFQPSFIGMESAGIHETAYNSIMKC[PPa]DIDIRK	818.194	5	37.9373	41175.1	32665	3739.18	27286.8
dicLab1_genemodels_DLAgn_00156940_1	DETTALVC[PPa]DNGSGLVK	846.909	2	21.9686	645294	761491	563637	380065
dicLab1_genemodels_DLAgn_00156940_1	C[PPa]PETLFQPSFIGMESAGIHETAYNSIMKC[PPa]DIDIR	990.468	4	41.5799	426732	34810.9	609.69	1774.28
dicLab1_genemodels_DLAgn_00156940_1	DDETTALVC[PPa]DNGSGLVK	904.423	2	22.1795	680202	912673	539619	387291
dicLab1_genemodels_DLAgn_00156940_1	IVLDAGDGVTHNVPVYEGYALPHAIMR	727.626	4	32.6615	43126.9	24992.4	3884.11	4485.33
dicLab1_genemodels_DLAgn_00156940_1	NVPVYEGYALPHAIMR	610.65	3	29.0186	493379	461419	355678	341681
dicLab1_genemodels_DLAgn_00156940_1	ETLFQPSFIGMESAGIHETAYNSIMK	967.798	3	39.4854	233632	206972	181445	161760
dicLab1_genemodels_DLAgn_00156940_1	TTGIVLDAGDGVTH	678.344	2	20.3378	1.46701e+06	1.60409e+06	1.203e+06	997284
dicLab1_genemodels_DLAgn_00156940_1	KMTQIMFETFNVPAMYVAIQAVLSLYASGRTTGIVLDAGDGVTHNVPVYEGYALPHAIMR	1088.72	6	34.7648	2.81058e+06	2.55223e+06	2.47277e+06	2.40477e+06
dicLab1_genemodels_DLAgn_00219760_1	AGYPDKIIIGMDVAASEFFR	734.042	3	47.4872	2.09785e+06	1.50472e+06	3.14317e+06	2.55741e+06
dicLab1_genemodels_DLAgn_00219760_1	HIADLAGHKDVILPVPAFNVINGGSHAGNK	613.132	5	31.6679	1.10927e+06	786502	1.19373e+06	973282
dicLab1_genemodels_DLAgn_00219760_1	GNPTVEVDLWTAK	715.37	2	28.2629	1.02844e+07	9.48966e+06	8.3208e+06	5.33415e+06
dicLab1_genemodels_DLAgn_00219760_1	LAQSSGWGVMVSHR	505.589	3	18.6057	3.77455e+06	3.60777e+06	3.67153e+06	3.06942e+06
dicLab1_genemodels_DLAgn_00219760_1	HISGEKLGDLYR	463.249	3	12.87	10358.4	11392.9	6629.09	7517.59
dicLab1_genemodels_DLAgn_00219760_1	LAMQEFMILPVGAANFHEAMR	792.727	3	43.8461	7.28832e+06	6.20634e+06	6.70778e+06	5.10078e+06
dicLab1_genemodels_DLAgn_00219760_1	FTASTDIQIVGDDLTVTNPKR	764.401	3	30.5294	45894.1	32759.3	50353.6	43160.3
dicLab1_genemodels_DLAgn_00219760_1	SGETEDTFISDLVVGLC[PPa]TGQIK	1192.09	2	48.0209	1.4731e+06	1.24877e+06	1.18605e+06	912759
dicLab1_genemodels_DLAgn_00219760_1	AVDHVNKDIAPK	436.242	3	4.38033	21075.6	14373.7	77545.4	45583.5
dicLab1_genemodels_DLAgn_00219760_1	SGKYDLDFKSPDDPAR	453.471	4	15.4614	20986.1	15870.2	42841.6	45549.9
dicLab1_genemodels_DLAgn_00219760_1	YGKDATNVGDEGGFAPNILENNEALELLK	1031.18	3	41.8277	93838.4	82386.2	84611	58894.6
dicLab1_genemodels_DLAgn_00219760_1	FTASTDIQIVGDDLTVTNPK	1068.05	2	33.2749	6.29629e+06	5.58408e+06	5.0374e+06	3.66082e+06
dicLab1_genemodels_DLAgn_00219760_1	IEEELGSK	452.735	2	6.20246	918212	971759	1.51082e+06	802510
dicLab1_genemodels_DLAgn_00219760_1	YNQLMR	412.708	2	7.6855	802184	862882	1.2763e+06	694875
dicLab1_genemodels_DLAgn_00101540_1	NMLFSGTNIAAGK	662.34	2	24.8056	2.1963e+06	2.26906e+06	1.72207e+06	1.73221e+06
dicLab1_genemodels_DLAgn_00101540_1	GAPEGVIDR	457.241	2	8.27965	361183	457295	406194	410629
dicLab1_genemodels_DLAgn_00101540_1	NVTLEFSR	483.256	2	18.8917	2.15101e+06	2.38619e+06	1.92878e+06	1.92619e+06
dicLab1_genemodels_DLAgn_00101540_1	DTPLKMEEMNLEDSTK	627.625	3	23.5024	274455	259970	232033	315439
dicLab1_genemodels_DLAgn_00101540_1	KAEIGIAMGSGTAVAK	501.945	3	16.8864	1.81521e+06	1.91936e+06	1.59511e+06	1.76601e+06
dicLab1_genemodels_DLAgn_00101540_1	EIVPGDIVEVSVGDKVPADIR	736.402	3	34.2925	1.00827e+06	893775	711464	700502
dicLab1_genemodels_DLAgn_00101540_1	MNVFNSNVK	526.763	2	15.6044	1.48639e+06	1.7303e+06	1.57146e+06	1.57732e+06
dicLab1_genemodels_DLAgn_00101540_1	VPLTNAIKDKIMAVIKDWGTGR	486.078	5	45.5044	14689.7	31618.3	9230.51	16784.6
dicLab1_genemodels_DLAgn_00101540_1	AIGVAVATGVATEIGK	728.922	2	29.3203	2.93394e+06	3.0191e+06	2.13537e+06	2.11322e+06
dicLab1_genemodels_DLAgn_00101540_1	HNEAVPDLR	525.77	2	9.13791	699570	755719	830450	783073
dicLab1_genemodels_DLAgn_00101540_1	AC[PPa]C[PPa]FAR	406.681	2	5.27807	84679	138223	124612	133375
dicLab1_genemodels_DLAgn_00101540_1	VGEATETALSC[PPa]LVEKMNVFNSNVK	885.444	3	45.8722	3719.69	13582.8	4104.37	4962.68
dicLab1_genemodels_DLAgn_00038950_1	SMTDAEQDQLINDHFLFDKPVSPLLTC[PPa]AGMAR	909.439	4	39.69	2.02433e+06	1.6916e+06	1.71952e+06	1.69764e+06
dicLab1_genemodels_DLAgn_00038950_1	LGSSEVDQVQLVVDGVK	886.475	2	31.1782	6.20652e+06	5.71041e+06	5.30495e+06	4.6812e+06
dicLab1_genemodels_DLAgn_00038950_1	LSVEALTSLDGEFKGK	565.305	3	31.9726	22551.7	15662.4	19607.1	19974.9
dicLab1_genemodels_DLAgn_00038950_1	LNYKVEEEFPNLSK	570.63	3	23.5681	985657	815653	853857	583878
dicLab1_genemodels_DLAgn_00038950_1	FEEILTR	454.248	2	17.422	7.94952e+06	7.96104e+06	8.54474e+06	7.10179e+06
dicLab1_genemodels_DLAgn_00038950_1	KLEKGEAIDSMIPAQK	586.654	3	15.9291	25934.2	17932.3	41555.1	63142.4
dicLab1_genemodels_DLAgn_00038950_1	VISMQQGGNMR	610.797	2	9.79577	3.75468e+06	3.60395e+06	3.85458e+06	3.26535e+06
dicLab1_genemodels_DLAgn_00038950_1	IEAIFKK	424.766	2	11.3169	487284	456331	1.01882e+06	814664
dicLab1_genemodels_DLAgn_00038950_1	HGGYKPTDKHKTDLNFENLKGGDDLDPNYVLSSR	639.318	6	22.9336	69976.8	80938.2	53480.9	51968.4
dicLab1_genemodels_DLAgn_00038950_1	GEAIDSMIPAQK	630.319	2	20.0363	5.7063e+06	5.43622e+06	5.24851e+06	4.49417e+06
dicLab1_genemodels_DLAgn_00230800_1	IPYADFK	427.226	2	17.7373	3.38519e+06	4.18159e+06	3.12661e+06	4.70229e+06
dicLab1_genemodels_DLAgn_00230800_1	AGLLGVLEEMRDEK	520.608	3	36.8917	1.93923e+06	2.08809e+06	1.56368e+06	2.83661e+06
dicLab1_genemodels_DLAgn_00230800_1	AGLLGVLEEMRDEKLATLVTMTQALC[PPa]R	758.904	4	48.0996	6843.53	95073.4	40667	110208
dicLab1_genemodels_DLAgn_00230800_1	IKPLLQSAETEKELAEMKDNYEK	677.602	4	24.0272	95124.1	93193.4	105551	227956
dicLab1_genemodels_DLAgn_00230800_1	AGLLGVLEEMR	594.326	2	41.266	6.38509e+06	6.64726e+06	4.49696e+06	6.76805e+06
dicLab1_genemodels_DLAgn_00230800_1	KGGSMQTVSSQFR	471.57	3	9.60952	1.29233e+06	1.64031e+06	1.19348e+06	2.12777e+06
dicLab1_genemodels_DLAgn_00230800_1	GGSMQTVSSQFR	642.804	2	13.3331	2.64439e+06	3.40681e+06	2.21151e+06	3.57521e+06
dicLab1_genemodels_DLAgn_00168130_1	C[PPa]SELEEELKTVTNNLK	640.991	3	33.952	129048	93416.1	115765	102720
dicLab1_genemodels_DLAgn_00168130_1	LKGTEDELDKYSEALKDAQEKLELAEK	619.523	5	33.1769	60977.2	44264.2	53428.5	35936.8
dicLab1_genemodels_DLAgn_00168130_1	KLKGTEDELDKYSEALKDAQEKLELAEK	537.786	6	31.3709	1527.64	1551.82	828.884	4240.95
dicLab1_genemodels_DLAgn_00168130_1	KLVIIEGDLER	642.88	2	21.8445	3.45458e+06	3.1983e+06	2.36311e+06	1.63492e+06
dicLab1_genemodels_DLAgn_00168130_1	LVIIEGDLER	578.832	2	25.2639	9.76782e+06	8.76259e+06	6.00502e+06	4.07635e+06
dicLab1_genemodels_DLAgn_00168130_1	KATDAEGDVASLNR	482.911	3	8.34878	2.17553e+06	2.1282e+06	1.75677e+06	958013
dicLab1_genemodels_DLAgn_00168130_1	GTEDELDKYSEALKDAQEKLELAEK	713.857	4	35.1812	39336.9	30053.4	31814.1	23641.3
dicLab1_genemodels_DLAgn_00168130_1	KLVIIEGD	443.766	2	20.293	151244	125646	160206	20298.6
sp|P0AEY0|MALE_ECO57	AGLTFLVDLIK	595.363	2	48.124	7.47669e+06	5.89045e+06	6.45751e+06	5.37851e+06
sp|P0AEY0|MALE_ECO57	LIAYPIAVEALSLIYNK	946.051	2	48.1727	3.32498e+06	2.75776e+06	2.96243e+06	2.21544e+06
sp|P0AEY0|MALE_ECO57	FGGYAQSGLLAEITPDKAFQDKLYPFTWDAVR	901.958	4	46.6669	3166.07	1182.04	1382.43	6160.3
sp|P0AEY0|MALE_ECO57	VNYGVTVLPTFK	669.377	2	31.9749	6.19581e+06	4.961e+06	4.81273e+06	3.5569e+06
sp|P0AEY0|MALE_ECO57	GQPSKPFVGVLSAGINAASPNK	713.723	3	28.3005	3.13219e+06	2.55893e+06	2.61034e+06	2.19528e+06
sp|P0AEY0|MALE_ECO57	FPQVAATGDGPDIIFWAHDR	738.364	3	37.0985	3.41543e+06	2.44411e+06	2.4698e+06	1.9551e+06
sp|P0AEY0|MALE_ECO57	GQPSKPFVGVLSAGINAASPNKELAK	645.859	4	28.3879	2233.23	7099.57	11797.9	11824.2
sp|P0AEY0|MALE_ECO57	DKPLGAVALK	506.314	2	14.0197	1.20081e+06	1.05446e+06	1.46606e+06	1.05351e+06
sp|P0AEY0|MALE_ECO57	TAVINAASGR	480.267	2	6.71122	716936	712112	1.02396e+06	620436
sp|P0AEY0|MALE_ECO57	GEIMPNIPQMSAFWYAVR	1055.52	2	47.8463	231567	2.23637e+06	195109	19717.8
sp|P0AEY0|MALE_ECO57	AFQDKLYPFTWDAVR	619.649	3	34.6896	42326.4	7343.57	36453.1	44565.2
sp|P0AEY0|MALE_ECO57	LYPFTWDAVR	634.327	2	34.522	8.02062e+06	5.86028e+06	5.98553e+06	4.4579e+06
dicLab1_genemodels_DLAgn_00059000_1	VINDNFGIIEGLMSTVHAITATQK	858.12	3	48.1519	2.62444e+06	2.80709e+06	2.6205e+06	2.95602e+06
dicLab1_genemodels_DLAgn_00059000_1	GASQNIIPASTGAAK	693.373	2	13.3209	9.77365e+06	1.18969e+07	1.05023e+07	1.08279e+07
dicLab1_genemodels_DLAgn_00059000_1	VIPELNGK	435.258	2	13.9848	4.37613e+06	5.76849e+06	6.26399e+06	5.79669e+06
dicLab1_genemodels_DLAgn_00059000_1	LTGMAFRVPTPNVSVVDLTVR	758.088	3	39.9263	16216.3	19346.4	16944.7	14438.6
dicLab1_genemodels_DLAgn_00059000_1	LVTWYDNEFAYSNR	889.413	2	28.8866	7.95928e+06	8.72111e+06	7.46018e+06	7.22828e+06
dicLab1_genemodels_DLAgn_00059000_1	VC[PPa]DLMAHMAAKE	463.882	3	16.9897	68074.1	71554.4	104995	135178
dicLab1_genemodels_DLAgn_00059000_1	VPTPNVSVVDLTVR	748.428	2	31.5696	6.94949e+06	7.89736e+06	7.07859e+06	6.62375e+06
dicLab1_genemodels_DLAgn_00059000_1	LTGMAFR	398.213	2	15.8732	3.98969e+06	5.14767e+06	5.18819e+06	4.78475e+06
dicLab1_genemodels_DLAgn_00059000_1	VVISAPSADAPMFVMGVNHEK	733.703	3	32.3317	4.57939e+06	4.73726e+06	3.97901e+06	4.17506e+06
dicLab1_genemodels_DLAgn_00058740_1	VVLAYEPVWAIGTGK	801.948	2	37.0257	1.28158e+07	1.15963e+07	9.59023e+06	8.01316e+06
dicLab1_genemodels_DLAgn_00058740_1	TNVSEAVANSVR	623.823	2	14.4107	8.17922e+06	8.19867e+06	7.70141e+06	6.2865e+06
dicLab1_genemodels_DLAgn_00058740_1	GAFTGEISPAMIK	661.345	2	27.0543	5.89597e+06	5.5166e+06	4.70432e+06	3.79805e+06
dicLab1_genemodels_DLAgn_00058740_1	FFVGGNWK	477.745	2	24.2916	6.85788e+06	6.72909e+06	5.71127e+06	4.18001e+06
dicLab1_genemodels_DLAgn_00058740_1	SLGELIQTMNGAK	681.358	2	29.4916	5.88216e+06	5.3134e+06	4.52452e+06	3.54667e+06
dicLab1_genemodels_DLAgn_00058740_1	FGVAAQNC[PPa]YKVPK	499.262	3	14.518	6899.74	9206.49	10864.7	11359.8
dicLab1_genemodels_DLAgn_00058740_1	IIYGGSVTGGTC[PPa]K	663.84	2	12.6634	5.78354e+06	5.97305e+06	5.46828e+06	4.6832e+06
dicLab1_genemodels_DLAgn_00058740_1	TAHALENGLGVIAC[PPa]IGEK	622.996	3	30.3535	8.32044e+06	7.65572e+06	6.73533e+06	6.01637e+06
dicLab1_genemodels_DLAgn_00058740_1	HVFGESDELIGQK	486.912	3	17.3998	2.14924e+06	2.13095e+06	2.07907e+06	1.69847e+06
dicLab1_genemodels_DLAgn_00058740_1	DC[PPa]GVNWVILGHSER	552.603	3	27.1299	4.40862e+06	4.27462e+06	3.51584e+06	3.19282e+06
dicLab1_genemodels_DLAgn_00058740_1	DVDGFLVGGASLKPEFIEIMNAK	817.426	3	45.5103	8.80882e+06	6.87554e+06	6.74519e+06	5.15913e+06
dicLab1_genemodels_DLAgn_00058740_1	VIADNVKDWSK	425.563	3	13.6158	13669.2	17354.8	20314.6	22697
dicLab1_genemodels_DLAgn_00058740_1	VDPNVEVVC[PPa]GAPTIYLDFVR	1139.08	2	43.8087	5.35757e+06	4.46529e+06	3.91026e+06	3.4462e+06
dicLab1_genemodels_DLAgn_00058740_1	TASPQQAQEVHDKLR	427.725	4	5.6431	6979.87	2125.57	11692.9	15302.4
dicLab1_genemodels_DLAgn_00058740_1	DVDGFLVGGASLKPEFIEIMNAKA	841.105	3	45.2966	22036.7	124038	69620.5	111341
dicLab1_genemodels_DLAgn_00193180_1	GADPEDVILSAFK	681.351	2	40.7919	8.71311e+06	8.02881e+06	7.4154e+06	5.97946e+06
dicLab1_genemodels_DLAgn_00193180_1	LKGADPEDVILSAFK	534.963	3	38.2247	5.5988e+06	4.68463e+06	4.59996e+06	3.67211e+06
dicLab1_genemodels_DLAgn_00193180_1	VLDPEATGTIKK	424.578	3	9.86736	384037	408830	569264	403191
dicLab1_genemodels_DLAgn_00193180_1	EFLQELLTTQC[PPa]DR	833.909	2	34.9406	9.39321e+06	8.90843e+06	7.72254e+06	6.39513e+06
dicLab1_genemodels_DLAgn_00193180_1	FSAEEIKNMWAAFPPDVAGNVDYK	900.432	3	40.8553	68070.4	48710.6	36783.4	78279.5
dicLab1_genemodels_DLAgn_00193180_1	DVLASMGQLNVK	637.842	2	27.4508	1.45747e+07	1.39278e+07	1.15871e+07	8.60465e+06
dicLab1_genemodels_DLAgn_00193180_1	DVLASMGQLNVKNEELEAMIK	778.068	3	37.4238	117754	90846.8	121806	161269
dicLab1_genemodels_DLAgn_00193180_1	PEDVILSAFK	559.808	2	30.289	1.06202e+06	1.14472e+06	1.00496e+06	723229
dicLab1_genemodels_DLAgn_00193180_1	NEELEAMIK	538.768	2	20.8567	5.33907e+06	5.0722e+06	5.08182e+06	3.66828e+06
dicLab1_genemodels_DLAgn_00193180_1	DDLRDVLASMGQLNVKNEELEAMIK	708.612	4	45.0865	4649.2	10487.9	22195.2	5635.77
dicLab1_genemodels_DLAgn_00193180_1	DDLRDVLASMGQLNVK	591.977	3	39.1247	3.67415e+06	3.00481e+06	3.10855e+06	2.49226e+06
dicLab1_genemodels_DLAgn_00193180_1	VLDPEATGTIK	572.316	2	14.6428	7.05394e+06	7.62396e+06	6.9667e+06	5.46627e+06
dicLab1_genemodels_DLAgn_00193180_1	FSAEEIK	412.213	2	10.9905	2.39704e+06	2.49759e+06	2.96226e+06	2.09113e+06
dicLab1_genemodels_DLAgn_00193180_1	NMWAAFPPDVAGNVDYK	947.943	2	35.0426	9.89923e+06	1.3538e+07	1.1012e+07	9.01826e+06
dicLab1_genemodels_DLAgn_00042440_1	EIWGMEPTLEKIPAPDDKI	728.042	3	35.4352	47835.2	39907.3	58387.2	74474.3
dicLab1_genemodels_DLAgn_00042440_1	IGEDFIRDLDQLQSLR	640.006	3	41.2894	18469.7	575.571	26153.5	32059.8
dicLab1_genemodels_DLAgn_00042440_1	GYHAEAYYNRLPELK	608.641	3	19.4228	65122.6	61091.3	87852.6	96675.1
dicLab1_genemodels_DLAgn_00042440_1	IGEDFIRDLDQLQSLRK	512.28	4	37.2325	1136.54	589.168	411.061	948.412
dicLab1_genemodels_DLAgn_00042440_1	WPVDLFAHLLPR	488.61	3	46.2651	930456	868851	921951	969803
dicLab1_genemodels_DLAgn_00042440_1	FSSDRTITQYAR	482.244	3	13.1483	2044.18	2042.86	2407.24	1632.04
dicLab1_genemodels_DLAgn_00042440_1	LKQEYFVVSATLQDIIR	675.046	3	41.718	1.94629e+06	1.74963e+06	2.04479e+06	1.73307e+06
dicLab1_genemodels_DLAgn_00042440_1	VFADYEDYMK	640.779	2	23.6121	2.04495e+06	2.03766e+06	1.99046e+06	1.66212e+06
dicLab1_genemodels_DLAgn_00042440_1	VDDVDALDMK	560.763	2	17.8114	1.1432e+06	1.18469e+06	1.37464e+06	1.12327e+06
dicLab1_genemodels_DLAgn_00042440_1	QAIDQIAGGFFSPK	739.886	2	33.2018	957327	951117	980935	828259
dicLab1_genemodels_DLAgn_00042440_1	LITAIGEVVNNDPVIGDR	948.015	2	34.0315	1.77376e+06	1.61721e+06	1.71462e+06	1.54337e+06
dicLab1_genemodels_DLAgn_00042440_1	KVIYNIAGC[PPa]GK	618.842	2	11.5122	126630	138512	187342	166209
dicLab1_genemodels_DLAgn_00042440_1	LITAIGEVVNNDPVIGDRLK	712.739	3	32.6528	8074.98	2284.94	14793.1	930.34
dicLab1_genemodels_DLAgn_00047080_1	KGEPIEIPADVLGLPIPK	629.371	3	42.5613	118462	157277	263208	413832
dicLab1_genemodels_DLAgn_00047080_1	IHIPTIGVPLPTATWK	582.01	3	39.3418	66679.5	123045	227622	442333
dicLab1_genemodels_DLAgn_00047080_1	LGFGPFTVTTEPVR	760.909	2	37.8606	42333.8	76281	140223	244514
dicLab1_genemodels_DLAgn_00047080_1	YTVTPLNEGSLYVFR	879.957	2	35.9675	106959	179208	267438	401758
dicLab1_genemodels_DLAgn_00047080_1	LFEGTEYEFR	645.804	2	23.7928	71213.9	101542	205213	271198
dicLab1_genemodels_DLAgn_00047080_1	SITGYILER	526.293	2	24.1323	36470.4	65769.9	136237	213747
dicLab1_genemodels_DLAgn_00047080_1	TGISNSLIIK	523.316	2	22.6165	35722.1	53661.9	105213	155365
dicLab1_genemodels_DLAgn_00047080_1	VSGC[PPa]PFPTLTWQK	767.89	2	31.4143	40263.8	56166.1	100614	150025
dicLab1_genemodels_DLAgn_00047080_1	AGDTIVISASK	531.295	2	13.6045	920.012	1248.49	115024	155663
dicLab1_genemodels_DLAgn_00047080_1	YRVEEGVVPEKEYILR	660.358	3	20.8588	43329	38709.7	52548.8	69158.6
dicLab1_genemodels_DLAgn_00047080_1	TSITLSWSKPVYDGGAPIIGYSLDMR	943.149	3	40.9701	26927	26856.1	62255	102311
dicLab1_genemodels_DLAgn_00047080_1	AVDTIFQPGPPGNPR	783.407	2	22.6763	38430.8	82071.3	162817	287602
dicLab1_genemodels_DLAgn_00047080_1	DIVYPPGPPSNPR	704.865	2	17.9006	65366.9	66344.6	163888	263642
dicLab1_genemodels_DLAgn_00100980_1	SLPAILQQPVTIR	718.435	2	34.0817	753604	772609	644999	808454
dicLab1_genemodels_DLAgn_00100980_1	STELTGLFLEKPPENVVAVAGSDITFIAK	1016.22	3	46.6223	489760	508620	545115	620615
dicLab1_genemodels_DLAgn_00100980_1	LTVHDVTDSTC[PPa]TLK	535.271	3	17.5371	204324	212457	205154	262327
dicLab1_genemodels_DLAgn_00100980_1	NSNVDTILFIR	646.354	2	33.1646	660995	609814	559384	613859
dicLab1_genemodels_DLAgn_00100980_1	FTQPLVDR	488.267	2	13.9757	355224	403369	430226	429376
dicLab1_genemodels_DLAgn_00100980_1	SVVAGYSTAISC[PPa]AVR	777.901	2	23.3088	506321	586214	455999	630941
dicLab1_genemodels_DLAgn_00100980_1	VVAVNIAGR	449.777	2	14.4535	422092	509156	546644	561902
dicLab1_genemodels_DLAgn_00100980_1	ADAGEDEGDLDFSALLK	883.41	2	36.6999	456782	434946	305815	219547
dicLab1_genemodels_DLAgn_00100980_1	ELEVLQDIADLTVR	807.441	2	47.567	1.45943e+06	1.472e+06	1.4118e+06	1.55183e+06
dicLab1_genemodels_DLAgn_00100980_1	YVMEANGNVR	576.777	2	8.89333	217432	230587	249597	272773
dicLab1_genemodels_DLAgn_00100980_1	ATDQAMFK	456.218	2	8.85361	35893.2	39285.4	54016.9	59695.2
dicLab1_genemodels_DLAgn_00100980_1	IAFEYGITDLR	649.343	2	31.6424	1.14638e+06	1.11397e+06	804007	760722
dicLab1_genemodels_DLAgn_00100980_1	YSC[PPa]MAVNDLGKDEVEC[PPa]R	691.973	3	17.9326	118640	132122	110541	155039
dicLab1_genemodels_DLAgn_00100980_1	VVPGDAGGYR	495.754	2	6.78596	184558	225463	311238	313516
dicLab1_genemodels_DLAgn_00086170_1	ALPFWNDVIAPEIK	806.94	2	43.8892	3.39885e+06	3.18091e+06	2.70076e+06	1.79698e+06
dicLab1_genemodels_DLAgn_00086170_1	TLWTIMEGTDQMWLPVIR	1095.56	2	48.1412	471615	418895	433053	339099
dicLab1_genemodels_DLAgn_00086170_1	NVIIAAHGNSLR	632.86	2	12.2307	1.70373e+06	1.74872e+06	1.74276e+06	1.11945e+06
dicLab1_genemodels_DLAgn_00086170_1	DAGLKFDVC[PPa]YTSVLKR	629.333	3	27.8319	42740.1	13993.1	55857.8	34812.1
dicLab1_genemodels_DLAgn_00086170_1	NLKPGELPTC[PPa]ESLKDTIAR	539.79	4	22.686	642479	581831	566344	396456
dicLab1_genemodels_DLAgn_00086170_1	SFDIPPPPMDKDHPYNK	500.241	4	20.4693	514637	435783	417407	305892
dicLab1_genemodels_DLAgn_00086170_1	HYGGLTGLNK	530.283	2	9.13046	959008	878281	1.08807e+06	852241
dicLab1_genemodels_DLAgn_00086170_1	HLEGMSDAAIMELNLPTGIPIVYELDANLKPIKPMAFLGDEETVKK	842.776	6	48.022	450806	339329	481371	288904
dicLab1_genemodels_DLAgn_00086170_1	FC[PPa]GWFDADLSEK	744.827	2	31.5292	2.61502e+06	2.48e+06	2.3792e+06	1.74242e+06
dicLab1_genemodels_DLAgn_00086170_1	FDVC[PPa]YTSVLKR	467.911	3	23.3394	44282.1	40505.4	58752.4	55969.5
dicLab1_genemodels_DLAgn_00086170_1	AMAAVAAQGK	459.247	2	4.94833	295526	335804	459359	205404
dicLab1_genemodels_DLAgn_00086170_1	DAGLKFDVC[PPa]YTSVLK	577.299	3	32.0478	408009	312431	425182	286347
dicLab1_genemodels_DLAgn_00146590_1	HGFFVNPSDSVAVIAANITSIPYFQK	941.489	3	48.0907	245935	256950	299380	201483
dicLab1_genemodels_DLAgn_00146590_1	GIFDFAALKELLSGASHINVR	565.313	4	47.1536	6267.91	6455.75	8749.23	253.932
dicLab1_genemodels_DLAgn_00146590_1	KRVTVFQQNQHYAENFIQSIISVIEPAER	689.766	5	47.6066	64404	59355.4	62031	6149.72
dicLab1_genemodels_DLAgn_00146590_1	TKPYTDQKPGTSGLR	550.293	3	4.66008	148897	150884	261007	144175
dicLab1_genemodels_DLAgn_00146590_1	IYQDPQVMLAPLVDIALK	1014.07	2	48.1757	108818	124271	162800	109972
dicLab1_genemodels_DLAgn_00146590_1	FFGNLMDAGK	550.266	2	26.9239	785147	824504	1.03028e+06	572978
dicLab1_genemodels_DLAgn_00146590_1	GGEYDFGAAFDGDGDRNMVLGK	764.339	3	29.2216	4016.29	5765.82	15962.1	8249.63
dicLab1_genemodels_DLAgn_00146590_1	IIFSDGSR	447.738	2	13.5205	415287	510802	741972	424398
dicLab1_genemodels_DLAgn_00146590_1	SMPTSGALDNVAK	645.822	2	15.8944	385515	429138	509336	300763
dicLab1_genemodels_DLAgn_00146590_1	AMFDPSFVGK	549.768	2	26.0443	874791	943381	1.1253e+06	632012
dicLab1_genemodels_DLAgn_00146590_1	YNISSGGPAPEGITNK	802.899	2	15.4885	587202	664190	776812	483711
dicLab1_genemodels_DLAgn_00146590_1	ALQMQLYETPTGWK	833.419	2	29.9586	738719	730113	837254	499210
dicLab1_genemodels_DLAgn_00146590_1	AMFDPSFVGKK	409.546	3	21.3202	961.436	1615.01	4145.49	744.829
dicLab1_genemodels_DLAgn_00169670_1	RFDEILEASDGIMVAR	607.977	3	32.3511	1.5548e+06	1.66778e+06	1.51523e+06	1.65413e+06
dicLab1_genemodels_DLAgn_00169670_1	DATESFTPGTVEYRPVAIALDTKGPEIR	759.144	4	31.815	3900.64	3020.87	3267.08	3632.18
dicLab1_genemodels_DLAgn_00169670_1	NTGIVC[PPa]TIGPASR	680.356	2	17.3399	1.22192e+06	1.50223e+06	1.3534e+06	1.3699e+06
dicLab1_genemodels_DLAgn_00169670_1	IGKPIIC[PPa]ATQMLESMTK	645.675	3	37.816	817227	883001	793948	1.01889e+06
dicLab1_genemodels_DLAgn_00169670_1	APIIAVTR	420.769	2	15.9788	466814	491442	671567	702197
dicLab1_genemodels_DLAgn_00169670_1	GDLGIEIPTEK	586.314	2	24.7683	1.69282e+06	1.95493e+06	1.79817e+06	1.91064e+06
dicLab1_genemodels_DLAgn_00169670_1	DIKDLQFGVEQGVDMVFASFIR	838.761	3	48.1529	180242	162189	216440	202323
dicLab1_genemodels_DLAgn_00169670_1	VVQTGSHIYIDDGLISLK	653.358	3	31.2259	607622	528261	615515	703651
dicLab1_genemodels_DLAgn_00169670_1	EAEAAMFHR	531.245	2	8.47886	156530	203962	244320	252228
dicLab1_genemodels_DLAgn_00169670_1	KGVNLPGAAVDLPAVSEK	589	3	26.6608	1.45443e+06	1.53735e+06	1.64255e+06	1.7394e+06
dicLab1_genemodels_DLAgn_00169670_1	VKDIGNDFLMC[PPa]EIENGGMLGSK	814.388	3	37.37	140115	137881	146904	189714
dicLab1_genemodels_DLAgn_00155520_1	ILLANFLAQTEAMMK	847.454	2	48.1608	394813	369650	405613	304509
dicLab1_genemodels_DLAgn_00155520_1	VNYHTGPIVWGEPGTNGQHAFYQLIHQGTR	676.337	5	31.1098	284691	255093	235867	215413
dicLab1_genemodels_DLAgn_00155520_1	VWFVSNIDGTHIAK	529.616	3	28.0583	681033	584538	628366	479014
dicLab1_genemodels_DLAgn_00155520_1	AITDVVNVGIGGSDLGPLMVTEALKPYSK	982.195	3	46.9081	816289	679447	732967	626177
dicLab1_genemodels_DLAgn_00155520_1	MFSGDKINFTEGR	501.242	3	19.2756	347383	280689	352733	299988
dicLab1_genemodels_DLAgn_00155520_1	NLITDEVMK	531.779	2	23.386	1.22541e+06	1.11118e+06	1.18196e+06	878889
dicLab1_genemodels_DLAgn_00155520_1	TLAQLNAETTLFIIASK	917.52	2	44.1988	971181	877789	964570	684239
dicLab1_genemodels_DLAgn_00155520_1	HFVALSTNGPK	585.817	2	11.9428	400125	415371	526593	389840
dicLab1_genemodels_DLAgn_00155520_1	VSPYTLGALIAMYEHK	598.315	3	42.3731	216685	158416	168905	126826
dicLab1_genemodels_DLAgn_00155520_1	TEDGDILLDYSK	684.83	2	24.4315	1.10421e+06	1.07332e+06	1.13284e+06	754115
dicLab1_genemodels_DLAgn_00155520_1	LQDWYTAHALNLNMR	615.974	3	28.9026	622854	544199	554199	386856
dicLab1_genemodels_DLAgn_00155520_1	EKMFSGDKINFTEGR	586.954	3	17.8183	1872.28	6656.64	1706.14	3856.65
dicLab1_genemodels_DLAgn_00155520_1	TFTTQETITNAESAK	821.402	2	15.1445	1.31377e+06	1.44456e+06	1.31755e+06	1.42931e+06
dicLab1_genemodels_DLAgn_00155520_1	FTAYFQQGDMESNGK	861.875	2	19.4889	426070	406198	412731	326939
dicLab1_genemodels_DLAgn_00036360_1	FEEILNR	460.745	2	15.9066	6.30831e+06	6.43149e+06	6.42158e+06	5.717e+06
dicLab1_genemodels_DLAgn_00036360_1	LSTHAKFEEILNR	519.951	3	17.8753	15643.4	3867.36	4468.14	20662.3
dicLab1_genemodels_DLAgn_00036360_1	FSVDEEFPDLSLHNNHMAK	558.261	4	28.0864	2.47418e+06	1.96924e+06	1.77545e+06	1.17223e+06
dicLab1_genemodels_DLAgn_00036360_1	LSIEALASLEGEFKGK	564.645	3	38.0282	19424.8	14721.6	13023.5	15191.3
dicLab1_genemodels_DLAgn_00036360_1	MKFSVDEEFPDLSLHNNHMAK	623.045	4	27.2957	127139	105550	118680	103130
dicLab1_genemodels_DLAgn_00036360_1	KLEKGESIDGMIPAQK	581.982	3	14.9755	25390.6	18920.9	34577	46999.1
dicLab1_genemodels_DLAgn_00036360_1	LGSSEVDQVQMVVDGVK	895.454	2	30.126	3.54029e+06	3.29572e+06	3.15902e+06	2.8343e+06
dicLab1_genemodels_DLAgn_00036360_1	LSIEALASLEGEFK	753.906	2	42.5282	2.18418e+07	1.83594e+07	1.7678e+07	1.56876e+07
dicLab1_genemodels_DLAgn_00036360_1	YYPLDGMTDAEQEQLIADHFLFDKPVSPLLTC[PPa]AGMAR	1057.51	4	46.78	1.97893e+06	1.56871e+06	1.40212e+06	1.42161e+06
dicLab1_genemodels_DLAgn_00036360_1	GKYYPLDGMTDAEQEQLIADHFLFDKPVSPLLTC[PPa]AGMAR	883.234	5	43.713	135854	115117	136227	125002
dicLab1_genemodels_DLAgn_00036360_1	GIEKLSIEALASLEGEFKGK	530.547	4	42.0243	3098.1	2413.54	5230.52	4140.39
dicLab1_genemodels_DLAgn_00036360_1	GIEKLSIEALASLEGEFK	645.354	3	45.3094	72442.3	62226.8	52403.7	51192.1
dicLab1_genemodels_DLAgn_00166080_1	FIIPNIVK	472.302	2	33.7985	4.72753e+06	4.52456e+06	5.01804e+06	4.03709e+06
dicLab1_genemodels_DLAgn_00166080_1	LVVDGAYEVIK	603.342	2	25.0978	5.17914e+06	5.07118e+06	5.33288e+06	3.97299e+06
dicLab1_genemodels_DLAgn_00166080_1	IVADKDYSVTANSK	504.263	3	7.56989	509977	506262	752078	554568
dicLab1_genemodels_DLAgn_00166080_1	VIGSGTNLDSAR	595.312	2	9.63632	1.98601e+06	2.28226e+06	2.56362e+06	1.9019e+06
dicLab1_genemodels_DLAgn_00166080_1	SAETLWGVQK	559.796	2	18.7914	2.10032e+06	2.19038e+06	2.48621e+06	1.93028e+06
dicLab1_genemodels_DLAgn_00166080_1	LNLVQR	371.732	2	11.4273	856907	1.05896e+06	1.45274e+06	1.12586e+06
dicLab1_genemodels_DLAgn_00166080_1	LKGEAMDLQHGSLFLK	596.322	3	24.2058	333560	320386	408922	304457
dicLab1_genemodels_DLAgn_00166080_1	SAETLWGVQKELTL	787.925	2	36.195	16648.5	7220.53	5486.16	5655.77
dicLab1_genemodels_DLAgn_00166080_1	VVVVTAGAR	436.272	2	9.09894	2.05425e+06	2.15073e+06	3.25585e+06	2.21783e+06
dicLab1_genemodels_DLAgn_00166080_1	VHPVSTLVQGMHGVKDEVFLSVPC[PPa]VLGNSGLTDVIQMTLK	864.658	5	48.0096	442601	344624	441539	318202
dicLab1_genemodels_DLAgn_00166080_1	GEAMDLQHGSLFLK	515.929	3	25.978	651852	618059	651732	548473
dicLab1_genemodels_DLAgn_00166080_1	LHLHPSSC[PPa]HGWIIGEHGDSSVPVWSGVNVAGVC[PPa]LQGLNPK	722.363	6	35.3449	543463	418861	456168	415658
dicLab1_genemodels_DLAgn_00166080_1	GYTSWAIGMSVADLVESILK	1070.55	2	48.2401	2.30428e+06	2.0656e+06	1.68769e+06	1.59654e+06
dicLab1_genemodels_DLAgn_00166080_1	MGAEGDAENWK	604.256	2	9.75788	910205	1.03896e+06	1.11133e+06	799331
dicLab1_genemodels_DLAgn_00166080_1	VTVVGVGMVGMASAVSILLK	966.057	2	48.1935	819093	937452	1.11818e+06	819478
dicLab1_genemodels_DLAgn_00096300_1	INLTIPFTGKPKPVVTWTK	535.819	4	32.6374	12962.4	11953.9	15375.1	10330.8
dicLab1_genemodels_DLAgn_00096300_1	TGDWFTVLEHYHR	554.267	3	31.4753	445864	399783	375008	357099
dicLab1_genemodels_DLAgn_00096300_1	LNATISDLIMGNTYK	827.429	2	35.9749	1.46186e+06	1.19203e+06	1.09979e+06	1.0705e+06
dicLab1_genemodels_DLAgn_00096300_1	VEDFDDKASLILQIVELPGPPASVK	894.153	3	46.983	888759	734140	876662	819412
dicLab1_genemodels_DLAgn_00096300_1	C[PPa]GISEDATIAKEEAK	545.935	3	11.9904	61867.6	53455.3	68568.9	63484.1
dicLab1_genemodels_DLAgn_00096300_1	RPGNFDGGVYSC[PPa]K	490.898	3	8.84898	577929	599727	442297	285227
dicLab1_genemodels_DLAgn_00096300_1	VVAVNAGGR	421.746	2	4.94829	133083	153223	258932	161235
dicLab1_genemodels_DLAgn_00096300_1	EHDFSEPPKFTTNLTDR	678.657	3	19.533	76505	60255.5	78097.8	50802.3
dicLab1_genemodels_DLAgn_00096300_1	QIC[PPa]VQGIC[PPa]SLEIR	802.418	2	30.7064	489318	567157	323789	217981
dicLab1_genemodels_DLAgn_00096300_1	YVIKNQTTGDRLK	512.623	3	6.24557	4136.03	6334.72	365.102	5517.59
dicLab1_genemodels_DLAgn_00096300_1	TAEREDSGVYEMC[PPa]VK	596.603	3	13.2486	274338	210189	353193	322458
dicLab1_genemodels_DLAgn_00096300_1	KTGDWFTVLEHYHR	447.976	4	27.3422	49389.6	41544.9	46504.4	41195.6
dicLab1_genemodels_DLAgn_00046930_1	LGDVYVNDAFGTAHR	545.602	3	21.5238	1.08818e+06	1.02373e+06	993683	799847
dicLab1_genemodels_DLAgn_00046930_1	ITLPVDFVTAEKFDEK	617.996	3	36.0374	476904	373304	411787	328862
dicLab1_genemodels_DLAgn_00046930_1	WNTEDKVSHVSTGGGASLELLEGK	629.317	4	24.1424	113621	92281.1	85454.9	102819
dicLab1_genemodels_DLAgn_00046930_1	NLMDKVVEVTK	638.352	2	23.1572	5375.79	12048.6	8661.34	19913.9
dicLab1_genemodels_DLAgn_00046930_1	KELDYFAMALEKPQRPFLAILGGAK	702.389	4	41.3018	92361.6	71093.3	86584.7	59182.5
dicLab1_genemodels_DLAgn_00046930_1	ATQEQIDSFR	597.791	2	11.9767	772811	786283	788088	569654
dicLab1_genemodels_DLAgn_00046930_1	YSLQPVAAELK	609.84	2	24.2658	2.1863e+06	1.86683e+06	2.05631e+06	1.45072e+06
dicLab1_genemodels_DLAgn_00046930_1	AHSSMVGVNLPQK	456.575	3	14.342	746725	704002	718809	580136
dicLab1_genemodels_DLAgn_00046930_1	DVTFLKDC[PPa]VGAEVEAAC[PPa]ASPAAGSVILLENLR	1135.25	3	47.4245	39153.2	47722.5	28178.6	27667.9
dicLab1_genemodels_DLAgn_00046930_1	AAVPSIQHC[PPa]LDNGAK	532.272	3	15.4677	568818	534382	533276	388850
dicLab1_genemodels_DLAgn_00046930_1	AAGFLMK	369.204	2	16.4908	317872	318594	407490	312119
dicLab1_genemodels_DLAgn_00046930_1	VDFNVPMKDK	398.206	3	16.8446	93835.2	89540.9	105323	70271.3
dicLab1_genemodels_DLAgn_00046930_1	AYGAAVGR	382.706	2	4.49283	130556	145593	238808	119342
sp|P42212|GFP_AEQVI	SAMPEGYVQER	633.793	2	12.0157	2.01098e+06	1.78635e+06	1.84495e+06	1.33584e+06
sp|P42212|GFP_AEQVI	AEVKFEGDTLVNR	493.26	3	17.187	246595	161202	300206	237157
sp|P42212|GFP_AEQVI	FSVSGEGEGDATYGKLTLK	653.662	3	22.3603	9457.72	6948.45	1755.73	4484.98
sp|P42212|GFP_AEQVI	GEELFTGVVPILVELDGDVNGHK	813.092	3	48.1224	1.14131e+06	930188	1.06586e+06	856169
sp|P42212|GFP_AEQVI	GIDFKEDGNILGHK	514.935	3	19.6107	360870	230954	385088	308858
sp|P42212|GFP_AEQVI	HNIEDGSVQLADHYQQNTPIGDGPVLLPDNHYLSTQSALSK	895.241	5	31.2478	573192	490824	479871	428010
sp|P42212|GFP_AEQVI	IRHNIEDGSVQLADHYQQNTPIGDGPVLLPDNHYLSTQSALSK	791.066	6	29.2957	23266.7	15113.1	24609	33864.4
sp|P42212|GFP_AEQVI	GEELFTGVVPILVELDGDVNGHKFSVSGEGEGDATYGK	981.231	4	47.3363	9873.39	1906.08	2649.61	3446.73
dicLab1_genemodels_DLAgn_00164530_1	IPDGEKVDFDDIQK	540.27	3	18.6933	2.05535e+06	2.05036e+06	748811	349249
dicLab1_genemodels_DLAgn_00164530_1	SALSNMGSNYSSHLQR	584.609	3	14.6582	2.20221e+06	2.00365e+06	562426	140118
dicLab1_genemodels_DLAgn_00164530_1	KKEEEELIALKDR	400.978	4	11.1825	128417	114649	82494.4	30294.2
dicLab1_genemodels_DLAgn_00164530_1	INELHEWMC[PPa]QLESEKFDHMER	555.852	5	32.757	187042	154710	103522	74540.1
dicLab1_genemodels_DLAgn_00164530_1	DKINELHEWMC[PPa]QLESEKFDHMER	604.477	5	33.5835	151264	133657	91286.1	73166.9
dicLab1_genemodels_DLAgn_00164530_1	IREEADIKK	367.88	3	1.93239	14137.9	19486.8	18655.9	5966.32
dicLab1_genemodels_DLAgn_00164530_1	QLNIDHLNEDK	446.893	3	13.2345	139634	161624	97026.8	64977.1
dicLab1_genemodels_DLAgn_00164530_1	KEEEELIALKDR	491.603	3	13.9604	25581.2	19037.9	13580	8161.96
dicLab1_genemodels_DLAgn_00164530_1	YEVTTLRK	505.287	2	7.42416	6484.21	6003.93	10128.8	7103.36
dicLab1_genemodels_DLAgn_00164530_1	KQLNIDHLNEDKLK	569.984	3	11.2719	71407.2	76650.7	27323.6	59055
dicLab1_genemodels_DLAgn_00164530_1	KSALSNMGSNYSSHLQR	470.732	4	10.1968	20835.9	23960.1	7253.89	7037.77
dicLab1_genemodels_DLAgn_00164590_1	MAALIDKVDEERYDMESK	715.006	3	21.7698	287755	270993	247344	223853
dicLab1_genemodels_DLAgn_00164590_1	SLMLQIAATWIEKEK	587.659	3	43.6867	160319	129252	147876	132837
dicLab1_genemodels_DLAgn_00164590_1	VVDLAGVKKPALK	446.622	3	14.6817	4766.74	5351.53	3581.53	3529.98
dicLab1_genemodels_DLAgn_00164590_1	SLMLQIAATWIEK	752.416	2	46.8052	8.71428e+06	8.53259e+06	6.11154e+06	5.2023e+06
dicLab1_genemodels_DLAgn_00164590_1	ANKEIEDLKIK	434.254	3	11.2073	1616.65	2350.96	1238.16	2704.84
dicLab1_genemodels_DLAgn_00164590_1	IKVVDLAGVK	521.337	2	19.8894	67428	63622.1	85653.8	59812.4
dicLab1_genemodels_DLAgn_00164590_1	KEVKEEAGEAVGDWR	568.285	3	11.3552	39287.1	33317.4	31876.2	4610.4
dicLab1_genemodels_DLAgn_00164590_1	SLMLQIAATWIEKEKK	630.357	3	39.2044	1592.09	1358.73	433.354	1368.26
dicLab1_genemodels_DLAgn_00164590_1	ANKEIEDLK	530.288	2	6.11811	16269	16280.2	28553	21090.7
dicLab1_genemodels_DLAgn_00164590_1	EVKEEAGEAVGDWR	525.586	3	13.3276	955067	897217	515966	101628
dicLab1_genemodels_DLAgn_00164590_1	QAYMAENC[PPa]PSPSLSGDQAALMETC[PPa]KK	972.44	3	22.1703	132008	135268	87084.2	100368
dicLab1_genemodels_DLAgn_00164590_1	EEAGEAVGDWR	609.773	2	13.4421	2.46029e+06	2.53489e+06	1.25352e+06	201875
dicLab1_genemodels_DLAgn_00134260_1	ELFESLHLHPYDLTVDSLDVHAGR	691.599	4	35.9045	213770	171939	167196	203508
dicLab1_genemodels_DLAgn_00134260_1	YNPVGASELR	553.285	2	13.996	517266	478797	479221	517170
dicLab1_genemodels_DLAgn_00134260_1	MKDGVIYVYNDAAAADKHQPK	584.294	4	15.5093	117272	81776.8	103495	125566
dicLab1_genemodels_DLAgn_00134260_1	LSIYGC[PPa]NPNEWTK	798.38	2	24.6613	466812	413878	353677	409119
dicLab1_genemodels_DLAgn_00134260_1	TMAVPVAGSK	480.763	2	12.026	219119	170412	260442	235229
dicLab1_genemodels_DLAgn_00134260_1	TENHINGEYFATIIK	583.965	3	26.8858	396134	337421	345916	391215
dicLab1_genemodels_DLAgn_00134260_1	FNVHEMLNEMEEMKELK	538.503	4	37.0377	4853.23	1126.17	2467.67	8252.86
dicLab1_genemodels_DLAgn_00134260_1	GLVVSLSTDDPMQFHYTK	680.003	3	31.7344	411526	311020	302036	310401
dicLab1_genemodels_DLAgn_00134260_1	LSTC[PPa]DMC[PPa]EISR	700.304	2	15.7291	219360	192178	202249	213751
dicLab1_genemodels_DLAgn_00134260_1	NLGYVAR	396.722	2	8.78022	121814	106561	153730	136418
dicLab1_genemodels_DLAgn_00134260_1	WMIQVPR	465.255	2	27.7006	105547	93851.1	150553	165959
dicLab1_genemodels_DLAgn_00083900_1	GELVPLDTVLDMIKDAMIAK	724.727	3	48.173	52899.1	56347.7	64839.1	42214.3
dicLab1_genemodels_DLAgn_00083900_1	YGYTHLSSGDLLR	494.584	3	20.7918	2.70995e+06	2.46519e+06	1.9014e+06	1.2963e+06
dicLab1_genemodels_DLAgn_00083900_1	GFLIDGYPR	519.274	2	26.2081	5.03985e+06	4.81421e+06	3.67932e+06	2.26157e+06
dicLab1_genemodels_DLAgn_00083900_1	ATEPVIAFYESR	691.851	2	27.0664	6.26024e+06	5.92811e+06	4.1064e+06	2.40003e+06
dicLab1_genemodels_DLAgn_00083900_1	IIFVVGGPGSGK	565.832	2	25.304	5.46612e+06	5.06762e+06	4.04898e+06	2.70521e+06
dicLab1_genemodels_DLAgn_00083900_1	GELVPLDTVLDMIK	771.926	2	48.149	3.74997e+06	3.74073e+06	3.14889e+06	2.55355e+06
dicLab1_genemodels_DLAgn_00083900_1	KVDSELPVDEVFSQVAK	630.667	3	33.6203	5.70079e+06	5.13417e+06	3.35281e+06	2.11277e+06
dicLab1_genemodels_DLAgn_00083900_1	IGKPC[PPa]LLLYVDAK	501.958	3	28.6117	963714	921702	700948	594031
dicLab1_genemodels_DLAgn_00083900_1	KIGKPC[PPa]LLLYVDAK	544.657	3	24.6957	277766	243265	189030	104841
dicLab1_genemodels_DLAgn_00083900_1	GKQLQAIMQK	572.829	2	9.46045	30409.6	598.171	25220.5	18374.6
dicLab1_genemodels_DLAgn_00083900_1	QLQAIMQK	480.271	2	12.3196	376812	370996	353315	204976
dicLab1_genemodels_DLAgn_00191450_1	NGLMLAEIEELRVALEQTER	772.074	3	47.6337	3949.1	12312.4	15006.9	9528.09
dicLab1_genemodels_DLAgn_00191450_1	NGLMLAEIEELR	694.366	2	37.7363	445773	452558	1.27214e+06	444215
dicLab1_genemodels_DLAgn_00191450_1	LQTENGEFTR	597.791	2	11.3172	61498.3	58795.8	90403.6	50388.3
dicLab1_genemodels_DLAgn_00227010_1	AIGNPLPDIVWLK	718.419	2	42.8668	310414	378506	356941	509300
dicLab1_genemodels_DLAgn_00227010_1	LNVEGAPLEILK	648.382	2	34.3301	158652	181031	141040	237768
dicLab1_genemodels_DLAgn_00227010_1	RTEEGYYESITAVELK	629.983	3	24.4846	77652.8	102150	72671.3	73841.2
dicLab1_genemodels_DLAgn_00227010_1	C[PPa]HVSGTPPLTIQWMK	590.301	3	29.2723	83060.4	99465.2	79578	111463
dicLab1_genemodels_DLAgn_00227010_1	YTPQPAMQR	546.269	2	6.67242	40595.9	53412.6	51159.9	60948.2
dicLab1_genemodels_DLAgn_00227010_1	FGPAHFEC[PPa]R	378.843	3	11.4383	15645.9	23920.5	26165.6	46486.8
dicLab1_genemodels_DLAgn_00227010_1	YGQEQWEEGDLYDKEK	672.966	3	16.4372	31380	40060.6	32074.4	50653.5
dicLab1_genemodels_DLAgn_00227010_1	LYVEPSGAQR	560.293	2	9.39837	59287.4	82013.8	69735.3	91126.4
dicLab1_genemodels_DLAgn_00227010_1	INYPEITLTWYK	770.906	2	37.1998	2933.09	286742	297401	361069
dicLab1_genemodels_DLAgn_00227010_1	EIAPPELEPLHMR	511.269	3	27.2707	61256.7	63543.5	46639.7	46469.9
dicLab1_genemodels_DLAgn_00227010_1	MTSDKFVHHLVVPSVR	463.753	4	19.2635	8326.82	11611.7	9661.05	17063.8
dicLab1_genemodels_DLAgn_00227010_1	GLVEESQLPEGR	657.338	2	15.9375	78872.3	96078.9	89563.6	133545
dicLab1_genemodels_DLAgn_00227020_1	KLNIIDVQLSDTGEYTC[PPa]VAK	761.063	3	30.318	84703.8	109619	184427	303018
dicLab1_genemodels_DLAgn_00227020_1	AGQIISLITR	536.33	2	28.6654	54010.7	96940.1	188303	306667
dicLab1_genemodels_DLAgn_00227020_1	LNVLGRPGPPSAPIKFEEIGAER	612.591	4	28.6521	3238.76	2632.83	416.787	18531.4
dicLab1_genemodels_DLAgn_00227020_1	DGGSPILGYLVEAQK	773.909	2	36.6876	36894.6	73360.5	118421	264646
dicLab1_genemodels_DLAgn_00227020_1	DLFRVPEAPDMPTVR	581.635	3	31.9607	1.28169e+07	1.21007e+07	1.03341e+07	6.74e+06
dicLab1_genemodels_DLAgn_00227020_1	VNVLDLPGPPR	588.84	2	28.0589	70960.5	114979	201741	280756
dicLab1_genemodels_DLAgn_00227020_1	ALDPLYPPGPPK	632.85	2	23.9527	26991.9	47081.5	88334.6	161087
dicLab1_genemodels_DLAgn_00227020_1	IVMPETTSAR	552.79	2	12.9994	11044.3	31876.5	53939.6	102449
dicLab1_genemodels_DLAgn_00227020_1	MTGIPIPTAK	514.794	2	23.734	43880	69828.7	133860	210917
dicLab1_genemodels_DLAgn_00227020_1	GAGEPAETQELVEIVER	913.96	2	33.2948	4860.63	44273.1	60870.9	95333.5
dicLab1_genemodels_DLAgn_00092480_1	TEWSELLADLVK	702.374	2	48.0415	1.20699e+06	1.18516e+06	1.04638e+06	1.09261e+06
dicLab1_genemodels_DLAgn_00092480_1	IFANTPDSAC[PPa]VLGMR	833.408	2	27.4078	508920	624642	458115	517440
dicLab1_genemodels_DLAgn_00092480_1	SLVFQPLAELKDLTDFEHR	565.301	4	46.104	1159.95	3137.16	3048.5	3542.12
dicLab1_genemodels_DLAgn_00092480_1	IIEIVDAITTTAQSHQR	632.678	3	31.7981	198363	216329	181693	183846
dicLab1_genemodels_DLAgn_00092480_1	GGTPSAFDR	454.217	2	6.90351	98470.3	146000	164411	139169
dicLab1_genemodels_DLAgn_00092480_1	STILGHVQR	505.791	2	8.36837	59399.6	76653.1	88905.3	83138.7
dicLab1_genemodels_DLAgn_00092480_1	SLVFQPLAELK	622.866	2	37.3624	1.46069e+06	1.61939e+06	1.25561e+06	1.3266e+06
dicLab1_genemodels_DLAgn_00092480_1	IGLLQGHQMLAVHDGFDGLAHGMIEPIGWSGVAGWTGK	792	5	43.1783	138239	135717	131339	165034
dicLab1_genemodels_DLAgn_00092480_1	C[PPa]SSHLNIVGMVGSIDNDFC[PPa]GTDMTIGTDSALHR	902.911	4	39.69	217387	236651	205454	254244
dicLab1_genemodels_DLAgn_00092480_1	LPLMEC[PPa]VQVTK	666.357	2	26.4314	210148	264114	190818	239164
dicLab1_genemodels_DLAgn_00092480_1	NVLGHMQQGGTPTPFDR	618.969	3	19.885	288708	345098	278313	339482
dicLab1_genemodels_DLAgn_00092480_1	TFILEVMGR	533.292	2	34.2494	577712	549264	523639	507957
dicLab1_genemodels_DLAgn_00092480_1	LNIIIVAEGAINLK	740.958	2	47.1955	796398	1.02601e+06	905256	911178
dicLab1_genemodels_DLAgn_00092480_1	SVLWLTDKLK	601.861	2	29.3417	4005.82	8059.53	9913.31	3116.01
dicLab1_genemodels_DLAgn_00095810_1	LGLMEMIAFAK	612.33	2	44.2329	1.031e+06	772212	871355	669975
dicLab1_genemodels_DLAgn_00095810_1	LPPNVLAVPDLAESVK	831.477	2	37.8452	1.23783e+06	1.01382e+06	1.00082e+06	850256
dicLab1_genemodels_DLAgn_00095810_1	KIC[PPa]VIGSGNWGSAIAK	558.971	3	23.8147	152320	125554	132690	109773
dicLab1_genemodels_DLAgn_00095810_1	GVDAGPEGLKLISEVIR	585	3	40.6369	4043.83	356.162	2664.32	1093.16
dicLab1_genemodels_DLAgn_00095810_1	KLTEIINTDHENVK	551.965	3	12.501	91899.6	95164.4	108083	88620.9
dicLab1_genemodels_DLAgn_00095810_1	ELMQTTNFR	570.279	2	15.8453	328333	322086	409841	300595
dicLab1_genemodels_DLAgn_00095810_1	TIEQLENELLNGQK	814.928	2	34.39	643300	545666	558020	427472
dicLab1_genemodels_DLAgn_00095810_1	DAVGMSLIK	467.257	2	23.1036	582521	505842	602577	420724
dicLab1_genemodels_DLAgn_00095810_1	DKTYGPMLK	526.776	2	10.6837	42390.1	50326.5	63099	59450.1
dicLab1_genemodels_DLAgn_00095810_1	NIVAVGAGFC[PPa]DGLGFGDNTK	1013.49	2	34.3858	239780	201111	182225	149940
dicLab1_genemodels_DLAgn_00095810_1	VTVVEESDVVEIC[PPa]GALK	930.985	2	32.3313	214211	177452	192899	145237
dicLab1_genemodels_DLAgn_00095810_1	YDKFNTTVNMWVFEEMVNDR	846.719	3	42.2611	533864	398108	406235	329723
dicLab1_genemodels_DLAgn_00095810_1	GKLGINMTVLMGANIANEVADEK	796.747	3	39.4585	31134.3	12066.2	35443.4	36233.8
dicLab1_genemodels_DLAgn_00095810_1	KDAVGMSLIK	531.305	2	16.9544	21900.4	16838.5	26035.8	23527.9
dicLab1_genemodels_DLAgn_00049730_1	RIESLQEEIAFLKK	568.661	3	27.2692	39668.4	21979.7	42374.6	26431.2
dicLab1_genemodels_DLAgn_00049730_1	ITTNVPVQSAYSSIGFR	920.484	2	28.6018	474439	341673	337087	220857
dicLab1_genemodels_DLAgn_00049730_1	MALDIEIATYR	648.337	2	32.367	416749	305280	351754	180586
dicLab1_genemodels_DLAgn_00049730_1	NISEAEEWYK	634.793	2	18.6891	234199	199052	218293	126083
dicLab1_genemodels_DLAgn_00049730_1	MQYEGIAAK	505.752	2	11.1473	60616.6	53926.2	74926.5	38650.2
dicLab1_genemodels_DLAgn_00049730_1	EYQDLLNVK	561.295	2	22.0074	265012	231587	281036	151804
dicLab1_genemodels_DLAgn_00049730_1	ADVDNATLAR	523.267	2	7.31811	51635.8	44734.3	75545.8	35782.1
dicLab1_genemodels_DLAgn_00049730_1	EASGYQETIAR	612.796	2	8.17558	64433.3	67924.9	84809.4	46284
dicLab1_genemodels_DLAgn_00049730_1	FLEQQNAALTAEIEK	852.944	2	24.8809	202899	166118	182900	100672
dicLab1_genemodels_DLAgn_00081100_1	GQDIKVPSPIAQFR	519.291	3	25.6459	25724.6	19383.6	35837.6	27516.5
dicLab1_genemodels_DLAgn_00081100_1	ITNAMFDDKYVLSSR	587.294	3	23.728	268138	241751	297128	155178
dicLab1_genemodels_DLAgn_00081100_1	YYSLGDMTDKEQQQLIDDHFLFDKPVSPLLTC[PPa]AFMAR	882.229	5	45.1559	24986	19202.5	41058.4	29166.8
dicLab1_genemodels_DLAgn_00081100_1	TFLIWVNEEDHTR	553.942	3	30.6538	342931	286279	415968	202256
dicLab1_genemodels_DLAgn_00081100_1	GLSLPPAC[PPa]SR	536.284	2	16.5443	571303	424948	780578	438724
dicLab1_genemodels_DLAgn_00081100_1	LYPPSSDFPDLR	703.851	2	27.5651	858877	782034	795896	328296
dicLab1_genemodels_DLAgn_00081100_1	GWEFMWNER	627.772	2	32.8106	627235	552141	617727	357911
dicLab1_genemodels_DLAgn_00081100_1	LTPNNWTLDQC[PPa]IQTGVDNPGHPFIK	960.476	3	32.5429	143143	117228	108530	80866
dicLab1_genemodels_DLAgn_00081100_1	GIWHNNEKTFLIWVNEEDHTR	660.325	4	29.4956	2577.7	2278.81	7383.43	945.342
dicLab1_genemodels_DLAgn_00081100_1	DRLTPNNWTLDQC[PPa]IQTGVDNPGHPFIK	788.391	4	31.4062	27702.7	22577.7	24703.7	19481.5
dicLab1_genemodels_DLAgn_00081100_1	VPSPIAQFR	507.79	2	21.639	400285	386420	505608	261989
dicLab1_genemodels_DLAgn_00081100_1	KHNNC[PPa]MASC[PPa]LTPAIYAK	502.496	4	17.6484	61737.7	49905.1	65447.7	34482.1
dicLab1_genemodels_DLAgn_00081100_1	KLYPPSSDFPDLR	512.268	3	25.5099	47894.3	43456	46450.4	6143.31
dicLab1_genemodels_DLAgn_00049580_1	RVDFEGFLPMLQSIINNPNK	778.075	3	48.1268	2.80005e+06	2.17769e+06	2.0468e+06	1.39908e+06
dicLab1_genemodels_DLAgn_00049580_1	IEFSPDQIEDYREAFGLFDR	816.389	3	42.7268	38061.4	27331.9	51549.8	42561.8
dicLab1_genemodels_DLAgn_00049580_1	AGFEDYVEGLR	628.301	2	28.7807	2.67492e+06	2.31947e+06	2.15818e+06	1.44195e+06
dicLab1_genemodels_DLAgn_00049580_1	KAEPAPAPAPAPEPAPAPAAAPAVDLSAVK	924.836	3	25.3819	1.976e+06	1.64383e+06	1.38561e+06	1.03083e+06
dicLab1_genemodels_DLAgn_00049580_1	VAYNQIADIMR	647.335	2	27.8761	2.08361e+06	1.75993e+06	1.53754e+06	1.08205e+06
dicLab1_genemodels_DLAgn_00049580_1	LLGNPSNDDMTSK	696.327	2	11.5694	868303	777702	794943	546536
dicLab1_genemodels_DLAgn_00049580_1	ALGQNPTNKEVTK	467.256	3	4.18427	16506.7	16574.5	17631.9	972.646
dicLab1_genemodels_DLAgn_00049580_1	IEFSPDQIEDYR	756.354	2	26.8661	3.34803e+06	2.91509e+06	2.4096e+06	1.702e+06
dicLab1_genemodels_DLAgn_00049580_1	LLGNPSNDDMTSKR	516.588	3	8.96832	2190.18	1286.53	1060.67	1357.78
dicLab1_genemodels_DLAgn_00213640_1	TFIAVKPDGVQR	444.254	3	15.4275	3.39313e+06	6.03364e+06	3.86407e+06	7.73312e+06
dicLab1_genemodels_DLAgn_00213640_1	NIIHGSDTLENAKK	513.942	3	7.2176	195705	370301	399348	745132
dicLab1_genemodels_DLAgn_00213640_1	MMLGETNPADSKPGSIR	601.962	3	16.5008	2.89618e+06	4.96676e+06	2.74029e+06	6.13077e+06
dicLab1_genemodels_DLAgn_00213640_1	EVDLWFK	468.745	2	29.9113	3.93655e+06	6.24791e+06	3.63674e+06	6.75609e+06
dicLab1_genemodels_DLAgn_00213640_1	DMPFYGGLC[PPa]K	601.273	2	25.6335	5.07987e+06	8.51839e+06	4.92008e+06	9.26819e+06
dicLab1_genemodels_DLAgn_00213640_1	YMSSGPVLAMVWEGQSIVK	1041.52	2	44.3374	2.4669e+06	3.49452e+06	2.06088e+06	4.27988e+06
dicLab1_genemodels_DLAgn_00213640_1	NHYLDLK	451.74	2	11.0461	742354	1.30044e+06	1.13334e+06	1.96473e+06
dicLab1_genemodels_DLAgn_00213640_1	NHYLDLKDMPFYGGLC[PPa]K	695.669	3	32.1487	10821.1	11938.3	7020.54	15688.8
dicLab1_genemodels_DLAgn_00213640_1	GLC[PPa]GEIIK	452.252	2	16.7556	1.33255e+06	2.70209e+06	1.47939e+06	3.3582e+06
dicLab1_genemodels_DLAgn_00213640_1	FMQASEDHMK	408.511	3	6.1756	127482	239342	180111	359253
dicLab1_genemodels_DLAgn_00213640_1	NIIHGSDTLENAK	471.244	3	10.1507	777723	1.35805e+06	859633	1.63517e+06
dicLab1_genemodels_DLAgn_00213640_1	KEVDLWFK	532.792	2	23.3098	174458	281470	170806	362481
dicLab1_genemodels_DLAgn_00213640_1	AEEFVAYTPC[PPa]GQPWLYE	1037.47	2	38.1358	805540	1.22167e+06	665103	1.23813e+06
dicLab1_genemodels_DLAgn_00029710_1	AAMDVYLTQVK	619.826	2	23.9546	327171	316570	314892	233384
dicLab1_genemodels_DLAgn_00029710_1	AMASPYVEEYKEQLK	595.962	3	19.1933	96030.3	98630.8	106857	100975
dicLab1_genemodels_DLAgn_00029710_1	TLMDPIITEYYAK	779.397	2	33.886	370115	325063	305868	246913
dicLab1_genemodels_DLAgn_00029710_1	LQEIFEAIAASITKN	824.451	2	46.2558	30584.6	25395.3	39380.1	27334.3
dicLab1_genemodels_DLAgn_00029710_1	IKLEPIVEELR	446.938	3	29.4326	73939.8	75548.4	51766.8	47654.8
dicLab1_genemodels_DLAgn_00029710_1	ALDQLDDTEYR	669.812	2	15.8979	305029	303310	302526	250275
dicLab1_genemodels_DLAgn_00029710_1	LEDMYNQVK	570.274	2	12.4954	105870	120796	136137	100032
dicLab1_genemodels_DLAgn_00029710_1	DAPSQLAHVR	547.291	2	8.42907	27223.3	24857.8	32230.8	24405.5
dicLab1_genemodels_DLAgn_00029710_1	TALMPIVESVR	608.342	2	30.0319	706853	662130	638494	511093
dicLab1_genemodels_DLAgn_00029710_1	HTADMDALK	501.24	2	6.54159	11002.1	9456.16	14829.2	9396.84
dicLab1_genemodels_DLAgn_00029710_1	ASVMADIDALK	567.297	2	27.6718	325961	308014	285244	220669
dicLab1_genemodels_DLAgn_00157250_1	TIIPPKLPIEIPQPK	562.018	3	36.2034	195960	221245	160947	261355
dicLab1_genemodels_DLAgn_00157250_1	TQPAPSPAPSPAPPKAPTGR	642.346	3	9.86378	35880.1	34712.4	44963.1	34380.9
dicLab1_genemodels_DLAgn_00157250_1	GVTTLTLPNLFKDDEGLYTLR	789.425	3	43.4343	178965	215192	181293	288677
dicLab1_genemodels_DLAgn_00157250_1	GVPSAPGQVISTR	634.852	2	15.8706	227730	269793	228938	295573
dicLab1_genemodels_DLAgn_00157250_1	MSDPIAALDPTEFAK	803.395	2	36.8441	180746	207800	117185	346505
dicLab1_genemodels_DLAgn_00157250_1	INITFLEK	489.287	2	29.2212	352488	391953	360006	403465
dicLab1_genemodels_DLAgn_00157250_1	KLDLSGDVYEK	633.832	2	15.2239	81351.1	95947.3	94048.9	115038
dicLab1_genemodels_DLAgn_00157250_1	AALTIPSSPYDIGLLNC[PPa]DGHSMVLNWK	996.165	3	43.4477	204709	199694	150255	213797
dicLab1_genemodels_DLAgn_00157250_1	AVAGFQEVSC[PPa]GVDEK	805.38	2	18.5505	76558.1	99549.3	73936.5	107952
dicLab1_genemodels_DLAgn_00157250_1	VTGLEANTSYIFR	735.883	2	28.142	239096	247604	204754	233299
dicLab1_genemodels_DLAgn_00157250_1	LKAEAYAEKNR	431.57	3	2.20179	271.078	94.1024	509.83	2478.88
dicLab1_genemodels_DLAgn_00157250_1	FKQEEESC[PPa]PYAWLPYTAAMLPK	891.762	3	41.0166	191148	194960	162234	246561
dicLab1_genemodels_DLAgn_00157250_1	VNTQVPIR	463.775	2	11.0848	71762.8	95282.7	88191	99656.7
dicLab1_genemodels_DLAgn_00174950_1	NLMGYYIDGR	601.287	2	24.5896	307332	394052	287418	342266
dicLab1_genemodels_DLAgn_00174950_1	YLQVTGLHEGETYVFR	637.992	3	27.0542	92755.7	116529	83177	117013
dicLab1_genemodels_DLAgn_00174950_1	FVVHGLIPGETYVFR	578.651	3	35.0216	367730	405043	285116	440235
dicLab1_genemodels_DLAgn_00174950_1	SSVFVQWEAPK	639.33	2	26.1545	218177	260116	192505	259504
dicLab1_genemodels_DLAgn_00174950_1	AKVDSLAIQR	550.825	2	9.81977	30439.7	37509.5	38992.5	48560.5
dicLab1_genemodels_DLAgn_00174950_1	IENKYGVHSLIISR	407.983	4	18.2573	11150.3	10781	10897	14870.4
dicLab1_genemodels_DLAgn_00174950_1	GHYSIEISDGVQTHTR	600.627	3	13.9234	72261.5	93077.2	70629.3	101888
dicLab1_genemodels_DLAgn_00174950_1	VVGGLPDVVTIMEQK	792.937	2	39.2436	236173	256628	252023	327015
dicLab1_genemodels_DLAgn_00174950_1	SPTPASTPASTPIPK	726.391	2	13.7417	38061.6	63364.9	32425.7	54455.5
dicLab1_genemodels_DLAgn_00174950_1	TPAVTPVPPK	503.8	2	11.5735	20429.8	31710.3	27186.7	40315.6
dicLab1_genemodels_DLAgn_00174950_1	TAEGTEEYQR	592.265	2	2.91238	10159.2	13566.7	21273.6	14755.5
dicLab1_genemodels_DLAgn_00174950_1	SDKVTALDAAESER	497.914	3	10.5058	48292.2	60114.7	42001.5	55908.2
dicLab1_genemodels_DLAgn_00174950_1	TELLDDIPK	522.285	2	25.0674	82396.4	200995	79642.5	131953
dicLab1_genemodels_DLAgn_00138380_1	VLDTGAPIRIPVGPETLGR	654.377	3	32.5357	36273.9	28887.7	49896.3	29656
dicLab1_genemodels_DLAgn_00138380_1	FLSQPFQVAEVFTGHMGK	675.008	3	40.8212	151709	124792	153812	87753.8
dicLab1_genemodels_DLAgn_00138380_1	TVLIMELINNVAK	729.423	2	48.0712	652498	546416	575244	376837
dicLab1_genemodels_DLAgn_00138380_1	VVDLLAPYAK	544.821	2	28.2703	287973	268015	339781	186112
dicLab1_genemodels_DLAgn_00138380_1	FTQAGSEVSALLGR	718.381	2	28.7485	283642	253463	290003	163900
dicLab1_genemodels_DLAgn_00138380_1	LVLEVAQHLGESTVR	550.977	3	26.5842	143546	126100	166815	88567
dicLab1_genemodels_DLAgn_00138380_1	IMDPNIVGAEHYDVAR	600.63	3	22.1307	68630.9	65553.6	67157.5	33799.3
dicLab1_genemodels_DLAgn_00138380_1	IGLFGGAGVGK	488.285	2	24.4946	190310	187649	244609	116571
dicLab1_genemodels_DLAgn_00138380_1	TIAMDGTEGLVR	631.824	2	21.0171	212091	183043	251398	119091
dicLab1_genemodels_DLAgn_00138380_1	AHGGYSVFAGVGER	469.565	3	17.788	184450	168700	230131	122286
dicLab1_genemodels_DLAgn_00138380_1	AIAELGIYPAVDPLDSTSR	994.52	2	37.5481	337623	303340	333300	201807
dicLab1_genemodels_DLAgn_00138380_1	VALTGLTVAEYFR	720.398	2	38.8996	434596	365268	423600	238918
dicLab1_genemodels_DLAgn_00138380_1	KGSITSVQAIYVPADDLTDPAPATTFAHLDATTVLSR	961.501	4	40.031	122405	98680.5	124529	102728
dicLab1_genemodels_DLAgn_00138380_1	VALVYGQMNEPPGAR	801.409	2	21.322	162998	146006	196156	98579.4
dicLab1_genemodels_DLAgn_00131990_1	LAMQEFMILPVGASSFK	934.986	2	46.3481	609994	491044	432899	390069
dicLab1_genemodels_DLAgn_00131990_1	MAQSNGWGVMVSHR	520.578	3	17.65	130408	122069	115612	108685
dicLab1_genemodels_DLAgn_00131990_1	GNPTVEVDLYTK	668.343	2	21.0135	491510	469118	391686	264392
dicLab1_genemodels_DLAgn_00131990_1	AGYTDKIVIGMDVAASEFYK	726.698	3	38.0688	65965.7	40702.1	78729.7	64789.7
dicLab1_genemodels_DLAgn_00131990_1	GNPTVEVDLYTKK	732.391	2	17.0821	21328.1	14811.3	27649.5	21222.9
dicLab1_genemodels_DLAgn_00131990_1	GGKYDLDFK	521.764	2	14.2934	81594.7	85357.3	118387	95547.2
dicLab1_genemodels_DLAgn_00005730_1	SHREPYYDYAGAFQC[PPa]LVEDAGEVAFVK	784.618	4	46.6494	114817	83452.8	112754	98277.3
dicLab1_genemodels_DLAgn_00005730_1	C[PPa]LVEGAGDVAFIK	696.863	2	27.6503	155717	169348	162044	122782
dicLab1_genemodels_DLAgn_00005730_1	HLTVPVSER	519.291	2	10.8307	226009	7984.16	126980	7095.39
dicLab1_genemodels_DLAgn_00005730_1	FGSTGSDPTFR	586.273	2	12.6022	70644.4	80807.2	88471.1	53863.7
dicLab1_genemodels_DLAgn_00005730_1	YYGYAGAFR	534.251	2	17.8257	243585	246348	269605	197423
dicLab1_genemodels_DLAgn_00005730_1	NSGVTWDTLK	560.785	2	19.5552	93202.9	99490.6	121781	82655.2
dicLab1_genemodels_DLAgn_00005730_1	C[PPa]GLVPVMVEQYDEAK	876.421	2	31.0551	169380	141832	173761	136669
dicLab1_genemodels_DLAgn_00005730_1	DNTIDC[PPa]IIAIK	645.342	2	31.3268	87121.1	80586.5	77503.4	59728.5
dicLab1_genemodels_DLAgn_00005730_1	KDQQMADLILK	651.858	2	22.0042	26974.6	30059.3	39189.2	23463.4
dicLab1_genemodels_DLAgn_00005730_1	TLTSVQDFNLFSSEAYGPAK	1088.03	2	36.7671	104027	85063	98265.4	79708.7
dicLab1_genemodels_DLAgn_00005730_1	DQQMADLILK	587.81	2	27.8504	72796.8	58835.7	82109.2	49039.9
dicLab1_genemodels_DLAgn_00005730_1	EQTPAASSTAIK	602.314	2	6.15932	27097.5	28134	53305.4	33431.2
dicLab1_genemodels_DLAgn_00167900_1	NILGGTVFREPIIC[PPa]K	577.659	3	30.7988	43799.2	32380.7	42623.7	32860.2
dicLab1_genemodels_DLAgn_00167900_1	GRPTSTNPIASIFAWTR	625.667	3	41.2125	360220	260632	303454	168497
dicLab1_genemodels_DLAgn_00167900_1	LIDDMVAQVLK	622.85	2	36.2306	314553	242114	287211	152646
dicLab1_genemodels_DLAgn_00167900_1	C[PPa]ATITPDEDRVTEFSLK	665.995	3	23.918	47620.9	46143.2	44693.4	25472.4
dicLab1_genemodels_DLAgn_00167900_1	LNEHYVNTTDFLDAIK	631.651	3	31.6437	609127	563117	679721	6960.54
dicLab1_genemodels_DLAgn_00167900_1	HAFGDQYR	497.23	2	6.07079	37009	27054.5	61706.5	1935.14
dicLab1_genemodels_DLAgn_00167900_1	LILSNVDVELK	621.869	2	30.8805	375476	316659	346030	182953
dicLab1_genemodels_DLAgn_00167900_1	DLAGC[PPa]IHGLSNVK	699.364	2	22.6674	85915	71441.4	23454.7	66364
dicLab1_genemodels_DLAgn_00167900_1	FKDIFEDIFQK	715.372	2	38.1618	91062.5	79499.4	2998.3	4828.06
dicLab1_genemodels_DLAgn_00167900_1	GKLDGNPDLVK	578.322	2	9.27358	25759.5	26065.3	39932.1	20267.4
dicLab1_genemodels_DLAgn_00167900_1	VC[PPa]VETVESGTMTK	727.847	2	14.0563	87457.7	82267.2	92803.3	67043.6
dicLab1_genemodels_DLAgn_00167900_1	SSGAFVWAC[PPa]K	563.771	2	20.8921	100660	98360.5	107289	64245.7
dicLab1_genemodels_DLAgn_00242100_1	AGLLGTLEEMRDEKLATLVTMTQALAR	733.646	4	48.0613	46003.1	103294	102562	35753.9
dicLab1_genemodels_DLAgn_00242100_1	ILYADFK	435.242	2	20.4682	2.53959e+06	2.57202e+06	4.04107e+06	2.1287e+06
dicLab1_genemodels_DLAgn_00242100_1	TPGLMENSLVIHQLR	569.979	3	27.403	1.13342e+06	916300	1.46685e+06	966534
dicLab1_genemodels_DLAgn_00242100_1	C[PPa]LIPNESKTPGLMENSLVIHQLR	666.606	4	30.3777	2733.69	1172	3694.63	1740.91
dicLab1_genemodels_DLAgn_00242100_1	ESIYTIQYNVR	693.357	2	22.772	2.38754e+06	1.67183e+06	2.76245e+06	1.72978e+06
dicLab1_genemodels_DLAgn_00242100_1	SSNKLLC[PPa]MLYAVHAGAEEAAASK	609.557	4	34.9218	2171.14	2510.6	6831.48	4136.6
dicLab1_genemodels_DLAgn_00242100_1	RESIYTIQYNVR	514.607	3	18.8152	1.39551e+06	1.02909e+06	1.97495e+06	1.30624e+06
dicLab1_genemodels_DLAgn_00242100_1	LATLVTMTQALAR	694.9	2	36.084	4.94429e+06	3.60494e+06	5.94128e+06	4.09815e+06
dicLab1_genemodels_DLAgn_00242100_1	ILYADFKQR	385.217	3	14.9517	791.7	2297.41	3271.25	1998.4
dicLab1_genemodels_DLAgn_00242100_1	LLC[PPa]MLYAVHAGAEEAAASK	673.673	3	30.1671	740012	570390	885899	680066
dicLab1_genemodels_DLAgn_00099060_1	SGFIEEDELKLFLQNFSAGAR	791.069	3	47.7603	46320.9	25447.9	46207.9	41190.5
dicLab1_genemodels_DLAgn_00099060_1	AFAIIDQDK	510.772	2	19.4188	4.40758e+06	4.29457e+06	4.05519e+06	3.09106e+06
dicLab1_genemodels_DLAgn_00099060_1	LFLQNFSAGAR	612.33	2	27.3563	6.18139e+06	5.83638e+06	4.89682e+06	4.06144e+06
dicLab1_genemodels_DLAgn_00099060_1	YKDFFAK	459.74	2	13.147	603941	608356	726140	538466
dicLab1_genemodels_DLAgn_00099060_1	AGDSDGDGMIGADEFAALVKG	998.452	2	38.2444	260629	174350	277732	249144
dicLab1_genemodels_DLAgn_00099060_1	ALTDAETK	424.722	2	3.86855	118473	141322	220771	101195
dicLab1_genemodels_DLAgn_00099060_1	AFAIIDQDKSGFIEEDELK	723.363	3	30.7541	41545.4	2451.92	19114.3	24187.1
dicLab1_genemodels_DLAgn_00099060_1	AGDSDGDGMIGADEFAALVK	969.941	2	36.9691	3.52043e+06	2.85224e+06	2.38248e+06	1.86087e+06
dicLab1_genemodels_DLAgn_00099060_1	GMIGADEFAALVKG	689.855	2	37.6399	10283.6	3150.32	3702.32	9458.35
dicLab1_genemodels_DLAgn_00241400_1	KKLEADLIQVQSEVDDTVQEAR	629.332	4	28.9223	1.2455e+06	1.25339e+06	950203	1.60339e+06
dicLab1_genemodels_DLAgn_00241400_1	KLEADLIQVQSEVDDTVQEAR	796.075	3	32.6205	6.44158e+06	7.06999e+06	4.31775e+06	6.87471e+06
dicLab1_genemodels_DLAgn_00241400_1	DAQLHLDDALR	633.826	2	20.6799	3.98564e+06	4.50339e+06	3.80784e+06	5.17886e+06
dicLab1_genemodels_DLAgn_00241400_1	LEADLIQVQSEVDDTVQEAR	1129.56	2	34.531	626188	796126	416351	645439
dicLab1_genemodels_DLAgn_00263030_1	MQGSLEDQIVAANPLLEAYGNAK	1216.61	2	40.5393	1.92155e+06	1.5053e+06	2.09354e+06	1.58826e+06
dicLab1_genemodels_DLAgn_00263030_1	IEAPPHIFSISDNGYQFMLTDRENQSILITGESGAGK	1009.75	4	39.0754	45027.7	28635.5	5057.84	35663.5
dicLab1_genemodels_DLAgn_00263030_1	IEAPPHIFSISDNGYQFMLTDR	851.081	3	38.7614	1.3044e+06	884794	1.32071e+06	891274
dicLab1_genemodels_DLAgn_00263030_1	RIEAPPHIFSISDNGYQFMLTDR	677.588	4	35.512	667379	468886	687416	416810
dicLab1_genemodels_DLAgn_00263030_1	KAEPTPGK	414.235	2	0.502932	7842.04	9484.11	30907.7	8274.99
dicLab1_genemodels_DLAgn_00119890_1	EAYPGDVFYLHSR	518.584	3	23.68	105398	96363.9	127601	76651.6
dicLab1_genemodels_DLAgn_00119890_1	AVDSLVPIGR	513.801	2	23.4462	197680	189384	261507	129590
dicLab1_genemodels_DLAgn_00119890_1	GIRPAINVGLSVSR	480.288	3	22.9568	173317	129847	206403	106276
dicLab1_genemodels_DLAgn_00119890_1	TGAIVDVPVGVELLGR	797.962	2	40.033	433086	376849	502144	276304
dicLab1_genemodels_DLAgn_00119890_1	ILGADTSADLEETGR	774.381	2	18.5185	187533	178894	242695	139843
dicLab1_genemodels_DLAgn_00119890_1	NVQAEEMVEFSSGLK	834.401	2	28.0676	99481.5	95406	104733	62523.3
dicLab1_genemodels_DLAgn_00119890_1	STVAQLVK	423.258	2	13.4608	39996.9	39629.2	78318.2	37553.1
dicLab1_genemodels_DLAgn_00119890_1	APGIIPR	362.229	2	13.112	40155.3	33829.5	64353.1	32063.3
dicLab1_genemodels_DLAgn_00063750_1	NSPLVSHLSLFDIAHTPGVAADLSHIETR	775.157	4	39.5009	27022.3	19535.2	49620.5	51359.9
dicLab1_genemodels_DLAgn_00063750_1	AKVAVLGASGGIGQPLSLLLK	664.745	3	42.008	9936.71	6849.9	10477.6	6661.54
dicLab1_genemodels_DLAgn_00063750_1	VEFPADQLSALTGR	752.394	2	33.3048	131030	139632	134801	87446.6
dicLab1_genemodels_DLAgn_00063750_1	ANAFVAELK	481.769	2	20.4665	89043.9	96197.5	130069	76413.2
dicLab1_genemodels_DLAgn_00063750_1	YFSTPLLLGK	569.829	2	32.8129	146287	154593	177979	115383
dicLab1_genemodels_DLAgn_00063750_1	TIIPLISQC[PPa]TPK	692.897	2	30.7263	132140	152837	148035	106339
dicLab1_genemodels_DLAgn_00063750_1	AGAGSATLSMAYAGAR	727.856	2	18.6221	151089	165168	178272	151981
dicLab1_genemodels_DLAgn_00063750_1	VAVLGASGGIGQPLSLLLK	897.048	2	47.1297	215326	209750	244396	165594
dicLab1_genemodels_DLAgn_00063750_1	NLGVGMLSAFEEK	697.853	2	35.4813	158294	164618	183183	108741
dicLab1_genemodels_DLAgn_00063750_1	FTFSVLDAMNGK	665.329	2	36.6052	116117	113351	133859	84464.4
dicLab1_genemodels_DLAgn_00063750_1	AQVTGHMGPDQLDAALQGC[PPa]EVVVIPAGVPR	1033.86	3	36.3769	80639.7	72549.6	59309.2	4855.73
dicLab1_genemodels_DLAgn_00137220_1	ILGNPSADDLANKR	495.267	3	12.64	1.46145e+06	1.58073e+06	1.68352e+06	1.46274e+06
dicLab1_genemodels_DLAgn_00137220_1	GSYDDYVEGLR	637.288	2	20.5202	3.84564e+06	3.97968e+06	4.23951e+06	3.16317e+06
dicLab1_genemodels_DLAgn_00137220_1	LNFEAFLPMLK	661.862	2	48.057	6.13866e+06	4.98492e+06	5.87907e+06	4.82171e+06
dicLab1_genemodels_DLAgn_00137220_1	ALGQNPTNKDVVK	461.925	3	5.90315	68361.9	65287	130657	103200
dicLab1_genemodels_DLAgn_00137220_1	VGDSQVAYNQVADIMR	883.431	2	27.4161	4.13472e+06	4.13118e+06	4.03455e+06	3.47035e+06
dicLab1_genemodels_DLAgn_00137220_1	LNFEAFLPMLKEVDTQPK	707.375	3	46.7955	448.537	7485.48	13392.5	11465.8
dicLab1_genemodels_DLAgn_00137220_1	RLNFEAFLPMLK	493.611	3	42.8572	875177	692573	911915	804175
dicLab1_genemodels_DLAgn_00137220_1	ILGNPSADDLANK	664.346	2	15.0992	1.07824e+06	1.14961e+06	1.2009e+06	1.15565e+06
dicLab1_genemodels_DLAgn_00137220_1	EVDTQPKGSYDDYVEGLR	690.992	3	19.7715	13126.3	14823.7	17246.1	24430.3
dicLab1_genemodels_DLAgn_00137220_1	GQNPTNKDVVK	600.323	2	5.8975	2780.5	424.29	2537.49	2432.11
dicLab1_genemodels_DLAgn_00137220_1	SQVAYNQVADIMR	747.872	2	24.8101	68369.3	87714	82079	78731.2
dicLab1_genemodels_DLAgn_00137220_1	GNPSADDLANKR	629.313	2	12.6472	24550	26933.4	38954.2	10535.3
dicLab1_genemodels_DLAgn_00001600_1	FFATFSPK	472.747	2	23.5355	2.06001e+06	2.19735e+06	1.82609e+06	1.72521e+06
dicLab1_genemodels_DLAgn_00001600_1	LNEVDFYEPFMDDPVVIPGKPYTEDELVDFIEDNDRPTLR	1186.32	4	47.8731	473121	430981	428287	392290
dicLab1_genemodels_DLAgn_00001600_1	KYDVMVVYYHDHPGSSR	513.995	4	15.4735	587545	541761	585437	575927
dicLab1_genemodels_DLAgn_00001600_1	KESLDFPEYDGKDR	566.937	3	15.1302	440500	397443	423910	433650
dicLab1_genemodels_DLAgn_00001600_1	GFENIEEDIKLVGYFK	634.328	3	42.4185	15301.3	9886.08	17992.7	29498.7
dicLab1_genemodels_DLAgn_00001600_1	SEHFEAYADAAEEFHPHIK	557.757	4	22.3805	523030	445170	449010	454786
dicLab1_genemodels_DLAgn_00001600_1	PDGFEFLEILK	654.348	2	46.1091	150227	126051	98525.2	89030.6
dicLab1_genemodels_DLAgn_00001600_1	LVGYFK	363.713	2	16.1706	699623	750681	805825	670297
dicLab1_genemodels_DLAgn_00001600_1	PVEIIDNSR	521.78	2	12.581	67178.9	83549.7	70445.3	70866.4
dicLab1_genemodels_DLAgn_00001600_1	GFEFLEILK	548.308	2	44.0449	38042.4	33806.5	20335.1	19743.1
dicLab1_genemodels_DLAgn_00103690_1	AVGGSLAQGDVISAIDGVSTEGMTHLEAQNK	1019.17	3	38.2717	265526	190430	144359	113292
dicLab1_genemodels_DLAgn_00103690_1	MDSPMPVIPHQK	460.565	3	17.8689	150351	123358	99623	31506
dicLab1_genemodels_DLAgn_00103690_1	ILAHITGTEYMQDPDEEALAK	782.383	3	24.4448	707286	303528	311825	102851
dicLab1_genemodels_DLAgn_00103690_1	DSALSTHKPIEVK	475.596	3	8.66356	87761.9	51836.5	66328.2	24965.6
dicLab1_genemodels_DLAgn_00103690_1	ATIVHAQYNTPISMYSQDAIMDAIAGQSQAK	1108.54	3	38.9425	175430	47098.2	59963.4	13696.2
dicLab1_genemodels_DLAgn_00103690_1	NWHNGLSAQILNVQE	861.932	2	29.2331	171086	80842.3	61457.6	25522
dicLab1_genemodels_DLAgn_00103690_1	VIANTAANVEYTPSFNPIALK	1117.1	2	34.503	273121	119232	143337	54155.1
dicLab1_genemodels_DLAgn_00141100_1	NNIVNTMR	481.248	2	10.084	492213	580873	713245	595699
dicLab1_genemodels_DLAgn_00141100_1	YEFGIFNQK	573.285	2	27.2388	1.20169e+06	1.09829e+06	1.32414e+06	1.01501e+06
dicLab1_genemodels_DLAgn_00141100_1	IVNGWQVEEADDWLR	915.444	2	35.0585	1.08778e+06	979289	1.04214e+06	833506
dicLab1_genemodels_DLAgn_00141100_1	APC[PPa]DFNLK	489.739	2	15.0639	364887	374665	282506	391833
dicLab1_genemodels_DLAgn_00240110_1	TPGIMEHHLVIHQLR	594.326	3	39.4903	137845	136554	123480	175280
dicLab1_genemodels_DLAgn_00189240_1	SGFIEEDELKLFLQNFK	686.358	3	46.9772	21935.9	20869	22421.9	19858.3
dicLab1_genemodels_DLAgn_00189240_1	AFFIIDQDK	548.787	2	28.2021	4.73966e+06	4.51208e+06	4.5577e+06	2.65048e+06
dicLab1_genemodels_DLAgn_00189240_1	DADIAAALAGC[PPa]K	595.298	2	22.9885	3.6742e+06	3.53732e+06	3.53717e+06	2.54928e+06
dicLab1_genemodels_DLAgn_00189240_1	AGDSDGDGKIGC[PPa]DEFAAMVNV	1071.46	2	32.049	3164.1	4803.74	7968.72	2013.25
dicLab1_genemodels_DLAgn_00189240_1	KAFFIIDQDK	612.835	2	22.6411	149899	148600	177105	89646.2
dicLab1_genemodels_DLAgn_00189240_1	ALSDSETK	425.711	2	1.48409	28826.4	1195.22	1830.88	38220.5
dicLab1_genemodels_DLAgn_00189240_1	AFFIIDQDKSGFIEEDELK	748.707	3	36.352		22345.7	24348.8	4694.52
dicLab1_genemodels_DLAgn_00227030_1	LTEGVEYIFR	613.824	2	29.0651	47952.7	71225.6	116118	191790
dicLab1_genemodels_DLAgn_00227030_1	IQDLLEGVPYFFR	798.925	2	46.0442	63623.3	115372	225619	399741
dicLab1_genemodels_DLAgn_00227030_1	AGSNLTFEIPLTGRPMPK	643.68	3	32.1096	4757.86	10396.4	20388.5	35581
dicLab1_genemodels_DLAgn_00227030_1	YGNSEPLELASPILIK	872.48	2	37.944	23285.8	45142.2	86848.5	160493
dicLab1_genemodels_DLAgn_00227030_1	VPNLIDSAGYFFR	749.888	2	41.9555	119618	193703	231757	372452
dicLab1_genemodels_DLAgn_00227030_1	VTGYLIDALEK	611.34	2	30.5612	25388.8	50021.2	126681	224850
dicLab1_genemodels_DLAgn_00227030_1	YGVSEPLVSQMVIAK	810.937	2	32.023	21418.8	39747.7	67556.1	131199
dicLab1_genemodels_DLAgn_00227030_1	LTGYVIEAC[PPa]R	598.311	2	18.1928	14919.7	27237.1	44143.9	93873.5
dicLab1_genemodels_DLAgn_00266690_1	FLDVVVSALSR	603.348	2	37.958	876668	1.13121e+06	800511	638540
dicLab1_genemodels_DLAgn_00266690_1	IHVDPDNFR	556.778	2	14.0098	150866	235239	178014	153965
dicLab1_genemodels_DLAgn_00266690_1	QFTPDVQEAWQK	738.859	2	22.1917	125585	178729	116475	93549.2
dicLab1_genemodels_DLAgn_00266690_1	IFAQIISVC[PPa]VAAK	717.413	2	34.2298	103682	196737	106828	103525
dicLab1_genemodels_DLAgn_00266690_1	AAITSWWEK	546.28	2	26.3642	123234	176121	123845	92550.1
dicLab1_genemodels_DLAgn_00096370_1	INNYILER	517.785	2	17.2645	110809	131698	153046	170452
dicLab1_genemodels_DLAgn_00096370_1	AIIGEAAELEC[PPa]K	659.34	2	20.8211	154157	159975	136834	151081
dicLab1_genemodels_DLAgn_00096370_1	AIVVGTPTPTVTWSR	792.941	2	27.9207	317772	259079	298961	300229
dicLab1_genemodels_DLAgn_00096370_1	IC[PPa]AEYGITDFR	679.824	2	24.223	188581	197021	201197	110239
dicLab1_genemodels_DLAgn_00096370_1	SLAMYWVR	513.266	2	28.4267	129193	131161	138535	174133
dicLab1_genemodels_DLAgn_00096370_1	EKFTLNMPETK	669.342	2	19.1776	13546.3	13666	17347.8	21897.7
dicLab1_genemodels_DLAgn_00096370_1	VAPEDADTYK	554.761	2	6.09025	21720.5	38811.4	32923.4	23737.4
dicLab1_genemodels_DLAgn_00096370_1	SKVTDQTAAGQAGIK	492.267	3	4.81204	4784.17	9017.54	10780.2	9101.68
dicLab1_genemodels_DLAgn_00096370_1	KPIALTIQEGK	599.364	2	14.4212	1198.02	30408.4	50960.1	38066.8
dicLab1_genemodels_DLAgn_00096370_1	KPVEDPTEFR	609.312	2	9.3754	31534.5	29349.5	32023.4	24295.3
dicLab1_genemodels_DLAgn_00096370_1	C[PPa]FATNEYGK	552.245	2	7.91763	25429.5	29671	35390.5	30911.6
dicLab1_genemodels_DLAgn_00124710_1	YLTVAAIFR	527.308	2	36.05	175015	148820	140415	110981
dicLab1_genemodels_DLAgn_00124710_1	LHFFMPGFAPLTSR	540.95	3	39.4841	92971.1	73251.1	77651.4	64545.5
dicLab1_genemodels_DLAgn_00124710_1	GHYTEGAELVDSVLDVVR	653.665	3	41.463	146080	114267	125723	92713.2
dicLab1_genemodels_DLAgn_00124710_1	ISEQFTAMFR	615.303	2	29.1599	79997.3	73461.3	66877.2	44128.9
dicLab1_genemodels_DLAgn_00124710_1	AVLVDLEPGTMDSVR	801.414	2	30.6116	155348	127500	124120	102808
dicLab1_genemodels_DLAgn_00124710_1	IMNTFSVVPSPK	660.355	2	26.4282	70142.8	62392.9	57633.5	48242.8
dicLab1_genemodels_DLAgn_00124710_1	LAVNMVPFPR	572.321	2	31.9934	69523.8	53235.2	60703.8	43548.7
dicLab1_genemodels_DLAgn_00124710_1	NSSYFVEWIPNNVK	848.92	2	34.6765	63530.1	61899	45778.7	37353.5
dicLab1_genemodels_DLAgn_00227550_1	QREEQAEPDGTEEADKVAYLLGLNSAEMLK	834.408	4	39.7572	1.86262e+06	1.88937e+06	1.28651e+06	2.46402e+06
dicLab1_genemodels_DLAgn_00227550_1	EEQAEPDGTEEADKVAYLLGLNSAEMLK	1017.49	3	43.0748	1.67456e+06	1.64619e+06	1.26564e+06	2.05798e+06
dicLab1_genemodels_DLAgn_00227550_1	GQTVQQVK	444.251	2	1.78705	88289.1	139245	200574	231402
dicLab1_genemodels_DLAgn_00227550_1	ISIYKNTGAVLHHGNMK	471.504	4	12.9185	3001.5	3625.41	2310.79	2462.49
dicLab1_genemodels_DLAgn_00227550_1	GTEEADKVAYLLGLNSAEMLK	751.387	3	39.9334	284838	316591	225856	363541
dicLab1_genemodels_DLAgn_00015830_1	LVPSLGGQVGGQIITVGGHFVSK	750.758	3	35.1187	544713	341746	320862	254270
dicLab1_genemodels_DLAgn_00015830_1	DVGQLHFVGLNTGGGAPVPPPKPGSK	632.342	4	26.5162	309165	195324	210804	139048
dicLab1_genemodels_DLAgn_00015830_1	TFISPWEK	504.263	2	24.0186	558726	439513	329680	152447
dicLab1_genemodels_DLAgn_00015830_1	IITDLSHITQDEYELEPEASELDLGTK	1020.5	3	37.038	609864	345239	393020	276523
dicLab1_genemodels_DLAgn_00015830_1	DIMLEELSLQNNR	787.896	2	32.2928	461256	285038	254851	166247
dicLab1_genemodels_DLAgn_00015830_1	GAGAGGAGGAGGAGGAGELGGGDHGK	641.628	3	4.64537	73990.6	45791.9	68862.9	35031.8
dicLab1_genemodels_DLAgn_00007510_1	TYLAMDTDKEVIGYVIPVFR	777.408	3	43.8574	183553	209717	137823	160638
dicLab1_genemodels_DLAgn_00007510_1	MNPDSLTHPPEFIVKPR	495.261	4	24.7752	45060.8	51033.1	37202	51077.8
dicLab1_genemodels_DLAgn_00007510_1	SGVTGEQLWLK	609.33	2	24.7094	114760	137060	95261.3	119840
dicLab1_genemodels_DLAgn_00007510_1	FVC[PPa]HGLTTGTNYVFR	595.963	3	23.213	30765.7	34527.8	36378.9	50735.5
dicLab1_genemodels_DLAgn_00007510_1	AGPSAPWTGIIK	599.335	2	29.3625	110961	123141	88767	110480
dicLab1_genemodels_DLAgn_00007510_1	GTTSLVLIGDEFR	704.378	2	34.368	175075	169497	123586	181949
dicLab1_genemodels_DLAgn_00251790_1	LQSEVEDLMIDVER	838.414	2	35.5141	9.46625e+06	1.02848e+07	7.18799e+06	9.98786e+06
dicLab1_genemodels_DLAgn_00251790_1	LQSEVEDLMIDVERANGLAANLDK	881.781	3	45.4333	10365.2	2455.22	5917.31	15101.1
dicLab1_genemodels_DLAgn_00122260_1	ILDVQPEALHQR	473.597	3	17.5457	154225	165381	183787	163191
dicLab1_genemodels_DLAgn_00122260_1	VPFVVGSPDDVNEYLSFVK	1056.04	2	43.6713	312512	292890	297749	327386
dicLab1_genemodels_DLAgn_00122260_1	VPFVVGSPDDVNEYLSFVKK	747.06	3	39.8907	2031.97	9183.41	2666.75	5169.72
dicLab1_genemodels_DLAgn_00122260_1	AGLAHLQGLAGSVNVTGDDVK	674.692	3	25.4004	199748	202828	206484	195886
dicLab1_genemodels_DLAgn_00122260_1	YFHPSINEYLK	470.907	3	23.7017	59275.4	65098.4	65291.6	61118.6
dicLab1_genemodels_DLAgn_00122260_1	KAGLAHLQGLAGSVNVTGDDVK	538.295	4	21.7402	100183	112324	120405	133790
dicLab1_genemodels_DLAgn_00122260_1	KYPEDGSAPYGAR	470.893	3	6.21541	35262.7	44880.9	61375.4	61908.8
dicLab1_genemodels_DLAgn_00122260_1	YVGSMVSDIHR	421.877	3	13.7078	71669	74495.8	100419	83870.2
dicLab1_genemodels_DLAgn_00122260_1	IYSINEGYAK	579.295	2	14.3592	176299	208724	239884	183721
dicLab1_genemodels_DLAgn_00134890_1	SYLSEEMLAEFK	723.845	2	35.0365	1.96376e+06	1.62792e+06	1.37791e+06	789677
dicLab1_genemodels_DLAgn_00134890_1	AAFDMFDTDGGGDISTK	874.378	2	28.1457	1.36184e+06	1.13236e+06	1.00779e+06	522070
dicLab1_genemodels_DLAgn_00134890_1	LLKEDQAGKSEEELAEC[PPa]FR	567.281	4	20.2643	21216	21423.5	11036.4	16630.7
dicLab1_genemodels_DLAgn_00134890_1	DGDKNTDGMLDFDEFLK	653.96	3	38.2112	223158	128633	205654	101870
dicLab1_genemodels_DLAgn_00134890_1	NGDGYIDREEFALIIR	627.655	3	33.1674	314626	249596	212903	115373
dicLab1_genemodels_DLAgn_00134890_1	SEEELAEC[PPa]FR	642.282	2	18.404	571873	662949	469561	304417
dicLab1_genemodels_DLAgn_00000460_1	LTLADMNVLLFR	703.397	2	47.0482	320586	287018	338145	294207
dicLab1_genemodels_DLAgn_00000460_1	LTPGSVIAFR	530.811	2	26.4691	177672	173437	181814	162896
dicLab1_genemodels_DLAgn_00000460_1	ESGYNMIHFTPLQTLGESR	727.353	3	33.9362	61059.4	45939.3	51395.1	50438.1
dicLab1_genemodels_DLAgn_00000460_1	HLEGISYR	487.756	2	9.06715	20652.5	23315.6	32423	28118.3
dicLab1_genemodels_DLAgn_00000460_1	NIILAFAGTLR	594.859	2	40.344	307504	253344	304484	248831
dicLab1_genemodels_DLAgn_00000460_1	LEQGFELQFR	633.828	2	27.9573	194483	183722	185599	134788
dicLab1_genemodels_DLAgn_00200090_1	GTPGGVGGVGEPGR	598.805	2	8.23748	47031.8	40038.7	55398.7	25365.2
dicLab1_genemodels_DLAgn_00200090_1	RGPTGELGATGPAGNR	504.262	3	6.47004	89120.3	76593	117259	48007.5
dicLab1_genemodels_DLAgn_00200090_1	GPTGELGATGPAGNR	677.839	2	8.4845	87735.4	75516.4	110136	42903.1
dicLab1_genemodels_DLAgn_00079710_1	IDVHSFLEYWSYGR	591.286	3	42.2204	355375	279719	244565	223244
dicLab1_genemodels_DLAgn_00079710_1	ILMFTHGPNHAITR	402.717	4	17.3623	63243.1	63030.7	66587.9	61581.6
dicLab1_genemodels_DLAgn_00079710_1	KQHSVEDISHIFGIIK	463.509	4	30.4143	28432.4	30160.5	25782.1	29572.4
dicLab1_genemodels_DLAgn_00079710_1	LYHPNNAQLGMAIMR	576.961	3	23.5941	292430	271225	1113.6	204962
dicLab1_genemodels_DLAgn_00079710_1	C[PPa]NGFTLSDQK	592.274	2	12.7185	33180.3	35803.8	36462.2	28255.4
dicLab1_genemodels_DLAgn_00079710_1	VLSIASEVLSFAQSFAEAAGLAR	1169.13	2	48.2647	100662	66657	132108	82126.3
dicLab1_genemodels_DLAgn_00224730_1	TIDDLEDELYAQK	776.872	2	26.2139	1.0638e+07	9.11169e+06	6.89659e+06	4.25844e+06
dicLab1_genemodels_DLAgn_00224730_1	AISEELDHALNDMT	779.856	2	30.8038	21605.4	26422.9	128634	155365
dicLab1_genemodels_DLAgn_00224730_1	AISEELDHALNDMTSM	888.893	2	36.9526	218527	121061	116487	74703.2
dicLab1_genemodels_DLAgn_00224730_1	AISEELDHALND	663.812	2	21.6719	60408.5	56191	38674	27429.3
dicLab1_genemodels_DLAgn_00211110_1	TVTVKEDDIHQR	480.92	3	4.78907	5544.23	9712.93	19202.3	7420.32
dicLab1_genemodels_DLAgn_00211110_1	MQGSLEDQIVAANPLLESYGNAK	1224.61	2	38.4507	486943	730295	437115	182381
dicLab1_genemodels_DLAgn_00211110_1	SIYEKMFLWMVVR	567.967	3	45.2158	3781.11	4321.36	6479.2	4795.26
dicLab1_genemodels_DLAgn_00190000_1	VTFVDTPGIIENR	730.891	2	27.252	154641	143746	145130	93585.8
dicLab1_genemodels_DLAgn_00190000_1	FGQNFLEK	491.753	2	19.1748	3085.36	37482.9	40141.2	27543.9
dicLab1_genemodels_DLAgn_00190000_1	SVEGIVMAADSSR	661.324	2	21.955	95021.9	85251.9	83098.8	53158
dicLab1_genemodels_DLAgn_00190000_1	REEISLLEDLNQVIENR	690.699	3	42.4694	47465.8	10342.2	7975.39	32954.1
dicLab1_genemodels_DLAgn_00190000_1	MSFFSDPELVFK	723.852	2	40.9895	140907	117583	124151	98058.7
dicLab1_genemodels_DLAgn_00190000_1	EEISLLEDLNQVIENR	957.494	2	47.3205	85611.4	99357	101920	83180.6
dicLab1_genemodels_DLAgn_00170350_1	HLEGISDEDIASVTLPTGIPVLLELDENLKPVKPR	762.421	5	47.8335	306298	290128	290633	204525
dicLab1_genemodels_DLAgn_00170350_1	HYGSLIGLNR	565.309	2	17.0722	97688.9	109288	110201	89358.1
dicLab1_genemodels_DLAgn_00170350_1	LLPYWESTVVPEIR	851.464	2	38.8063	256264	271534	203193	153721
dicLab1_genemodels_DLAgn_00170350_1	FC[PPa]SWVDQK	542.25	2	15.6165	81802.1	85677.6	94481.1	68617.3
dicLab1_genemodels_DLAgn_00170350_1	EQGYKFDLVFTSILSR	635.004	3	42.6749	95590.7	91522.8	96956.1	87803.5
dicLab1_genemodels_DLAgn_00170350_1	YKLFLLR	476.803	2	27.3103	6729.65	10729.1	1851.41	1878.75
dicLab1_genemodels_DLAgn_00170350_1	TVLISAHGNSC[PPa]R	664.841	2	7.43491	12417.1	14016.2	19883.7	11631.4
dicLab1_genemodels_DLAgn_00134660_1	LALDIEIATYR	639.359	2	34.6363	374633	382238	247705	320966
dicLab1_genemodels_DLAgn_00134660_1	NLDMDSIVAEVK	667.337	2	31.1256	79989.1	79708	81694.7	2100.96
dicLab1_genemodels_DLAgn_00134660_1	LESLTDEINFLR	725.383	2	37.5889	139577	145903	125741	83416.9
dicLab1_genemodels_DLAgn_00134660_1	WNLLQGQTTTR	659.349	2	23.9612	33039.1	58297.9	37634.6	209999
dicLab1_genemodels_DLAgn_00134660_1	SLLAPLNLEIDPAIQVVR	981.075	2	47.993	47157.1	47716.7	39362.3	14458
dicLab1_genemodels_DLAgn_00016290_1	VLVTGAAGQIAYSLLFSIAK	1011.59	2	48.1975	59053.2	54423.9	65777.8	49532.1
dicLab1_genemodels_DLAgn_00016290_1	IVEGLAINSFSQTK	753.912	2	27.4848	400813	382248	387415	13703.8
dicLab1_genemodels_DLAgn_00016290_1	GDFIATVQQR	567.799	2	16.9262	265330	251749	306767	236469
dicLab1_genemodels_DLAgn_00016290_1	MDATAAELIEER	674.824	2	23.5372	382327	426866	386212	363542
dicLab1_genemodels_DLAgn_00016290_1	ENFSC[PPa]LTR	520.745	2	13.5815	87240.2	105635	139578	82975.1
dicLab1_genemodels_DLAgn_00221000_1	ETLDQLETLK	595.319	2	25.5265	156744	193814	136861	197376
dicLab1_genemodels_DLAgn_00221000_1	LQDAEESIEAVNAK	758.878	2	15.7343	116470	24288.9	163458	78587.3
dicLab1_genemodels_DLAgn_00221000_1	KLEADLVQIQGEVEDSVQEAR	786.071	3	33.3124	167271	107414	133813	67933.2
dicLab1_genemodels_DLAgn_00157870_1	IAATILNTPDLR	649.377	2	27.5391	292875	310768	306330	204375
dicLab1_genemodels_DLAgn_00157870_1	SSWWGGVQMGPPDPILGVTEAFKR	872.441	3	45.8026	16171.2	3083.47	2553.22	11335.2
dicLab1_genemodels_DLAgn_00157870_1	IGANFLSR	439.248	2	19.2642	115559	133084	155383	102883
dicLab1_genemodels_DLAgn_00157870_1	ISMAGVTSGNVGYLAQGIHAVTK	758.735	3	33.3888	80966.4	76443.5	78009.9	50673.9
dicLab1_genemodels_DLAgn_00157870_1	SIWLGEVHGMANR	490.582	3	23.142	53954.1	54555.3	61541.6	34254.7
dicLab1_genemodels_DLAgn_00157870_1	NITVQTISGTGSLR	723.899	2	21.809	119918	171261	170332	108316
dicLab1_genemodels_DLAgn_00094820_1	GAEEMETVIPVDIMR	845.413	2	37.3184	228288	184504	143910	101316
dicLab1_genemodels_DLAgn_00094820_1	AGIAVTVAGLTGK	579.348	2	27.4756	491221	480921	330970	187112
dicLab1_genemodels_DLAgn_00094820_1	GLIAAIC[PPa]AGPTALLAHGIGYGSTVTTHPAMK	766.658	4	39.9668	27410.9	26809	22760.1	4124.44
dicLab1_genemodels_DLAgn_00110150_1	YATALFSAASK	565.298	2	20.7177	71422	70623.2	78003.5	50480.6
dicLab1_genemodels_DLAgn_00110150_1	LTVTGEVITAFSK	683.385	2	33.3907	78379	75071.5	81552.7	35211.1
dicLab1_genemodels_DLAgn_00110150_1	VSPITINLINVLADNGR	905.015	2	47.1603	132368	119330	119865	88988.2
dicLab1_genemodels_DLAgn_00110150_1	VALNGFLQK	495.293	2	24.1308	67439.4	82542.9	75107	53938
dicLab1_genemodels_DLAgn_00020910_1	VVDLLATEADVVC[PPa]R	787.416	2	32.2792	260656	239590	223953	153242
dicLab1_genemodels_DLAgn_00020910_1	DGVYYMYEALHGPPKK	623.306	3	25.531	76822.5	68632.3	91131.5	26325.8
dicLab1_genemodels_DLAgn_00020910_1	C[PPa]GWLDLVIVR	622.845	2	43.2985	141652	115663	128108	106758
dicLab1_genemodels_DLAgn_00020910_1	AHLVFDFHQVVDGLQETER	747.375	3	35.5498	56332.4	58620.8	80203.6	42730.9
dicLab1_genemodels_DLAgn_00093500_1	LVEDMENKIR	416.22	3	11.8763	3334.74	1960.38	6854.37	1540.24
dicLab1_genemodels_DLAgn_00093500_1	KLEVEANNAFDQYR	566.281	3	18.3236	169397	192346	170171	167929
dicLab1_genemodels_DLAgn_00093500_1	TGSGTMNLGGSLTR	676.335	2	17.3697	89399.8	92611.3	87611.3	75455.3
dicLab1_genemodels_DLAgn_00093500_1	DYLLC[PPa]DYNR	623.282	2	20.5416	265587	252617	235393	206395
dicLab1_genemodels_DLAgn_00266680_1	SAEIGAEALAR	544.291	2	15.1462	272365	443182	324361	278531
dicLab1_genemodels_DLAgn_00266680_1	MLTVYPQTK	540.792	2	17.0384	112567	175092	138103	107515
dicLab1_genemodels_DLAgn_00266680_1	TYFSHWSDLSPESPQVR	679.322	3	25.1399	175163	241250	158732	147122
dicLab1_genemodels_DLAgn_00266680_1	AHGATIMAAVGDAVGK	490.257	3	22.6918	300129	406268	298673	253257
dicLab1_genemodels_DLAgn_00266680_1	MDDLAGGLISLSELHAFK	639.664	3	42.6503	94532.9	138749	92908.7	80272
dicLab1_genemodels_DLAgn_00164570_1	LHALIDKIDEERYDIEAK	543.539	4	22.1191	6879.64	2331.92	28929.4	15328
dicLab1_genemodels_DLAgn_00164570_1	SLILSIAANWLEQEQK	922.002	2	48.1277	310361	530953	255345	250592
dicLab1_genemodels_DLAgn_00164570_1	MSADTMLK	448.714	2	13.3296	112845	8795.22	107041	91024.2
dicLab1_genemodels_DLAgn_00111050_1	LIIGLMLSPAEFDAK	809.45	2	45.9403	195024	170390	178339	116994
dicLab1_genemodels_DLAgn_00111050_1	C[PPa]LIEIMASR	553.788	2	26.9117	70639.7	58141.3	66134.6	47638.2
dicLab1_genemodels_DLAgn_00111050_1	GFGTDEDAIIDIVAQR	860.431	2	37.901	175978	148285	141528	30188.7
dicLab1_genemodels_DLAgn_00111050_1	SEIDMLDIR	546.274	2	27.734	114482	68068.3	77879.4	72985.8
dicLab1_genemodels_DLAgn_00111050_1	NAFYAIVC[PPa]SVK	643.334	2	31.3382	95873.2	87728.2	82128.5	75997.5
dicLab1_genemodels_DLAgn_00155080_1	GFGHIGIAVPDVYAAC[PPa]K	596.975	3	30.7908	133357	163065	115136	114456
dicLab1_genemodels_DLAgn_00155080_1	DFVMQQTMLR	634.81	2	26.3247	114503	107107	105876	83308.6
dicLab1_genemodels_DLAgn_00155080_1	LFEEQGVTFVK	648.845	2	25.6768	91139.9	97088.2	77241.1	64872.2
dicLab1_genemodels_DLAgn_00155080_1	FDFPSMR	450.208	2	25.2259	78122	64494.4	92490.4	55904.6
dicLab1_genemodels_DLAgn_00155080_1	FSLFFLGYEDKK	747.387	2	38.1675	10281.2	2256.44	10641.4	2001.39
dicLab1_genemodels_DLAgn_00055840_1	FGYHFTQQGPR	446.551	3	14.0646	51859.5	54259.8	51169.7	39151.2
dicLab1_genemodels_DLAgn_00055840_1	AMANNATLVELK	637.842	2	21.1523	108001	106483	96090.3	79675.2
dicLab1_genemodels_DLAgn_00055840_1	GNSHVEFLSIAATR	501.263	3	23.7234	148945	141056	132128	110903
dicLab1_genemodels_DLAgn_00055840_1	IHNNDSGLTEVNLNNIK	632.325	3	21.2155	292759	283723	264359	251237
dicLab1_genemodels_DLAgn_00077480_1	VAGGLPDVVTIQEGK	741.912	2	26.3163	202280	210211	175135	222832
dicLab1_genemodels_DLAgn_00077480_1	TSDVTEPVPALTKPGTK	580.984	3	16.7305	54328.3	3049.81	54951.1	71359.3
dicLab1_genemodels_DLAgn_00077480_1	VSEPVAAMDPADR	679.324	2	16.3377	89084.9	98742.4	84477.5	98378.8
dicLab1_genemodels_DLAgn_00077480_1	GSSILGYFVDR	607.314	2	35.3508	291080	293318	232078	288399
dicLab1_genemodels_DLAgn_00077480_1	TVELSGQAFDDAFAEFQR	1015.98	2	38.3583	100550	92405.7	81344.6	68214.3
dicLab1_genemodels_DLAgn_00234120_1	VRELESEVEGEQR	520.594	3	8.47794	155593	244820	227208	99996.8
dicLab1_genemodels_DLAgn_00234120_1	QAEEAEESANGHMSR	549.234	3	2.52666	12242.1	18402.3	21614.5	6485.27
dicLab1_genemodels_DLAgn_00234120_1	ELESEVEGEQR	652.802	2	7.86434	303983	538938	411151	135105
dicLab1_genemodels_DLAgn_00068060_1	GVVDSEDLPLNISR	757.396	2	28.0326	88781.5	79885.2	78840.4	70745
dicLab1_genemodels_DLAgn_00068060_1	ADLINNLGTIAK	621.856	2	27.6692	90447.8	85639.8	78343	75778.3
dicLab1_genemodels_DLAgn_00068060_1	HSQFIGYPITLFVEK	593.654	3	39.2534	101849	74749.2	79619.1	68770.6
dicLab1_genemodels_DLAgn_00068060_1	HFSVEGQLEFR	450.226	3	22.4893	25611.7	20347.7	25941.2	22432.6
dicLab1_genemodels_DLAgn_00218770_1	SAETEKELQQMK	711.351	2	7.54815	53071.1	42345.8	103772	60281.6
dicLab1_genemodels_DLAgn_00218770_1	EAIFSIQYNIR	677.362	2	31.6267	306090	232103	700801	232163
dicLab1_genemodels_DLAgn_00016880_1	VVNVSSFVGSR	575.814	2	22.2383	61872.7	64908.7	53688.9	48022.1
dicLab1_genemodels_DLAgn_00016880_1	SPDEGAITPVYLALLPAGATDPHGK	830.767	3	40.1949	50658.7	40479.4	36247.3	40695
dicLab1_genemodels_DLAgn_00016880_1	DMLTHFLPIIR	678.379	2	41.7389	28409.1	23883.3	31107.1	22942.1
dicLab1_genemodels_DLAgn_00016880_1	TGLTTLSMILAR	638.868	2	39.7581	70410.8	64406.3	56145.1	50679.9
dicLab1_genemodels_DLAgn_00194130_1	VTFQLPAER	530.793	2	23.0997	6.41953e+06	7.55869e+06	5.72609e+06	8.42166e+06
dicLab1_genemodels_DLAgn_00194130_1	SRVTFQLPAER	435.242	3	19.2679	286468	352372	330884	664450
dicLab1_genemodels_DLAgn_00009550_1	ISGLIYEETR	590.814	2	19.5771	42762.1	148543	155724	107957
dicLab1_genemodels_DLAgn_00009550_1	VFLENVIR	495.293	2	27.8473	91089.8	140539	159617	111692
dicLab1_genemodels_DLAgn_00009550_1	DAVTYTEHAK	567.775	2	4.63865	10543.8	11414.9	23089.6	14105.7
dicLab1_genemodels_DLAgn_00009550_1	AMGIMNSFVSDIFER	858.908	2	46.8913	27820.8	59407.4	75389.3	58693.8
dicLab1_genemodels_DLAgn_00104330_1	SGDRGESGAAGAAGPSGPAGVR	628.637	3	5.44327	56270.6	45583.2	84303.7	33433.9
dicLab1_genemodels_DLAgn_00104330_1	GPAGASGPAGPR	497.757	2	2.6324	8298.9	7826.56	20136.8	7026.61
dicLab1_genemodels_DLAgn_00258620_1	LLPLNDC[PPa]R	507.774	2	16.9005	126718	132036	129961	93963.5
dicLab1_genemodels_DLAgn_00258620_1	YGLYDATYETK	662.309	2	17.7852	174706	156165	138760	94393.8
dicLab1_genemodels_DLAgn_00258620_1	AVLFC[PPa]LSDDR	605.3	2	27.2342	115584	97865	80571.8	58499.5
dicLab1_genemodels_DLAgn_00175180_1	LLEIAQVPK	505.816	2	23.8658	89934.3	81751.3	105894	71344.9
dicLab1_genemodels_DLAgn_00175180_1	SFNNAMGVNVPR	653.322	2	19.8657	50772.9	46696.3	56619	37342.4
dicLab1_genemodels_DLAgn_00175180_1	GLPDNVSASLNK	607.822	2	17.3195	43882.8	33175.1	40821	27310
dicLab1_genemodels_DLAgn_00175180_1	TLDGGLNVIQLETAVGAAIK	992.06	2	46.7402	92968.4	64802.1	93173.8	67963.6
dicLab1_genemodels_DLAgn_00028850_1	EAAENSLVAYK	597.804	2	13.5317	30742.6	31809.6	38733	26061.1
dicLab1_genemodels_DLAgn_00028850_1	SIC[PPa]GDILDALER	688.348	2	39.6587	63911.8	60618.4	50118.9	1912.08
dicLab1_genemodels_DLAgn_00204530_1	ALRLPLQDVYK	439.263	3	26.7388	3897.86	3664.7	5034.6	6809.21
dicLab1_genemodels_DLAgn_00204530_1	IGGIGTVPVGR	513.309	2	18.5441	213751	243200	226805	265881
dicLab1_genemodels_DLAgn_00204530_1	VETGILKPGMVVTFAPPNLTTEVK	847.805	3	38.978	416644	378975	326360	368064
dicLab1_genemodels_DLAgn_00204530_1	KEGSANGVTLLEALDSILPPTRPTDK	681.371	4	46.7304	63538.6	62123.4	57300.8	78679.3
dicLab1_genemodels_DLAgn_00178660_1	LQDAEETIEAVNSK	773.883	2	17.4361	1.03668e+06	1.45612e+06	1.3121e+06	645928
dicLab1_genemodels_DLAgn_00200870_1	ELGVGYATR	483.256	2	12.4423	161681	236885	205899	156235
dicLab1_genemodels_DLAgn_00200870_1	LGEEFDETTADDRK	542.581	3	10.7019	18520.8	26446.7	28427.8	19020.1
dicLab1_genemodels_DLAgn_00200870_1	EVNDNALTLTLTIGEVVC[PPa]TR	1116.58	2	46.2735	27465.8	76943.9	8953.4	22483.5
dicLab1_genemodels_DLAgn_00156370_1	KLVIVESELER	438.926	3	20.2811	416814	275889	428198	39939.2
dicLab1_genemodels_DLAgn_00156370_1	LVIVESELER	593.838	2	23.723	764265	523493	689389	72815.4
dicLab1_genemodels_DLAgn_00245790_1	FADENFTLK	542.769	2	20.8563	84902.1	114809	102137	60070.4
dicLab1_genemodels_DLAgn_00245790_1	HVVFGQVVEGLDVVR	551.642	3	32.6999	214803	262607	213020	165476
dicLab1_genemodels_DLAgn_00245790_1	VFFDVTSNGSPMGR	757.359	2	27.348	108154	114558	104753	48253.4
dicLab1_genemodels_DLAgn_00245790_1	IIPQFMC[PPa]QGGDFTNHNGTGGK	765.021	3	24.5435	17559.8	20670	17251.7	20830.8
dicLab1_genemodels_DLAgn_00221050_1	KKLDADLVQIQGEVEDSVQEAR	618.325	4	26.3275	37830.9	21981.6	125469	24072.2
dicLab1_genemodels_DLAgn_00221050_1	KLDADLVQIQGEVEDSVQEAR	781.399	3	29.9501	177924	136191	487853	116731
dicLab1_genemodels_DLAgn_00090700_1	GTIEILSNVNLIK	707.419	2	36.9311	63775.4	60797.1	52463.9	51601.7
dicLab1_genemodels_DLAgn_00090700_1	IIQLLDDYPK	609.342	2	29.449	57678.1	55392	56075.8	40913.2
dicLab1_genemodels_DLAgn_00090700_1	TSFFQALGITTK	657.359	2	37.7952	56297.5	52496.4	43841.5	35064.3
dicLab1_genemodels_DLAgn_00234950_1	MVSLQQEKNDLQLQVASEGENLSDAEER	1054.17	3	29.4983	60053.4	92624.9	14170.8	146404
dicLab1_genemodels_DLAgn_00232350_1	QREEQAEPDGTEVADKIAYLLGLNSADMLK	826.915	4	47.7038	276052	173032	345373	330776
dicLab1_genemodels_DLAgn_00110930_1	AATDSLTLTLSK	610.84	2	23.3409	562667	451735	385574	255625
dicLab1_genemodels_DLAgn_00110930_1	AAQAGVGVGDWVVSIDDANAEDMTHVEAQNK	1066.5	3	34.8338	118644	79089.2	2408.31	71658.3
dicLab1_genemodels_DLAgn_00000860_1	LDEAEQIAMK	574.287	2	18.1886	368689	378782	391507	360613
dicLab1_genemodels_DLAgn_00101680_1	GADPEDVIVSAFK	674.343	2	35.039	49877.1	24842.4	36136.1	19812
dicLab1_genemodels_DLAgn_00101680_1	ELLEELLTTQC[PPa]DR	817.409	2	34.5665	70218.6	34023.6	111298	45728.2
dicLab1_genemodels_DLAgn_00062250_1	IINEPTAAAIAYGLDKK	596.668	3	26.846	32988.3	36829.3	37796.3	37541.3
dicLab1_genemodels_DLAgn_00062250_1	ARFEELNADLFR	494.256	3	27.341	87139.7	70783.2	78723.1	56893.3
dicLab1_genemodels_DLAgn_00047670_1	ALLQHIEGLQTLQTK	564.993	3	26.8768	64355.3	71413.3	74387.9	64992.4
dicLab1_genemodels_DLAgn_00047670_1	VLPFSIGTR	495.293	2	28.387	2112.09	31450	41356.1	20649.2
dicLab1_genemodels_DLAgn_00120580_1	YKVNELGLNFNQK	522.947	3	23.3204	85666.6	102381	82322.8	15839.5
dicLab1_genemodels_DLAgn_00120580_1	VDNAC[PPa]LVGVGYTQTLRPGVK	721.053	3	24.1858	49858.6	51069.5	44433	50478.6
dicLab1_genemodels_DLAgn_00182500_1	YFPTQALNFAFK	723.874	2	38.8862	311892	354295	360525	312423
dicLab1_genemodels_DLAgn_00182500_1	DFLAGGVAAAISK	610.338	2	30.801	300213	389245	353545	320510
dicLab1_genemodels_DLAgn_00182500_1	GNLANVIR	428.754	2	15.6128	120110	160603	192074	171971
dicLab1_genemodels_DLAgn_00182500_1	TAVAPIER	428.748	2	8.35507	35418.6	40203.6	71109.9	51840.9
dicLab1_genemodels_DLAgn_00016640_1	VGPNLWGLFGR	608.335	2	41.7387	59072.6	72708.7	114192	104631
dicLab1_genemodels_DLAgn_00016640_1	GIVWGEGTLMEYLENPKK	688.687	3	40.0166	20713.3	20039.7	39962.6	30120.9
dicLab1_genemodels_DLAgn_00016640_1	KTGQAEGYSYTDANK	544.922	3	4.68744	4869.35	5173.98	12908.4	9998.22
dicLab1_genemodels_DLAgn_00147490_1	MITPTIIKE	523.302	2	24.0295	96775.4	73454.7	76400.4	58424.3
dicLab1_genemodels_DLAgn_00147490_1	TGGVLTYC[PPa]NLTSWGELLK	1013.52	2	45.4828	79175.4	39049.6	45226.3	12313.9
dicLab1_genemodels_DLAgn_00147490_1	VLEIGFGMAIAATK	710.897	2	39.0273	124312	82446.4	88307.7	20371.8
dicLab1_genemodels_DLAgn_00265050_1	TVKEDDVSPMNPPK	519.592	3	9.94442	1.16708e+06	1.42804e+06	1.12507e+06	1.82814e+06
dicLab1_genemodels_DLAgn_00265050_1	TVKEDDVSPMNPPKYDK	491.492	4	10.6855	222202	260521	233570	366092
dicLab1_genemodels_DLAgn_00196080_1	NGDRGETGPAGPAGPAGPAGPR	653.652	3	6.59814	154964	135653	206892	92978.2
dicLab1_genemodels_DLAgn_00014270_1	LTLSGLVDGK	501.795	2	26.853	129769	140203	163336	110305
dicLab1_genemodels_DLAgn_00014270_1	MTQNNFAIGYK	643.814	2	18.1045	40155.9	35849	58291.1	39365.3
dicLab1_genemodels_DLAgn_00014270_1	YQLDKDASVSAK	442.23	3	7.73304	8866.96	7438.79	16970.8	9550.62
dicLab1_genemodels_DLAgn_00177160_1	QITINDLPVGR	613.349	2	25.9532	47325.8	42695	35807.4	27215.2
dicLab1_genemodels_DLAgn_00149760_1	LVILEGELER	585.84	2	28.9648	465709	412011	262488	189759
dicLab1_genemodels_DLAgn_00101490_1	RPITTWGLGLINEAC[PPa]PIAK	708.726	3	36.7803	54363.9	61930.5	42524	45375.6
dicLab1_genemodels_DLAgn_00101490_1	SAMLLSGVGDALGYR	755.39	2	34.446	75444.1	51280	84629.2	5890.09
dicLab1_genemodels_DLAgn_00172120_1	IAANFVIHAPPGEFNEVFNDVR	819.417	3	37.8502	76924.3	65115.7	33552.7	53257.6
dicLab1_genemodels_DLAgn_00039720_1	LGLALNYSVFYYEIQNAPEQAC[PPa]HLAK	1009.51	3	44.8672	44999.1	32638.4	33586.5	28408.3
dicLab1_genemodels_DLAgn_00039720_1	SVTELNEALSNEER	795.884	2	19.4968	62108.3	66692.3	58653.1	61937.4
dicLab1_genemodels_DLAgn_00065800_1	VAEQTPLTALYVASLIK	909.025	2	46.8698	59272.7	64456.3	10443	44247.9
dicLab1_genemodels_DLAgn_00065800_1	TYVQADIYDEFVER	874.412	2	31.8359	34988.1	35795.6	37363	19400.7
dicLab1_genemodels_DLAgn_00172540_1	KKLEADLIQIQSEVDDTVQEAR	632.836	4	32.27	90451.8	83260.1	67327.3	96898
dicLab1_genemodels_DLAgn_00172540_1	KLEADLIQIQSEVDDTVQEAR	800.747	3	36.1669	292418	298624	207496	294556
dicLab1_genemodels_DLAgn_00025600_1	RDYYFALAHTVR	504.597	3	20.0245	371045	399132	463776	429883
dicLab1_genemodels_DLAgn_00118870_1	SC[PPa]TGNLSLTLQK	668.35	2	19.8161	145110	104330	71331.1	53269.1
dicLab1_genemodels_DLAgn_00118870_1	GGIAVGDMVLSIDGISTDGMNHLEAQNK	948.128	3	41.7281	80628.5	43186.9	2519.6	30793.3
dicLab1_genemodels_DLAgn_00070200_1	DLYAFYPMLIR	701.365	2	43.9416	73196.2	74028.5	59858	82967.5
dicLab1_genemodels_DLAgn_00070200_1	SHLEEDPLYIAYADMMAK	699.66	3	39.5483	43428.7	41382.9	33964.2	49825.6
dicLab1_genemodels_DLAgn_00057970_1	KVLQALELLK	577.879	2	28.6649	13320.5	14910.6	11204	11238.8
dicLab1_genemodels_DLAgn_00057970_1	LKVPDWVDLVK	437.927	3	36.306	9571.05	8666.14	9175.32	7842.57
dicLab1_genemodels_DLAgn_00175090_1	LIVEDDSLNHEYLPILGLPEFR	861.455	3	46.4847	147423	120782	170237	97847.1
dicLab1_genemodels_DLAgn_00175090_1	VGGVQC[PPa]LGGTGALR	679.864	2	18.2039	51903.1	56437.2	77986.4	41806.4
dicLab1_genemodels_DLAgn_00263040_1	LINANFPTDPDR	686.846	2	20.5742	58629.4	59593.8	74995.3	57112.8
dicLab1_genemodels_DLAgn_00263040_1	MYSYVTTELPK	666.331	2	23.211	51847	50249.7	65704.3	43536.5
dicLab1_genemodels_DLAgn_00245920_1	KALQESHQQTLDDLQAEEDKVNTLTK	597.306	5	21.2724	296108	215420	417292	248441
dicLab1_genemodels_DLAgn_00187660_1	TTGIVMDSGDGVTHTVPIYEGYALPHAILR	796.659	4	36.0582	26612.6	27846.2	30178.6	16311.6
dicLab1_genemodels_DLAgn_00187660_1	QEYDESGPSIVHR	506.239	3	13.9721	311337	312809	258337	238929
dicLab1_genemodels_DLAgn_00208610_1	WLVLDNNQITNAK	764.91	2	27.9905	44339.3	49454.1	45883.6	20982.7
dicLab1_genemodels_DLAgn_00208610_1	GTIDKLTALEK	594.845	2	18.4122	6134.8	1364.07	8169.98	6589.38
dicLab1_genemodels_DLAgn_00147280_1	TITLEVEPSDTIENVK	894.467	2	28.0725	522118	412594	428463	344045
dicLab1_genemodels_DLAgn_00147280_1	TLSDYNIQK	541.28	2	11.0889	113619	105875	138701	96783
dicLab1_genemodels_DLAgn_00209730_1	HLLIGVTSDR	555.817	2	16.3207	31434.1	29778.9	51205.6	25893.3
dicLab1_genemodels_DLAgn_00209730_1	VYGTGALALYEK	642.845	2	24.9484	63638.3	50849.1	68025.9	2192.23
dicLab1_genemodels_DLAgn_00262850_1	NSYEESLDHLETMKR	617.956	3	23.0706	3977.4	7912.12	13951.7	20921.2
dicLab1_genemodels_DLAgn_00262850_1	LQGEIEDLMVDVER	823.409	2	35.8451	74134.3	71326.6	90460	73685.5
dicLab1_genemodels_DLAgn_00039520_1	VELVPPSPAEIPK	688.395	2	28.2039	117145	119557	4421.05	84174.3
dicLab1_genemodels_DLAgn_00078080_1	VLDSFDAIK	504.274	2	22.493	163863	164792	147535	107764
dicLab1_genemodels_DLAgn_00078080_1	QSPIDIVPGQASYDAGLKPLNLK	808.776	3	33.8704	64727.3	46613.4	45622.8	34934.8
dicLab1_genemodels_DLAgn_00040200_1	AVDLLLDSDQIVQVLGNKR	699.395	3	42.1904	10332.1	7800.42	5369.76	5013.86
dicLab1_genemodels_DLAgn_00187690_1	LAELGSWLGSR	594.822	2	30.276	83422.8	74861.4	65746.7	49260.9
dicLab1_genemodels_DLAgn_00121980_1	YGSVEIDELGK	605.304	2	20.3045	82359.4	85599	74511.4	57507.8
dicLab1_genemodels_DLAgn_00017360_1	GPFLVALGR	465.282	2	29.7997	170450	154391	151363	121877
dicLab1_genemodels_DLAgn_00138560_1	ILYVDLTATPR	631.361	2	28.7118	140122	133573	136333	117278
dicLab1_genemodels_DLAgn_00254890_1	LISQIVSSITASLR	744.443	2	46.6577	250666	229150	221270	177888
dicLab1_genemodels_DLAgn_00131870_1	RLEYQLALQNLHR	551.978	3	22.3512	42630.1	39555.6	53003.7	36422.6
dicLab1_genemodels_DLAgn_00255730_1	VNLVGIDIFTNK	666.88	2	38.1828	88474.8	75591.4	59862.9	43017.5
dicLab1_genemodels_DLAgn_00053870_1	VSLEVFGC[PPa]DH	588.771	2	25.8207	90562.1	87369.2	89382.9	51307.6
dicLab1_genemodels_DLAgn_00025820_1	TINEIENQILTR	722.394	2	29.202	60307.2	56076.8	54626.7	35522.5
dicLab1_genemodels_DLAgn_00130000_1	IAANFVTHAPPGEFNEVFNDVR	815.405	3	33.5288	76750.4	89360	61651.3	88556.1
dicLab1_genemodels_DLAgn_00220040_1	AMGIMNSFVNDIFER	872.413	2	45.9274	34676.7	56849.2	62285.8	41058
dicLab1_genemodels_DLAgn_00212050_1	KKNADSVADLGEQIDNLQR	705.366	3	26.0345	9632.86	5470.41	6579.69	10227
dicLab1_genemodels_DLAgn_00137850_1	VYAILTHGIFSGPAISR	601.337	3	33.6846	32154.8	31570.5	28825.2	27717.6
dicLab1_genemodels_DLAgn_00067550_1	GVEVETISPGDGR	658.328	2	14.4397	130641	139875	116236	119386
dicLab1_genemodels_DLAgn_00058020_1	LQAAAAPLVER	569.833	2	17.6294	171079	165391	179394	888.903
dicLab1_genemodels_DLAgn_00015560_1	AQAAQPGGDTIFGK	680.846	2	15.8237	54545.5	74271.5	56901.4	53571.7
dicLab1_genemodels_DLAgn_00240980_1	GHC[PPa]LTDLISAFK	688.356	2	47.0636	192797	172610	169355	120912
dicLab1_genemodels_DLAgn_00205240_1	IQTQPGYANTLR	681.362	2	12.8986	71328.6	64440.7	65438.7	96461.3
dicLab1_genemodels_DLAgn_00203190_1	TIAEC[PPa]LADELINAAK	823.427	2	43.011	37900.7	56935	23872.5	10970.4
dicLab1_genemodels_DLAgn_00189420_1	YGDLGVYASAR	586.291	2	15.6997	14351.6	11907	14153.3	2998.37
dicLab1_genemodels_DLAgn_00179190_1	AIDWVAFAER	589.304	2	32.8228	62501.5	55552.1	64583.9	5403.85
dicLab1_genemodels_DLAgn_00170340_1	VSADAMLGALLGAR	672.869	2	44.1966	64716.2	29642.4	47991.9	710.262
dicLab1_genemodels_DLAgn_00149280_1	FSAQLSKLTLIGRTR	564.337	3	40.2262	136423	116990	155762	127284
dicLab1_genemodels_DLAgn_00148810_1	GAPTTPLTSVAVTR	685.886	2	21.8197	59588	55693.9	60294.1	43827.4
dicLab1_genemodels_DLAgn_00096400_1	IAIYELLFK	555.334	2	44.4583	73627.6	64373.6	53304.6	46819
dicLab1_genemodels_DLAgn_00036870_1	GIDLLVIGR	478.3	2	34.251	64033.4	62974.9	47903.7	21228.2
dicLab1_genemodels_DLAgn_00030570_1	VFLASSSGSTAIK	634.348	2	17.929	124707	159332	117444	94961
dicLab1_genemodels_DLAgn_00014180_1	GFGTDEQAIIDLLGSR	846.434	2	43.3932	37410.1	2440.8	5028.52	30426.7
dicLab1_genemodels_DLAgn_00176040_1	VTMQNLNDR	545.769	2	8.93215	46954.3	59067.1	46072.7	49582.6
dicLab1_genemodels_DLAgn_00266670_1	AAITSWWGK	510.269	2	26.0362	110705	169563	100881	88666
dicLab1_genemodels_DLAgn_00143460_1	VHLVGIDIFSGK	642.869	2	32.907	92680.8	74457.7	69779.1	55369.8
dicLab1_genemodels_DLAgn_00006630_1	WTGMIIGPAR	551.297	2	26.4648	28232.9	21878.2	2145.14	11919
dicLab1_genemodels_DLAgn_00126660_1	LTSDDATLSTLLK	689.377	2	30.3909	77457	83372.1	77013.4	57360.3
dicLab1_genemodels_DLAgn_00164600_1	LNMVLNEVR	544.3	2	23.0584	20928.8	20176.8	52751.7	30297.5
dicLab1_genemodels_DLAgn_00129310_1	LVSFSANFNR	577.801	2	23.0028	50660.9	49081.4	68953.5	20631.3
dicLab1_genemodels_DLAgn_00178710_1	GVLFYGPPGC[PPa]GK	633.321	2	23.449	60473.4	46106.3	48991.2	36637.6

## Sheet: Score
Protein	Peptide	Label	Precursor MZ	Precursor Charge	RT	Decoy	Score S170606_C1 (S170606_C1.wiff (sample 1))	Score S170606_C11 (S170606_C11.wiff (sample 1))	Score S170606_HP1 (S170606_HP1.wiff (sample 1))	Score S170606_HP67 (S170606_HP67.wiff (sample 1))
dicLab1_genemodels_DLAgn_00257950_1	TDLAAALAK		437.256	2	18.1616	FALSE	9.25287	7.23019	7.40544	6.30099
dicLab1_genemodels_DLAgn_00257950_1	ALAAALDTK		437.256	2	19.1636	TRUE	-0.626877	-1.5978	-2.98087	-2.27579
dicLab1_genemodels_DLAgn_00257950_1	KKDFEISQLLSKIEDEQSLGAQLQKK		601.533	5	34.8577	FALSE	-4.91696	-0.968586	-5.86199	-1.44663
dicLab1_genemodels_DLAgn_00257950_1	KQLQAGLSQEDEIKSLLQSIEFDKKK		601.533	5	35.0823	TRUE	-4.69971	-1.42705	-4.24867	-3.50348
dicLab1_genemodels_DLAgn_00257950_1	LQTENGEYSR		598.781	2	4.2712	FALSE	3.37987	3.78156	5.04542	3.84967
dicLab1_genemodels_DLAgn_00257950_1	SYEGNETQLR		598.781	2	4.84001	TRUE	-4.31228	-1.16182	-4.57611	-4.15475
dicLab1_genemodels_DLAgn_00257950_1	NGLMVSEIDELRVALEQTER		768.062	3	43.2786	FALSE	0.00182815	-4.05489	-3.12697	-0.569699
dicLab1_genemodels_DLAgn_00257950_1	ETQELAVRLEDIESVMLGNR		768.062	3	44.493	TRUE	-0.627429	-2.45974	-3.11442	-1.52464
dicLab1_genemodels_DLAgn_00257950_1	MEGDLNEMEVQLSHANR		658.3	3	23.7677	FALSE	-2.72289	-3.9852	-1.12481	-0.25376
dicLab1_genemodels_DLAgn_00257950_1	NAHSLQVEMENLDGEMR		658.3	3	25.1799	TRUE	-4.69722	-3.97369	-7.12257	-2.06032
dicLab1_genemodels_DLAgn_00257950_1	KMEGDLNEMEVQLSHANR		526	4	22.3802	FALSE	6.91592	6.07006	8.12101	4.88607
dicLab1_genemodels_DLAgn_00257950_1	NAHSLQVEMENLDGEMKR		526	4	22.3564	TRUE	-2.33952	-2.4558	-3.95971	-6.97924
dicLab1_genemodels_DLAgn_00257950_1	VIDSMQSTLDSEIR		797.393	2	26.6516	FALSE	7.96389	3.12607	2.90683	4.57725
dicLab1_genemodels_DLAgn_00257950_1	IESDLTSQMSDIVR		797.393	2	27.0716	TRUE	0.685109	-3.75972	-0.949339	0.635754
dicLab1_genemodels_DLAgn_00257950_1	TVETEKSEIQTALEEAEGTLEHEEAK		726.102	4	40.5852	FALSE	-1.78205	-1.41628	-2.38171	-3.21193
dicLab1_genemodels_DLAgn_00257950_1	AEEHELTGEAEELATQIESKETEVTK		726.102	4	39.2551	TRUE	-3.84451	-0.0776379	-1.2164	-1.82516
dicLab1_genemodels_DLAgn_00257950_1	KKLDADLVQVQGEVDDAVQEAR		607.318	4	27.459	FALSE	-0.450708	-2.90577	-1.56306	-3.53511
dicLab1_genemodels_DLAgn_00257950_1	AEQVADDVEGQVQVLDADLKKR		607.318	4	27.3486	TRUE	-1.83358	0.195613	-0.517176	-3.94385
dicLab1_genemodels_DLAgn_00257950_1	KKMEGDLNEMEVQLSHANR		558.024	4	18.7906	FALSE	4.80685	0.455884	3.81094	2.29545
dicLab1_genemodels_DLAgn_00257950_1	NAHSLQVEMENLDGEMKKR		558.024	4	17.02	TRUE	-0.146362	-3.49592	-3.63751	0.537052
dicLab1_genemodels_DLAgn_00257950_1	ANSLAANLDKK		572.82	2	7.95706	FALSE	2.26373	4.08318	5.32756	3.14096
dicLab1_genemodels_DLAgn_00257950_1	KDLNAALSNAK		572.82	2	8.88996	TRUE	-3.93616	-2.26345	-0.237468	-2.942
dicLab1_genemodels_DLAgn_00257950_1	LQEAEESIEAVNSK		773.883	2	14.7982	FALSE	1.60897	1.94732	3.35715	2.69322
dicLab1_genemodels_DLAgn_00257950_1	SNVAEISEEAEQLK		773.883	2	13.2751	TRUE	-4.29268	0.532963	-0.252206	-0.0919526
dicLab1_genemodels_DLAgn_00054080_1	TKFNLPVDMIAFELAK		613.002	3	44.4835	FALSE	7.07051	6.32045	5.59605	8.35058
dicLab1_genemodels_DLAgn_00054080_1	ALEFAIMDVPLNFKTK		613.002	3	44.3138	TRUE	-0.872042	0.66342	-3.23357	-0.0901058
dicLab1_genemodels_DLAgn_00054080_1	C[PPa]VEDDPLLMLALNSAR		915.958	2	45.2948	FALSE	8.33151	7.16745	6.29644	5.98839
dicLab1_genemodels_DLAgn_00054080_1	ASNLALMLLPDDEVC[PPa]R		915.958	2	44.3908	TRUE	-3.11109	-0.8331	-1.63999	-5.20089
dicLab1_genemodels_DLAgn_00054080_1	HAYDLQSDAVYKEDLR		641.646	3	16.7454	FALSE	6.48991	4.25349	4.06711	5.94445
dicLab1_genemodels_DLAgn_00054080_1	LDEKYVADSQLDYAHR		641.646	3	16.4416	TRUE	-1.72803	-0.554423	0.760859	-0.230062
dicLab1_genemodels_DLAgn_00054080_1	FKVTTEDMPMVLAK		537.282	3	28.1379	FALSE	6.63861	5.29086	4.18864	3.56942
dicLab1_genemodels_DLAgn_00054080_1	ALVMPMDETTVKFK		537.282	3	28.6674	TRUE	-1.33137	-0.077398	0.133364	0.839443
dicLab1_genemodels_DLAgn_00054080_1	IASDALYKKDFNK		504.94	3	10.63	FALSE	-4.01728	-3.56174	-4.07993	-3.28937
dicLab1_genemodels_DLAgn_00054080_1	NFDKKYLADSAIK		504.94	3	9.66852	TRUE	-4.27771	-3.42904	-3.73189	-3.36501
dicLab1_genemodels_DLAgn_00054080_1	GIGWVPIGSLDVEK		735.404	2	37.418	FALSE	5.20103	4.73369	5.1881	6.19174
dicLab1_genemodels_DLAgn_00054080_1	EVDLSGIPVWGIGK		735.404	2	38.3902	TRUE	-2.39714	-1.83678	1.01887	-0.052456
dicLab1_genemodels_DLAgn_00054080_1	C[PPa]IEDDPLLMLALNSAR		922.966	2	46.7063	FALSE	8.18644	8.52174	9.31408	5.8353
dicLab1_genemodels_DLAgn_00054080_1	ASNLALMLLPDDEIC[PPa]R		922.966	2	45.821	TRUE	0.98939	-1.92787	-3.30901	-6.08673
dicLab1_genemodels_DLAgn_00054080_1	TKFNLPVDMLNLELAKK		658.708	3	36.4322	FALSE	-3.01775	0.177176	-0.0472952	-1.91929
dicLab1_genemodels_DLAgn_00054080_1	KALELNLMDVPLNFKTK		658.708	3	0	TRUE	-0.0324349	-0.682993	-1.00166	NaN
dicLab1_genemodels_DLAgn_00054080_1	GTGWVPIGSIAVETAK		793.433	2	33.5958	FALSE	4.1609	0.917391	5.24446	5.47575
dicLab1_genemodels_DLAgn_00054080_1	ATEVAISGIPVWGTGK		793.433	2	32.3861	TRUE	-2.122	-1.13836	-3.20416	-2.66094
dicLab1_genemodels_DLAgn_00054080_1	SLQDDPLLVHYMEIAK		624.657	3	35.4999	FALSE	8.98267	7.63711	6.75866	8.48478
dicLab1_genemodels_DLAgn_00054080_1	AIEMYHVLLPDDQLSK		624.657	3	35.4631	TRUE	-1.49398	-1.02716	-4.83207	0.00129204
dicLab1_genemodels_DLAgn_00054080_1	KIQHSYALLPDAMNLVLAR		539.053	4	37.5678	FALSE	3.837	6.22417	6.84625	4.46327
dicLab1_genemodels_DLAgn_00054080_1	ALVLNMADPLLAYSHQIKR		539.053	4	37.5073	TRUE	-5.40392	-3.25848	-3.43865	-4.46642
dicLab1_genemodels_DLAgn_00054080_1	SLQDDPLLVHYMNVAK		614.985	3	31.627	FALSE	6.82533	8.65156	7.10138	5.61293
dicLab1_genemodels_DLAgn_00054080_1	AVNMYHVLLPDDQLSK		614.985	3	31.1135	TRUE	-4.11027	-2.60138	-2.82163	-0.540499
dicLab1_genemodels_DLAgn_00054080_1	FTSVVDLPAIVLSK		744.937	2	44.6001	FALSE	7.35387	8.65288	8.40438	8.50505
dicLab1_genemodels_DLAgn_00054080_1	SLVIAPLDVVSTFK		744.937	2	44.8386	TRUE	0.777395	0.403986	-0.94853	0.17126
dicLab1_genemodels_DLAgn_00054080_1	AYTLHPEGVNFVNTR		573.293	3	21.9498	FALSE	7.21162	6.8306	7.36022	8.66273
dicLab1_genemodels_DLAgn_00054080_1	TNVFNVGEPHLTYAR		573.293	3	23.1609	TRUE	-1.26509	-0.0626815	-1.45037	-2.31499
dicLab1_genemodels_DLAgn_00054080_1	TKFNLPVDMLNLELAK		616.01	3	41.2852	FALSE	8.18145	7.87273	8.70424	5.73056
dicLab1_genemodels_DLAgn_00054080_1	ALELNLMDVPLNFKTK		616.01	3	42.0259	TRUE	-2.32637	-3.26293	-0.732322	-2.20438
dicLab1_genemodels_DLAgn_00252870_1	LQGEVEDLMIDVERANGLAANLDKK		686.109	4	41.2414	FALSE	-5.0746	-2.80185	-1.35648	-2.59577
dicLab1_genemodels_DLAgn_00252870_1	KDLNAALGNAREVDIMLDEVEGQLK		686.109	4	41.3275	TRUE	0.395766	-1.07603	-1.54444	-1.19484
dicLab1_genemodels_DLAgn_00252870_1	MKNSYEEALDHLETLKR		520.015	4	23.7646	FALSE	5.49688	5.22164	6.43035	5.98026
dicLab1_genemodels_DLAgn_00252870_1	KLTELHDLAEEYSNKMR		520.015	4	23.715	TRUE	-3.22442	-1.99394	-2.37653	0.732057
dicLab1_genemodels_DLAgn_00252870_1	NSYEEALDHLETLKR		606.639	3	24.7932	FALSE	9.49007	8.58241	9.19766	8.56529
dicLab1_genemodels_DLAgn_00252870_1	KLTELHDLAEEYSNR		606.639	3	25.1502	TRUE	-3.44843	-3.96023	-0.798162	-2.96316
dicLab1_genemodels_DLAgn_00252870_1	VRELEAEVEGEQRR		425.724	4	8.32577	FALSE	-0.977325	-0.805434	0.203355	3.64923
dicLab1_genemodels_DLAgn_00252870_1	RQEGEVEAELERVR		425.724	4	8.96044	TRUE	-0.260525	0.345165	-3.40648	-2.70795
dicLab1_genemodels_DLAgn_00252870_1	VRELEAEVEGEQR		515.262	3	10.3523	FALSE	9.48596	7.52272	7.33414	8.36204
dicLab1_genemodels_DLAgn_00252870_1	QEGEVEAELERVR		515.262	3	11.6523	TRUE	-0.664227	0.81164	-0.266618	-0.129838
dicLab1_genemodels_DLAgn_00252870_1	LQGEVEDLMIDVERANGLAANLDKKQR		605.921	5	39.6765	FALSE	-3.07002	-4.87928	-5.26742	-0.269254
dicLab1_genemodels_DLAgn_00252870_1	QKKDLNAALGNAREVDIMLDEVEGQLR		605.921	5	38.4762	TRUE	-3.29821	-1.35918	-1.7706	0.167299
dicLab1_genemodels_DLAgn_00252870_1	MKNSYEEALDHLETLKRENK		612.81	4	21.2596	FALSE	-5.41951	-5.70882	-3.02741	-1.59988
dicLab1_genemodels_DLAgn_00252870_1	NERKLTELHDLAEEYSNKMK		612.81	4	20.7681	TRUE	-2.98782	-4.33741	-4.51301	0.609427
dicLab1_genemodels_DLAgn_00252870_1	DFETSQLLSKIEDEQSLGAQLQK		869.776	3	36.9676	FALSE	-1.54292	-5.70985	-0.517883	-1.50812
dicLab1_genemodels_DLAgn_00252870_1	QLQAGLSQEDEIKSLLQSTEFDK		869.776	3	36.6496	TRUE	-1.4698	-4.44768	-0.979243	-3.20278
dicLab1_genemodels_DLAgn_00252870_1	LQGEVEDLMIDVERANGLAANLDK		871.778	3	45.4219	FALSE	-0.0360133	-4.98748	1.16578	0.55003
dicLab1_genemodels_DLAgn_00252870_1	DLNAALGNAREVDIMLDEVEGQLK		871.778	3	43.7252	TRUE	-1.2675	0.502716	-1.79196	-0.54739
dicLab1_genemodels_DLAgn_00252870_1	DFETSQLLSKIEDEQSLGAQLQKK		912.475	3	33.4192	FALSE	-0.463803	-1.92287	-1.03297	-4.11257
dicLab1_genemodels_DLAgn_00252870_1	KQLQAGLSQEDEIKSLLQSTEFDK		912.475	3	34.5943	TRUE	-3.18981	-2.53564	-3.53242	-4.08924
dicLab1_genemodels_DLAgn_00252870_1	KKDFETSQLLSKIEDEQSLGAQLQKK		599.126	5	28.1966	FALSE	-3.58746	-3.90421	-1.18149	-2.38642
dicLab1_genemodels_DLAgn_00252870_1	KQLQAGLSQEDEIKSLLQSTEFDKKK		599.126	5	26.4405	TRUE	-0.631879	-3.20884	-0.868278	-2.7297
dicLab1_genemodels_DLAgn_00252870_1	QAEEAEEQANGHMSR		562.909	3	3.3414	FALSE	5.75608	7.49626	6.45595	6.59157
dicLab1_genemodels_DLAgn_00252870_1	SMHGNAQEEAEEAQR		562.909	3	3.71462	TRUE	-2.92561	0.298122	NaN	0.413857
dicLab1_genemodels_DLAgn_00252870_1	KKDFETSQLLSKIEDEQSLGAQLQK		573.507	5	28.9947	FALSE	-0.56364	-1.6825	-3.50061	-0.361509
dicLab1_genemodels_DLAgn_00252870_1	QLQAGLSQEDEIKSLLQSTEFDKKK		573.507	5	29.5891	TRUE	-0.0786323	0.820267	-4.26081	-4.11405
dicLab1_genemodels_DLAgn_00252870_1	ELEAEVEGEQR		644.804	2	9.66509	FALSE	7.33924	8.98298	7.89479	6.5532
dicLab1_genemodels_DLAgn_00252870_1	QEGEVEAELER		644.804	2	10.5806	TRUE	-1.61294	-0.835732	-1.48624	0.760067
dicLab1_genemodels_DLAgn_00252870_1	KDFETSQLLSKIEDEQSLGAQLQK		684.608	4	31.1885	FALSE	-4.06985	-2.09584	-2.49809	-1.52107
dicLab1_genemodels_DLAgn_00252870_1	QLQAGLSQEDEIKSLLQSTEFDKK		684.608	4	32.8521	TRUE	-4.88874	-0.543918	-5.47525	-2.55521
dicLab1_genemodels_DLAgn_00246320_1	MKNSYEEALDHLETMKR		524.504	4	22.3099	FALSE	2.15411	3.86378	4.64973	5.796
dicLab1_genemodels_DLAgn_00246320_1	KMTELHDLAEEYSNKMR		524.504	4	22.5661	TRUE	-2.1449	-2.42745	-2.96504	-4.18278
dicLab1_genemodels_DLAgn_00246320_1	NSYEEALDHLETMKR		612.625	3	23.1309	FALSE	8.36027	7.67712	8.72893	9.22657
dicLab1_genemodels_DLAgn_00246320_1	KMTELHDLAEEYSNR		612.625	3	23.1446	TRUE	-2.92148	-0.622931	-0.135604	-4.30712
dicLab1_genemodels_DLAgn_00246320_1	NFDKVLAEWKQKFEEGQAELEGAQKEAR		656.535	5	38.6227	FALSE	-0.610284	-0.276953	-3.10032	-4.3134
dicLab1_genemodels_DLAgn_00246320_1	AEKQAGELEAQGEEFKQKWEALVKDFNR		656.535	5	37.7644	TRUE	-3.55959	0.0151417	-2.79453	-2.49813
dicLab1_genemodels_DLAgn_00246320_1	EQFEEEQEAKVELQR		631.306	3	15.4302	FALSE	1.46407	3.68084	4.02737	7.11497
dicLab1_genemodels_DLAgn_00246320_1	QLEVKAEQEEEFQER		631.306	3	14.6803	TRUE	-0.22929	-1.96166	0.0235374	0.119241
dicLab1_genemodels_DLAgn_00246320_1	EAELQKLRR		381.56	3	5.55945	FALSE	-2.86879	-7.57317	1.24969	-2.15577
dicLab1_genemodels_DLAgn_00246320_1	RLKQLEAER		381.56	3	4.36894	TRUE	-3.03714	-5.61551	-0.0668178	0.28714
dicLab1_genemodels_DLAgn_00246320_1	NALAHGLQSARHDC[PPa]DLLREQFEEEQEAKVELQR		656.494	6	27.0118	FALSE	-5.25138	-5.39254	-6.3541	-5.7529
dicLab1_genemodels_DLAgn_00246320_1	QLEVKAEQEEEFQERLLDC[PPa]DHRASQLGHALANR		656.494	6	26.9068	TRUE	-4.9512	-5.43542	-4.02599	-1.63293
dicLab1_genemodels_DLAgn_00246320_1	NFDKVLAEWKQKFEEGQAELEGAQK		731.371	4	38.7393	FALSE	-3.16977	-4.3685	-2.47654	-2.11934
dicLab1_genemodels_DLAgn_00246320_1	QAGELEAQGEEFKQKWEALVKDFNK		731.371	4	38.9551	TRUE	-4.5031	-6.24058	-1.7388	-3.44578
dicLab1_genemodels_DLAgn_00246320_1	QVEEEVKAK		530.288	2	1.99096	FALSE	-4.19768	-1.30515	-0.464806	0.260276
dicLab1_genemodels_DLAgn_00246320_1	AKVEEEVQK		530.288	2	2.18897	TRUE	-1.76245	-1.00883	-1.5102	-2.88065
dicLab1_genemodels_DLAgn_00246320_1	MKNSYEEALDHLETMKRENK		494.041	5	19.8591	FALSE	-4.20624	-1.65053	-4.30805	-1.78209
dicLab1_genemodels_DLAgn_00246320_1	NERKMTELHDLAEEYSNKMK		494.041	5	20.8181	TRUE	-4.15153	-3.99298	-5.58155	-4.46751
dicLab1_genemodels_DLAgn_00246320_1	EAELQKLR		493.785	2	7.11107	FALSE	-0.0808699	1.5783	-0.692051	1.36255
dicLab1_genemodels_DLAgn_00246320_1	LKQLEAER		493.785	2	7.47935	TRUE	0.993764	-0.650759	-0.868204	0.416274
dicLab1_genemodels_DLAgn_00246320_1	LQEAEEQIEAVNSKC[PPa]ASLEKTK		630.572	4	18.8658	FALSE	-3.16232	-3.36971	-1.87123	-1.78265
dicLab1_genemodels_DLAgn_00246320_1	TKELSAC[PPa]KSNVAEIQEEAEQLK		630.572	4	17.5913	TRUE	-1.50377	-2.12933	-1.50502	-0.903141
dicLab1_genemodels_DLAgn_00246320_1	QRLQSEVEDLMVDVER		649.326	3	33.3022	FALSE	-5.7128	-4.94892	-4.56969	-1.81954
dicLab1_genemodels_DLAgn_00246320_1	EVDVMLDEVESQLRQR		649.326	3	32.8713	TRUE	-4.02186	-3.92474	-4.19042	-0.427414
dicLab1_genemodels_DLAgn_00246320_1	QRNFDKVLAEWKQKFEEGQAELEGAQKEAR		594.64	6	34.9947	FALSE	-5.27153	-1.49838	-2.23022	-1.62836
dicLab1_genemodels_DLAgn_00246320_1	AEKQAGELEAQGEEFKQKWEALVKDFNRQR		594.64	6	33.4143	TRUE	-4.67457	-1.84313	-4.89731	-3.89445
dicLab1_genemodels_DLAgn_00246320_1	LQEAEEQIEAVNSKC[PPa]ASLEK		764.046	3	18.7396	FALSE	-3.75461	-1.20382	0.132356	-2.56103
dicLab1_genemodels_DLAgn_00246320_1	ELSAC[PPa]KSNVAEIQEEAEQLK		764.046	3	20.0273	TRUE	-6.61846	-1.92007	-0.983818	-3.41879
dicLab1_genemodels_DLAgn_00101310_1	LAIIENANVLAR		648.885	2	28.7415	FALSE	4.39965	7.45097	5.98055	7.84898
dicLab1_genemodels_DLAgn_00101310_1	ALVNANEIIALR		648.885	2	29.5581	TRUE	-5.05176	-2.35249	-3.20789	-1.26409
dicLab1_genemodels_DLAgn_00101310_1	YSNQEIAMSTVTALRR		613.984	3	23.5883	FALSE	8.69606	7.33953	8.56167	7.80912
dicLab1_genemodels_DLAgn_00101310_1	RLATVTSMAIEQNSYR		613.984	3	24.8078	TRUE	-3.98371	-4.19498	-3.37258	-2.24545
dicLab1_genemodels_DLAgn_00101310_1	AC[PPa]QEEFIKR		398.869	3	7.40162	FALSE	8.84995	8.32454	9.72321	8.7183
dicLab1_genemodels_DLAgn_00101310_1	KIFEEQC[PPa]AR		398.869	3	7.50948	TRUE	0.279587	0.269558	0.47549	0.573052
dicLab1_genemodels_DLAgn_00101310_1	ALANNLAC[PPa]QGK		587.306	2	8.61825	FALSE	10.5598	10.2765	10.9558	8.16126
dicLab1_genemodels_DLAgn_00101310_1	GQC[PPa]ALNNALAK		587.306	2	9.46516	TRUE	-0.930879	-1.53745	0.659253	-2.72047
dicLab1_genemodels_DLAgn_00101310_1	GMVVGIKVDKGVVPLAGTNGETTTQGLDGLYER		844.446	4	32.8048	FALSE	-2.61001	-3.66035	-0.572702	2.16702
dicLab1_genemodels_DLAgn_00101310_1	EYLGDLGQTTTEGNTGALPVVGKDVKIGVVMGR		844.446	4	31.8994	TRUE	-1.54459	-1.02751	-3.97158	-2.99623
dicLab1_genemodels_DLAgn_00101310_1	GILAADESTGSVAK		659.846	2	14.4192	FALSE	9.84353	9.22611	7.85568	8.93961
dicLab1_genemodels_DLAgn_00101310_1	AVSGTSEDAALIGK		659.846	2	15.8341	TRUE	-3.45108	-0.668985	-1.42412	-1.62681
dicLab1_genemodels_DLAgn_00101310_1	GILAADESTGSVAKR		492.267	3	11.3976	FALSE	2.19743	4.08497	6.83887	4.80479
dicLab1_genemodels_DLAgn_00101310_1	KAVSGTSEDAALIGR		492.267	3	12.3891	TRUE	-2.50995	-2.28715	1.02423	-0.930195
dicLab1_genemodels_DLAgn_00101310_1	ALQASALK		401.245	2	8.60406	FALSE	9.10927	8.13715	9.41854	8.84903
dicLab1_genemodels_DLAgn_00101310_1	LASAQLAK		401.245	2	7.43366	TRUE	-0.685759	-2.03701	-0.912155	-0.731052
dicLab1_genemodels_DLAgn_00101310_1	ADDGKSFTQYLKDR		548.606	3	16.5268	FALSE	-0.647888	-1.89805	-3.51448	-4.10486
dicLab1_genemodels_DLAgn_00101310_1	DKLYQTFSKGDDAR		548.606	3	15.8272	TRUE	-2.24928	-1.31415	-5.06178	-4.16888
dicLab1_genemodels_DLAgn_00101310_1	VLAAVYK		382.239	2	11.8962	FALSE	7.04028	4.39582	9.60508	6.26793
dicLab1_genemodels_DLAgn_00101310_1	YVAALVK		382.239	2	11.9027	TRUE	0.626664	0.77815	0.440321	-0.548271
dicLab1_genemodels_DLAgn_00101310_1	QLLFTADDR		539.78	2	21.2076	FALSE	8.63445	7.22784	7.4411	6.42707
dicLab1_genemodels_DLAgn_00101310_1	DDATFLLQR		539.78	2	22.3556	TRUE	-1.18847	-2.29118	-5.07914	-5.53346
dicLab1_genemodels_DLAgn_00101310_1	TVPPAVPGITFLSGGQSEEEASVNLNAMNQC[PPa]PLHRPWALTFSYGR		1229.11	4	44.3324	FALSE	7.62971	8.45671	6.84007	5.97267
dicLab1_genemodels_DLAgn_00101310_1	GYSFTLAWPRHLPC[PPa]QNMANLNVSAEEESQGGSLFTIGPVAPPVTR		1229.11	4	44.9708	TRUE	-2.6224	-3.36788	-0.670963	-4.68605
dicLab1_genemodels_DLAgn_00101310_1	C[PPa]QYVTEKVLAAVYK		562.636	3	26.9354	FALSE	-1.90765	-0.303023	-1.89639	-0.519145
dicLab1_genemodels_DLAgn_00101310_1	YVAALVKETVYQC[PPa]K		562.636	3	27.5064	TRUE	-1.33188	-0.483606	-3.24366	-1.23837
dicLab1_genemodels_DLAgn_00101310_1	PHAYPFLTPEQK		476.582	3	18.6999	FALSE	7.89547	8.11914	8.1188	8.08885
dicLab1_genemodels_DLAgn_00101310_1	QEPTLFPYAHPK		476.582	3	19.0936	TRUE	-2.78183	-4.5143	-2.23342	-2.67929
dicLab1_genemodels_DLAgn_00101310_1	SFTQYLKDR		386.536	3	16.7241	FALSE	-0.130936	-4.11786	1.99947	0.0920378
dicLab1_genemodels_DLAgn_00101310_1	DKLYQTFSR		386.536	3	16.5811	TRUE	-2.83764	-5.10241	0.0199621	-1.96781
dicLab1_genemodels_DLAgn_00144830_1	GLEQVEKGYEEWLLTEIR		731.379	3	44.362	FALSE	2.79656	-3.81464	-2.85661	-1.20845
dicLab1_genemodels_DLAgn_00144830_1	IETLLWEEYGKEVQELGR		731.379	3	43.7233	TRUE	-0.385136	-3.9382	-5.00611	-2.01664
dicLab1_genemodels_DLAgn_00144830_1	TINEVENQILTR		715.386	2	22.8497	FALSE	10.3897	8.01513	7.64212	8.6522
dicLab1_genemodels_DLAgn_00144830_1	TLIQNEVENITR		715.386	2	22.8606	TRUE	-0.195665	-3.82611	-2.92438	-2.59383
dicLab1_genemodels_DLAgn_00144830_1	MLDAEDIVNTPKPDEK		605.633	3	21.7927	FALSE	7.74685	5.72891	6.91425	5.48782
dicLab1_genemodels_DLAgn_00144830_1	EDPKPTNVIDEADLMK		605.633	3	21.7937	TRUE	-3.35699	-4.90874	-4.17303	-5.76231
dicLab1_genemodels_DLAgn_00144830_1	LSGINPYTNLSPQDISNKWDAVK		854.106	3	32.1381	FALSE	6.02057	5.96946	6.36058	5.03317
dicLab1_genemodels_DLAgn_00144830_1	VADWKNSIDQPSLNTYPNIGSLK		854.106	3	30.6941	TRUE	-0.554148	0.346341	-0.618187	-1.11876
dicLab1_genemodels_DLAgn_00144830_1	FLDIPK		366.718	2	22.0062	FALSE	7.2891	9.28777	7.89879	7.89228
dicLab1_genemodels_DLAgn_00144830_1	PIDLFK		366.718	2	21.6061	TRUE	-0.326381	0.42808	0.591433	0.169176
dicLab1_genemodels_DLAgn_00144830_1	MVSDIANAWK		567.784	2	22.6517	FALSE	9.92697	11.1623	7.14683	9.33609
dicLab1_genemodels_DLAgn_00144830_1	WANAIDSVMK		567.784	2	22.0308	TRUE	1.01911	-1.37971	1.29888	-3.21701
dicLab1_genemodels_DLAgn_00144830_1	HRPDLIDYSK		415.219	3	9.50267	FALSE	4.10166	2.81201	2.30731	4.74231
dicLab1_genemodels_DLAgn_00144830_1	SYDILDPRHK		415.219	3	10.0424	TRUE	-1.61463	-6.25297	-6.78096	-4.87911
dicLab1_genemodels_DLAgn_00144830_1	AIMTYVSC[PPa]FYHAFAGAEQAETAANR		931.763	3	43.4993	FALSE	6.83667	8.98289	7.02207	3.73453
dicLab1_genemodels_DLAgn_00144830_1	NAATEAQEAGAFAHYFC[PPa]SVYTMIAR		931.763	3	44.2452	TRUE	-4.28891	-3.36052	-4.10743	-6.5883
dicLab1_genemodels_DLAgn_00144830_1	LMLLLEVISGERLPKPDK		513.554	4	42.8293	FALSE	4.94767	2.49058	1.77027	2.5619
dicLab1_genemodels_DLAgn_00144830_1	DPKPLREGSIVELLLMLK		513.554	4	43.9062	TRUE	0	-2.98087	-0.0073344	0
dicLab1_genemodels_DLAgn_00144830_1	KHEAFESDLAAHQDRVEQIAAIAQELNELDYHDAATVNAR		642.174	7	36.5712	FALSE	5.03138	1.29444	2.07761	-1.62436
dicLab1_genemodels_DLAgn_00144830_1	ANVTAADHYDLENLEQAIAAIQEVRDQHAALDSEFAEHKR		642.174	7	35.8172	TRUE	-3.68656	-3.19053	-5.25534	-6.32304
dicLab1_genemodels_DLAgn_00144830_1	SNIDKLEGDHQLSQESLIFDNK		633.316	4	24.7624	FALSE	5.67513	7.11025	5.4052	5.85533
dicLab1_genemodels_DLAgn_00144830_1	NDFILSEQSLQHDGELKDINSK		633.316	4	25.7479	TRUE	-2.33267	-2.6351	-1.52461	-5.14793
dicLab1_genemodels_DLAgn_00144830_1	LWETIDQLYLEFAKR		642.344	3	47.4911	FALSE	2.97589	-0.611688	0.807475	-3.36679
dicLab1_genemodels_DLAgn_00144830_1	KAFELYLQDITEWLR		642.344	3	45.1147	TRUE	-2.4568	0.436834	0.753995	-5.02439
dicLab1_genemodels_DLAgn_00144830_1	KDDPIGNLNTAFEVAEK		620.983	3	28.792	FALSE	6.13653	7.34257	7.5507	5.36881
dicLab1_genemodels_DLAgn_00144830_1	EAVEFATNLNGIPDDKK		620.983	3	28.8067	TRUE	-3.18518	-3.07788	-2.09514	-1.3528
dicLab1_genemodels_DLAgn_00144830_1	NVNVQNFHISWKDGLALC[PPa]ALIHR		680.612	4	38.3782	FALSE	0.429952	1.93308	3.71835	0.307833
dicLab1_genemodels_DLAgn_00144830_1	HILAC[PPa]LALGDKWSIHFNQVNVNR		680.612	4	37.7386	TRUE	-2.67639	-2.01451	-3.84332	-2.51907
dicLab1_genemodels_DLAgn_00144830_1	IAQTYGIK		447.258	2	9.57372	FALSE	6.98388	8.36513	8.13815	6.7027
dicLab1_genemodels_DLAgn_00144830_1	IGYTQAIK		447.258	2	10.5703	TRUE	0.185322	-1.86849	-2.47335	-0.306635
dicLab1_genemodels_DLAgn_00156940_1	C[PPa]PETLFQPSFIGMESAGIHETAYNSIMK		1058.16	3	40.1198	FALSE	8.85942	7.52133	7.75504	10.1968
dicLab1_genemodels_DLAgn_00156940_1	MISNYATEHIGASEMGIFSPQFLTEPC[PPa]K		1058.16	3	40.6206	TRUE	-4.10237	0.332775	-3.94984	-1.87773
dicLab1_genemodels_DLAgn_00156940_1	TTGIVLDAGDGVTHNVPVYEGYALPH		899.117	3	33.2705	FALSE	8.68587	7.22662	8.0108	6.64994
dicLab1_genemodels_DLAgn_00156940_1	PLAYGEYVPVNHTVGDGADLVIGTTH		899.117	3	33.2958	TRUE	-1.15623	-2.51917	-2.52335	-1.99184
dicLab1_genemodels_DLAgn_00156940_1	GVTHNVPVYEGYALPHAIMR		556.789	4	26.203	FALSE	6.64327	6.60312	6.70854	7.0174
dicLab1_genemodels_DLAgn_00156940_1	MIAHPLAYGEYVPVNHTVGR		556.789	4	0	TRUE	-2.47872	-3.4949	-4.05144	#NAME?
dicLab1_genemodels_DLAgn_00156940_1	AGDGVTHNVPVYEGYALPHAIMR		617.56	4	27.2572	FALSE	4.54139	6.91331	5.00004	4.0861
dicLab1_genemodels_DLAgn_00156940_1	MIAHPLAYGEYVPVNHTVGDGAR		617.56	4	27.4974	TRUE	-4.06438	-2.99435	-1.21827	-4.40473
dicLab1_genemodels_DLAgn_00156940_1	C[PPa]PETLFQPSFIGMESAGIHETAYNSIMKC[PPa]DIDIRK		818.194	5	37.9373	FALSE	3.7523	0.665168	-3.24066	-3.78122
dicLab1_genemodels_DLAgn_00156940_1	RIDIDC[PPa]KMISNYATEHIGASEMGIFSPQFLTEPC[PPa]K		818.194	5	37.7917	TRUE	-1.9669	-1.77692	-3.70078	-3.78197
dicLab1_genemodels_DLAgn_00156940_1	DETTALVC[PPa]DNGSGLVK		846.909	2	21.9686	FALSE	6.83948	7.08865	7.46383	8.81323
dicLab1_genemodels_DLAgn_00156940_1	VLGSGNDC[PPa]VLATTEDK		846.909	2	22.4467	TRUE	0.577398	-1.62374	-0.640396	-2.09803
dicLab1_genemodels_DLAgn_00156940_1	C[PPa]PETLFQPSFIGMESAGIHETAYNSIMKC[PPa]DIDIR		990.468	4	41.5799	FALSE	1.34573	-1.88125	-2.16041	-4.97012
dicLab1_genemodels_DLAgn_00156940_1	IDIDC[PPa]KMISNYATEHIGASEMGIFSPQFLTEPC[PPa]R		990.468	4	41.5346	TRUE	-4.51146	-4.27609	-1.6184	-4.865
dicLab1_genemodels_DLAgn_00156940_1	DDETTALVC[PPa]DNGSGLVK		904.423	2	22.1795	FALSE	5.80524	8.23468	6.82703	8.12474
dicLab1_genemodels_DLAgn_00156940_1	VLGSGNDC[PPa]VLATTEDDK		904.423	2	22.4185	TRUE	0.477097	0.596438	0.291531	0.315102
dicLab1_genemodels_DLAgn_00156940_1	FRC[PPa]PETLFQPSFIGMESAGIHETAYNSIMKC[PPa]DIDIR		853.209	5	39.5605	FALSE	-3.6106	-3.61776	-2.80596	-1.45047
dicLab1_genemodels_DLAgn_00156940_1	IDIDC[PPa]KMISNYATEHIGASEMGIFSPQFLTEPC[PPa]RFR		853.209	5	39.7051	TRUE	-1.15712	NaN	-1.7408	-1.69788
dicLab1_genemodels_DLAgn_00156940_1	IVLDAGDGVTHNVPVYEGYALPHAIMR		727.626	4	32.6615	FALSE	4.67912	1.82184	1.59151	-6.09294
dicLab1_genemodels_DLAgn_00156940_1	MIAHPLAYGEYVPVNHTVGDGADLVIR		727.626	4	34.3074	TRUE	-4.82855	-0.688697	-3.37087	-4.56908
dicLab1_genemodels_DLAgn_00156940_1	NVPVYEGYALPHAIMR		610.65	3	29.0186	FALSE	7.06646	6.89799	7.18675	8.06989
dicLab1_genemodels_DLAgn_00156940_1	MIAHPLAYGEYVPVNR		610.65	3	28.6533	TRUE	-2.07026	-2.24775	-2.97566	-3.94795
dicLab1_genemodels_DLAgn_00156940_1	ETLFQPSFIGMESAGIHETAYNSIMK		967.798	3	39.4854	FALSE	6.65102	7.58342	5.55404	3.6576
dicLab1_genemodels_DLAgn_00156940_1	MISNYATEHIGASEMGIFSPQFLTEK		967.798	3	39.7088	TRUE	-0.476086	-4.31232	-3.9822	0.939339
dicLab1_genemodels_DLAgn_00156940_1	TTGIVLDAGDGVTH		678.344	2	20.3378	FALSE	8.81737	8.49387	7.10542	7.76126
dicLab1_genemodels_DLAgn_00156940_1	TVGDGADLVIGTTH		678.344	2	20.6896	TRUE	-1.41466	-1.021	-2.79911	-0.897683
dicLab1_genemodels_DLAgn_00156940_1	KMTQIMFETFNVPAMYVAIQAVLSLYASGRTTGIVLDAGDGVTHNVPVYEGYALPHAIMR		1088.72	6	34.7648	FALSE	6.58359	7.48078	4.36888	8.06414
dicLab1_genemodels_DLAgn_00156940_1	MIAHPLAYGEYVPVNHTVGDGADLVIGTTRGSAYLSLVAQIAVYMAPVNFTEFMIQTMKR		1088.72	6	34.7812	TRUE	NaN	-1.00047	-5.69363	-0.788031
dicLab1_genemodels_DLAgn_00219760_1	AGYPDKIIIGMDVAASEFFR		734.042	3	47.4872	FALSE	8.27724	8.86676	9.44281	7.85014
dicLab1_genemodels_DLAgn_00219760_1	FFESAAVDMGIIIKDPYGAR		734.042	3	47.4548	TRUE	0.67391	0.698769	-0.78365	0.698486
dicLab1_genemodels_DLAgn_00219760_1	HIADLAGHKDVILPVPAFNVINGGSHAGNK		613.132	5	31.6679	FALSE	4.91739	9.17296	9.54709	7.09906
dicLab1_genemodels_DLAgn_00219760_1	NGAHSGGNIVNFAPVPLIVDKHGALDAIHK		613.132	5	30.8196	TRUE	-1.44711	-1.20171	0.851706	-1.61433
dicLab1_genemodels_DLAgn_00219760_1	GNPTVEVDLWTAK		715.37	2	28.2629	FALSE	10.5272	9.12018	8.38605	9.68041
dicLab1_genemodels_DLAgn_00219760_1	ATWLDVEVTPNGK		715.37	2	29.4508	TRUE	0.134159	0.984664	0.998998	-0.739374
dicLab1_genemodels_DLAgn_00219760_1	LAQSSGWGVMVSHR		505.589	3	18.6057	FALSE	5.6462	6.85346	5.09072	5.60053
dicLab1_genemodels_DLAgn_00219760_1	HSVMVGWGSSQALR		505.589	3	18.1546	TRUE	-5.49233	-5.1494	-4.9626	-3.28182
dicLab1_genemodels_DLAgn_00219760_1	HISGEKLGDLYR		463.249	3	12.87	FALSE	2.90138	5.79164	3.1525	3.68679
dicLab1_genemodels_DLAgn_00219760_1	YLDGLKEGSIHR		463.249	3	14.0382	TRUE	0.434447	-0.0560808	-3.4891	0.789392
dicLab1_genemodels_DLAgn_00219760_1	LAMQEFMILPVGAANFHEAMR		792.727	3	43.8461	FALSE	9.95593	11.7385	9.79645	7.39427
dicLab1_genemodels_DLAgn_00219760_1	MAEHFNAAGVPLIMFEQMALR		792.727	3	44.7135	TRUE	-1.51671	-0.68536	-1.67341	-3.03938
dicLab1_genemodels_DLAgn_00219760_1	FTASTDIQIVGDDLTVTNPKR		764.401	3	30.5294	FALSE	7.18408	4.1716	7.53561	8.37531
dicLab1_genemodels_DLAgn_00219760_1	KPNTVTLDDGVIQIDTSATFR		764.401	3	30.7006	TRUE	-1.23274	0.591267	-0.42288	0.46574
dicLab1_genemodels_DLAgn_00219760_1	SGETEDTFISDLVVGLC[PPa]TGQIK		1192.09	2	48.0209	FALSE	10.139	11.8635	9.27801	7.518
dicLab1_genemodels_DLAgn_00219760_1	IQGTC[PPa]LGVVLDSIFTDETEGSK		1192.09	2	48.1956	TRUE	-2.62546	-0.06313	-1.89641	-2.75119
dicLab1_genemodels_DLAgn_00219760_1	AVDHVNKDIAPK		436.242	3	4.38033	FALSE	5.03621	2.29659	3.36906	3.13644
dicLab1_genemodels_DLAgn_00219760_1	PAIDKNVHDVAK		436.242	3	3.39062	TRUE	-0.172665	-2.22496	-4.33999	-5.04721
dicLab1_genemodels_DLAgn_00219760_1	SGKYDLDFKSPDDPAR		453.471	4	15.4614	FALSE	-3.92076	-4.02106	2.95231	3.39804
dicLab1_genemodels_DLAgn_00219760_1	APDDPSKFDLDYKGSR		453.471	4	15.3446	TRUE	-5.00885	-0.970771	0.00316348	-3.69907
dicLab1_genemodels_DLAgn_00219760_1	YGKDATNVGDEGGFAPNILENNEALELLK		1031.18	3	41.8277	FALSE	4.00415	2.85142	4.32145	3.97254
dicLab1_genemodels_DLAgn_00219760_1	LLELAENNELINPAFGGEDGVNTADKGYK		1031.18	3	40.8758	TRUE	-3.32077	-3.18306	-3.8781	-1.7867
dicLab1_genemodels_DLAgn_00219760_1	FTASTDIQIVGDDLTVTNPK		1068.05	2	33.2749	FALSE	8.02816	9.6767	6.49177	8.22446
dicLab1_genemodels_DLAgn_00219760_1	PNTVTLDDGVIQIDTSATFK		1068.05	2	33.1694	TRUE	-0.212373	0.107252	-2.88121	-0.38103
dicLab1_genemodels_DLAgn_00219760_1	IEEELGSK		452.735	2	6.20246	FALSE	4.50502	5.70444	8.62342	8.36697
dicLab1_genemodels_DLAgn_00219760_1	SGLEEEIK		452.735	2	6.16469	TRUE	-3.41676	-2.98223	-0.0664539	0.0921375
dicLab1_genemodels_DLAgn_00219760_1	YNQLMR		412.708	2	7.6855	FALSE	6.23052	6.34167	5.91934	5.37507
dicLab1_genemodels_DLAgn_00219760_1	MLQNYR		412.708	2	7.67465	TRUE	0.809701	-3.84763	0.835133	0.593413
dicLab1_genemodels_DLAgn_00219760_1	SAIEKAGYPDKIIIGMDVAASEFFR		682.856	4	44.0419	FALSE	-2.70588	0.762104	-1.06337	-2.96085
dicLab1_genemodels_DLAgn_00219760_1	FFESAAVDMGIIIKDPYGAKEIASR		682.856	4	44.8475	TRUE	-0.0432307	-0.532972	-4.01068	0.565333
dicLab1_genemodels_DLAgn_00101540_1	NMLFSGTNIAAGK		662.34	2	24.8056	FALSE	10.6574	8.6935	9.49578	8.08698
dicLab1_genemodels_DLAgn_00101540_1	GAAINTGSFLMNK		662.34	2	25.2601	TRUE	-0.353284	-6.10802	-1.89475	-0.626911
dicLab1_genemodels_DLAgn_00101540_1	GPAEC[PPa]LAYFGVNENTGLTPDQFKK		890.767	3	32.7347	FALSE	-1.04329	-2.14586	-2.16367	-1.18772
dicLab1_genemodels_DLAgn_00101540_1	KFQDPTLGTNENVGFYALC[PPa]EAPGK		890.767	3	31.9075	TRUE	0.311009	-3.02845	-3.10659	-1.90845
dicLab1_genemodels_DLAgn_00101540_1	GAPEGVIDR		457.241	2	8.27965	FALSE	4.94182	5.54263	8.68722	8.3412
dicLab1_genemodels_DLAgn_00101540_1	DIVGEPAGR		457.241	2	8.75467	TRUE	-6.67472	-2.21523	-3.11455	-0.215656
dicLab1_genemodels_DLAgn_00101540_1	NVTLEFSR		483.256	2	18.8917	FALSE	7.97763	6.43302	6.64218	6.3181
dicLab1_genemodels_DLAgn_00101540_1	SFELTVNR		483.256	2	18.7337	TRUE	-1.27116	-3.07983	-2.38103	-3.86597
dicLab1_genemodels_DLAgn_00101540_1	DTPLKMEEMNLEDSTK		627.625	3	23.5024	FALSE	7.83981	6.67096	6.11768	5.83702
dicLab1_genemodels_DLAgn_00101540_1	TSDELNMEEMKLPTDK		627.625	3	23.221	TRUE	-2.37759	-0.713055	-1.71132	-0.40766
dicLab1_genemodels_DLAgn_00101540_1	KAEIGIAMGSGTAVAK		501.945	3	16.8864	FALSE	5.32724	6.86213	4.77147	6.48728
dicLab1_genemodels_DLAgn_00101540_1	AVATGSGMAIGIEAKK		501.945	3	16.878	TRUE	-0.0757844	-1.36733	-1.49714	-3.84866
dicLab1_genemodels_DLAgn_00101540_1	EIVPGDIVEVSVGDKVPADIR		736.402	3	34.2925	FALSE	8.01218	5.56864	6.7054	5.99229
dicLab1_genemodels_DLAgn_00101540_1	IDAPVKDGVSVEVIDGPVIER		736.402	3	33.7482	TRUE	-1.65083	-2.90345	-1.95446	-0.338738
dicLab1_genemodels_DLAgn_00101540_1	MNVFNSNVK		526.763	2	15.6044	FALSE	4.99876	7.70966	7.68325	5.19115
dicLab1_genemodels_DLAgn_00101540_1	VNSNFVNMK		526.763	2	15.8818	TRUE	-3.67712	-0.676172	-2.16464	-2.72211
dicLab1_genemodels_DLAgn_00101540_1	VPLTNAIKDKIMAVIKDWGTGR		486.078	5	45.5044	FALSE	4.07688	8.1197	5.49871	4.61487
dicLab1_genemodels_DLAgn_00101540_1	GTGWDKIVAMIKDKIANTLPVR		486.078	5	45.5607	TRUE	-1.49881	-2.42051	-0.209985	-2.15538
dicLab1_genemodels_DLAgn_00101540_1	AIGVAVATGVATEIGK		728.922	2	29.3203	FALSE	7.88429	9.72644	9.96504	6.47068
dicLab1_genemodels_DLAgn_00101540_1	GIETAVGTAVAVGIAK		728.922	2	28.7785	TRUE	-2.66264	0.533569	0.385045	-1.34346
dicLab1_genemodels_DLAgn_00101540_1	HNEAVPDLR		525.77	2	9.13791	FALSE	4.32695	8.97508	7.83785	6.29822
dicLab1_genemodels_DLAgn_00101540_1	LDPVAENHR		525.77	2	9.1306	TRUE	-0.602791	0.616673	-0.497447	-0.812162
dicLab1_genemodels_DLAgn_00101540_1	TVEGDHVDLDAFDISGSKYTPEGEVSQGGAK		802.878	4	27.6387	FALSE	-4.91794	-3.82225	-3.80291	-3.14506
dicLab1_genemodels_DLAgn_00101540_1	AGGQSVEGEPTYKSGSIDFADLDVHDGEVTK		802.878	4	27.0392	TRUE	-0.127845	-1.67217	-2.0651	-2.56341
dicLab1_genemodels_DLAgn_00101540_1	AC[PPa]C[PPa]FAR		406.681	2	5.27807	FALSE	2.32697	1.77333	0.97077	2.26349
dicLab1_genemodels_DLAgn_00101540_1	AFC[PPa]C[PPa]AR		406.681	2	5.31221	TRUE	0.166968	0.902359	-0.0442692	0.607006
dicLab1_genemodels_DLAgn_00101540_1	AYTGREFDDLPLHEQAEAVR		580.036	4	21.5821	FALSE	-0.823755	-5.03731	-0.710044	-4.16081
dicLab1_genemodels_DLAgn_00101540_1	VAEAQEHLPLDDFERGTYAR		580.036	4	22.1472	TRUE	-1.86228	-5.25066	0.67732	-0.57457
dicLab1_genemodels_DLAgn_00101540_1	VGEATETALSC[PPa]LVEKMNVFNSNVK		885.444	3	45.8722	FALSE	-3.09725	-1.37446	-0.243002	2.11261
dicLab1_genemodels_DLAgn_00101540_1	VNSNFVNMKEVLC[PPa]SLATETAEGVK		885.444	3	44.7796	TRUE	-0.773024	-4.47211	-1.63629	-2.08282
dicLab1_genemodels_DLAgn_00038950_1	LSTHPKFEEILTR		524.291	3	19.3912	FALSE	-2.26442	-3.89517	-2.90488	-2.77447
dicLab1_genemodels_DLAgn_00038950_1	TLIEEFKPHTSLR		524.291	3	19.3353	TRUE	-2.60414	-2.30701	-2.61425	-0.172553
dicLab1_genemodels_DLAgn_00038950_1	SMTDAEQDQLINDHFLFDKPVSPLLTC[PPa]AGMAR		909.439	4	39.69	FALSE	7.94062	8.18431	9.44652	8.29107
dicLab1_genemodels_DLAgn_00038950_1	AMGAC[PPa]TLLPSVPKDFLFHDNILQDQEADTMSR		909.439	4	39.1474	TRUE	-2.33893	-4.48573	-1.71092	-0.748837
dicLab1_genemodels_DLAgn_00038950_1	LGSSEVDQVQLVVDGVK		886.475	2	31.1782	FALSE	9.50767	9.13952	8.58978	9.42348
dicLab1_genemodels_DLAgn_00038950_1	VGDVVLQVQDVESSGLK		886.475	2	30.5734	TRUE	-2.92835	1.02545	1.03564	-2.07456
dicLab1_genemodels_DLAgn_00038950_1	LSVEALTSLDGEFKGK		565.305	3	31.9726	FALSE	1.87427	0.725462	1.64362	3.16631
dicLab1_genemodels_DLAgn_00038950_1	GKFEGDLSTLAEVSLK		565.305	3	30.8698	TRUE	0.340851	0.0175496	-1.22402	0.692375
dicLab1_genemodels_DLAgn_00038950_1	LNYKVEEEFPNLSK		570.63	3	23.5681	FALSE	7.86546	8.87761	7.40122	8.22177
dicLab1_genemodels_DLAgn_00038950_1	SLNPFEEEVKYNLK		570.63	3	23.2709	TRUE	-1.9931	-1.37548	-0.376433	0.0670009
dicLab1_genemodels_DLAgn_00038950_1	FEEILTR		454.248	2	17.422	FALSE	5.98174	7.09133	10.0209	9.19096
dicLab1_genemodels_DLAgn_00038950_1	TLIEEFR		454.248	2	17.8588	TRUE	-6.09762	-2.76962	-0.540819	-2.55998
dicLab1_genemodels_DLAgn_00038950_1	KLEKGEAIDSMIPAQK		586.654	3	15.9291	FALSE	3.04358	4.5319	6.41884	3.76558
dicLab1_genemodels_DLAgn_00038950_1	QAPIMSDIAEGKELKK		586.654	3	16.0947	TRUE	-4.4705	-3.85482	-2.20393	-0.0390402
dicLab1_genemodels_DLAgn_00038950_1	VISMQQGGNMR		610.797	2	9.79577	FALSE	10.5275	11.5026	10.6999	7.0781
dicLab1_genemodels_DLAgn_00038950_1	MNGGQQMSIVR		610.797	2	9.43321	TRUE	0.0412611	-0.601616	0.56264	0.601582
dicLab1_genemodels_DLAgn_00038950_1	LSVEALTSLDGEFKGKYYPLK		590.32	4	34.1035	FALSE	0.694141	-2.73669	-3.11212	-3.2618
dicLab1_genemodels_DLAgn_00038950_1	LPYYKGKFEGDLSTLAEVSLK		590.32	4	34.5336	TRUE	-7.33351	-4.42631	#NAME?	-6.03774
dicLab1_genemodels_DLAgn_00038950_1	IEAIFKK		424.766	2	11.3169	FALSE	5.47221	5.91772	4.05507	6.4128
dicLab1_genemodels_DLAgn_00038950_1	KFIAEIK		424.766	2	10.5113	TRUE	-2.84782	-2.443	-1.65279	-0.767009
dicLab1_genemodels_DLAgn_00038950_1	DKQTPSGYTLDDVIQTGVDNPGHPFIMTVGC[PPa]VAGDEESYEVFKDLLDPIISDR		1174.36	5	48.1948	FALSE	0.819672	0.0165074	-2.70981	0.156037
dicLab1_genemodels_DLAgn_00038950_1	DSIIPDLLDKFVEYSEEDGAVC[PPa]GVTMIFPHGPNDVGTQIVDDLTYGSPTQKDR		1174.36	5	48.2261	TRUE	-1.99321	NaN	-3.73199	-2.6517
dicLab1_genemodels_DLAgn_00038950_1	HGGYKPTDKHKTDLNFENLKGGDDLDPNYVLSSR		639.318	6	22.9336	FALSE	-0.57203	2.79756	-3.83742	-2.37083
dicLab1_genemodels_DLAgn_00038950_1	SSLVYNPDLDDGGKLNEFNLDTKHKDTPKYGGHR		639.318	6	22.0375	TRUE	-3.62267	-4.08763	-5.54395	-5.70857
dicLab1_genemodels_DLAgn_00038950_1	RGTGGVDTASVGGVFDISNADRLGSSEVDQVQLVVDGVK		976.747	4	39.0339	FALSE	-5.95828	-4.13886	-2.34883	-4.19807
dicLab1_genemodels_DLAgn_00038950_1	VGDVVLQVQDVESSGLRDANSIDFVGGVSATDVGGTGRK		976.747	4	39.7894	TRUE	-2.30837	-1.21471	-4.05227	-1.48147
dicLab1_genemodels_DLAgn_00038950_1	GEAIDSMIPAQK		630.319	2	20.0363	FALSE	8.81283	9.55654	9.32358	8.62608
dicLab1_genemodels_DLAgn_00038950_1	QAPIMSDIAEGK		630.319	2	19.6382	TRUE	-4.56598	0.178935	0.803306	-0.222292
dicLab1_genemodels_DLAgn_00038950_1	AVEKLSVEALTSLDGEFKGK		531.041	4	31.6034	FALSE	-1.37685	-2.77099	-0.531492	-0.956292
dicLab1_genemodels_DLAgn_00038950_1	GKFEGDLSTLAEVSLKEVAK		531.041	4	31.054	TRUE	-3.8732	-0.518816	-1.88277	-0.680878
dicLab1_genemodels_DLAgn_00230800_1	KGFPSRIPYADFK		509.277	3	20.9845	FALSE	-1.22014	0.68132	-0.431011	-1.29215
dicLab1_genemodels_DLAgn_00230800_1	FDAYPIRSPFGKK		509.277	3	22.3074	TRUE	-0.537401	-1.83955	-0.899204	-0.986342
dicLab1_genemodels_DLAgn_00230800_1	IPYADFK		427.226	2	17.7373	FALSE	11.0484	8.58786	8.786	9.247
dicLab1_genemodels_DLAgn_00230800_1	FDAYPIK		427.226	2	17.7969	TRUE	-0.6376	-0.138449	0.0917519	-0.344827
dicLab1_genemodels_DLAgn_00230800_1	AGLLGVLEEMRDEK		520.608	3	36.8917	FALSE	10.145	11.1234	8.91115	8.48844
dicLab1_genemodels_DLAgn_00230800_1	EDRMEELVGLLGAK		520.608	3	35.6198	TRUE	0	0	0	0
dicLab1_genemodels_DLAgn_00230800_1	AGLLGVLEEMRDEKLATLVTMTQALC[PPa]R		758.904	4	48.0996	FALSE	-2.36671	1.85057	-0.723147	-2.59768
dicLab1_genemodels_DLAgn_00230800_1	AC[PPa]LAQTMTVLTALKEDRMEELVGLLGR		758.904	4	48.0963	TRUE	-4.56941	-2.11465	-2.0625	0.521496
dicLab1_genemodels_DLAgn_00230800_1	IKPLLQSAETEKELAEMKDNYEK		677.602	4	24.0272	FALSE	4.9859	4.74059	3.47047	6.7407
dicLab1_genemodels_DLAgn_00230800_1	EYNDKMEALEKETEASQLLPKIK		677.602	4	25.4521	TRUE	0.997684	-3.41769	-4.41981	-3.54366
dicLab1_genemodels_DLAgn_00230800_1	KGGSMQTVSSQFRENLGK		651.999	3	14.6917	FALSE	0.856846	-0.334066	-2.48677	-3.09185
dicLab1_genemodels_DLAgn_00230800_1	GLNERFQSSVTQMSGGKK		651.999	3	14.1165	TRUE	-0.58974	-3.55451	-3.39568	-3.57983
dicLab1_genemodels_DLAgn_00230800_1	VKETTERLEDEEEINAELTAKKR		547.088	5	13.8438	FALSE	-0.465545	-2.35732	-0.0376196	-2.70533
dicLab1_genemodels_DLAgn_00230800_1	KKATLEANIEEEDELRETTEKVR		547.088	5	14.9456	TRUE	-3.10742	-4.84033	-4.89293	-5.67494
dicLab1_genemodels_DLAgn_00230800_1	AGLLGVLEEMR		594.326	2	41.266	FALSE	9.27542	11.6619	9.71653	9.11168
dicLab1_genemodels_DLAgn_00230800_1	MEELVGLLGAR		594.326	2	41.3475	TRUE	-1.61887	0.216011	-4.29059	-1.42546
dicLab1_genemodels_DLAgn_00230800_1	KGGSMQTVSSQFR		471.57	3	9.60952	FALSE	8.70557	7.67679	6.79201	6.05297
dicLab1_genemodels_DLAgn_00230800_1	FQSSVTQMSGGKR		471.57	3	9.68124	TRUE	-0.257854	-1.4876	-0.172034	-0.979268
dicLab1_genemodels_DLAgn_00230800_1	GGSMQTVSSQFR		642.804	2	13.3331	FALSE	8.47969	8.26105	8.82813	6.22415
dicLab1_genemodels_DLAgn_00230800_1	FQSSVTQMSGGR		642.804	2	12.4922	TRUE	-2.98799	-1.77894	-1.20894	-2.94857
dicLab1_genemodels_DLAgn_00230800_1	IKPLLQSAETEKELAEMKDNYEKMKTDLATALAK		642.676	6	37.8091	FALSE	-2.60869	-2.4652	-3.30683	-3.36406
dicLab1_genemodels_DLAgn_00230800_1	ALATALDTKMKEYNDKMEALEKETEASQLLPKIK		642.676	6	39.2675	TRUE	-4.79123	-3.08923	-2.41123	-5.73949
dicLab1_genemodels_DLAgn_00230800_1	VKETTERLEDEEEINAELTAKK		644.583	4	15.5808	FALSE	-4.81954	-3.53276	-3.28198	-2.19286
dicLab1_genemodels_DLAgn_00230800_1	KATLEANIEEEDELRETTEKVK		644.583	4	16.5298	TRUE	-2.14154	-2.49068	-1.93438	-3.77923
dicLab1_genemodels_DLAgn_00230800_1	IPYADFKQR		379.873	3	14.2617	FALSE	-1.07703	-5.69579	0.951616	-0.348647
dicLab1_genemodels_DLAgn_00230800_1	QKFDAYPIR		379.873	3	12.7911	TRUE	-5.16613	-6.3746	-1.55313	-4.19165
dicLab1_genemodels_DLAgn_00230800_1	KGGSMQTVSSQFRENLGKLMTNLR		671.351	4	34.8016	FALSE	-4.26215	0.00500002	-2.84248	-1.85381
dicLab1_genemodels_DLAgn_00230800_1	LNTMLKGLNERFQSSVTQMSGGKR		671.351	4	33.0634	TRUE	-1.32931	-1.47635	-1.37182	-3.90085
dicLab1_genemodels_DLAgn_00230800_1	IQLEAKVKETTERLEDEEEINAELTAK		626.729	5	28.65	FALSE	-1.98189	-3.47029	-4.34217	-1.87423
dicLab1_genemodels_DLAgn_00230800_1	ATLEANIEEEDELRETTEKVKAELQIK		626.729	5	27.993	TRUE	-3.41566	-2.89788	-4.13258	-4.08594
dicLab1_genemodels_DLAgn_00168130_1	C[PPa]SELEEELKTVTNNLK		640.991	3	33.952	FALSE	5.71954	5.10478	7.64274	5.41048
dicLab1_genemodels_DLAgn_00168130_1	LNNTVTKLEEELESC[PPa]K		640.991	3	33.4567	TRUE	0.769923	-1.36541	-5.51451	-3.2039
dicLab1_genemodels_DLAgn_00168130_1	LKGTEDELDKYSEALKDAQEKLELAEK		619.523	5	33.1769	FALSE	4.72585	4.91611	6.39173	1.58626
dicLab1_genemodels_DLAgn_00168130_1	EALELKEQADKLAESYKDLEDETGKLK		619.523	5	33.4639	TRUE	-3.55422	-3.38146	-3.43492	-5.28999
dicLab1_genemodels_DLAgn_00168130_1	LDKENALDRAEQAESDKK		515.762	4	7.93875	FALSE	-2.30357	-1.2924	-4.7612	0.770783
dicLab1_genemodels_DLAgn_00168130_1	KDSEAQEARDLANEKDLK		515.762	4	7.45672	TRUE	-0.975733	-3.94006	0.406605	-2.74843
dicLab1_genemodels_DLAgn_00168130_1	KLKGTEDELDKYSEALKDAQEKLELAEK		537.786	6	31.3709	FALSE	-4.60583	1.5417	-3.15844	-4.81815
dicLab1_genemodels_DLAgn_00168130_1	EALELKEQADKLAESYKDLEDETGKLKK		537.786	6	30.0025	TRUE	-3.48622	0.2558	-3.91717	-1.76523
dicLab1_genemodels_DLAgn_00168130_1	KLVIIEGDLER		642.88	2	21.8445	FALSE	9.09027	9.74949	8.17547	6.4744
dicLab1_genemodels_DLAgn_00168130_1	ELDGEIIVLKR		642.88	2	21.6587	TRUE	-0.909723	0.0162333	-2.23088	0.0361607
dicLab1_genemodels_DLAgn_00168130_1	LVIIEGDLER		578.832	2	25.2639	FALSE	10.9665	9.48128	10.4989	7.65719
dicLab1_genemodels_DLAgn_00168130_1	ELDGEIIVLR		578.832	2	25.2006	TRUE	-1.43703	0.838306	0.103032	-2.39061
dicLab1_genemodels_DLAgn_00168130_1	KATDAEGDVASLNR		482.911	3	8.34878	FALSE	7.08704	8.00778	7.70997	5.6302
dicLab1_genemodels_DLAgn_00168130_1	NLSAVDGEADTAKR		482.911	3	8.75809	TRUE	-3.66712	-5.73275	0.612284	-2.46931
dicLab1_genemodels_DLAgn_00168130_1	LDKENALDRAEQAESDKKAAEDR		434.551	6	7.24721	FALSE	-4.80757	-3.9655	-3.19672	-5.0266
dicLab1_genemodels_DLAgn_00168130_1	DEAAKKDSEAQEARDLANEKDLR		434.551	6	9.09992	TRUE	-0.948991	-2.98531	-2.91737	-4.01724
dicLab1_genemodels_DLAgn_00168130_1	KLVIIEGDLERTEERAELSESK		636.843	4	22.7499	FALSE	-3.0205	-3.3291	-2.902	-3.20519
dicLab1_genemodels_DLAgn_00168130_1	SESLEAREETRELDGEIIVLKK		636.843	4	21.4539	TRUE	-1.01378	-1.37548	-3.77169	-3.43812
dicLab1_genemodels_DLAgn_00168130_1	KLVIIEGDLERTEERAELSESKC[PPa]SELEEELKTVTNNLK		741.888	6	35.8519	FALSE	-4.07395	-5.025	-3.18158	-3.54003
dicLab1_genemodels_DLAgn_00168130_1	LNNTVTKLEEELESC[PPa]KSESLEAREETRELDGEIIVLKK		741.888	6	34.6282	TRUE	-1.91053	-4.7416	-5.55463	-5.7966
dicLab1_genemodels_DLAgn_00168130_1	GTEDELDKYSEALKDAQEKLELAEK		713.857	4	35.1812	FALSE	3.29649	1.17308	2.03209	-5.03707
dicLab1_genemodels_DLAgn_00168130_1	EALELKEQADKLAESYKDLEDETGK		713.857	4	34.9955	TRUE	-3.64647	-3.28075	-2.69454	-5.2602
dicLab1_genemodels_DLAgn_00168130_1	TEERAELSESKC[PPa]SELEEELKTVTNNLK		636.917	5	31.4044	FALSE	-2.10009	-4.44182	-3.57739	-4.94024
dicLab1_genemodels_DLAgn_00168130_1	LNNTVTKLEEELESC[PPa]KSESLEAREETK		636.917	5	32.4685	TRUE	-3.14393	-2.95656	-1.73009	-2.37852
dicLab1_genemodels_DLAgn_00168130_1	ENALDRAEQAESDKK		568.611	3	6.51821	FALSE	-3.47731	-2.12891	-1.51322	-1.38354
dicLab1_genemodels_DLAgn_00168130_1	KDSEAQEARDLANEK		568.611	3	7.75115	TRUE	-3.89598	-3.54687	-4.32485	-3.52353
dicLab1_genemodels_DLAgn_00168130_1	KLVIIEGD		443.766	2	20.293	FALSE	1.77539	5.81926	1.67207	4.27859
dicLab1_genemodels_DLAgn_00168130_1	GEIIVLKD		443.766	2	19.8256	TRUE	-1.51601	-0.617918	0.516174	-3.24422
sp|P0AEY0|MALE_ECO57	AGLTFLVDLIK		595.363	2	48.124	FALSE	11.0131	11.0426	8.54187	8.41622
sp|P0AEY0|MALE_ECO57	ILDVLFTLGAK		595.363	2	47.1919	TRUE	-0.639245	-1.14811	0.670511	-1.65087
sp|P0AEY0|MALE_ECO57	LIAYPIAVEALSLIYNK		946.051	2	48.1727	FALSE	7.83791	7.33728	7.94479	9.18719
sp|P0AEY0|MALE_ECO57	NYILSLAEVAIPYAILK		946.051	2	47.0374	TRUE	0.839466	0.896658	0.700955	0.936983
sp|P0AEY0|MALE_ECO57	FGGYAQSGLLAEITPDKAFQDKLYPFTWDAVR		901.958	4	46.6669	FALSE	2.09041	-1.71968	-4.22532	-2.57435
sp|P0AEY0|MALE_ECO57	VADWTFPYLKDQFAKDPTIEALLGSQAYGGFR		901.958	4	46.2944	TRUE	-3.36086	-2.6001	-3.54207	-4.57606
sp|P0AEY0|MALE_ECO57	VNYGVTVLPTFK		669.377	2	31.9749	FALSE	7.14277	12.0368	11.2249	8.41448
sp|P0AEY0|MALE_ECO57	FTPLVTVGYNVK		669.377	2	31.3823	TRUE	0.0562995	-1.22788	0.351842	-3.07036
sp|P0AEY0|MALE_ECO57	GQPSKPFVGVLSAGINAASPNK		713.723	3	28.3005	FALSE	7.77834	5.49403	6.38401	7.23908
sp|P0AEY0|MALE_ECO57	NPSAANIGASLVGVFPKSPQGK		713.723	3	29.6342	TRUE	-1.66798	-4.05712	-3.98636	-1.69966
sp|P0AEY0|MALE_ECO57	FPQVAATGDGPDIIFWAHDR		738.364	3	37.0985	FALSE	6.05707	4.54009	6.5703	6.31116
sp|P0AEY0|MALE_ECO57	DHAWFIIDPGDGTAAVQPFR		738.364	3	37.6746	TRUE	-4.57874	-3.79697	-3.36879	-4.41469
sp|P0AEY0|MALE_ECO57	LIAYPIAVEALSLIYNKDLLPNPPK		922.533	3	48.221	FALSE	-3.20995	-2.84235	-3.4685	-4.00008
sp|P0AEY0|MALE_ECO57	PPNPLLDKNYILSLAEVAIPYAILK		922.533	3	48.1605	TRUE	-3.09641	-1.43385	-0.568567	-4.31276
sp|P0AEY0|MALE_ECO57	GQPSKPFVGVLSAGINAASPNKELAK		645.859	4	28.3879	FALSE	-1.343	-1.82268	-2.3309	1.5587
sp|P0AEY0|MALE_ECO57	ALEKNPSAANIGASLVGVFPKSPQGK		645.859	4	28.3058	TRUE	-4.52719	-3.64369	-1.37364	-0.479348
sp|P0AEY0|MALE_ECO57	DKPLGAVALK		506.314	2	14.0197	FALSE	5.44125	6.16078	4.24867	6.91645
sp|P0AEY0|MALE_ECO57	LAVAGLPKDK		506.314	2	14.0029	TRUE	1.2494	0.87999	1.27697	-0.855172
sp|P0AEY0|MALE_ECO57	TAVINAASGR		480.267	2	6.71122	FALSE	9.97969	8.8417	8.3354	7.83379
sp|P0AEY0|MALE_ECO57	GSAANIVATR		480.267	2	6.66647	TRUE	0.252597	-0.350525	0.726276	0.683749
sp|P0AEY0|MALE_ECO57	GEIMPNIPQMSAFWYAVR		1055.52	2	47.8463	FALSE	-3.56511	1.50152	-3.10238	0.443649
sp|P0AEY0|MALE_ECO57	VAYWFASMQPINPMIEGR		1055.52	2	47.5685	TRUE	-3.22296	-3.5353	-4.20541	0.379955
sp|P0AEY0|MALE_ECO57	AFQDKLYPFTWDAVR		619.649	3	34.6896	FALSE	5.36621	-1.81271	6.62369	1.49161
sp|P0AEY0|MALE_ECO57	VADWTFPYLKDQFAR		619.649	3	34.1026	TRUE	-4.12988	-2.69804	0.574082	-1.04706
sp|P0AEY0|MALE_ECO57	LIAYPIAVEALSLIYNKDLLPNPPKTWEEIPALDKELK		864.486	5	47.4199	FALSE	-4.56909	-8.4151	-0.805382	-5.42845
sp|P0AEY0|MALE_ECO57	LEKDLAPIEEWTKPPNPLLDKNYILSLAEVAIPYAILK		864.486	5	47.2198	TRUE	-2.89454	-7.76324	-4.49282	-5.13997
sp|P0AEY0|MALE_ECO57	SALMFNLQEPYFTWPLIAADGGYAFKYENGKYDIK		1016	4	0	FALSE	1.00231	-2.69101	-3.4084	#NAME?
sp|P0AEY0|MALE_ECO57	IDYKGNEYKFAYGGDAAILPWTFYPEQLNFMLASK		1016	4	47.5123	TRUE	-1.99184	0.730129	-3.2743	0.106886
sp|P0AEY0|MALE_ECO57	LYPFTWDAVR		634.327	2	34.522	FALSE	8.80505	7.93963	9.14359	7.11739
sp|P0AEY0|MALE_ECO57	VADWTFPYLR		634.327	2	34.2	TRUE	-3.23952	0.964294	-0.780763	0.839499
dicLab1_genemodels_DLAgn_00059000_1	VINDNFGIIEGLMSTVHAITATQK		858.12	3	48.1519	FALSE	8.38306	5.15778	9.45745	6.33523
dicLab1_genemodels_DLAgn_00059000_1	QTATIAHVTSMLGEIIGFNDNIVK		858.12	3	48.6426	TRUE	-2.18075	-7.50994	-2.02777	-4.32361
dicLab1_genemodels_DLAgn_00059000_1	GASQNIIPASTGAAK		693.373	2	13.3209	FALSE	10.5247	9.41764	8.8794	9.2477
dicLab1_genemodels_DLAgn_00059000_1	AAGTSAPIINQSAGK		693.373	2	14.3725	TRUE	-0.0461795	0.386605	0.299776	0.541949
dicLab1_genemodels_DLAgn_00059000_1	VIPELNGK		435.258	2	13.9848	FALSE	1.7598	-0.495532	0.640708	-1.43044
dicLab1_genemodels_DLAgn_00059000_1	GNLEPIVK		435.258	2	14.2762	TRUE	-0.407956	0.946838	-2.33187	-2.67113
dicLab1_genemodels_DLAgn_00059000_1	VINDNFGIIEGLMSTVHAITATQKTVDGPSGK		829.183	4	47.5095	FALSE	-2.03093	-0.497577	-4.65798	-5.5448
dicLab1_genemodels_DLAgn_00059000_1	GSPGDVTKQTATIAHVTSMLGEIIGFNDNIVK		829.183	4	47.7056	TRUE	-1.44921	-2.438	-1.92564	-2.02801
dicLab1_genemodels_DLAgn_00059000_1	LTGMAFRVPTPNVSVVDLTVR		758.088	3	39.9263	FALSE	-4.85765	1.94229	1.06281	-0.739693
dicLab1_genemodels_DLAgn_00059000_1	VTLDVVSVNPTPVRFAMGTLR		758.088	3	41.0024	TRUE	NaN	-2.14693	-2.50902	-3.71237
dicLab1_genemodels_DLAgn_00059000_1	DGRGASQNIIPASTGAAK		571.967	3	11.9547	FALSE	-1.03521	-3.67723	0.605417	-4.20596
dicLab1_genemodels_DLAgn_00059000_1	AAGTSAPIINQSAGRGDK		571.967	3	12.6461	TRUE	-1.16413	0.838993	-0.578887	0.841443
dicLab1_genemodels_DLAgn_00059000_1	LVTWYDNEFAYSNR		889.413	2	28.8866	FALSE	7.41773	8.6853	7.21906	7.29389
dicLab1_genemodels_DLAgn_00059000_1	NSYAFENDYWTVLR		889.413	2	28.0518	TRUE	-3.45341	-2.01118	0.735564	-0.740032
dicLab1_genemodels_DLAgn_00059000_1	LTGMAFRVPTPNVSVVDLTVRLEKPAKYDDIKK		617.68	6	35.4001	FALSE	-5.24016	-1.17243	-0.0730272	-2.40386
dicLab1_genemodels_DLAgn_00059000_1	KIDDYKAPKELRVTLDVVSVNPTPVRFAMGTLK		617.68	6	36.5615	TRUE	-0.387462	-5.23185	-1.70047	-5.54854
dicLab1_genemodels_DLAgn_00059000_1	LVTWYDNEFAYSNRVC[PPa]DLMAHMAAKE		787.864	4	38.9479	FALSE	-3.32474	-0.0728695	0.375994	-2.49143
dicLab1_genemodels_DLAgn_00059000_1	KAAMHAMLDC[PPa]VRNSYAFENDYWTVLE		787.864	4	40.667	TRUE	-2.08779	-2.19803	-2.8882	-2.65551
dicLab1_genemodels_DLAgn_00059000_1	VC[PPa]DLMAHMAAKE		463.882	3	16.9897	FALSE	8.9226	7.53078	10.3462	5.47797
dicLab1_genemodels_DLAgn_00059000_1	KAAMHAMLDC[PPa]VE		463.882	3	17.5484	TRUE	-2.30715	-0.0273247	-1.42877	-2.74641
dicLab1_genemodels_DLAgn_00059000_1	VPTPNVSVVDLTVR		748.428	2	31.5696	FALSE	8.89338	10.63	9.40477	5.87148
dicLab1_genemodels_DLAgn_00059000_1	VTLDVVSVNPTPVR		748.428	2	31.6543	TRUE	-2.04119	0.0461061	-1.11198	1.037
dicLab1_genemodels_DLAgn_00059000_1	LTGMAFR		398.213	2	15.8732	FALSE	3.23797	3.50023	4.8704	8.6305
dicLab1_genemodels_DLAgn_00059000_1	FAMGTLR		398.213	2	15.8723	TRUE	0.601895	0.60193	0.435626	0.581648
dicLab1_genemodels_DLAgn_00059000_1	TVDGPSGKLWR		405.888	3	13.3974	FALSE	-2.81626	-0.59439	-5.43783	0.458097
dicLab1_genemodels_DLAgn_00059000_1	WLKGSPGDVTR		405.888	3	14.0259	TRUE	-4.85749	-3.02957	-6.19109	-2.76644
dicLab1_genemodels_DLAgn_00059000_1	VVISAPSADAPMFVMGVNHEK		733.703	3	32.3317	FALSE	7.8766	8.6941	10.6779	8.05957
dicLab1_genemodels_DLAgn_00059000_1	EHNVGMVFMPADASPASIVVK		733.703	3	31.5045	TRUE	-0.940589	-1.90741	-2.62143	-0.109602
dicLab1_genemodels_DLAgn_00059000_1	VIPELNGKLTGMAFR		549.308	3	31.4945	FALSE	-2.78829	-0.0517812	-1.15517	-0.0140215
dicLab1_genemodels_DLAgn_00059000_1	FAMGTLKGNLEPIVR		549.308	3	30.1588	TRUE	-2.09662	-2.03274	-1.38601	-2.27812
dicLab1_genemodels_DLAgn_00058740_1	VVLAYEPVWAIGTGK		801.948	2	37.0257	FALSE	11.4245	11.3134	7.51984	8.32879
dicLab1_genemodels_DLAgn_00058740_1	GTGIAWVPEYALVVK		801.948	2	37.0368	TRUE	-0.197713	0.88871	0.952867	0.921498
dicLab1_genemodels_DLAgn_00058740_1	TNVSEAVANSVR		623.823	2	14.4107	FALSE	9.6597	11.1993	12.0086	9.77687
dicLab1_genemodels_DLAgn_00058740_1	VSNAVAESVNTR		623.823	2	15.3836	TRUE	0.696897	0.456928	-1.26059	-1.78735
dicLab1_genemodels_DLAgn_00058740_1	GAFTGEISPAMIK		661.345	2	27.0543	FALSE	8.18288	8.49407	7.21305	8.51705
dicLab1_genemodels_DLAgn_00058740_1	IMAPSIEGTFAGK		661.345	2	27.4369	TRUE	1.01426	-2.35632	-6.4542	-0.416268
dicLab1_genemodels_DLAgn_00058740_1	FFVGGNWK		477.745	2	24.2916	FALSE	8.8626	10.2956	9.20505	9.50631
dicLab1_genemodels_DLAgn_00058740_1	WNGGVFFK		477.745	2	24.7267	TRUE	-3.22415	-2.52279	-3.78233	-2.36729
dicLab1_genemodels_DLAgn_00058740_1	SLGELIQTMNGAK		681.358	2	29.4916	FALSE	6.47856	7.72043	6.33283	7.30265
dicLab1_genemodels_DLAgn_00058740_1	AGNMTQILEGLSK		681.358	2	30.431	TRUE	-1.7018	-1.48504	-3.70577	-0.878298
dicLab1_genemodels_DLAgn_00058740_1	FGVAAQNC[PPa]YKVPK		499.262	3	14.518	FALSE	3.27989	-4.58809	-0.835146	5.6774
dicLab1_genemodels_DLAgn_00058740_1	PVKYC[PPa]NQAAVGFK		499.262	3	14.9745	TRUE	-4.31082	-5.60008	-4.38726	0.804361
dicLab1_genemodels_DLAgn_00058740_1	IIYGGSVTGGTC[PPa]K		663.84	2	12.6634	FALSE	10.2641	11.1837	13.0421	10.4028
dicLab1_genemodels_DLAgn_00058740_1	IC[PPa]TGGTVSGGYIK		663.84	2	13.3936	TRUE	-4.95709	-3.76274	-1.06705	-0.911197
dicLab1_genemodels_DLAgn_00058740_1	TAHALENGLGVIAC[PPa]IGEK		622.996	3	30.3535	FALSE	9.10835	9.07573	10.024	8.60674
dicLab1_genemodels_DLAgn_00058740_1	EGIC[PPa]AIVGLGNELAHATK		622.996	3	29.8794	TRUE	-4.16901	-3.68346	-2.13783	1.23337
dicLab1_genemodels_DLAgn_00058740_1	HVFGESDELIGQK		486.912	3	17.3998	FALSE	8.30112	7.73168	6.633	5.90308
dicLab1_genemodels_DLAgn_00058740_1	QGILEDSEGFVHK		486.912	3	17.4334	TRUE	-1.57124	-2.04618	0.857753	-2.98893
dicLab1_genemodels_DLAgn_00058740_1	DC[PPa]GVNWVILGHSER		552.603	3	27.1299	FALSE	7.7908	8.5413	7.30271	7.7889
dicLab1_genemodels_DLAgn_00058740_1	ESHGLIVWNVGC[PPa]DR		552.603	3	27.37	TRUE	-1.93347	-0.357824	-1.69004	-2.79556
dicLab1_genemodels_DLAgn_00058740_1	DVDGFLVGGASLKPEFIEIMNAK		817.426	3	45.5103	FALSE	8.11593	8.29054	6.54842	5.28714
dicLab1_genemodels_DLAgn_00058740_1	ANMIEIFEPKLSAGGVLFGDVDK		817.426	3	46.2343	TRUE	-0.453961	-3.68006	-3.72617	-4.52532
dicLab1_genemodels_DLAgn_00058740_1	VIADNVKDWSK		425.563	3	13.6158	FALSE	-2.09878	1.79512	-3.13494	-1.57567
dicLab1_genemodels_DLAgn_00058740_1	SWDKVNDAIVK		425.563	3	13.6951	TRUE	-1.04958	-0.43362	-2.10462	0.138282
dicLab1_genemodels_DLAgn_00058740_1	VDPNVEVVC[PPa]GAPTIYLDFVR		1139.08	2	43.8087	FALSE	8.35856	7.57697	6.90652	8.5443
dicLab1_genemodels_DLAgn_00058740_1	VFDLYITPAGC[PPa]VVEVNPDVR		1139.08	2	0	TRUE	-1.87309	NaN	-2.84218	NaN
dicLab1_genemodels_DLAgn_00058740_1	TASPQQAQEVHDKLR		427.725	4	5.6431	FALSE	3.84374	2.24051	4.09525	0.854904
dicLab1_genemodels_DLAgn_00058740_1	LKDHVEQAQQPSATR		427.725	4	6.1516	TRUE	-3.51167	-3.2654	-5.04676	-6.47111
dicLab1_genemodels_DLAgn_00058740_1	DVDGFLVGGASLKPEFIEIMNAKA		841.105	3	45.2966	FALSE	4.45115	6.26873	1.12854	3.99781
dicLab1_genemodels_DLAgn_00058740_1	KANMIEIFEPKLSAGGVLFGDVDA		841.105	3	45.8428	TRUE	-1.93621	-2.21448	0.892725	-4.89639
dicLab1_genemodels_DLAgn_00193180_1	GADPEDVILSAFK		681.351	2	40.7919	FALSE	7.46536	9.47858	8.01384	6.58438
dicLab1_genemodels_DLAgn_00193180_1	FASLIVDEPDAGK		681.351	2	40.0692	TRUE	-2.74944	-3.51334	0.250569	-3.73248
dicLab1_genemodels_DLAgn_00193180_1	LKGADPEDVILSAFK		534.963	3	38.2247	FALSE	6.53368	9.76567	8.574	7.26095
dicLab1_genemodels_DLAgn_00193180_1	FASLIVDEPDAGKLK		534.963	3	39.3708	TRUE	0.763925	0.606102	0.812362	0.601703
dicLab1_genemodels_DLAgn_00193180_1	VLDPEATGTIKK		424.578	3	9.86736	FALSE	8.2374	9.9345	10.0618	8.79973
dicLab1_genemodels_DLAgn_00193180_1	KITGTAEPDLVK		424.578	3	9.83701	TRUE	-0.922685	-3.06434	-3.93672	-2.14805
dicLab1_genemodels_DLAgn_00193180_1	EFLQELLTTQC[PPa]DR		833.909	2	34.9406	FALSE	9.69503	11.3522	9.75386	11.3943
dicLab1_genemodels_DLAgn_00193180_1	DC[PPa]QTTLLEQLFER		833.909	2	34.5428	TRUE	-2.41119	0.967624	1.07046	-2.01423
dicLab1_genemodels_DLAgn_00193180_1	FSAEEIKNMWAAFPPDVAGNVDYK		900.432	3	40.8553	FALSE	3.66663	0.518545	1.61003	3.74577
dicLab1_genemodels_DLAgn_00193180_1	YDVNGAVDPPFAAWMNKIEEASFK		900.432	3	40.164	TRUE	-2.56075	-0.763524	-2.61155	0.657827
dicLab1_genemodels_DLAgn_00193180_1	DVLASMGQLNVK		637.842	2	27.4508	FALSE	9.91857	10.6427	9.40375	8.64382
dicLab1_genemodels_DLAgn_00193180_1	VNLQGMSALVDK		637.842	2	28.0423	TRUE	-1.46334	0.491651	-3.25698	-3.28861
dicLab1_genemodels_DLAgn_00193180_1	DVLASMGQLNVKNEELEAMIK		778.068	3	37.4238	FALSE	5.52585	4.85641	9.86653	5.16025
dicLab1_genemodels_DLAgn_00193180_1	IMAELEENKVNLQGMSALVDK		778.068	3	37.8414	TRUE	0.820616	-1.36306	-0.0421614	-1.60922
dicLab1_genemodels_DLAgn_00193180_1	PEDVILSAFK		559.808	2	30.289	FALSE	9.70637	11.3934	9.4513	9.74672
dicLab1_genemodels_DLAgn_00193180_1	FASLIVDEPK		559.808	2	30.2713	TRUE	0.514676	-0.390796	-3.10451	0.77044
dicLab1_genemodels_DLAgn_00193180_1	NEELEAMIK		538.768	2	20.8567	FALSE	9.49178	9.12815	8.46301	7.35349
dicLab1_genemodels_DLAgn_00193180_1	IMAELEENK		538.768	2	21.5301	TRUE	-4.41043	-0.908274	0.954979	1.00777
dicLab1_genemodels_DLAgn_00193180_1	DDLRDVLASMGQLNVKNEELEAMIK		708.612	4	45.0865	FALSE	3.84759	2.01144	1.3575	-1.04412
dicLab1_genemodels_DLAgn_00193180_1	IMAELEENKVNLQGMSALVDRLDDK		708.612	4	44.9593	TRUE	-0.840728	-0.0727577	-2.11285	-2.60459
dicLab1_genemodels_DLAgn_00193180_1	DDLRDVLASMGQLNVK		591.977	3	39.1247	FALSE	9.74336	9.02889	7.03278	5.8575
dicLab1_genemodels_DLAgn_00193180_1	VNLQGMSALVDRLDDK		591.977	3	39.1139	TRUE	0.493726	0.630766	0.597989	0.696134
dicLab1_genemodels_DLAgn_00193180_1	VLDPEATGTIK		572.316	2	14.6428	FALSE	9.50837	10.4806	10.6898	7.82091
dicLab1_genemodels_DLAgn_00193180_1	ITGTAEPDLVK		572.316	2	14.3551	TRUE	-3.10968	-3.60141	-3.02027	-4.30039
dicLab1_genemodels_DLAgn_00193180_1	FSAEEIK		412.213	2	10.9905	FALSE	6.40041	3.90163	7.0601	5.45849
dicLab1_genemodels_DLAgn_00193180_1	IEEASFK		412.213	2	11.4275	TRUE	-5.93346	-3.74958	-4.06038	-3.13257
dicLab1_genemodels_DLAgn_00193180_1	EFLQELLTTQC[PPa]DRFSAEEIKNMWAAFPPDVAGNVDYK		1087.52	4	47.9552	FALSE	-1.6662	-3.42139	-2.25961	-0.0422917
dicLab1_genemodels_DLAgn_00193180_1	YDVNGAVDPPFAAWMNKIEEASFRDC[PPa]QTTLLEQLFEK		1087.52	4	0	TRUE	-3.40582	NaN	NaN	NaN
dicLab1_genemodels_DLAgn_00193180_1	NMWAAFPPDVAGNVDYK		947.943	2	35.0426	FALSE	8.9998	9.657	9.37456	9.04642
dicLab1_genemodels_DLAgn_00193180_1	YDVNGAVDPPFAAWMNK		947.943	2	35.815	TRUE	-2.00661	-2.26844	-1.637	-2.80494
dicLab1_genemodels_DLAgn_00042440_1	EIWGMEPTLEKIPAPDDKI		728.042	3	35.4352	FALSE	1.54296	2.87049	7.20011	5.02544
dicLab1_genemodels_DLAgn_00042440_1	KDDPAPIKELTPEMGWIEI		728.042	3	35.9276	TRUE	-5.16721	-1.05317	-1.4177	-5.28394
dicLab1_genemodels_DLAgn_00042440_1	IGEDFIRDLDQLQSLR		640.006	3	41.2894	FALSE	-0.640936	-0.0351518	-2.37141	2.34424
dicLab1_genemodels_DLAgn_00042440_1	LSQLQDLDRIFDEGIR		640.006	3	41.2196	TRUE	-2.81188	-3.51173	-2.55543	0.894008
dicLab1_genemodels_DLAgn_00042440_1	GYHAEAYYNRLPELK		608.641	3	19.4228	FALSE	6.69014	5.96714	7.44033	7.67365
dicLab1_genemodels_DLAgn_00042440_1	LEPLRNYYAEAHYGK		608.641	3	18.6975	TRUE	-1.07604	-0.69574	-1.50443	-2.92046
dicLab1_genemodels_DLAgn_00042440_1	IGEDFIRDLDQLQSLRK		512.28	4	37.2325	FALSE	0.725975	2.07743	-0.0646984	0.00692098
dicLab1_genemodels_DLAgn_00042440_1	RLSQLQDLDRIFDEGIK		512.28	4	36.3517	TRUE	0	0.300803	0.00721259	0
dicLab1_genemodels_DLAgn_00042440_1	WPVDLFAHLLPR		488.61	3	46.2651	FALSE	8.77879	9.51679	9.27768	8.50783
dicLab1_genemodels_DLAgn_00042440_1	PLLHAFLDVPWR		488.61	3	46.2983	TRUE	0.294089	0.300205	0.140942	0.299509
dicLab1_genemodels_DLAgn_00042440_1	FSSDRTITQYAR		482.244	3	13.1483	FALSE	1.91866	-1.47135	-4.95533	-4.5949
dicLab1_genemodels_DLAgn_00042440_1	AYQTITRDSSFR		482.244	3	11.9712	TRUE	-1.98435	-3.86343	-1.43037	-3.97896
dicLab1_genemodels_DLAgn_00042440_1	LKQEYFVVSATLQDIIR		675.046	3	41.718	FALSE	6.99674	8.70838	6.96502	7.16572
dicLab1_genemodels_DLAgn_00042440_1	IIDQLTASVVFYEQKLR		675.046	3	41.5927	TRUE	-1.68917	-0.744668	-2.04757	-3.0902
dicLab1_genemodels_DLAgn_00042440_1	VFADYEDYMK		640.779	2	23.6121	FALSE	9.36789	10.399	9.6363	6.87167
dicLab1_genemodels_DLAgn_00042440_1	MYDEYDAFVK		640.779	2	22.7114	TRUE	-2.91018	-0.0587126	-1.81704	-3.03884
dicLab1_genemodels_DLAgn_00042440_1	KYVNDEAFIRDIAK		561.302	3	22.0967	FALSE	-1.13193	-2.92036	-1.96957	-0.464533
dicLab1_genemodels_DLAgn_00042440_1	AIDRIFAEDNVYKK		561.302	3	22.4049	TRUE	-2.84163	-2.35862	0.684017	-4.29644
dicLab1_genemodels_DLAgn_00042440_1	VDDVDALDMK		560.763	2	17.8114	FALSE	9.64443	7.94378	8.10803	7.17826
dicLab1_genemodels_DLAgn_00042440_1	MDLADVDDVK		560.763	2	18.3588	TRUE	0.93127	-2.1381	0.410541	-0.0312546
dicLab1_genemodels_DLAgn_00042440_1	QAIDQIAGGFFSPK		739.886	2	33.2018	FALSE	6.9726	6.97505	9.35935	7.43215
dicLab1_genemodels_DLAgn_00042440_1	PSFFGGAIQDIAQK		739.886	2	32.7403	TRUE	-0.641376	-1.04536	-0.859596	-3.08762
dicLab1_genemodels_DLAgn_00042440_1	VLVDEEKLEWEKAWDIC[PPa]VR		608.564	4	34.3708	FALSE	-5.30809	-0.852463	-2.90583	-1.96492
dicLab1_genemodels_DLAgn_00042440_1	VC[PPa]IDWAKEWELKEEDVLVR		608.564	4	33.5738	TRUE	-2.89076	-1.08873	-2.03258	-0.704452
dicLab1_genemodels_DLAgn_00042440_1	LITAIGEVVNNDPVIGDR		948.015	2	34.0315	FALSE	8.61461	8.35067	8.15521	6.43094
dicLab1_genemodels_DLAgn_00042440_1	DGIVPDNNVVEGIATILR		948.015	2	32.999	TRUE	0.87671	0.842447	0.759626	-0.214187
dicLab1_genemodels_DLAgn_00042440_1	KVIYNIAGC[PPa]GK		618.842	2	11.5122	FALSE	6.74841	6.44697	8.32602	5.99972
dicLab1_genemodels_DLAgn_00042440_1	GC[PPa]GAINYIVKK		618.842	2	12.9396	TRUE	0.16088	0	0	0.243783
dicLab1_genemodels_DLAgn_00042440_1	LITAIGEVVNNDPVIGDRLK		712.739	3	32.6528	FALSE	-2.07317	1.13507	-5.19991	-3.80385
dicLab1_genemodels_DLAgn_00042440_1	LRDGIVPDNNVVEGIATILK		712.739	3	32.7119	TRUE	-1.52769	-0.948518	-2.86616	-5.42043
dicLab1_genemodels_DLAgn_00047080_1	LIQGNEYIFR		626.838	2	25.5898	FALSE	0.492108	-0.947209	0.226329	0.213763
dicLab1_genemodels_DLAgn_00047080_1	FIYENGQILR		626.838	2	24.9433	TRUE	-0.0594739	-1.96217	-2.20778	-2.48552
dicLab1_genemodels_DLAgn_00047080_1	KGEPIEIPADVLGLPIPK		629.371	3	42.5613	FALSE	8.36533	7.1314	7.20579	9.75424
dicLab1_genemodels_DLAgn_00047080_1	PIPLGLVDAPIEIPEGKK		629.371	3	42.2725	TRUE	0.0215251	0.0135361	-1.44301	0.458132
dicLab1_genemodels_DLAgn_00047080_1	IHIPTIGVPLPTATWK		582.01	3	39.3418	FALSE	6.89076	6.98993	9.28501	7.18846
dicLab1_genemodels_DLAgn_00047080_1	WTATPLPVGITPIHIK		582.01	3	39.4526	TRUE	-3.44323	0.260674	-1.28638	0.175469
dicLab1_genemodels_DLAgn_00047080_1	LGFGPFTVTTEPVR		760.909	2	37.8606	FALSE	1.48226	0.69355	5.82499	7.88074
dicLab1_genemodels_DLAgn_00047080_1	VPETTVTFPGFGLR		760.909	2	37.3824	TRUE	-4.50825	-3.60727	-0.291041	-2.81755
dicLab1_genemodels_DLAgn_00047080_1	YTVTPLNEGSLYVFR		879.957	2	35.9675	FALSE	6.65563	7.00262	6.33688	7.69437
dicLab1_genemodels_DLAgn_00047080_1	FVYLSGENLPTVTYR		879.957	2	35.1583	TRUE	-1.05751	-4.55793	-2.06288	0.836892
dicLab1_genemodels_DLAgn_00047080_1	LFEGTEYEFR		645.804	2	23.7928	FALSE	5.74929	6.68167	7.93958	5.12267
dicLab1_genemodels_DLAgn_00047080_1	FEYETGEFLR		645.804	2	23.8904	TRUE	-0.418825	-0.446895	0.66316	-2.03622
dicLab1_genemodels_DLAgn_00047080_1	SITGYILER		526.293	2	24.1323	FALSE	4.02095	2.30888	7.72142	5.35232
dicLab1_genemodels_DLAgn_00047080_1	ELIYGTISR		526.293	2	24.6962	TRUE	-2.29318	-3.04757	0.235862	-1.70882
dicLab1_genemodels_DLAgn_00047080_1	MLVEGLLENTEYDFRVK		686.019	3	38.5895	FALSE	-1.4867	-0.292928	-0.675952	-3.72205
dicLab1_genemodels_DLAgn_00047080_1	VRFDYETNELLGEVLMK		686.019	3	39.2611	TRUE	-1.29975	-1.42859	-0.666142	-0.46058
dicLab1_genemodels_DLAgn_00047080_1	TGISNSLIIK		523.316	2	22.6165	FALSE	5.34374	6.1514	6.69758	6.35517
dicLab1_genemodels_DLAgn_00047080_1	IILSNSIGTK		523.316	2	22.7365	TRUE	-0.343118	-1.80588	0.383231	0.159449
dicLab1_genemodels_DLAgn_00047080_1	VSGC[PPa]PFPTLTWQK		767.89	2	31.4143	FALSE	2.72277	-1.04069	3.93703	2.07971
dicLab1_genemodels_DLAgn_00047080_1	QWTLTPFPC[PPa]GSVK		767.89	2	31.5863	TRUE	0.233026	-0.843754	0.661314	0.517664
dicLab1_genemodels_DLAgn_00047080_1	AGDTIVISASK		531.295	2	13.6045	FALSE	-0.0454309	-0.787119	3.56057	4.31392
dicLab1_genemodels_DLAgn_00047080_1	SASIVITDGAK		531.295	2	15.0375	TRUE	-5.69069	-0.575584	-1.32793	-1.43258
dicLab1_genemodels_DLAgn_00047080_1	YRVEEGVVPEKEYILR		660.358	3	20.8588	FALSE	-1.42086	0.394149	-2.72508	3.22039
dicLab1_genemodels_DLAgn_00047080_1	LIYEKEPVVGEEVRYR		660.358	3	20.4959	TRUE	-2.40781	-2.47641	-6.11426	-1.49078
dicLab1_genemodels_DLAgn_00047080_1	TSITLSWSKPVYDGGAPIIGYSLDMR		943.149	3	40.9701	FALSE	0.0450754	-3.79988	-1.43039	2.40292
dicLab1_genemodels_DLAgn_00047080_1	MDLSYGIIPAGGDYVPKSWSLTISTR		943.149	3	41.3973	TRUE	-1.12514	-0.791534	-1.46024	-3.67618
dicLab1_genemodels_DLAgn_00047080_1	AVDTIFQPGPPGNPR		783.407	2	22.6763	FALSE	-1.91013	2.47836	0.147384	4.68216
dicLab1_genemodels_DLAgn_00047080_1	PNGPPGPQFITDVAR		783.407	2	23.2891	TRUE	0.563687	-2.08824	-5.34049	-2.74891
dicLab1_genemodels_DLAgn_00047080_1	DIVYPPGPPSNPR		704.865	2	17.9006	FALSE	3.5182	1.08484	6.2086	8.55603
dicLab1_genemodels_DLAgn_00047080_1	PNSPPGPPYVIDR		704.865	2	18.8739	TRUE	0	0	0	0
dicLab1_genemodels_DLAgn_00100980_1	SLPAILQQPVTIR		718.435	2	34.0817	FALSE	8.41705	6.20267	7.85314	5.45597
dicLab1_genemodels_DLAgn_00100980_1	ITVPQQLIAPLSR		718.435	2	34.6804	TRUE	-1.6436	-1.01886	-0.0820468	-2.2681
dicLab1_genemodels_DLAgn_00100980_1	STELTGLFLEKPPENVVAVAGSDITFIAK		1016.22	3	46.6223	FALSE	7.52639	6.27487	5.31371	8.67438
dicLab1_genemodels_DLAgn_00100980_1	AIFTIDSGAVAVVNEPPKELFLGTLETSK		1016.22	3	46.6035	TRUE	-0.833581	-2.78978	0.916599	-0.857186
dicLab1_genemodels_DLAgn_00100980_1	LTVHDVTDSTC[PPa]TLK		535.271	3	17.5371	FALSE	6.14584	5.20492	3.85487	5.68849
dicLab1_genemodels_DLAgn_00100980_1	LTC[PPa]TSDTVDHVTLK		535.271	3	17.2758	TRUE	-2.32804	1.05837	-2.78766	-4.79555
dicLab1_genemodels_DLAgn_00100980_1	NSNVDTILFIR		646.354	2	33.1646	FALSE	6.13305	8.10237	8.81026	9.75504
dicLab1_genemodels_DLAgn_00100980_1	IFLITDVNSNR		646.354	2	33.1958	TRUE	-4.28017	-0.085144	-1.15549	-1.15778
dicLab1_genemodels_DLAgn_00100980_1	FTQPLVDR		488.267	2	13.9757	FALSE	7.67642	5.6613	7.65905	3.40125
dicLab1_genemodels_DLAgn_00100980_1	DVLPQTFR		488.267	2	14.6245	TRUE	-0.126701	-1.29715	-1.60939	0.9475
dicLab1_genemodels_DLAgn_00100980_1	SVVAGYSTAISC[PPa]AVR		777.901	2	23.3088	FALSE	7.69865	7.51733	4.7437	7.04094
dicLab1_genemodels_DLAgn_00100980_1	VAC[PPa]SIATSYGAVVSR		777.901	2	23.4787	TRUE	-1.24925	-3.01968	-2.37595	0.644636
dicLab1_genemodels_DLAgn_00100980_1	VVAVNIAGR		449.777	2	14.4535	FALSE	7.80816	7.78001	7.28483	4.95311
dicLab1_genemodels_DLAgn_00100980_1	GAINVAVVR		449.777	2	15.1192	TRUE	-0.93669	-4.51785	-0.719931	0.479016
dicLab1_genemodels_DLAgn_00100980_1	ADAGEDEGDLDFSALLK		883.41	2	36.6999	FALSE	8.05257	6.27791	6.26423	7.73454
dicLab1_genemodels_DLAgn_00100980_1	LLASFDLDGEDEGADAK		883.41	2	36.9524	TRUE	-0.933597	-0.45353	-5.04598	-1.35398
dicLab1_genemodels_DLAgn_00100980_1	ELEVLQDIADLTVR		807.441	2	47.567	FALSE	7.2702	7.71012	8.67532	5.8104
dicLab1_genemodels_DLAgn_00100980_1	VTLDAIDQLVELER		807.441	2	47.1643	TRUE	-3.28532	-4.69126	-0.503609	0.321182
dicLab1_genemodels_DLAgn_00100980_1	PPVFDGGAPLKGYLMER		616.322	3	29.9046	FALSE	-3.64917	#NAME?	-2.34771	-4.17435
dicLab1_genemodels_DLAgn_00100980_1	EMLYGKLPAGGDFVPPR		616.322	3	30.4585	TRUE	-2.16393	-3.9592	-1.31764	-0.73111
dicLab1_genemodels_DLAgn_00100980_1	YVMEANGNVR		576.777	2	8.89333	FALSE	5.22483	6.05317	6.54895	6.6089
dicLab1_genemodels_DLAgn_00100980_1	VNGNAEMVYR		576.777	2	9.9356	TRUE	-3.0888	-1.42483	0.559235	-1.32926
dicLab1_genemodels_DLAgn_00100980_1	ATDQAMFK		456.218	2	8.85361	FALSE	0.578407	2.68915	6.29497	6.48424
dicLab1_genemodels_DLAgn_00100980_1	FMAQDTAK		456.218	2	9.84757	TRUE	-6.29702	-2.87019	-1.59964	0.805422
dicLab1_genemodels_DLAgn_00100980_1	IAFEYGITDLR		649.343	2	31.6424	FALSE	5.11006	7.55631	7.0274	9.25341
dicLab1_genemodels_DLAgn_00100980_1	LDTIGYEFAIR		649.343	2	31.4015	TRUE	-5.21422	0.889987	0.808946	0.351594
dicLab1_genemodels_DLAgn_00100980_1	YSC[PPa]MAVNDLGKDEVEC[PPa]R		691.973	3	17.9326	FALSE	8.99911	8.50957	5.403	7.44728
dicLab1_genemodels_DLAgn_00100980_1	YC[PPa]EVEDKGLDNVAMC[PPa]SR		691.973	3	18.6388	TRUE	-0.847155	-0.764915	-1.79846	-2.441
dicLab1_genemodels_DLAgn_00100980_1	VVPGDAGGYR		495.754	2	6.78596	FALSE	3.48575	6.46513	8.63861	7.17945
dicLab1_genemodels_DLAgn_00100980_1	YGGADGPVVR		495.754	2	7.18041	TRUE	-1.57063	-1.1125	-3.16505	0.633399
dicLab1_genemodels_DLAgn_00086170_1	ALPFWNDVIAPEIK		806.94	2	43.8892	FALSE	9.13702	9.7182	9.7911	7.22009
dicLab1_genemodels_DLAgn_00086170_1	IEPAIVDNWFPLAK		806.94	2	43.9067	TRUE	-2.59506	0.905081	-2.55672	-1.08956
dicLab1_genemodels_DLAgn_00086170_1	TLWTIMEGTDQMWLPVIR		1095.56	2	48.1412	FALSE	6.10928	8.32295	6.47893	8.3084
dicLab1_genemodels_DLAgn_00086170_1	IVPLWMQDTGEMITWLTR		1095.56	2	0	TRUE	-2.69927	-4.04369	0.763714	NaN
dicLab1_genemodels_DLAgn_00086170_1	NVIIAAHGNSLR		632.86	2	12.2307	FALSE	9.02154	9.70849	10.2762	8.34148
dicLab1_genemodels_DLAgn_00086170_1	LSNGHAAIIVNR		632.86	2	12.5036	TRUE	-1.5626	-3.97049	-0.508355	0.663527
dicLab1_genemodels_DLAgn_00086170_1	DAGLKFDVC[PPa]YTSVLKR		629.333	3	27.8319	FALSE	1.67649	-3.40391	4.82725	-2.51735
dicLab1_genemodels_DLAgn_00086170_1	KLVSTYC[PPa]VDFKLGADR		629.333	3	27.467	TRUE	1.14748	0.94784	-1.22342	1.10197
dicLab1_genemodels_DLAgn_00086170_1	NLKPGELPTC[PPa]ESLKDTIAR		539.79	4	22.686	FALSE	7.20929	6.01098	5.92673	4.81441
dicLab1_genemodels_DLAgn_00086170_1	AITDKLSEC[PPa]TPLEGPKLNR		539.79	4	23.7171	TRUE	-5.46583	-6.5161	-4.17465	-7.07348
dicLab1_genemodels_DLAgn_00086170_1	SFDIPPPPMDKDHPYNK		500.241	4	20.4693	FALSE	5.42177	6.43337	4.50467	5.8279
dicLab1_genemodels_DLAgn_00086170_1	NYPHDKDMPPPPIDFSK		500.241	4	20.2596	TRUE	-4.26787	-4.55767	-3.25667	-5.66339
dicLab1_genemodels_DLAgn_00086170_1	HYGGLTGLNK		530.283	2	9.13046	FALSE	1.27452	3.95526	3.56997	2.60745
dicLab1_genemodels_DLAgn_00086170_1	NLGTLGGYHK		530.283	2	9.59722	TRUE	-3.40324	-0.782456	-0.476485	-2.32473
dicLab1_genemodels_DLAgn_00086170_1	FC[PPa]GWFDADLSEKGVEEAKR		565.269	4	26.9565	FALSE	-1.3643	-2.37664	-4.86912	-1.26945
dicLab1_genemodels_DLAgn_00086170_1	KAEEVGKESLDADFWGC[PPa]FR		565.269	4	26.7705	TRUE	-2.88175	-1.00672	-5.37563	-3.84776
dicLab1_genemodels_DLAgn_00086170_1	HLEGMSDAAIMELNLPTGIPIVYELDANLKPIKPMAFLGDEETVKK		842.776	6	48.022	FALSE	6.23957	9.0518	5.61392	2.87772
dicLab1_genemodels_DLAgn_00086170_1	KVTEEDGLFAMPKIPKLNADLEYVIPIGTPLNLEMIAADSMGELHK		842.776	6	47.5858	TRUE	-1.59442	0.273409	-3.17607	-5.39969
dicLab1_genemodels_DLAgn_00086170_1	FC[PPa]GWFDADLSEK		744.827	2	31.5292	FALSE	9.14877	9.35468	9.03497	6.20669
dicLab1_genemodels_DLAgn_00086170_1	ESLDADFWGC[PPa]FK		744.827	2	32.488	TRUE	-2.47704	0.867202	0.861706	-1.18891
dicLab1_genemodels_DLAgn_00086170_1	FDVC[PPa]YTSVLKR		467.911	3	23.3394	FALSE	5.80983	4.31603	1.52958	2.31535
dicLab1_genemodels_DLAgn_00086170_1	KLVSTYC[PPa]VDFR		467.911	3	22.7261	TRUE	0.223898	-0.910844	-3.14922	0.0297687
dicLab1_genemodels_DLAgn_00086170_1	HYGGLTGLNKAETAEK		563.625	3	9.64636	FALSE	-0.643514	-5.56759	-2.88376	-0.274909
dicLab1_genemodels_DLAgn_00086170_1	EATEAKNLGTLGGYHK		563.625	3	9.48599	TRUE	-1.4005	-1.39088	-0.91354	-3.80949
dicLab1_genemodels_DLAgn_00086170_1	HYGGLTGLNKAETAEKHGEEQVK		500.055	5	8.51687	FALSE	-5.44159	-5.86366	-6.75587	-5.27526
dicLab1_genemodels_DLAgn_00086170_1	VQEEGHKEATEAKNLGTLGGYHK		500.055	5	9.72573	TRUE	-5.57667	-3.55274	-5.91993	-3.65765
dicLab1_genemodels_DLAgn_00086170_1	AMAAVAAQGK		459.247	2	4.94833	FALSE	4.01225	7.03482	7.66816	8.94024
dicLab1_genemodels_DLAgn_00086170_1	GQAAVAAMAK		459.247	2	5.26063	TRUE	-3.87729	-0.901349	-2.02414	-1.92234
dicLab1_genemodels_DLAgn_00086170_1	DAGLKFDVC[PPa]YTSVLK		577.299	3	32.0478	FALSE	8.21255	8.33774	9.4284	6.87907
dicLab1_genemodels_DLAgn_00086170_1	LVSTYC[PPa]VDFKLGADK		577.299	3	32.4612	TRUE	-1.98224	-0.730741	0.0770965	0.693895
dicLab1_genemodels_DLAgn_00146590_1	HGFFVNPSDSVAVIAANITSIPYFQK		941.489	3	48.0907	FALSE	4.401	3.28188	3.80304	4.6698
dicLab1_genemodels_DLAgn_00146590_1	QFYPISTINAAIVAVSDSPNVFFGHK		941.489	3	48.1001	TRUE	-1.62175	-5.19848	-5.1141	-1.11476
dicLab1_genemodels_DLAgn_00146590_1	GIFDFAALKELLSGASHINVR		565.313	4	47.1536	FALSE	-0.568906	2.8855	-1.20434	-1.07847
dicLab1_genemodels_DLAgn_00146590_1	VNIHSAGSLLEKLAAFDFIGR		565.313	4	48.1558	TRUE	-0.652532	-3.03716	-0.381317	-0.179963
dicLab1_genemodels_DLAgn_00146590_1	KRVTVFQQNQHYAENFIQSIISVIEPAER		689.766	5	47.6066	FALSE	-5.6354	1.96261	-1.28971	-1.38131
dicLab1_genemodels_DLAgn_00146590_1	EAPEIVSIISQIFNEAYHQNQQFVTVRKR		689.766	5	47.7361	TRUE	0.610266	-1.86552	0.776992	-3.037
dicLab1_genemodels_DLAgn_00146590_1	TKPYTDQKPGTSGLR		550.293	3	4.66008	FALSE	5.55113	4.81527	5.3619	5.64265
dicLab1_genemodels_DLAgn_00146590_1	LGSTGPKQDTYPKTR		550.293	3	5.82851	TRUE	0.641108	-4.29122	-1.73649	-0.732198
dicLab1_genemodels_DLAgn_00146590_1	IYQDPQVMLAPLVDIALK		1014.07	2	48.1757	FALSE	7.16169	2.97653	3.6607	7.06428
dicLab1_genemodels_DLAgn_00146590_1	LAIDVLPALMVQPDQYIK		1014.07	2	48.2043	TRUE	0.470659	-1.30946	-2.81523	0.667271
dicLab1_genemodels_DLAgn_00146590_1	FFGNLMDAGK		550.266	2	26.9239	FALSE	4.3657	3.90851	3.18994	4.2804
dicLab1_genemodels_DLAgn_00146590_1	GADMLNGFFK		550.266	2	27.6507	TRUE	-1.01751	-2.95082	-3.4326	-0.673682
dicLab1_genemodels_DLAgn_00146590_1	GGEYDFGAAFDGDGDRNMVLGK		764.339	3	29.2216	FALSE	-1.69623	-2.91137	1.61288	3.50149
dicLab1_genemodels_DLAgn_00146590_1	GLVMNRDGDGDFAAGFDYEGGK		764.339	3	29.9196	TRUE	-2.95977	-3.40645	-2.58031	-0.41927
dicLab1_genemodels_DLAgn_00146590_1	NFFTRYDYEEVDSDAANK		728.655	3	23.1767	FALSE	-0.631577	-3.39213	-1.95193	0.414562
dicLab1_genemodels_DLAgn_00146590_1	NAADSDVEEYDYRTFFNK		728.655	3	21.7788	TRUE	-0.448296	0.436152	-1.62377	-0.0697667
dicLab1_genemodels_DLAgn_00146590_1	IIFSDGSR		447.738	2	13.5205	FALSE	7.44707	7.89601	8.51234	8.23995
dicLab1_genemodels_DLAgn_00146590_1	SGDSFIIR		447.738	2	13.4291	TRUE	-3.34429	-0.668239	-0.426293	0.100366
dicLab1_genemodels_DLAgn_00146590_1	SMPTSGALDNVAK		645.822	2	15.8944	FALSE	6.69199	7.46583	7.6212	6.85202
dicLab1_genemodels_DLAgn_00146590_1	AVNDLAGSTPMSK		645.822	2	15.2635	TRUE	1.02827	0.450576	-0.664589	-0.582853
dicLab1_genemodels_DLAgn_00146590_1	AMFDPSFVGK		549.768	2	26.0443	FALSE	8.00952	7.51649	7.38447	6.85259
dicLab1_genemodels_DLAgn_00146590_1	GVFSPDFMAK		549.768	2	26.3554	TRUE	-1.42413	-1.96345	1.12718	-2.41746
dicLab1_genemodels_DLAgn_00146590_1	ALQMQLYETPTGWKFFGNLMDAGK		916.117	3	44.9837	FALSE	-1.77967	-3.41383	-2.98087	-6.04872
dicLab1_genemodels_DLAgn_00146590_1	GADMLNGFFKWGTPTEYLQMQLAK		916.117	3	45.8733	TRUE	-3.64321	-4.25769	-4.05438	-6.9275
dicLab1_genemodels_DLAgn_00146590_1	YNISSGGPAPEGITNK		802.899	2	15.4885	FALSE	8.72077	8.65705	7.76551	8.39113
dicLab1_genemodels_DLAgn_00146590_1	NTIGEPAPGGSSINYK		802.899	2	16.712	TRUE	-0.499066	-1.07139	-0.388592	0.444059
dicLab1_genemodels_DLAgn_00146590_1	ALQMQLYETPTGWK		833.419	2	29.9586	FALSE	7.79657	7.26564	6.74006	8.37631
dicLab1_genemodels_DLAgn_00146590_1	WGTPTEYLQMQLAK		833.419	2	31.0599	TRUE	-2.74548	-2.47526	-1.20454	-0.563429
dicLab1_genemodels_DLAgn_00146590_1	AMFDPSFVGKK		409.546	3	21.3202	FALSE	0.279489	2.26348	3.5947	0.483284
dicLab1_genemodels_DLAgn_00146590_1	KGVFSPDFMAK		409.546	3	20.9726	TRUE	0.572949	-0.563357	0.309818	0.312609
dicLab1_genemodels_DLAgn_00169670_1	GDLGIEIPTEKVFIAQK		620.016	3	33.1828	FALSE	0.270201	-2.93638	0.569882	-3.17306
dicLab1_genemodels_DLAgn_00169670_1	QAIFVKETPIEIGLDGK		620.016	3	33.2878	TRUE	0.931918	1.05698	-2.25108	-3.69205
dicLab1_genemodels_DLAgn_00169670_1	RFDEILEASDGIMVAR		607.977	3	32.3511	FALSE	8.35556	9.3407	9.00363	6.56202
dicLab1_genemodels_DLAgn_00169670_1	AVMIGDSAELIEDFRR		607.977	3	31.6923	TRUE	-1.26655	-3.53056	-3.2131	0.445613
dicLab1_genemodels_DLAgn_00169670_1	DATESFTPGTVEYRPVAIALDTKGPEIR		759.144	4	31.815	FALSE	1.45996	2.6997	2.28696	2.24197
dicLab1_genemodels_DLAgn_00169670_1	IEPGKTDLAIAVPRYEVTGPTFSETADR		759.144	4	32.7246	TRUE	-3.67771	-5.21014	-1.56251	-4.88821
dicLab1_genemodels_DLAgn_00169670_1	NTGIVC[PPa]TIGPASR		680.356	2	17.3399	FALSE	7.31644	8.14135	8.07611	7.69609
dicLab1_genemodels_DLAgn_00169670_1	SAPGITC[PPa]VIGTNR		680.356	2	17.3766	TRUE	0.530838	0.495717	0.407928	-2.2862
dicLab1_genemodels_DLAgn_00169670_1	IGKPIIC[PPa]ATQMLESMTK		645.675	3	37.816	FALSE	8.05934	7.75098	7.49666	5.11999
dicLab1_genemodels_DLAgn_00169670_1	TMSELMQTAC[PPa]IIPKGIK		645.675	3	37.2603	TRUE	0.810145	-3.60718	-2.92529	-4.35797
dicLab1_genemodels_DLAgn_00169670_1	APIIAVTR		420.769	2	15.9788	FALSE	8.52565	6.55888	6.59864	8.24084
dicLab1_genemodels_DLAgn_00169670_1	TVAIIPAR		420.769	2	16.9066	TRUE	-0.193145	-0.0223418	-1.58847	0.351943
dicLab1_genemodels_DLAgn_00169670_1	GDLGIEIPTEK		586.314	2	24.7683	FALSE	4.14444	7.01429	9.11048	7.15133
dicLab1_genemodels_DLAgn_00169670_1	ETPIEIGLDGK		586.314	2	25.7525	TRUE	-4.74109	-3.31025	0.190974	0.175905
dicLab1_genemodels_DLAgn_00169670_1	DIKDLQFGVEQGVDMVFASFIR		838.761	3	48.1529	FALSE	5.10591	8.28033	-2.80546	-4.69176
dicLab1_genemodels_DLAgn_00169670_1	IFSAFVMDVGQEVGFQLDKIDR		838.761	3	48.1007	TRUE	0.558723	-0.314321	-0.126495	0.777326
dicLab1_genemodels_DLAgn_00169670_1	VVQTGSHIYIDDGLISLK		653.358	3	31.2259	FALSE	5.16276	7.68012	6.89431	8.64888
dicLab1_genemodels_DLAgn_00169670_1	LSILGDDIYIHSGTQVVK		653.358	3	32.1284	TRUE	-2.43093	-4.45967	-2.89749	-2.29514
dicLab1_genemodels_DLAgn_00169670_1	MNFSHGTHEYHAETIKNVR		455.02	5	9.46249	FALSE	-7.2656	-6.12009	-3.76743	-3.92717
dicLab1_genemodels_DLAgn_00169670_1	VNKITEAHYEHTGHSFNMR		455.02	5	9.31889	TRUE	-4.32502	-2.40772	-0.377776	-0.303304
dicLab1_genemodels_DLAgn_00169670_1	GVNLPGAAVDLPAVSEKDIKDLQFGVEQGVDMVFASFIR		1033.79	4	47.5134	FALSE	0.747272	-1.12853	-2.13297	-0.46259
dicLab1_genemodels_DLAgn_00169670_1	IFSAFVMDVGQEVGFQLDKIDKESVAPLDVAAGPLNVGR		1033.79	4	47.8139	TRUE	-0.077991	-0.83579	NaN	-1.81091
dicLab1_genemodels_DLAgn_00169670_1	EAEAAMFHR		531.245	2	8.47886	FALSE	5.76559	8.64693	7.42447	7.18329
dicLab1_genemodels_DLAgn_00169670_1	HFMAAEAER		531.245	2	9.03226	TRUE	-0.7803	-2.32077	-2.94866	-3.82926
dicLab1_genemodels_DLAgn_00169670_1	KGVNLPGAAVDLPAVSEK		589	3	26.6608	FALSE	3.58471	7.11672	7.97209	6.48839
dicLab1_genemodels_DLAgn_00169670_1	ESVAPLDVAAGPLNVGKK		589	3	26.0283	TRUE	-6.5193	-2.09036	-0.878491	-2.40605
dicLab1_genemodels_DLAgn_00169670_1	VKDIGNDFLMC[PPa]EIENGGMLGSK		814.388	3	37.37	FALSE	7.21297	5.61023	2.07599	5.08403
dicLab1_genemodels_DLAgn_00169670_1	SGLMGGNEIEC[PPa]MLFDNGIDKVK		814.388	3	37.2852	TRUE	-2.6211	-5.29444	-4.3458	-0.826976
dicLab1_genemodels_DLAgn_00169670_1	KPRPTRAEANDVANAVLDGNDC[PPa]IMLSGETAKGDYPLEAVR		722.196	6	29.5621	FALSE	-2.17342	-3.83775	-2.63696	-3.17024
dicLab1_genemodels_DLAgn_00169670_1	VAELPYDGKATEGSLMIC[PPa]DNGDLVANAVDNAEARTPRPKR		722.196	6	30.3623	TRUE	-4.28108	-0.648483	-3.51284	-4.82183
dicLab1_genemodels_DLAgn_00155520_1	ILLANFLAQTEAMMK		847.454	2	48.1608	FALSE	7.56458	3.34524	9.6413	5.57835
dicLab1_genemodels_DLAgn_00155520_1	MMAETQALFNALLIK		847.454	2	48.1083	TRUE	0.687019	0.954238	0.453377	0.953799
dicLab1_genemodels_DLAgn_00155520_1	VNYHTGPIVWGEPGTNGQHAFYQLIHQGTR		676.337	5	31.1098	FALSE	5.70771	5.09603	7.32644	5.71715
dicLab1_genemodels_DLAgn_00155520_1	TGQHILQYFAHQGNTGPEGWVIPGTHYNVR		676.337	5	29.9509	TRUE	-3.91314	-2.34219	-1.10989	0.3174
dicLab1_genemodels_DLAgn_00155520_1	KIEPELKDTAEVHSHDSSTNGLINFLKK		525.947	6	22.065	FALSE	-3.14587	-2.29963	-2.93052	-5.78099
dicLab1_genemodels_DLAgn_00155520_1	KLFNILGNTSSDHSHVEATDKLEPEIKK		525.947	6	23.3178	TRUE	-2.22738	-1.96584	-0.654356	-6.28857
dicLab1_genemodels_DLAgn_00155520_1	VWFVSNIDGTHIAK		529.616	3	28.0583	FALSE	8.51263	6.55161	9.42038	7.44016
dicLab1_genemodels_DLAgn_00155520_1	AIHTGDINSVFWVK		529.616	3	28.2107	TRUE	0.622225	-3.24579	0.208257	0.373297
dicLab1_genemodels_DLAgn_00155520_1	AITDVVNVGIGGSDLGPLMVTEALKPYSK		982.195	3	46.9081	FALSE	8.10551	8.59025	9.89969	7.79802
dicLab1_genemodels_DLAgn_00155520_1	SYPKLAETVMLPGLDSGGIGVNVVDTIAK		982.195	3	46.5811	TRUE	-0.419251	-2.5049	-2.85669	-0.411057
dicLab1_genemodels_DLAgn_00155520_1	MFSGDKINFTEGR		501.242	3	19.2756	FALSE	6.31557	6.73863	5.37608	9.11376
dicLab1_genemodels_DLAgn_00155520_1	GETFNIKDGSFMR		501.242	3	19.4118	TRUE	-1.80544	-4.17865	-4.0654	-1.38595
dicLab1_genemodels_DLAgn_00155520_1	NLITDEVMK		531.779	2	23.386	FALSE	6.55487	6.15839	5.61221	1.42065
dicLab1_genemodels_DLAgn_00155520_1	MVEDTILNK		531.779	2	24.4961	TRUE	-0.15844	0.934456	0.520667	0.0121168
dicLab1_genemodels_DLAgn_00155520_1	TLAQLNAETTLFIIASK		917.52	2	44.1988	FALSE	7.87818	9.26577	7.93639	5.33157
dicLab1_genemodels_DLAgn_00155520_1	SAIIFLTTEANLQALTK		917.52	2	44.6568	TRUE	-0.196394	-2.07692	-1.55328	-1.58736
dicLab1_genemodels_DLAgn_00155520_1	HFVALSTNGPK		585.817	2	11.9428	FALSE	5.30412	6.34294	7.83125	6.54931
dicLab1_genemodels_DLAgn_00155520_1	PGNTSLAVFHK		585.817	2	11.9494	TRUE	-1.87964	-0.759127	0.31457	-0.637485
dicLab1_genemodels_DLAgn_00155520_1	VSPYTLGALIAMYEHK		598.315	3	42.3731	FALSE	7.37268	7.62195	4.99831	5.5092
dicLab1_genemodels_DLAgn_00155520_1	HEYMAILAGLTYPSVK		598.315	3	42.5509	TRUE	-3.57929	-1.52121	-1.92057	0.717402
dicLab1_genemodels_DLAgn_00155520_1	TEDGDILLDYSK		684.83	2	24.4315	FALSE	7.48807	7.88822	5.79094	7.93339
dicLab1_genemodels_DLAgn_00155520_1	SYDLLIDGDETK		684.83	2	23.3793	TRUE	-1.55175	0.214292	-3.85739	-2.36689
dicLab1_genemodels_DLAgn_00155520_1	LQDWYTAHALNLNMR		615.974	3	28.9026	FALSE	7.04347	6.64868	6.84677	6.26568
dicLab1_genemodels_DLAgn_00155520_1	MNLNLAHATYWDQLR		615.974	3	27.7125	TRUE	-3.43557	-2.83611	-0.846451	-2.82219
dicLab1_genemodels_DLAgn_00155520_1	EKMFSGDKINFTEGR		586.954	3	17.8183	FALSE	-1.89566	1.55816	-0.973076	-3.63478
dicLab1_genemodels_DLAgn_00155520_1	GETFNIKDGSFMKER		586.954	3	18.0533	TRUE	-4.3256	-2.15924	0.197403	-2.66865
dicLab1_genemodels_DLAgn_00155520_1	TFTTQETITNAESAK		821.402	2	15.1445	FALSE	4.85237	7.40942	9.86625	4.4682
dicLab1_genemodels_DLAgn_00155520_1	ASEANTITEQTTFTK		821.402	2	15.2027	TRUE	0	0	0	0
dicLab1_genemodels_DLAgn_00155520_1	FTAYFQQGDMESNGK		861.875	2	19.4889	FALSE	6.91521	6.71416	8.48052	6.8884
dicLab1_genemodels_DLAgn_00155520_1	GNSEMDGQQFYATFK		861.875	2	19.6377	TRUE	-1.57543	0.468892	-0.182785	-2.62935
dicLab1_genemodels_DLAgn_00036360_1	FEEILNR		460.745	2	15.9066	FALSE	10.1499	10.3115	9.14102	9.60757
dicLab1_genemodels_DLAgn_00036360_1	NLIEEFR		460.745	2	16.1952	TRUE	-1.11541	-2.47173	0.448208	-1.98167
dicLab1_genemodels_DLAgn_00036360_1	LSTHAKFEEILNR		519.951	3	17.8753	FALSE	-3.71423	-4.07653	1.89991	-4.07517
dicLab1_genemodels_DLAgn_00036360_1	NLIEEFKAHTSLR		519.951	3	17.3902	TRUE	-2.49223	-2.24709	-1.55645	-3.35188
dicLab1_genemodels_DLAgn_00036360_1	FSVDEEFPDLSLHNNHMAK		558.261	4	28.0864	FALSE	8.55639	9.37013	7.89967	8.72355
dicLab1_genemodels_DLAgn_00036360_1	AMHNNHLSLDPFEEDVSFK		558.261	4	29.479	TRUE	-3.38468	-2.50046	-1.07329	-1.90477
dicLab1_genemodels_DLAgn_00036360_1	LSIEALASLEGEFKGK		564.645	3	38.0282	FALSE	3.10858	-2.27929	-0.734091	5.9939
dicLab1_genemodels_DLAgn_00036360_1	GKFEGELSALAEISLK		564.645	3	37.6826	TRUE	-0.0695494	-0.168784	-0.662886	-3.07539
dicLab1_genemodels_DLAgn_00036360_1	MKFSVDEEFPDLSLHNNHMAK		623.045	4	27.2957	FALSE	2.00578	2.6957	3.091	2.25329
dicLab1_genemodels_DLAgn_00036360_1	AMHNNHLSLDPFEEDVSFKMK		623.045	4	26.9629	TRUE	-5.45324	-1.6184	-1.81773	-2.49885
dicLab1_genemodels_DLAgn_00036360_1	KLEKGESIDGMIPAQK		581.982	3	14.9755	FALSE	3.93137	2.00484	5.72012	4.19489
dicLab1_genemodels_DLAgn_00036360_1	QAPIMGDISEGKELKK		581.982	3	16.2674	TRUE	-3.51758	-2.17022	-1.40052	-2.8585
dicLab1_genemodels_DLAgn_00036360_1	LGSSEVDQVQMVVDGVK		895.454	2	30.126	FALSE	7.73249	6.98552	5.50487	4.71753
dicLab1_genemodels_DLAgn_00036360_1	VGDVVMQVQDVESSGLK		895.454	2	30.0824	TRUE	0.415362	-1.02648	-1.13499	-0.606353
dicLab1_genemodels_DLAgn_00036360_1	LSIEALASLEGEFK		753.906	2	42.5282	FALSE	7.78946	9.8035	10.8341	8.9257
dicLab1_genemodels_DLAgn_00036360_1	FEGELSALAEISLK		753.906	2	41.9519	TRUE	0.0614003	0.869171	0.280495	0.533159
dicLab1_genemodels_DLAgn_00036360_1	GIWHNENKTFLVWVNEEDHLR		659.831	4	31.3202	FALSE	-4.92301	1.01655	-1.25728	-1.6123
dicLab1_genemodels_DLAgn_00036360_1	LHDEENVWVLFTKNENHWIGR		659.831	4	32.4195	TRUE	-4.20071	0.865753	-1.10152	-3.50071
dicLab1_genemodels_DLAgn_00036360_1	YYPLDGMTDAEQEQLIADHFLFDKPVSPLLTC[PPa]AGMAR		1057.51	4	46.78	FALSE	6.8129	7.46312	6.18476	8.47177
dicLab1_genemodels_DLAgn_00036360_1	AMGAC[PPa]TLLPSVPKDFLFHDAILQEQEADTMGDLPYYR		1057.51	4	47.4984	TRUE	-4.18208	-3.65842	NaN	-0.357081
dicLab1_genemodels_DLAgn_00036360_1	GKYYPLDGMTDAEQEQLIADHFLFDKPVSPLLTC[PPa]AGMAR		883.234	5	43.713	FALSE	4.83866	1.1534	5.03106	6.53927
dicLab1_genemodels_DLAgn_00036360_1	AMGAC[PPa]TLLPSVPKDFLFHDAILQEQEADTMGDLPYYKGR		883.234	5	44.6283	TRUE	-1.68371	-4.81987	-1.20235	-3.62481
dicLab1_genemodels_DLAgn_00036360_1	HSGYKPTDKHKTDLNFENLKGGDDLDPNYVLSSR		644.32	6	22.9304	FALSE	-3.17621	-2.40314	-4.53814	-5.19715
dicLab1_genemodels_DLAgn_00036360_1	SSLVYNPDLDDGGKLNEFNLDTKHKDTPKYGSHR		644.32	6	23.5926	TRUE	-3.81751	-3.17177	-3.63239	-5.89821
dicLab1_genemodels_DLAgn_00036360_1	GIEKLSIEALASLEGEFKGK		530.547	4	42.0243	FALSE	0.50834	1.52627	3.0121	1.66456
dicLab1_genemodels_DLAgn_00036360_1	GKFEGELSALAEISLKEIGK		530.547	4	42.1763	TRUE	-2.87156	0	-0.0418339	-3.22298
dicLab1_genemodels_DLAgn_00036360_1	GIEKLSIEALASLEGEFK		645.354	3	45.3094	FALSE	6.53703	6.11418	4.72459	5.07309
dicLab1_genemodels_DLAgn_00036360_1	FEGELSALAEISLKEIGK		645.354	3	45.9137	TRUE	-2.32928	-1.60218	-1.29876	-0.928415
dicLab1_genemodels_DLAgn_00036360_1	VLTKDIYGK		518.805	2	8.3785	FALSE	-3.22293	-2.95624	-1.09638	-1.40216
dicLab1_genemodels_DLAgn_00036360_1	GYIDKTLVK		518.805	2	8.86891	TRUE	-2.66816	-6.48674	0.640188	0.318339
dicLab1_genemodels_DLAgn_00166080_1	FIIPNIVK		472.302	2	33.7985	FALSE	7.01766	7.70452	8.56921	6.82915
dicLab1_genemodels_DLAgn_00166080_1	VINPIIFK		472.302	2	34.1204	TRUE	-0.510577	-1.14939	-1.4266	0.18899
dicLab1_genemodels_DLAgn_00166080_1	LVVDGAYEVIK		603.342	2	25.0978	FALSE	10.4935	9.0832	10.1845	8.08133
dicLab1_genemodels_DLAgn_00166080_1	IVEYAGDVVLK		603.342	2	25.0437	TRUE	-2.57852	-3.9687	-1.63855	-3.43564
dicLab1_genemodels_DLAgn_00166080_1	IVADKDYSVTANSK		504.263	3	7.56989	FALSE	6.50246	8.21038	7.55172	7.80804
dicLab1_genemodels_DLAgn_00166080_1	SNATVSYDKDAVIK		504.263	3	6.87686	TRUE	-2.29992	-3.52706	-3.92787	-2.77431
dicLab1_genemodels_DLAgn_00166080_1	VIGSGTNLDSAR		595.312	2	9.63632	FALSE	9.26309	10.4957	9.73543	7.56713
dicLab1_genemodels_DLAgn_00166080_1	ASDLNTGSGIVR		595.312	2	9.7785	TRUE	0.949215	1.05131	-1.1068	-1.98777
dicLab1_genemodels_DLAgn_00166080_1	SAETLWGVQK		559.796	2	18.7914	FALSE	10.0512	8.65375	9.13313	8.18156
dicLab1_genemodels_DLAgn_00166080_1	QVGWLTEASK		559.796	2	18.0494	TRUE	-1.29744	0.804116	-3.5424	-4.11394
dicLab1_genemodels_DLAgn_00166080_1	LNLVQR		371.732	2	11.4273	FALSE	4.71707	4.84956	2.3151	4.12627
dicLab1_genemodels_DLAgn_00166080_1	QVLNLR		371.732	2	11.4314	TRUE	0.698728	0.698967	0.69897	0.698851
dicLab1_genemodels_DLAgn_00166080_1	LKGEAMDLQHGSLFLK		596.322	3	24.2058	FALSE	6.21261	5.75785	6.54698	6.82575
dicLab1_genemodels_DLAgn_00166080_1	LFLSGHQLDMAEGKLK		596.322	3	24.2194	TRUE	-3.93782	-1.55407	-3.22489	-2.42094
dicLab1_genemodels_DLAgn_00166080_1	SAETLWGVQKELTL		787.925	2	36.195	FALSE	0.121328	-0.763304	1.72429	-0.338651
dicLab1_genemodels_DLAgn_00166080_1	TLEKQVGWLTEASL		787.925	2	36.3426	TRUE	-1.91823	-1.50992	1.10842	-1.96707
dicLab1_genemodels_DLAgn_00166080_1	VVVVTAGAR		436.272	2	9.09894	FALSE	6.81802	5.87347	4.89684	7.01866
dicLab1_genemodels_DLAgn_00166080_1	AGATVVVVR		436.272	2	8.12809	TRUE	-1.81909	-2.57754	-1.46999	-0.139957
dicLab1_genemodels_DLAgn_00166080_1	VHPVSTLVQGMHGVKDEVFLSVPC[PPa]VLGNSGLTDVIQMTLK		864.658	5	48.0096	FALSE	5.85827	4.15661	6.9348	4.33584
dicLab1_genemodels_DLAgn_00166080_1	LTMQIVDTLGSNGLVC[PPa]PVSLFVEDKVGHMGQVLTSVPHVK		864.658	5	48.1151	TRUE	-2.14894	-7.57353	-2.48346	-4.65274
dicLab1_genemodels_DLAgn_00166080_1	GEAMDLQHGSLFLK		515.929	3	25.978	FALSE	5.37911	8.22678	8.35733	5.64131
dicLab1_genemodels_DLAgn_00166080_1	LFLSGHQLDMAEGK		515.929	3	26.1805	TRUE	0.541976	0.419393	-1.81225	-2.27275
dicLab1_genemodels_DLAgn_00166080_1	LHLHPSSC[PPa]HGWIIGEHGDSSVPVWSGVNVAGVC[PPa]LQGLNPK		722.363	6	35.3449	FALSE	4.30165	7.28086	6.93889	4.37463
dicLab1_genemodels_DLAgn_00166080_1	PNLGQLC[PPa]VGAVNVGSWVPVSSDGHEGIIWGHC[PPa]SSPHLHLK		722.363	6	35.3404	TRUE	-3.78223	-1.6676	-2.99244	-4.97442
dicLab1_genemodels_DLAgn_00166080_1	GYTSWAIGMSVADLVESILK		1070.55	2	48.2401	FALSE	7.22065	9.75152	6.54237	8.88215
dicLab1_genemodels_DLAgn_00166080_1	LISEVLDAVSMGIAWSTYGK		1070.55	2	47.9934	TRUE	-0.570468	NaN	-0.727964	0.536344
dicLab1_genemodels_DLAgn_00166080_1	MGAEGDAENWK		604.256	2	9.75788	FALSE	8.33543	9.21259	10.1833	8.39482
dicLab1_genemodels_DLAgn_00166080_1	WNEADGEAGMK		604.256	2	10.1793	TRUE	0.446055	-0.254942	-2.37297	0.28871
dicLab1_genemodels_DLAgn_00166080_1	VTVVGVGMVGMASAVSILLK		966.057	2	48.1935	FALSE	6.3463	5.56978	6.35151	7.41052
dicLab1_genemodels_DLAgn_00166080_1	LLISVASAMGVMGVGVVTVK		966.057	2	48.0202	TRUE	-3.46086	-4.6449	0.295656	-1.21132
dicLab1_genemodels_DLAgn_00096300_1	INLTIPFTGKPKPVVTWTK		535.819	4	32.6374	FALSE	1.67073	4.56561	3.18934	0.694377
dicLab1_genemodels_DLAgn_00096300_1	TWTVVPKPKGTFPITLNIK		535.819	4	31.5306	TRUE	-4.35107	-2.22015	-0.507262	-1.56309
dicLab1_genemodels_DLAgn_00096300_1	TGDWFTVLEHYHR		554.267	3	31.4753	FALSE	7.60537	6.14603	5.93262	6.82677
dicLab1_genemodels_DLAgn_00096300_1	HYHELVTFWDGTR		554.267	3	32.4432	TRUE	-2.81685	-4.59449	-4.6709	-4.76835
dicLab1_genemodels_DLAgn_00096300_1	LNATISDLIMGNTYK		827.429	2	35.9749	FALSE	10.7536	10.0812	11.0349	8.734
dicLab1_genemodels_DLAgn_00096300_1	YTNGMILDSITANLK		827.429	2	36.9768	TRUE	0.571488	0.855928	0.357522	-1.75033
dicLab1_genemodels_DLAgn_00096300_1	VEDFDDKASLILQIVELPGPPASVK		894.153	3	46.983	FALSE	7.36621	7.61225	7.28476	6.69173
dicLab1_genemodels_DLAgn_00096300_1	VSAPPGPLEVIQLILSAKDDFDEVK		894.153	3	46.9388	TRUE	-2.61683	-0.425245	-3.63089	-3.40277
dicLab1_genemodels_DLAgn_00096300_1	C[PPa]GISEDATIAKEEAK		545.935	3	11.9904	FALSE	4.71158	4.01598	3.71091	6.74029
dicLab1_genemodels_DLAgn_00096300_1	AEEKAITADESIGC[PPa]K		545.935	3	11.7972	TRUE	-2.35517	-3.38963	-6.07896	1.00891
dicLab1_genemodels_DLAgn_00096300_1	TGIEYKPPEYKEHDFSEPPKFTTNLTDR		668.729	5	21.0813	FALSE	-4.91768	-5.51537	-2.15855	-1.8397
dicLab1_genemodels_DLAgn_00096300_1	DTLNTTFKPPESFDHEKYEPPKYEIGTR		668.729	5	21.9237	TRUE	-0.795682	-0.768102	-4.61792	-0.951063
dicLab1_genemodels_DLAgn_00096300_1	RPGNFDGGVYSC[PPa]K		490.898	3	8.84898	FALSE	5.68101	6.38584	7.61271	3.33143
dicLab1_genemodels_DLAgn_00096300_1	RC[PPa]SYVGGDFNGPK		490.898	3	10.1367	TRUE	-0.441797	-2.23165	-1.97972	-2.7031
dicLab1_genemodels_DLAgn_00096300_1	VVAVNAGGR		421.746	2	4.94829	FALSE	5.69049	9.32287	9.30534	8.04204
dicLab1_genemodels_DLAgn_00096300_1	GGANVAVVR		421.746	2	5.01996	TRUE	0.848089	-0.791054	-0.927911	-0.263137
dicLab1_genemodels_DLAgn_00096300_1	EHDFSEPPKFTTNLTDR		678.657	3	19.533	FALSE	4.66574	2.41366	4.09432	1.57499
dicLab1_genemodels_DLAgn_00096300_1	DTLNTTFKPPESFDHER		678.657	3	19.4134	TRUE	-1.64103	-0.328801	-0.233611	0.346329
dicLab1_genemodels_DLAgn_00096300_1	QIC[PPa]VQGIC[PPa]SLEIR		802.418	2	30.7064	FALSE	8.43437	10.3682	6.65789	5.42344
dicLab1_genemodels_DLAgn_00096300_1	IELSC[PPa]IGQVC[PPa]IQR		802.418	2	29.5316	TRUE	-0.948219	0.0975027	-2.80126	0.574761
dicLab1_genemodels_DLAgn_00096300_1	YVIKNQTTGDRLK		512.623	3	6.24557	FALSE	2.69978	-2.4023	-0.799299	-0.863884
dicLab1_genemodels_DLAgn_00096300_1	LRDGTTQNKIVYK		512.623	3	7.15006	TRUE	0.390115	-3.49838	-1.53372	-0.134459
dicLab1_genemodels_DLAgn_00096300_1	YVIKNQTTGDR		432.23	3	4.27012	FALSE	0.153186	-0.536125	-3.29391	-3.31812
dicLab1_genemodels_DLAgn_00096300_1	DGTTQNKIVYR		432.23	3	4.66253	TRUE	-3.57327	-1.19724	-4.3076	-3.98427
dicLab1_genemodels_DLAgn_00096300_1	VFSENKC[PPa]GISEDATIAKEEAK		585.79	4	14.655	FALSE	-3.67379	-2.90349	-0.0845747	-2.56031
dicLab1_genemodels_DLAgn_00096300_1	AEEKAITADESIGC[PPa]KNESFVK		585.79	4	15.5252	TRUE	-3.37481	-3.08855	-0.455313	-3.54204
dicLab1_genemodels_DLAgn_00096300_1	TAEREDSGVYEMC[PPa]VK		596.603	3	13.2486	FALSE	5.12826	5.89151	5.69441	6.42036
dicLab1_genemodels_DLAgn_00096300_1	VC[PPa]MEYVGSDEREATK		596.603	3	13.6958	TRUE	-2.16872	-4.81887	-0.857919	-2.83224
dicLab1_genemodels_DLAgn_00096300_1	KTGDWFTVLEHYHR		447.976	4	27.3422	FALSE	4.26522	4.78713	4.96622	6.3184
dicLab1_genemodels_DLAgn_00096300_1	HYHELVTFWDGTKR		447.976	4	26.1961	TRUE	-1.05518	-0.515266	-1.38525	-2.15658
dicLab1_genemodels_DLAgn_00046930_1	LGDVYVNDAFGTAHR		545.602	3	21.5238	FALSE	7.15239	5.84653	8.82558	8.44582
dicLab1_genemodels_DLAgn_00046930_1	HATGFADNVYVDGLR		545.602	3	21.6592	TRUE	-3.31563	-5.33706	-1.54146	-2.27318
dicLab1_genemodels_DLAgn_00046930_1	ITLPVDFVTAEKFDEK		617.996	3	36.0374	FALSE	6.68087	7.54469	8.70434	6.21411
dicLab1_genemodels_DLAgn_00046930_1	EDFKEATVFDVPLTIK		617.996	3	35.9543	TRUE	-1.2129	0.13797	0.421465	-3.89425
dicLab1_genemodels_DLAgn_00046930_1	AKQIVWNGPVGVFEWDNFAK		769.064	3	39.7569	FALSE	-0.735804	0.157155	-2.05968	-2.98685
dicLab1_genemodels_DLAgn_00046930_1	AFNDWEFVGVPGNWVIQKAK		769.064	3	40.0015	TRUE	0.511147	-0.378642	0.608817	0.617303
dicLab1_genemodels_DLAgn_00046930_1	WNTEDKVSHVSTGGGASLELLEGK		629.317	4	24.1424	FALSE	6.34266	7.26693	7.31818	6.57531
dicLab1_genemodels_DLAgn_00046930_1	GELLELSAGGGTSVHSVKDETNWK		629.317	4	24.3595	TRUE	-2.47555	-3.40225	0.669686	-0.301141
dicLab1_genemodels_DLAgn_00046930_1	NLMDKVVEVTK		638.352	2	23.1572	FALSE	1.07798	3.48649	-0.792566	2.89494
dicLab1_genemodels_DLAgn_00046930_1	TVEVVKDMLNK		638.352	2	22.9512	TRUE	-2.58823	-3.39424	0.728492	-3.26655
dicLab1_genemodels_DLAgn_00046930_1	KELDYFAMALEKPQRPFLAILGGAK		702.389	4	41.3018	FALSE	5.30833	7.35521	6.31791	6.28102
dicLab1_genemodels_DLAgn_00046930_1	AGGLIALFPRQPKELAMAFYDLEKK		702.389	4	40.5279	TRUE	-2.52348	-2.50525	-1.21597	-0.286956
dicLab1_genemodels_DLAgn_00046930_1	ATQEQIDSFR		597.791	2	11.9767	FALSE	7.12321	7.08726	6.34666	6.16346
dicLab1_genemodels_DLAgn_00046930_1	FSDIQEQTAR		597.791	2	12.0047	TRUE	-0.400062	-4.33945	-4.49757	-0.707484
dicLab1_genemodels_DLAgn_00046930_1	YSLQPVAAELK		609.84	2	24.2658	FALSE	10.2578	8.20729	10.0845	9.86253
dicLab1_genemodels_DLAgn_00046930_1	LEAAVPQLSYK		609.84	2	24.7553	TRUE	1.10835	1.22872	0.648935	-2.38135
dicLab1_genemodels_DLAgn_00046930_1	AHSSMVGVNLPQK		456.575	3	14.342	FALSE	3.69687	4.1248	7.69219	6.84021
dicLab1_genemodels_DLAgn_00046930_1	QPLNVGVMSSHAK		456.575	3	15.1051	TRUE	0.00652447	-1.53547	-1.08223	-1.54233
dicLab1_genemodels_DLAgn_00046930_1	DVTFLKDC[PPa]VGAEVEAAC[PPa]ASPAAGSVILLENLR		1135.25	3	47.4245	FALSE	2.8672	0.947884	-1.04047	-2.93013
dicLab1_genemodels_DLAgn_00046930_1	LNELLIVSGAAPSAC[PPa]AAEVEAGVC[PPa]DKLFTVDR		1135.25	3	47.9796	TRUE	0.789591	-0.68909	-2.99834	-3.20332
dicLab1_genemodels_DLAgn_00046930_1	AAVPSIQHC[PPa]LDNGAK		532.272	3	15.4677	FALSE	2.40631	5.86502	7.4361	5.70494
dicLab1_genemodels_DLAgn_00046930_1	AGNDLC[PPa]HQISPVAAK		532.272	3	15.5601	TRUE	-5.51483	-2.41903	-1.52207	-3.10042
dicLab1_genemodels_DLAgn_00046930_1	AAGFLMK		369.204	2	16.4908	FALSE	3.13822	3.56356	2.16291	3.98107
dicLab1_genemodels_DLAgn_00046930_1	MLFGAAK		369.204	2	17.4417	TRUE	-2.67641	-5.30526	-7.23573	-6.0042
dicLab1_genemodels_DLAgn_00046930_1	VDFNVPMKDK		398.206	3	16.8446	FALSE	0.331969	0.851	2.81781	6.80051
dicLab1_genemodels_DLAgn_00046930_1	DKMPVNFDVK		398.206	3	16.8472	TRUE	-2.94819	-3.14643	-0.0200034	-1.13441
dicLab1_genemodels_DLAgn_00046930_1	VLNNMEIGTSLYDEEGAGIVKDLMAK		937.47	3	43.7249	FALSE	-1.47847	-1.49	-4.24863	-3.90841
dicLab1_genemodels_DLAgn_00046930_1	AMLDKVIGAGEEDYLSTGIEMNNLVK		937.47	3	42.4276	TRUE	-4.64109	-3.69154	-0.826326	-3.05471
dicLab1_genemodels_DLAgn_00046930_1	AYGAAVGR		382.706	2	4.49283	FALSE	6.84839	6.74135	7.77118	6.76356
dicLab1_genemodels_DLAgn_00046930_1	GVAAGYAR		382.706	2	3.41442	TRUE	-0.0416149	0.456005	0.0578952	-1.20097
sp|P42212|GFP_AEQVI	AEVKFEGDTLVNRIELK		491.023	4	25.6866	FALSE	-2.71404	-1.5772	-2.12267	-1.20895
sp|P42212|GFP_AEQVI	LEIRNVLTDGEFKVEAK		491.023	4	27.2542	TRUE	-0.741633	0.731447	-0.266562	-3.38878
sp|P42212|GFP_AEQVI	SAMPEGYVQER		633.793	2	12.0157	FALSE	7.0389	6.14334	7.86723	6.68129
sp|P42212|GFP_AEQVI	EQVYGEPMASR		633.793	2	11.1021	TRUE	0.725436	0.889009	-0.834017	0.19206
sp|P42212|GFP_AEQVI	GIDFKEDGNILGHKLEYNYNSHNVYIMADKQK		626.478	6	26.9051	FALSE	-3.97365	-4.88421	-4.33335	-4.23231
sp|P42212|GFP_AEQVI	QKDAMIYVNHSNYNYELKHGLINGDEKFDIGK		626.478	6	25.1937	TRUE	-0.384895	-3.84703	-2.13042	-2.739
sp|P42212|GFP_AEQVI	AEVKFEGDTLVNR		493.26	3	17.187	FALSE	7.46132	8.49041	6.92298	6.41705
sp|P42212|GFP_AEQVI	NVLTDGEFKVEAR		493.26	3	17.1887	TRUE	-0.658845	-0.766846	-2.65173	-2.96804
sp|P42212|GFP_AEQVI	FSVSGEGEGDATYGKLTLK		653.662	3	22.3603	FALSE	1.54848	0.554138	-3.39022	-1.92587
sp|P42212|GFP_AEQVI	LTLKGYTADGEGEGSVSFK		653.662	3	22.1661	TRUE	-2.46301	-2.36577	-0.235305	-5.20402
sp|P42212|GFP_AEQVI	GEELFTGVVPILVELDGDVNGHK		813.092	3	48.1224	FALSE	5.92317	6.43897	7.11666	4.48547
sp|P42212|GFP_AEQVI	HGNVDGDLEVLIPVVGTFLEEGK		813.092	3	48.1069	TRUE	-3.57268	-3.79411	0.727277	-0.68788
sp|P42212|GFP_AEQVI	GIDFKEDGNILGHK		514.935	3	19.6107	FALSE	7.31132	7.82834	7.59917	7.04151
sp|P42212|GFP_AEQVI	HGLINGDEKFDIGK		514.935	3	18.5945	TRUE	-2.25143	-2.30277	-1.90956	-4.13701
sp|P42212|GFP_AEQVI	TIFFKDDGNYKTR		535.607	3	12.9387	FALSE	-4.36377	-1.47157	-5.06035	-0.3323
sp|P42212|GFP_AEQVI	TKYNGDDKFFITR		535.607	3	14.1693	TRUE	-3.2795	-4.38175	-5.61132	-3.47293
sp|P42212|GFP_AEQVI	GIDFKEDGNILGHKLEYNYNSHNVYIMADK		700.342	5	29.6034	FALSE	-3.50406	-2.34372	-4.58721	-5.32711
sp|P42212|GFP_AEQVI	DAMIYVNHSNYNYELKHGLINGDEKFDIGK		700.342	5	29.4977	TRUE	-2.84816	-3.49918	-0.959036	-5.436
sp|P42212|GFP_AEQVI	NGIKVNFK		460.272	2	12.668	FALSE	-4.93321	-2.99544	0.942585	-2.05432
sp|P42212|GFP_AEQVI	FNVKIGNK		460.272	2	10.7507	TRUE	-3.66421	-1.91574	0.433309	-1.03701
sp|P42212|GFP_AEQVI	HNIEDGSVQLADHYQQNTPIGDGPVLLPDNHYLSTQSALSK		895.241	5	31.2478	FALSE	7.55551	5.90714	8.3753	5.13146
sp|P42212|GFP_AEQVI	SLASQTSLYHNDPLLVPGDGIPTNQQYHDALQVSGDEINHK		895.241	5	31.2538	TRUE	0.0891339	-4.16872	-2.43486	0.801336
sp|P42212|GFP_AEQVI	HNIEDGSVQLADHYQQNTPIGDGPVLLPDNHYLSTQSALSKDPNEKR		869.429	6	26.8205	FALSE	-3.54955	-4.63818	-6.91595	-2.8228
sp|P42212|GFP_AEQVI	KENPDKSLASQTSLYHNDPLLVPGDGIPTNQQYHDALQVSGDEINHR		869.429	6	27.6984	TRUE	-1.87252	-3.98327	-4.91273	-3.4845
sp|P42212|GFP_AEQVI	TRAEVKFEGDTLVNRIELK		555.31	4	23.9785	FALSE	-5.32534	-4.04728	-1.67848	-2.76378
sp|P42212|GFP_AEQVI	LEIRNVLTDGEFKVEARTK		555.31	4	23.859	TRUE	0.953831	-1.05103	-5.10458	-2.40977
sp|P42212|GFP_AEQVI	IRHNIEDGSVQLADHYQQNTPIGDGPVLLPDNHYLSTQSALSK		791.066	6	29.2957	FALSE	3.88039	0.624506	4.31908	1.79179
sp|P42212|GFP_AEQVI	SLASQTSLYHNDPLLVPGDGIPTNQQYHDALQVSGDEINHRIK		791.066	6	28.5092	TRUE	-1.99076	-5.13125	-3.51745	-3.06091
sp|P42212|GFP_AEQVI	GEELFTGVVPILVELDGDVNGHKFSVSGEGEGDATYGK		981.231	4	47.3363	FALSE	-2.16571	-0.14694	1.86352	-3.20133
sp|P42212|GFP_AEQVI	GYTADGEGEGSVSFKHGNVDGDLEVLIPVVGTFLEEGK		981.231	4	48.121	TRUE	-0.962308	-1.55071	0.503297	-3.74196
dicLab1_genemodels_DLAgn_00164530_1	IPDGEKVDFDDIQK		540.27	3	18.6933	FALSE	8.25038	7.69971	5.82662	4.12099
dicLab1_genemodels_DLAgn_00164530_1	QIDDFDVKEGDPIK		540.27	3	18.9383	TRUE	-2.48599	-1.10925	-3.03225	-3.59544
dicLab1_genemodels_DLAgn_00164530_1	SALSNMGSNYSSHLQR		584.609	3	14.6582	FALSE	6.89382	6.13841	9.26115	7.21308
dicLab1_genemodels_DLAgn_00164530_1	QLHSSYNSGMNSLASR		584.609	3	14.094	TRUE	-3.12312	-1.9235	-4.04923	0.73658
dicLab1_genemodels_DLAgn_00164530_1	KKEEEELIALKDR		400.978	4	11.1825	FALSE	2.91505	3.73274	4.56856	6.80701
dicLab1_genemodels_DLAgn_00164530_1	DKLAILEEEEKKR		400.978	4	10.3897	TRUE	-4.64958	-3.43553	-4.42169	-1.36336
dicLab1_genemodels_DLAgn_00164530_1	FKPSAPKIPDGEKVDFDDIQK		594.313	4	20.4528	FALSE	-4.8609	0.415359	-3.86141	-4.6412
dicLab1_genemodels_DLAgn_00164530_1	QIDDFDVKEGDPIKPASPKFK		594.313	4	21.3058	TRUE	-0.713308	-2.9843	-2.97844	-5.90873
dicLab1_genemodels_DLAgn_00164530_1	INELHEWMC[PPa]QLESEKFDHMER		555.852	5	32.757	FALSE	7.77585	9.49857	7.75817	6.06388
dicLab1_genemodels_DLAgn_00164530_1	EMHDFKESELQC[PPa]MWEHLENIR		555.852	5	32.3766	TRUE	-0.313781	-1.04123	-2.85021	-3.91758
dicLab1_genemodels_DLAgn_00164530_1	DKINELHEWMC[PPa]QLESEKFDHMER		604.477	5	33.5835	FALSE	5.65738	6.21204	6.09583	6.12086
dicLab1_genemodels_DLAgn_00164530_1	EMHDFKESELQC[PPa]MWEHLENIKDR		604.477	5	34.4361	TRUE	-4.00439	-4.20171	-2.80346	-2.08782
dicLab1_genemodels_DLAgn_00164530_1	RQNKDLVELQGLIDAHFEC[PPa]R		614.568	4	32.1357	FALSE	-1.48855	-4.38774	-2.51921	-2.95874
dicLab1_genemodels_DLAgn_00164530_1	RC[PPa]EFHADILGQLEVLDKNQR		614.568	4	32.8241	TRUE	-4.38937	-1.54896	-3.64885	-0.205522
dicLab1_genemodels_DLAgn_00164530_1	IREEADIKK		367.88	3	1.93239	FALSE	8.90659	4.73457	1.78565	3.44648
dicLab1_genemodels_DLAgn_00164530_1	KIDAEERIK		367.88	3	1.92228	TRUE	0	0	0	0
dicLab1_genemodels_DLAgn_00164530_1	RVEELSKFSK		408.231	3	6.09986	FALSE	-1.9531	-3.31165	-4.46132	-1.97489
dicLab1_genemodels_DLAgn_00164530_1	SFKSLEEVRK		408.231	3	7.25371	TRUE	-3.7479	-6.43011	-0.592424	-3.18012
dicLab1_genemodels_DLAgn_00164530_1	FKPSAPKIPDGEKVDFDDIQKKR		532.491	5	17.3409	FALSE	-2.68638	0.637832	-1.44386	-4.22336
dicLab1_genemodels_DLAgn_00164530_1	KKQIDDFDVKEGDPIKPASPKFR		532.491	5	19.1988	TRUE	-3.69793	0.0444862	-1.59202	-2.88586
dicLab1_genemodels_DLAgn_00164530_1	QLNIDHLNEDK		446.893	3	13.2345	FALSE	6.76672	7.32176	8.68091	6.57368
dicLab1_genemodels_DLAgn_00164530_1	DENLHDINLQK		446.893	3	13.022	TRUE	-1.31378	-1.62197	-1.06187	0.681856
dicLab1_genemodels_DLAgn_00164530_1	KEEEELIALKDR		491.603	3	13.9604	FALSE	1.88581	1.29898	3.2785	-1.69414
dicLab1_genemodels_DLAgn_00164530_1	DKLAILEEEEKR		491.603	3	13.2909	TRUE	-2.5449	-1.54079	-2.3355	-2.25198
dicLab1_genemodels_DLAgn_00164530_1	YEVTTLRK		505.287	2	7.42416	FALSE	1.77523	0.155616	-0.686207	-1.98742
dicLab1_genemodels_DLAgn_00164530_1	RLTTVEYK		505.287	2	7.05378	TRUE	-0.691937	-0.195876	-2.48331	-0.83711
dicLab1_genemodels_DLAgn_00164530_1	KQLNIDHLNEDKLK		569.984	3	11.2719	FALSE	5.99028	6.29416	-2.45737	3.34931
dicLab1_genemodels_DLAgn_00164530_1	LKDENLHDINLQKK		569.984	3	12.2214	TRUE	-1.2194	-0.335029	-2.18322	0.488237
dicLab1_genemodels_DLAgn_00164530_1	KSALSNMGSNYSSHLQR		470.732	4	10.1968	FALSE	4.34719	4.88968	-1.16789	-1.30811
dicLab1_genemodels_DLAgn_00164530_1	QLHSSYNSGMNSLASKR		470.732	4	10.1624	TRUE	-0.663467	-0.923764	-0.199831	-0.442998
dicLab1_genemodels_DLAgn_00164590_1	MAALIDKVDEERYDMESK		715.006	3	21.7698	FALSE	8.50552	8.18821	6.17161	6.60114
dicLab1_genemodels_DLAgn_00164590_1	SEMDYREEDVKDILAAMK		715.006	3	21.7834	TRUE	-1.38093	-1.13549	-3.24282	0.476393
dicLab1_genemodels_DLAgn_00164590_1	SLMLQIAATWIEKEK		587.659	3	43.6867	FALSE	9.07272	7.17757	6.46321	5.82415
dicLab1_genemodels_DLAgn_00164590_1	EKEIWTAAIQLMLSK		587.659	3	44.5771	TRUE	-0.201222	-1.29756	-3.54625	-2.08459
dicLab1_genemodels_DLAgn_00164590_1	VVDLAGVKKPALK		446.622	3	14.6817	FALSE	2.00117	2.82726	0.770442	0.542108
dicLab1_genemodels_DLAgn_00164590_1	LAPKKVGALDVVK		446.622	3	14.0367	TRUE	-4.41303	-0.24098	-1.73015	-2.14449
dicLab1_genemodels_DLAgn_00164590_1	SLMLQIAATWIEK		752.416	2	46.8052	FALSE	7.13502	9.15361	10.5306	7.95149
dicLab1_genemodels_DLAgn_00164590_1	EIWTAAIQLMLSK		752.416	2	46.3829	TRUE	-1.70462	-1.66691	-0.790676	-0.63085
dicLab1_genemodels_DLAgn_00164590_1	KEVKEEAGEAVGDWRK		458.489	4	6.70771	FALSE	-7.68672	-3.92455	-3.94288	-1.96401
dicLab1_genemodels_DLAgn_00164590_1	RWDGVAEGAEEKVEKK		458.489	4	8.30969	TRUE	-3.84662	-3.99035	-1.52959	-2.81963
dicLab1_genemodels_DLAgn_00164590_1	VVDLAGVKKPALKR		374.244	4	11.5238	FALSE	-6.63904	-6.34023	-7.92339	-6.68619
dicLab1_genemodels_DLAgn_00164590_1	KLAPKKVGALDVVR		374.244	4	11.1331	TRUE	-5.72452	-7.83604	-8.39926	-6.57037
dicLab1_genemodels_DLAgn_00164590_1	ANKEIEDLKIK		434.254	3	11.2073	FALSE	-1.01042	1.12041	-0.213959	-1.80865
dicLab1_genemodels_DLAgn_00164590_1	IKLDEIEKNAK		434.254	3	11.3304	TRUE	0.910694	-1.06798	-1.75402	0.866248
dicLab1_genemodels_DLAgn_00164590_1	IKVVDLAGVK		521.337	2	19.8894	FALSE	5.80997	1.91796	4.4325	5.57445
dicLab1_genemodels_DLAgn_00164590_1	VGALDVVKIK		521.337	2	20.2851	TRUE	-2.05396	-4.26534	-0.243125	0.566171
dicLab1_genemodels_DLAgn_00164590_1	KEVKEEAGEAVGDWR		568.285	3	11.3552	FALSE	7.45254	5.67692	4.30167	0.946276
dicLab1_genemodels_DLAgn_00164590_1	WDGVAEGAEEKVEKR		568.285	3	9.82077	TRUE	0.84511	1.04368	-1.20291	-3.1703
dicLab1_genemodels_DLAgn_00164590_1	SLMLQIAATWIEKEKK		630.357	3	39.2044	FALSE	2.01452	-0.921398	-3.91668	3.15543
dicLab1_genemodels_DLAgn_00164590_1	KEKEIWTAAIQLMLSK		630.357	3	38.3652	TRUE	-1.09005	-0.235129	-3.30564	-1.30487
dicLab1_genemodels_DLAgn_00164590_1	ANKEIEDLK		530.288	2	6.11811	FALSE	0.446537	5.38225	6.81893	4.5397
dicLab1_genemodels_DLAgn_00164590_1	LDEIEKNAK		530.288	2	6.98057	TRUE	-4.81056	-1.20772	-0.643262	-0.436919
dicLab1_genemodels_DLAgn_00164590_1	EVKEEAGEAVGDWR		525.586	3	13.3276	FALSE	5.18314	7.27627	7.3616	2.88185
dicLab1_genemodels_DLAgn_00164590_1	WDGVAEGAEEKVER		525.586	3	14.3816	TRUE	-2.88583	-2.64328	0.995729	-4.40403
dicLab1_genemodels_DLAgn_00164590_1	KMAALIDKVDEERYDMESK		568.53	4	20.5722	FALSE	-0.909301	0.834727	-4.67346	-4.91015
dicLab1_genemodels_DLAgn_00164590_1	SEMDYREEDVKDILAAMKK		568.53	4	18.7918	TRUE	-4.60761	0.76621	-4.29738	-1.43556
dicLab1_genemodels_DLAgn_00164590_1	QAYMAENC[PPa]PSPSLSGDQAALMETC[PPa]KK		972.44	3	22.1703	FALSE	6.55073	7.19669	6.80231	8.06953
dicLab1_genemodels_DLAgn_00164590_1	KC[PPa]TEMLAAQDGSLSPSPC[PPa]NEAMYAQK		972.44	3	21.3771	TRUE	0	0	0	0
dicLab1_genemodels_DLAgn_00164590_1	EEAGEAVGDWR		609.773	2	13.4421	FALSE	9.77135	9.03831	8.52998	4.17313
dicLab1_genemodels_DLAgn_00164590_1	WDGVAEGAEER		609.773	2	14.6083	TRUE	-1.77752	0.0464249	-3.36472	-4.2477
dicLab1_genemodels_DLAgn_00134260_1	EVTMKELFESLHLHPYDLTVDSLDVHAGR		671.139	5	43.3811	FALSE	-2.94541	-2.28954	-2.51397	-3.7622
dicLab1_genemodels_DLAgn_00134260_1	GAHVDLSDVTLDYPHLHLSEFLEKMTVER		671.139	5	42.8997	TRUE	-4.70096	-2.61538	0.696975	-0.650839
dicLab1_genemodels_DLAgn_00134260_1	ELFESLHLHPYDLTVDSLDVHAGR		691.599	4	35.9045	FALSE	5.49241	7.81835	4.58154	4.50969
dicLab1_genemodels_DLAgn_00134260_1	GAHVDLSDVTLDYPHLHLSEFLER		691.599	4	36.882	TRUE	-1.67515	0.343452	-1.45109	-4.50486
dicLab1_genemodels_DLAgn_00134260_1	YNPVGASELR		553.285	2	13.996	FALSE	9.18566	6.31424	3.94525	5.92346
dicLab1_genemodels_DLAgn_00134260_1	LESAGVPNYR		553.285	2	15.2389	TRUE	-5.05699	-4.12627	-3.99573	-2.40938
dicLab1_genemodels_DLAgn_00134260_1	MKDGVIYVYNDAAAADKHQPK		584.294	4	15.5093	FALSE	7.08603	3.22542	7.68332	5.73785
dicLab1_genemodels_DLAgn_00134260_1	PQHKDAAAADNYVYIVGDKMK		584.294	4	15.5342	TRUE	-2.90834	-2.90734	-5.47846	-4.47223
dicLab1_genemodels_DLAgn_00134260_1	LSIYGC[PPa]NPNEWTK		798.38	2	24.6613	FALSE	2.36293	5.69621	6.41909	7.81191
dicLab1_genemodels_DLAgn_00134260_1	TWENPNC[PPa]GYISLK		798.38	2	24.2962	TRUE	-4.77847	0.842524	-0.0685506	0.170738
dicLab1_genemodels_DLAgn_00134260_1	TMAVPVAGSK		480.763	2	12.026	FALSE	8.43313	4.90404	6.60538	5.68839
dicLab1_genemodels_DLAgn_00134260_1	SGAVPVAMTK		480.763	2	11.9655	TRUE	-1.17573	0.606029	-2.60423	-1.51966
dicLab1_genemodels_DLAgn_00134260_1	LNPHRDFYNC[PPa]R		502.574	3	6.67229	FALSE	0.327389	0.598747	-2.31543	-0.00418526
dicLab1_genemodels_DLAgn_00134260_1	LC[PPa]NYFDRHPNR		502.574	3	6.76388	TRUE	-0.11904	-3.36669	-0.323648	-0.130467
dicLab1_genemodels_DLAgn_00134260_1	NSVLQSAMSDEEKIHC[PPa]LGHDYLK		672.824	4	28.07	FALSE	-3.58337	0.464303	-6.03813	-1.44906
dicLab1_genemodels_DLAgn_00134260_1	LYDHGLC[PPa]HIKEEDSMASQLVSNK		672.824	4	27.5086	TRUE	NaN	-3.11136	-5.53933	-1.7313
dicLab1_genemodels_DLAgn_00134260_1	TENHINGEYFATIIK		583.965	3	26.8858	FALSE	8.02314	6.19849	8.00917	6.65487
dicLab1_genemodels_DLAgn_00134260_1	IITAFYEGNIHNETK		583.965	3	27.4128	TRUE	-1.63555	-3.54736	-2.923	-3.20118
dicLab1_genemodels_DLAgn_00134260_1	FNVHEMLNEMEEMKELK		538.503	4	37.0377	FALSE	-0.0305095	-0.390349	1.56508	1.51269
dicLab1_genemodels_DLAgn_00134260_1	LEKMEEMENLMEHVNFK		538.503	4	37.0735	TRUE	-4.17641	-2.02582	-2.63231	-2.6421
dicLab1_genemodels_DLAgn_00134260_1	GLVVSLSTDDPMQFHYTK		680.003	3	31.7344	FALSE	6.10059	7.10628	5.18948	6.08414
dicLab1_genemodels_DLAgn_00134260_1	TYHFQMPDDTSLSVVLGK		680.003	3	31.6593	TRUE	-1.82836	-1.78997	-2.23567	-3.97059
dicLab1_genemodels_DLAgn_00134260_1	GLVVSLSTDDPMQFHYTKEPLMEEYAIAAQVFK		940.218	4	46.5057	FALSE	-4.41828	-7.56941	-3.5463	-2.82115
dicLab1_genemodels_DLAgn_00134260_1	FVQAAIAYEEMLPEKTYHFQMPDDTSLSVVLGK		940.218	4	46.3847	TRUE	-1.52102	-6.57848	-5.29876	-0.921359
dicLab1_genemodels_DLAgn_00134260_1	LSTC[PPa]DMC[PPa]EISR		700.304	2	15.7291	FALSE	6.9379	6.05575	9.53429	3.92125
dicLab1_genemodels_DLAgn_00134260_1	SIEC[PPa]MDC[PPa]TSLR		700.304	2	16.1279	TRUE	0.0427754	0.109809	-0.270877	-2.3074
dicLab1_genemodels_DLAgn_00134260_1	NLGYVAR		396.722	2	8.78022	FALSE	0.697513	2.74638	8.59154	7.38916
dicLab1_genemodels_DLAgn_00134260_1	AVYGLNR		396.722	2	9.73051	TRUE	-7.33542	-5.87062	-4.03619	-1.85714
dicLab1_genemodels_DLAgn_00134260_1	WMIQVPR		465.255	2	27.7006	FALSE	7.80158	7.23431	4.67971	5.99622
dicLab1_genemodels_DLAgn_00134260_1	PVQIMWR		465.255	2	26.9241	TRUE	-0.381091	-2.34046	-3.97841	-1.15989
dicLab1_genemodels_DLAgn_00083900_1	GELVPLDTVLDMIKDAMIAK		724.727	3	48.173	FALSE	3.0746	4.77815	5.93586	-4.03012
dicLab1_genemodels_DLAgn_00083900_1	AIMADKIMDLVTDLPVLEGK		724.727	3	47.7949	TRUE	-1.47606	0.33739	0.301011	0.476848
dicLab1_genemodels_DLAgn_00083900_1	YGYTHLSSGDLLR		494.584	3	20.7918	FALSE	9.6011	9.91257	9.32551	8.28892
dicLab1_genemodels_DLAgn_00083900_1	LLDGSSLHTYGYR		494.584	3	21.1558	TRUE	-1.12318	0.64311	0.894261	0.865087
dicLab1_genemodels_DLAgn_00083900_1	GFLIDGYPR		519.274	2	26.2081	FALSE	7.67531	6.71452	7.69296	6.75599
dicLab1_genemodels_DLAgn_00083900_1	PYGDILFGR		519.274	2	26.856	TRUE	-1.3544	-0.740233	-0.348319	-2.91477
dicLab1_genemodels_DLAgn_00083900_1	ATEPVIAFYESR		691.851	2	27.0664	FALSE	7.92968	9.94136	8.90722	9.12771
dicLab1_genemodels_DLAgn_00083900_1	SEYFAIVPETAR		691.851	2	27.99	TRUE	0.871688	0.803314	-0.491802	0.562953
dicLab1_genemodels_DLAgn_00083900_1	IIFVVGGPGSGK		565.832	2	25.304	FALSE	8.87687	11.5018	6.2439	8.61326
dicLab1_genemodels_DLAgn_00083900_1	GSGPGGVVFIIK		565.832	2	26.6182	TRUE	0.669913	0.676602	-6.60785	-1.90237
dicLab1_genemodels_DLAgn_00083900_1	GELVPLDTVLDMIK		771.926	2	48.149	FALSE	10.8492	12.3133	9.69087	9.97795
dicLab1_genemodels_DLAgn_00083900_1	IMDLVTDLPVLEGK		771.926	2	47.555	TRUE	0.534528	0.658974	0.692918	-1.00569
dicLab1_genemodels_DLAgn_00083900_1	KVDSELPVDEVFSQVAK		630.667	3	33.6203	FALSE	9.22615	9.72037	10.614	8.57503
dicLab1_genemodels_DLAgn_00083900_1	AVQSFVEDVPLESDVKK		630.667	3	33.5473	TRUE	-2.95829	-1.92775	-1.92246	-2.23745
dicLab1_genemodels_DLAgn_00083900_1	IGKPC[PPa]LLLYVDAK		501.958	3	28.6117	FALSE	5.18281	3.94722	6.67495	4.1513
dicLab1_genemodels_DLAgn_00083900_1	ADVYLLLC[PPa]PKGIK		501.958	3	27.9451	TRUE	-3.88493	-0.806494	-2.12417	-2.52928
dicLab1_genemodels_DLAgn_00083900_1	KIGKPC[PPa]LLLYVDAK		544.657	3	24.6957	FALSE	4.89458	4.06539	6.427	4.36865
dicLab1_genemodels_DLAgn_00083900_1	ADVYLLLC[PPa]PKGIKK		544.657	3	24.2622	TRUE	-2.47225	-1.82054	-1.15866	-1.68548
dicLab1_genemodels_DLAgn_00083900_1	ADVSKGFLIDGYPR		513.272	3	25.4868	FALSE	-2.43568	-2.68614	-1.8327	-1.17824
dicLab1_genemodels_DLAgn_00083900_1	PYGDILFGKSVDAR		513.272	3	25.1729	TRUE	-2.29294	-3.30574	0.308153	-4.5562
dicLab1_genemodels_DLAgn_00083900_1	IIFVVGGPGSGKGTQC[PPa]EK		616.661	3	21.7305	FALSE	-3.8878	-2.02898	-3.15235	-4.04186
dicLab1_genemodels_DLAgn_00083900_1	EC[PPa]QTGKGSGPGGVVFIIK		616.661	3	20.4459	TRUE	-1.94913	-1.49846	-1.07692	-2.95001
dicLab1_genemodels_DLAgn_00083900_1	GKQLQAIMQK		572.829	2	9.46045	FALSE	-2.23498	-1.20744	1.5665	0.594634
dicLab1_genemodels_DLAgn_00083900_1	QMIAQLQKGK		572.829	2	8.69547	TRUE	0.773634	-1.51714	-0.770666	-3.31807
dicLab1_genemodels_DLAgn_00083900_1	QLQAIMQK		480.271	2	12.3196	FALSE	10.0057	8.5873	7.59885	5.34691
dicLab1_genemodels_DLAgn_00083900_1	QMIAQLQK		480.271	2	12.3366	TRUE	-1.2069	0.798561	-3.3019	0.128201
dicLab1_genemodels_DLAgn_00083900_1	LDLYYKATEPVIAFYESR		726.709	3	37.5542	FALSE	-5.29322	-3.32833	-1.84278	-3.61475
dicLab1_genemodels_DLAgn_00083900_1	SEYFAIVPETAKYYLDLR		726.709	3	37.2679	TRUE	-6.45838	-3.91866	-3.26024	-3.8853
dicLab1_genemodels_DLAgn_00083900_1	RLDLYYKATEPVIAFYESR		584.309	4	34.4997	FALSE	#NAME?	-0.541583	-1.75341	-1.65647
dicLab1_genemodels_DLAgn_00083900_1	SEYFAIVPETAKYYLDLRR		584.309	4	34.2314	TRUE	0.748396	0.31684	-2.85048	-0.522381
dicLab1_genemodels_DLAgn_00191450_1	NGLMLAEIEELRVALEQTER		772.074	3	47.6337	FALSE	-1.92529	2.20528	1.87588	-2.43582
dicLab1_genemodels_DLAgn_00191450_1	ETQELAVRLEEIEALMLGNR		772.074	3	46.687	TRUE	-1.41731	-1.74221	-1.16367	-4.23219
dicLab1_genemodels_DLAgn_00191450_1	NGLMLAEIEELR		694.366	2	37.7363	FALSE	5.34933	8.53762	6.66365	6.48431
dicLab1_genemodels_DLAgn_00191450_1	LEEIEALMLGNR		694.366	2	37.2717	TRUE	0.850966	0.0715988	-0.590189	0.93886
dicLab1_genemodels_DLAgn_00191450_1	NLTEEMASQDESIAKLSK		665.33	3	24.399	FALSE	-4.24266	-2.49367	-2.81771	-0.572282
dicLab1_genemodels_DLAgn_00191450_1	SLKAISEDQSAMEETLNK		665.33	3	24.3997	TRUE	-3.72859	0.634823	-4.12899	-1.04813
dicLab1_genemodels_DLAgn_00191450_1	LQTENGEFTR		597.791	2	11.3172	FALSE	3.87148	7.04429	5.30812	2.26496
dicLab1_genemodels_DLAgn_00191450_1	TFEGNETQLR		597.791	2	11.3857	TRUE	-2.27809	-1.24779	-0.561589	-1.39482
dicLab1_genemodels_DLAgn_00191450_1	NGLMLAEIEELRVALEQTERGR		632.588	4	45.368	FALSE	-3.01716	-3.03433	-1.64863	-0.750801
dicLab1_genemodels_DLAgn_00191450_1	GRETQELAVRLEEIEALMLGNR		632.588	4	43.9485	TRUE	0.345248	0.433855	-2.99808	-2.58435
dicLab1_genemodels_DLAgn_00227010_1	AIGNPLPDIVWLK		718.419	2	42.8668	FALSE	7.40861	5.71543	8.05687	5.69364
dicLab1_genemodels_DLAgn_00227010_1	LWVIDPLPNGIAK		718.419	2	42.8617	TRUE	0.712292	-2.39059	-2.45343	-0.967544
dicLab1_genemodels_DLAgn_00227010_1	LNVEGAPLEILK		648.382	2	34.3301	FALSE	5.48678	5.03397	7.43304	8.53779
dicLab1_genemodels_DLAgn_00227010_1	LIELPAGEVNLK		648.382	2	34.5364	TRUE	-4.6678	0.336796	0.551711	0.214706
dicLab1_genemodels_DLAgn_00227010_1	ASLRLPVVLPEDEGVYTAFATNMK		874.46	3	41.3556	FALSE	-2.0555	-4.4439	-3.15288	-3.28232
dicLab1_genemodels_DLAgn_00227010_1	MNTAFATYVGEDEPLVVPLRLSAK		874.46	3	41.9991	TRUE	-3.37583	-3.7708	0.210031	-1.577
dicLab1_genemodels_DLAgn_00227010_1	RTEEGYYESITAVELK		629.983	3	24.4846	FALSE	7.86581	6.51405	3.64201	7.49224
dicLab1_genemodels_DLAgn_00227010_1	LEVATISEYYGEETRK		629.983	3	25.1806	TRUE	-1.98058	-2.94146	-2.51366	-3.81292
dicLab1_genemodels_DLAgn_00227010_1	C[PPa]HVSGTPPLTIQWMK		590.301	3	29.2723	FALSE	0.680165	4.40658	5.86845	6.66187
dicLab1_genemodels_DLAgn_00227010_1	MWQITLPPTGSVHC[PPa]K		590.301	3	28.0644	TRUE	-6.91263	0.602796	-2.06864	-3.45443
dicLab1_genemodels_DLAgn_00227010_1	YTPQPAMQR		546.269	2	6.67242	FALSE	5.09577	4.18599	3.9983	4.1017
dicLab1_genemodels_DLAgn_00227010_1	QMAPQPTYR		546.269	2	7.62578	TRUE	-0.50372	-0.0267133	0.902997	-2.97834
dicLab1_genemodels_DLAgn_00227010_1	FGPAHFEC[PPa]R		378.843	3	11.4383	FALSE	7.15296	0.19678	6.35518	3.46247
dicLab1_genemodels_DLAgn_00227010_1	FC[PPa]EFHAPGR		378.843	3	11.831	TRUE	-0.0393005	-5.08939	-1.35957	-4.20482
dicLab1_genemodels_DLAgn_00227010_1	YGQEQWEEGDLYDKEK		672.966	3	16.4372	FALSE	6.93744	6.76172	4.00581	4.94895
dicLab1_genemodels_DLAgn_00227010_1	EKDYLDGEEWQEQGYK		672.966	3	17.0848	TRUE	-0.613352	-2.61568	-1.54444	-4.51601
dicLab1_genemodels_DLAgn_00227010_1	LYVEPSGAQR		560.293	2	9.39837	FALSE	7.1961	5.96784	6.13466	4.52529
dicLab1_genemodels_DLAgn_00227010_1	QAGSPEVYLR		560.293	2	8.42207	TRUE	0.474621	-2.70014	0.232782	-1.64012
dicLab1_genemodels_DLAgn_00227010_1	INYPEITLTWYK		770.906	2	37.1998	FALSE	-0.769855	-0.074726	3.02091	2.71139
dicLab1_genemodels_DLAgn_00227010_1	YWTLTIEPYNIK		770.906	2	37.2437	TRUE	-1.16994	-0.310116	-2.77647	-1.94115
dicLab1_genemodels_DLAgn_00227010_1	EIAPPELEPLHMR		511.269	3	27.2707	FALSE	2.46196	5.89368	3.94817	3.58424
dicLab1_genemodels_DLAgn_00227010_1	MHLPELEPPAIER		511.269	3	27.9817	TRUE	-5.13372	-0.238294	0.807195	0.257165
dicLab1_genemodels_DLAgn_00227010_1	VSLSISETSQAPKFDVPLEPVTVSEGEKLSLK		854.462	4	36.7728	FALSE	-2.82254	-2.9996	-3.93607	-0.839578
dicLab1_genemodels_DLAgn_00227010_1	LSLKEGESVTVPELPVDFKPAQSTESISLSVK		854.462	4	36.722	TRUE	-4.64544	-3.41214	-1.84653	-1.99695
dicLab1_genemodels_DLAgn_00227010_1	MTSDKFVHHLVVPSVR		463.753	4	19.2635	FALSE	2.60288	-2.23964	1.15917	2.42477
dicLab1_genemodels_DLAgn_00227010_1	VSPVVLHHVFKDSTMR		463.753	4	18.8426	TRUE	-2.05627	-0.316315	-2.11744	-1.32152
dicLab1_genemodels_DLAgn_00227010_1	FYREGAEIQSSADFR		592.616	3	16.1151	FALSE	0.210214	-1.52936	0.314183	-3.26917
dicLab1_genemodels_DLAgn_00227010_1	FDASSQIEAGERYFR		592.616	3	14.9771	TRUE	-1.51083	-2.66897	-2.67104	1.07109
dicLab1_genemodels_DLAgn_00227010_1	GLVEESQLPEGR		657.338	2	15.9375	FALSE	4.76109	4.01355	3.39217	5.31223
dicLab1_genemodels_DLAgn_00227010_1	GEPLQSEEVLGR		657.338	2	16.9578	TRUE	0.532279	-5.61297	-1.74409	-1.98781
dicLab1_genemodels_DLAgn_00227020_1	KLNIIDVQLSDTGEYTC[PPa]VAK		761.063	3	30.318	FALSE	3.83989	1.1401	7.48245	6.17133
dicLab1_genemodels_DLAgn_00227020_1	AVC[PPa]TYEGTDSLQVDIINLKK		761.063	3	30.1266	TRUE	0.104049	-3.36952	0.44603	-0.884666
dicLab1_genemodels_DLAgn_00227020_1	VTRDPIRPMGMGESFVVSGLIEGSQYLFR		811.168	4	48.1316	FALSE	-0.555271	-1.32048	-2.15865	-5.18997
dicLab1_genemodels_DLAgn_00227020_1	FLYQSGEILGSVVFSEGMGMPRIPDRTVR		811.168	4	47.5555	TRUE	0.0210217	-5.36084	-3.79321	0.616626
dicLab1_genemodels_DLAgn_00227020_1	AGQIISLITR		536.33	2	28.6654	FALSE	3.59944	3.52339	-1.30119	1.9172
dicLab1_genemodels_DLAgn_00227020_1	TILSIIQGAR		536.33	2	29.1799	TRUE	-5.52973	-2.24583	-1.75553	-2.12794
dicLab1_genemodels_DLAgn_00227020_1	LNVLGRPGPPSAPIKFEEIGAER		612.591	4	28.6521	FALSE	2.25386	-0.868449	-3.6791	4.45923
dicLab1_genemodels_DLAgn_00227020_1	EAGIEEFKIPASPPGPRGLVNLR		612.591	4	28.6401	TRUE	0.499707	-2.8253	-1.3139	0.835361
dicLab1_genemodels_DLAgn_00227020_1	LIKAPLTEGC[PPa]EYFFR		619.99	3	31.6903	FALSE	-1.62953	-3.61939	-2.37208	-4.56749
dicLab1_genemodels_DLAgn_00227020_1	FFYEC[PPa]GETLPAKILR		619.99	3	32.0084	TRUE	-1.56903	-0.837626	-2.86168	-1.86452
dicLab1_genemodels_DLAgn_00227020_1	DGGSPILGYLVEAQK		773.909	2	36.6876	FALSE	1.66782	5.07544	0.297115	6.44993
dicLab1_genemodels_DLAgn_00227020_1	QAEVLYGLIPSGGDK		773.909	2	36.6113	TRUE	-0.542798	0.504503	-0.640651	-2.87729
dicLab1_genemodels_DLAgn_00227020_1	DLFRVPEAPDMPTVR		581.635	3	31.9607	FALSE	0.692789	-0.661197	2.62028	0.506812
dicLab1_genemodels_DLAgn_00227020_1	VTPMDPAEPVRFLDR		581.635	3	33.0674	TRUE	-3.42277	-2.38286	-2.30854	-3.103
dicLab1_genemodels_DLAgn_00227020_1	VNVLDLPGPPR		588.84	2	28.0589	FALSE	1.18581	5.67878	6.9375	7.1452
dicLab1_genemodels_DLAgn_00227020_1	PPGPLDLVNVR		588.84	2	28.0145	TRUE	-5.88522	-2.57352	0.185639	-3.01167
dicLab1_genemodels_DLAgn_00227020_1	ALDPLYPPGPPK		632.85	2	23.9527	FALSE	2.80057	4.6002	5.02117	6.10671
dicLab1_genemodels_DLAgn_00227020_1	PPGPPYLPDLAK		632.85	2	23.1584	TRUE	-2.05489	-2.40763	-1.53788	-2.68155
dicLab1_genemodels_DLAgn_00227020_1	IVMPETTSAR		552.79	2	12.9994	FALSE	3.34752	4.33063	2.20529	5.13699
dicLab1_genemodels_DLAgn_00227020_1	ASTTEPMVIR		552.79	2	13.5952	TRUE	-0.617309	-0.316711	-1.71873	0.0149487
dicLab1_genemodels_DLAgn_00227020_1	SHGLDSSAVVAQYPYREPGPPGTPFIPSLSR		821.419	4	32.4522	FALSE	-1.10761	-3.8273	-1.23554	-0.383774
dicLab1_genemodels_DLAgn_00227020_1	SLSPIFPTGPPGPERYPYQAVVASSDLGHSR		821.419	4	32.0843	TRUE	-3.03903	-3.09161	-2.75942	-0.421829
dicLab1_genemodels_DLAgn_00227020_1	MTGIPIPTAK		514.794	2	23.734	FALSE	1.25545	4.20681	8.29329	6.90586
dicLab1_genemodels_DLAgn_00227020_1	ATPIPIGTMK		514.794	2	24.5305	TRUE	-3.11659	0.450935	-0.659908	-3.00552
dicLab1_genemodels_DLAgn_00227020_1	LQIETGTDFSKLLLTGAR		655.033	3	37.3009	FALSE	-1.58138	-2.81491	-2.0072	-0.504037
dicLab1_genemodels_DLAgn_00227020_1	AGTLLLKSFDTGTEIQLR		655.033	3	37.7406	TRUE	-1.52998	0.417506	0.418997	-5.11869
dicLab1_genemodels_DLAgn_00227020_1	YIINAESPAGHKVVK		542.638	3	12.6922	FALSE	-1.73362	-2.31098	-2.74854	-1.5045
dicLab1_genemodels_DLAgn_00227020_1	VVKHGAPSEANIIYK		542.638	3	10.7046	TRUE	0.0727308	0.870091	-3.93671	-3.45841
dicLab1_genemodels_DLAgn_00227020_1	GAGEPAETQELVEIVER		913.96	2	33.2948	FALSE	-2.67031	3.08168	2.45067	3.92406
dicLab1_genemodels_DLAgn_00227020_1	EVIEVLEQTEAPEGAGR		913.96	2	33.1419	TRUE	-1.37691	0.328156	-0.419085	-3.45407
dicLab1_genemodels_DLAgn_00092480_1	TEWSELLADLVK		702.374	2	48.0415	FALSE	8.58744	11.974	10.7707	9.47777
dicLab1_genemodels_DLAgn_00092480_1	VLDALLESWETK		702.374	2	47.0357	TRUE	0.0319327	0.351595	0.497012	-0.722384
dicLab1_genemodels_DLAgn_00092480_1	IFANTPDSAC[PPa]VLGMR		833.408	2	27.4078	FALSE	9.38409	7.90656	7.76613	8.37889
dicLab1_genemodels_DLAgn_00092480_1	MGLVC[PPa]ASDPTNAFIR		833.408	2	27.6751	TRUE	-0.132511	-2.58016	-2.92804	0.408399
dicLab1_genemodels_DLAgn_00092480_1	SLVFQPLAELKDLTDFEHR		565.301	4	46.104	FALSE	-0.877391	0.756226	1.99016	2.76259
dicLab1_genemodels_DLAgn_00092480_1	HEFDTLDKLEALPQFVLSR		565.301	4	45.4002	TRUE	-1.80371	0.330228	0.10029	-1.99863
dicLab1_genemodels_DLAgn_00092480_1	C[PPa]NANYTTDFIFNLYTEEGKGVFDC[PPa]RK		798.371	4	38.9985	FALSE	-4.59993	-3.15408	-4.85927	-1.92263
dicLab1_genemodels_DLAgn_00092480_1	RC[PPa]DFVGKGEETYLNFIFDTTYNANC[PPa]K		798.371	4	40.7025	TRUE	-4.22496	-2.26836	-1.60398	-2.22284
dicLab1_genemodels_DLAgn_00092480_1	IIEIVDAITTTAQSHQR		632.678	3	31.7981	FALSE	7.44317	6.54497	7.08365	5.62392
dicLab1_genemodels_DLAgn_00092480_1	QHSQATTTIADVIEIIR		632.678	3	31.5799	TRUE	1.10726	-1.73688	-1.90521	-3.19393
dicLab1_genemodels_DLAgn_00092480_1	GGTPSAFDR		454.217	2	6.90351	FALSE	2.88019	3.18838	7.12361	8.64584
dicLab1_genemodels_DLAgn_00092480_1	DFASPTGGR		454.217	2	6.14869	TRUE	-2.4595	-3.56195	-2.42289	-3.15158
dicLab1_genemodels_DLAgn_00092480_1	STILGHVQR		505.791	2	8.36837	FALSE	3.24466	6.68329	5.93164	5.6927
dicLab1_genemodels_DLAgn_00092480_1	QVHGLITSR		505.791	2	8.05314	TRUE	-1.5304	-2.3511	-3.31779	-3.88029
dicLab1_genemodels_DLAgn_00092480_1	SLVFQPLAELK		622.866	2	37.3624	FALSE	6.56539	9.6575	10.2813	7.15602
dicLab1_genemodels_DLAgn_00092480_1	LEALPQFVLSK		622.866	2	38.4847	TRUE	-1.91306	0.230165	-2.11557	0.830599
dicLab1_genemodels_DLAgn_00092480_1	IGLLQGHQMLAVHDGFDGLAHGMIEPIGWSGVAGWTGK		792	5	43.1783	FALSE	3.5593	6.75801	4.06738	1.51315
dicLab1_genemodels_DLAgn_00092480_1	GTWGAVGSWGIPEIMGHALGDFGDHVALMQHGQLLGIK		792	5	44.0913	TRUE	-5.0359	0.189261	-2.99469	-6.28467
dicLab1_genemodels_DLAgn_00092480_1	C[PPa]SSHLNIVGMVGSIDNDFC[PPa]GTDMTIGTDSALHR		902.911	4	39.69	FALSE	6.31018	5.46739	7.5781	7.80245
dicLab1_genemodels_DLAgn_00092480_1	HLASDTGITMDTGC[PPa]FDNDISGVMGVINLHSSC[PPa]R		902.911	4	39.7102	TRUE	-3.79349	-4.42824	NaN	-2.21517
dicLab1_genemodels_DLAgn_00092480_1	LPLMEC[PPa]VQVTK		666.357	2	26.4314	FALSE	6.86781	4.4162	6.36646	6.1062
dicLab1_genemodels_DLAgn_00092480_1	TVQVC[PPa]EMLPLK		666.357	2	25.2534	TRUE	-1.7479	-3.93586	-2.62208	-2.31465
dicLab1_genemodels_DLAgn_00092480_1	NVLGHMQQGGTPTPFDR		618.969	3	19.885	FALSE	9.65607	9.69269	5.40208	7.06863
dicLab1_genemodels_DLAgn_00092480_1	DFPTPTGGQQMHGLVNR		618.969	3	18.5735	TRUE	0.0246712	0.596774	0.625938	-0.210899
dicLab1_genemodels_DLAgn_00092480_1	TFILEVMGR		533.292	2	34.2494	FALSE	6.57879	9.16337	7.98973	5.43006
dicLab1_genemodels_DLAgn_00092480_1	GMVELIFTR		533.292	2	35.2953	TRUE	-0.589558	0.133693	-0.568683	-2.57348
dicLab1_genemodels_DLAgn_00092480_1	LNIIIVAEGAINLK		740.958	2	47.1955	FALSE	7.23939	4.43226	5.95708	4.89258
dicLab1_genemodels_DLAgn_00092480_1	LNIAGEAVIIINLK		740.958	2	47.7723	TRUE	-2.86168	-2.72019	-1.46379	-3.9381
dicLab1_genemodels_DLAgn_00092480_1	SVLWLTDKLK		601.861	2	29.3417	FALSE	-3.0179	0.267111	0.834819	2.17435
dicLab1_genemodels_DLAgn_00092480_1	LKDTLWLVSK		601.861	2	28.1929	TRUE	1.06804	-2.8204	0.246852	-1.20456
dicLab1_genemodels_DLAgn_00095810_1	LGLMEMIAFAK		612.33	2	44.2329	FALSE	7.61071	6.39449	4.79902	7.78247
dicLab1_genemodels_DLAgn_00095810_1	AFAIMEMLGLK		612.33	2	44.4782	TRUE	0.673115	-1.74307	0.698909	-2.13428
dicLab1_genemodels_DLAgn_00095810_1	LPPNVLAVPDLAESVK		831.477	2	37.8452	FALSE	7.1236	8.52752	7.67654	7.30861
dicLab1_genemodels_DLAgn_00095810_1	VSEALDPVALVNPPLK		831.477	2	37.8882	TRUE	-0.808094	-0.31867	-1.70157	-1.66627
dicLab1_genemodels_DLAgn_00095810_1	KIC[PPa]VIGSGNWGSAIAK		558.971	3	23.8147	FALSE	5.97065	4.80261	5.2954	5.60112
dicLab1_genemodels_DLAgn_00095810_1	AIASGWNGSGIVC[PPa]IKK		558.971	3	23.3844	TRUE	-2.41757	-1.77332	0.529646	-2.01184
dicLab1_genemodels_DLAgn_00095810_1	GVDAGPEGLKLISEVIR		585	3	40.6369	FALSE	1.57227	-1.49092	0.402208	1.21871
dicLab1_genemodels_DLAgn_00095810_1	IVESILKLGEPGADVGR		585	3	39.6105	TRUE	-0.173924	-0.597485	0.572751	0.16434
dicLab1_genemodels_DLAgn_00095810_1	KLTEIINTDHENVK		551.965	3	12.501	FALSE	5.9623	4.40701	5.12678	6.79202
dicLab1_genemodels_DLAgn_00095810_1	VNEHDTNIIETLKK		551.965	3	11.4616	TRUE	-1.92133	-6.15782	-2.4721	-2.38454
dicLab1_genemodels_DLAgn_00095810_1	ELMQTTNFR		570.279	2	15.8453	FALSE	3.19375	4.88172	2.86174	4.91935
dicLab1_genemodels_DLAgn_00095810_1	FNTTQMLER		570.279	2	0	TRUE	-1.95574	-1.66572	-3.5199	#NAME?
dicLab1_genemodels_DLAgn_00095810_1	TIEQLENELLNGQK		814.928	2	34.39	FALSE	8.59204	9.58491	11.2778	8.68667
dicLab1_genemodels_DLAgn_00095810_1	QGNLLENELQEITK		814.928	2	34.7376	TRUE	0.321942	0.44438	0.322231	0.98824
dicLab1_genemodels_DLAgn_00095810_1	DAVGMSLIK		467.257	2	23.1036	FALSE	7.40666	7.7775	5.18341	6.11391
dicLab1_genemodels_DLAgn_00095810_1	ILSMGVADK		467.257	2	22.2123	TRUE	0.523297	-0.43584	-3.19784	0.712359
dicLab1_genemodels_DLAgn_00095810_1	DKTYGPMLK		526.776	2	10.6837	FALSE	-0.636854	3.02589	1.3015	1.20301
dicLab1_genemodels_DLAgn_00095810_1	LMPGYTKDK		526.776	2	11.2261	TRUE	1.02077	0.655326	-1.12632	0.412438
dicLab1_genemodels_DLAgn_00095810_1	TGKTIEQLENELLNGQK		639.009	3	31.6896	FALSE	-3.74511	-1.81123	-5.34241	-0.177926
dicLab1_genemodels_DLAgn_00095810_1	QGNLLENELQEITKGTK		639.009	3	31.9883	TRUE	-2.27674	-0.384941	-1.12281	-0.172546
dicLab1_genemodels_DLAgn_00095810_1	NIVAVGAGFC[PPa]DGLGFGDNTK		1013.49	2	34.3858	FALSE	6.94641	6.14424	5.85792	7.50261
dicLab1_genemodels_DLAgn_00095810_1	TNDGFGLGDC[PPa]FGAGVAVINK		1013.49	2	35.4746	TRUE	0.77614	0.852676	0.903066	0.0727322
dicLab1_genemodels_DLAgn_00095810_1	VTVVEESDVVEIC[PPa]GALK		930.985	2	32.3313	FALSE	6.28095	8.74998	5.59341	5.64109
dicLab1_genemodels_DLAgn_00095810_1	LAGC[PPa]IEVVDSEEVVTVK		930.985	2	32.429	TRUE	0.434378	-0.03267	-0.260698	-1.36888
dicLab1_genemodels_DLAgn_00095810_1	YDKFNTTVNMWVFEEMVNDR		846.719	3	42.2611	FALSE	6.94573	1.04271	6.82011	5.60954
dicLab1_genemodels_DLAgn_00095810_1	DNVMEEFVWMNVTTNFKDYR		846.719	3	41.9601	TRUE	-3.29348	-8.22135	-1.46172	-2.76517
dicLab1_genemodels_DLAgn_00095810_1	GKLGINMTVLMGANIANEVADEK		796.747	3	39.4585	FALSE	0.614921	-3.15128	0.894352	3.7156
dicLab1_genemodels_DLAgn_00095810_1	EDAVENAINAGMLVTMNIGLKGK		796.747	3	40.3449	TRUE	-0.833209	-2.40024	-1.95328	-3.63745
dicLab1_genemodels_DLAgn_00095810_1	KDAVGMSLIK		531.305	2	16.9544	FALSE	-2.55502	0.230481	1.39218	1.44187
dicLab1_genemodels_DLAgn_00095810_1	ILSMGVADKK		531.305	2	17.3138	TRUE	-5.13097	-0.977658	-2.65245	0.90577
dicLab1_genemodels_DLAgn_00049730_1	FLEQQNAALTAEIEKLR		658.693	3	32.5917	FALSE	-1.35553	-2.54201	-1.97858	0.282007
dicLab1_genemodels_DLAgn_00049730_1	LKEIEATLAANQQELFR		658.693	3	32.434	TRUE	-1.43643	-0.20922	0.381707	-4.63543
dicLab1_genemodels_DLAgn_00049730_1	RIESLQEEIAFLKK		568.661	3	27.2692	FALSE	4.97528	5.10369	-1.48791	4.09778
dicLab1_genemodels_DLAgn_00049730_1	KLFAIEEQLSEIRK		568.661	3	26.7533	TRUE	-3.02879	-2.01036	-6.993	-2.79116
dicLab1_genemodels_DLAgn_00049730_1	ITTNVPVQSAYSSIGFR		920.484	2	28.6018	FALSE	2.96245	2.02161	0.0273514	-0.743576
dicLab1_genemodels_DLAgn_00049730_1	FGISSYASQVPVNTTIR		920.484	2	28.6872	TRUE	0.252492	0.284613	0.607359	-0.858124
dicLab1_genemodels_DLAgn_00049730_1	AYSGEKLDFNLADAMNQDFLNTR		878.415	3	38.3728	FALSE	-0.74956	-3.97961	-3.14231	-2.4855
dicLab1_genemodels_DLAgn_00049730_1	TNLFDQNMADALNFDLKEGSYAR		878.415	3	38.7599	TRUE	-1.98532	-1.64567	-3.42578	0.0882265
dicLab1_genemodels_DLAgn_00049730_1	MALDIEIATYR		648.337	2	32.367	FALSE	5.55996	6.59478	8.55987	8.54203
dicLab1_genemodels_DLAgn_00049730_1	YTAIEIDLAMR		648.337	2	32.3924	TRUE	1.03483	-2.06414	-1.32596	0.481336
dicLab1_genemodels_DLAgn_00049730_1	NISEAEEWYK		634.793	2	18.6891	FALSE	5.97468	6.21962	6.07363	4.54388
dicLab1_genemodels_DLAgn_00049730_1	YWEEAESINK		634.793	2	18.5418	TRUE	0.551632	-2.02195	0.139945	-2.22924
dicLab1_genemodels_DLAgn_00049730_1	MQYEGIAAK		505.752	2	11.1473	FALSE	3.76408	4.2735	5.2316	2.02635
dicLab1_genemodels_DLAgn_00049730_1	AAIGEYQMK		505.752	2	11.663	TRUE	-1.75591	-2.83983	-3.3028	0.131316
dicLab1_genemodels_DLAgn_00049730_1	EYQDLLNVK		561.295	2	22.0074	FALSE	8.88829	7.27745	7.88263	7.8751
dicLab1_genemodels_DLAgn_00049730_1	VNLLDQYEK		561.295	2	22.3963	TRUE	-1.13479	-1.24698	-1.04135	-1.59194
dicLab1_genemodels_DLAgn_00049730_1	LQEEIHQKEEAENNLSAFR		572.034	4	13.7726	FALSE	-0.677883	-2.3566	-0.270012	-4.77137
dicLab1_genemodels_DLAgn_00049730_1	FASLNNEAEEKQHIEEQLR		572.034	4	14.8604	TRUE	-3.3936	-3.31611	-1.79437	-5.86865
dicLab1_genemodels_DLAgn_00049730_1	TNEKAELQHLNDRFASYIEK		602.307	4	23.5773	FALSE	-2.05491	-6.24629	-1.32523	-6.20478
dicLab1_genemodels_DLAgn_00049730_1	EIYSAFRDNLHQLEAKENTK		602.307	4	23.5399	TRUE	-2.73322	-5.13899	-4.16341	-6.01728
dicLab1_genemodels_DLAgn_00049730_1	HQIQSYTC[PPa]EIDSLKGTNESLLR		869.434	3	25.5741	FALSE	0.61927	-1.77046	-4.90775	-2.78347
dicLab1_genemodels_DLAgn_00049730_1	LLSENTGKLSDIEC[PPa]TYSQIQHR		869.434	3	24.9242	TRUE	-2.68397	-3.88359	-5.05355	0.0291122
dicLab1_genemodels_DLAgn_00049730_1	ADVDNATLAR		523.267	2	7.31811	FALSE	5.82261	3.05622	6.83494	5.90944
dicLab1_genemodels_DLAgn_00049730_1	ALTANDVDAR		523.267	2	8.22096	TRUE	-0.69068	-3.28505	-0.218869	-0.747232
dicLab1_genemodels_DLAgn_00049730_1	EASGYQETIAR		612.796	2	8.17558	FALSE	6.40089	6.79164	7.28069	4.5716
dicLab1_genemodels_DLAgn_00049730_1	AITEQYGSAER		612.796	2	6.98656	TRUE	0.460625	-0.663693	-0.462688	-4.47487
dicLab1_genemodels_DLAgn_00049730_1	FLEQQNAALTAEIEK		852.944	2	24.8809	FALSE	7.45956	6.58049	7.16904	6.2514
dicLab1_genemodels_DLAgn_00049730_1	EIEATLAANQQELFK		852.944	2	25.4072	TRUE	-0.935057	-1.42017	-1.63334	0.642385
dicLab1_genemodels_DLAgn_00049730_1	VTDLNQAVNKNNDALR		595.646	3	11.9425	FALSE	-1.83837	-3.48738	-5.35233	0.175898
dicLab1_genemodels_DLAgn_00049730_1	LADNNKNVAQNLDTVR		595.646	3	11.9876	TRUE	-1.12548	-3.44856	-2.61486	-2.06617
dicLab1_genemodels_DLAgn_00081100_1	TVGC[PPa]VAGDEESYEVFAELFDPVIKDR		987.139	3	47.8827	FALSE	-2.68976	-1.30656	0.396407	-2.98652
dicLab1_genemodels_DLAgn_00081100_1	DKIVPDFLEAFVEYSEEDGAVC[PPa]GVTR		987.139	3	47.0831	TRUE	-3.34999	-0.0152827	-2.05477	-4.44094
dicLab1_genemodels_DLAgn_00081100_1	GQDIKVPSPIAQFR		519.291	3	25.6459	FALSE	4.30321	-2.27308	-2.68344	3.05957
dicLab1_genemodels_DLAgn_00081100_1	FQAIPSPVKIDQGR		519.291	3	25.0916	TRUE	-1.17209	-0.105329	-3.20312	-1.71059
dicLab1_genemodels_DLAgn_00081100_1	ITNAMFDDKYVLSSR		587.294	3	23.728	FALSE	3.22744	6.18083	6.50535	5.0748
dicLab1_genemodels_DLAgn_00081100_1	SSLVYKDDFMANTIR		587.294	3	23.4546	TRUE	-1.59858	-1.91206	0.305391	-0.30953
dicLab1_genemodels_DLAgn_00081100_1	YYSLGDMTDKEQQQLIDDHFLFDKPVSPLLTC[PPa]AFMAR		882.229	5	45.1559	FALSE	1.06616	-1.53487	5.46603	-2.71471
dicLab1_genemodels_DLAgn_00081100_1	AMFAC[PPa]TLLPSVPKDFLFHDDILQQQEKDTMDGLSYYR		882.229	5	45.4354	TRUE	-3.02418	-4.68647	-2.34357	-2.57105
dicLab1_genemodels_DLAgn_00081100_1	TFLIWVNEEDHTR		553.942	3	30.6538	FALSE	4.42483	3.66465	2.71039	5.94582
dicLab1_genemodels_DLAgn_00081100_1	THDEENVWILFTR		553.942	3	31.0913	TRUE	-0.968627	0.936039	-1.51693	-4.04484
dicLab1_genemodels_DLAgn_00081100_1	GLSLPPAC[PPa]SR		536.284	2	16.5443	FALSE	5.52181	5.22947	4.91199	3.86404
dicLab1_genemodels_DLAgn_00081100_1	SC[PPa]APPLSLGR		536.284	2	16.5531	TRUE	-1.29929	-3.30064	0.104459	-3.34566
dicLab1_genemodels_DLAgn_00081100_1	LYPPSSDFPDLR		703.851	2	27.5651	FALSE	7.92688	5.87447	6.17989	4.36451
dicLab1_genemodels_DLAgn_00081100_1	LDPFDSSPPYLR		703.851	2	27.3909	TRUE	0.572917	-2.31008	0.574806	0.64112
dicLab1_genemodels_DLAgn_00081100_1	GWEFMWNER		627.772	2	32.8106	FALSE	8.32029	7.89224	8.91862	7.60312
dicLab1_genemodels_DLAgn_00081100_1	ENWMFEWGR		627.772	2	32.7949	TRUE	-0.810459	-1.98971	-3.49793	-1.90125
dicLab1_genemodels_DLAgn_00081100_1	LTPNNWTLDQC[PPa]IQTGVDNPGHPFIK		960.476	3	32.5429	FALSE	5.15169	2.34226	1.48604	2.30021
dicLab1_genemodels_DLAgn_00081100_1	IFPHGPNDVGTQIC[PPa]QDLTWNNPTLK		960.476	3	32.6036	TRUE	-2.80894	-2.08392	-3.33455	-1.87234
dicLab1_genemodels_DLAgn_00081100_1	GIWHNNEKTFLIWVNEEDHTR		660.325	4	29.4956	FALSE	-2.79869	1.2885	0.134527	-6.01169
dicLab1_genemodels_DLAgn_00081100_1	THDEENVWILFTKENNHWIGR		660.325	4	30.8979	TRUE	-5.09702	-1.35186	-3.89833	-5.83324
dicLab1_genemodels_DLAgn_00081100_1	DRLTPNNWTLDQC[PPa]IQTGVDNPGHPFIK		788.391	4	31.4062	FALSE	3.26092	-3.92054	0.630159	-1.05156
dicLab1_genemodels_DLAgn_00081100_1	IFPHGPNDVGTQIC[PPa]QDLTWNNPTLRDK		788.391	4	31.3774	TRUE	-3.58023	-3.0028	-4.93602	-1.67304
dicLab1_genemodels_DLAgn_00081100_1	VPSPIAQFR		507.79	2	21.639	FALSE	6.09574	6.08282	7.28275	6.50082
dicLab1_genemodels_DLAgn_00081100_1	FQAIPSPVR		507.79	2	22.1275	TRUE	-2.72599	-3.85429	0.288663	-1.37888
dicLab1_genemodels_DLAgn_00081100_1	KHNNC[PPa]MASC[PPa]LTPAIYAK		502.496	4	17.6484	FALSE	4.09662	4.27356	4.99315	2.65049
dicLab1_genemodels_DLAgn_00081100_1	AYIAPTLC[PPa]SAMC[PPa]NNHKK		502.496	4	16.8205	TRUE	-5.17685	-1.74803	-5.41125	-4.70992
dicLab1_genemodels_DLAgn_00081100_1	KKLYPPSSDFPDLR		554.966	3	20.8137	FALSE	-4.46781	-3.65875	-4.70507	-1.53276
dicLab1_genemodels_DLAgn_00081100_1	LDPFDSSPPYLKKR		554.966	3	20.4808	TRUE	-2.22917	-2.10617	-4.34979	-1.35309
dicLab1_genemodels_DLAgn_00081100_1	KLYPPSSDFPDLR		512.268	3	25.5099	FALSE	-0.50989	3.7023	-2.04231	-2.19046
dicLab1_genemodels_DLAgn_00081100_1	LDPFDSSPPYLKR		512.268	3	25.6119	TRUE	-4.27547	0.242733	-1.06786	-3.35043
dicLab1_genemodels_DLAgn_00049580_1	RVDFEGFLPMLQSIINNPNK		778.075	3	48.1268	FALSE	9.11899	10.2181	11.2836	9.98364
dicLab1_genemodels_DLAgn_00049580_1	NPNNIISQLMPLFGEFDVRK		778.075	3	47.5048	TRUE	-3.15953	0.601972	-2.53823	0.688668
dicLab1_genemodels_DLAgn_00049580_1	IEFSPDQIEDYREAFGLFDR		816.389	3	42.7268	FALSE	9.3782	8.00492	4.78239	5.18709
dicLab1_genemodels_DLAgn_00049580_1	DFLGFAERYDEIQDPSFEIR		816.389	3	43.5143	TRUE	-1.68396	0.562821	-0.374569	-2.55599
dicLab1_genemodels_DLAgn_00049580_1	AGFEDYVEGLR		628.301	2	28.7807	FALSE	9.27026	8.78128	9.75673	8.55189
dicLab1_genemodels_DLAgn_00049580_1	LGEVYDEFGAR		628.301	2	28.3745	TRUE	-2.72611	-3.33093	-3.19114	-1.1918
dicLab1_genemodels_DLAgn_00049580_1	VGDNKVAYNQIADIMR		602.977	3	26.1705	FALSE	-2.56922	-1.1917	-4.20685	-1.88182
dicLab1_genemodels_DLAgn_00049580_1	MIDAIQNYAVKNDGVR		602.977	3	27.6416	TRUE	-1.76478	-5.40585	-4.95837	-3.27313
dicLab1_genemodels_DLAgn_00049580_1	KAEPAPAPAPAPEPAPAPAAAPAVDLSAVK		924.836	3	25.3819	FALSE	7.37794	8.4343	6.95918	6.51986
dicLab1_genemodels_DLAgn_00049580_1	VASLDVAPAAAPAPAPEPAPAPAPAPEAKK		924.836	3	26.9487	TRUE	-3.54304	-2.51482	-1.90235	-3.68998
dicLab1_genemodels_DLAgn_00049580_1	VAYNQIADIMR		647.335	2	27.8761	FALSE	5.62125	7.3943	6.43295	8.51641
dicLab1_genemodels_DLAgn_00049580_1	MIDAIQNYAVR		647.335	2	27.8977	TRUE	-3.68544	-1.97004	-1.94649	0.345461
dicLab1_genemodels_DLAgn_00049580_1	LLGNPSNDDMTSK		696.327	2	11.5694	FALSE	9.6282	8.06099	11.1644	8.55162
dicLab1_genemodels_DLAgn_00049580_1	STMDDNSPNGLLK		696.327	2	11.4666	TRUE	-1.4719	-0.147327	0.165556	-0.491338
dicLab1_genemodels_DLAgn_00049580_1	RVDFEGFLPMLQSIINNPNKAGFEDYVEGLR		892.953	4	47.6084	FALSE	-2.10734	0.97169	-3.56306	-2.10249
dicLab1_genemodels_DLAgn_00049580_1	LGEVYDEFGAKNPNNIISQLMPLFGEFDVRR		892.953	4	48.0203	TRUE	0.0367606	-3.12702	0.81091	-3.38665
dicLab1_genemodels_DLAgn_00049580_1	ALGQNPTNKEVTK		467.256	3	4.18427	FALSE	-3.1203	1.98335	2.28579	2.25
dicLab1_genemodels_DLAgn_00049580_1	TVEKNTPNQGLAK		467.256	3	3.72218	TRUE	0.678999	-1.66571	-3.59197	-1.92682
dicLab1_genemodels_DLAgn_00049580_1	IEFSPDQIEDYR		756.354	2	26.8661	FALSE	8.21304	7.83555	7.4377	6.71842
dicLab1_genemodels_DLAgn_00049580_1	YDEIQDPSFEIR		756.354	2	26.7373	TRUE	-1.78661	-2.60332	-1.83319	-2.50049
dicLab1_genemodels_DLAgn_00049580_1	KAEPAPAPAPAPEPAPAPAAAPAVDLSAVKIEFSPDQIEDYREAFGLFDR		1040.93	5	45.9586	FALSE	-2.82523	-2.03588	-4.64164	-0.582745
dicLab1_genemodels_DLAgn_00049580_1	DFLGFAERYDEIQDPSFEIKVASLDVAPAAAPAPAPEPAPAPAPAPEAKR		1040.93	5	45.6474	TRUE	-1.48576	-2.22848	-5.45471	-1.37138
dicLab1_genemodels_DLAgn_00049580_1	LLGNPSNDDMTSKR		516.588	3	8.96832	FALSE	1.17556	-4.35868	-0.466627	-1.07878
dicLab1_genemodels_DLAgn_00049580_1	KSTMDDNSPNGLLR		516.588	3	8.36539	TRUE	-3.64774	-2.94711	-0.671014	-1.2089
dicLab1_genemodels_DLAgn_00049580_1	KAEPAPAPAPAPEPAPAPAAAPAVDLSAVKIEFSPDQIEDYR		1067.05	4	38.5554	FALSE	NaN	-3.41002	-4.76173	-1.44648
dicLab1_genemodels_DLAgn_00049580_1	YDEIQDPSFEIKVASLDVAPAAAPAPAPEPAPAPAPAPEAKR		1067.05	4	37.4067	TRUE	0.74193	-3.55662	-4.2811	-1.57059
dicLab1_genemodels_DLAgn_00213640_1	TFIAVKPDGVQR		444.254	3	15.4275	FALSE	7.68329	9.12108	8.71115	8.56713
dicLab1_genemodels_DLAgn_00213640_1	QVGDPKVAIFTR		444.254	3	14.9514	TRUE	0.984953	0.803821	0.723609	-3.20025
dicLab1_genemodels_DLAgn_00213640_1	NIIHGSDTLENAKK		513.942	3	7.2176	FALSE	9.60431	8.41866	8.70882	8.31536
dicLab1_genemodels_DLAgn_00213640_1	KANELTDSGHIINK		513.942	3	7.56663	TRUE	-0.755269	-0.435015	0.294725	-1.57092
dicLab1_genemodels_DLAgn_00213640_1	MMLGETNPADSKPGSIR		601.962	3	16.5008	FALSE	11.1828	8.39582	9.77205	6.76217
dicLab1_genemodels_DLAgn_00213640_1	ISGPKSDAPNTEGLMMR		601.962	3	17.4423	TRUE	-0.957408	-4.93351	-4.29936	-6.82034
dicLab1_genemodels_DLAgn_00213640_1	EVDLWFK		468.745	2	29.9113	FALSE	7.77846	6.8823	4.79109	5.92863
dicLab1_genemodels_DLAgn_00213640_1	FWLDVEK		468.745	2	31.2123	TRUE	-1.1388	0.0388033	0.84432	-0.929265
dicLab1_genemodels_DLAgn_00213640_1	DMPFYGGLC[PPa]K		601.273	2	25.6335	FALSE	10.1127	8.35762	9.96781	8.22543
dicLab1_genemodels_DLAgn_00213640_1	DC[PPa]LGGYFPMK		601.273	2	25.5992	TRUE	0.278607	-0.773363	0.0320202	0.171071
dicLab1_genemodels_DLAgn_00213640_1	YMSSGPVLAMVWEGQSIVK		1041.52	2	44.3374	FALSE	9.92238	11.0678	7.73468	10.2946
dicLab1_genemodels_DLAgn_00213640_1	VISQGEWVMALVPGSSMYK		1041.52	2	44.1525	TRUE	NaN	-1.09582	-1.53294	-2.04597
dicLab1_genemodels_DLAgn_00213640_1	NHYLDLK		451.74	2	11.0461	FALSE	7.20233	6.7991	9.34497	9.14899
dicLab1_genemodels_DLAgn_00213640_1	LDLYHNK		451.74	2	11.0588	TRUE	1.14311	0.199486	0.934253	0.435441
dicLab1_genemodels_DLAgn_00213640_1	NHYLDLKDMPFYGGLC[PPa]K		695.669	3	32.1487	FALSE	0.966978	2.34615	-0.890489	-1.74172
dicLab1_genemodels_DLAgn_00213640_1	NC[PPa]LGGYFPMDKLDLYHK		695.669	3	30.8993	TRUE	0.288671	-2.41676	-3.49278	-2.9006
dicLab1_genemodels_DLAgn_00213640_1	GLC[PPa]GEIIK		452.252	2	16.7556	FALSE	4.40004	6.20827	6.85385	8.02445
dicLab1_genemodels_DLAgn_00213640_1	IIEGC[PPa]LGK		452.252	2	16.3833	TRUE	-7.05468	-6.22892	-1.29564	0.337376
dicLab1_genemodels_DLAgn_00213640_1	FMQASEDHMK		408.511	3	6.1756	FALSE	5.47168	4.25426	3.83723	5.94156
dicLab1_genemodels_DLAgn_00213640_1	MHDESAQMFK		408.511	3	5.36842	TRUE	-2.02946	-2.17514	-5.02535	-2.79762
dicLab1_genemodels_DLAgn_00213640_1	NIIHGSDTLENAK		471.244	3	10.1507	FALSE	9.34164	8.76176	8.27104	6.675
dicLab1_genemodels_DLAgn_00213640_1	ANELTDSGHIINK		471.244	3	11.4296	TRUE	0.295671	-2.8317	-3.06921	-1.39916
dicLab1_genemodels_DLAgn_00213640_1	FMQASEDHMKNHYLDLKDMPFYGGLC[PPa]K		658.705	5	0	FALSE	-5.30178	-3.64165	-3.4662	NaN
dicLab1_genemodels_DLAgn_00213640_1	FC[PPa]LGGYFPMDKLDLYHNKMHDESAQMK		658.705	5	30.5112	TRUE	-5.94282	-3.05817	-4.01245	-4.14798
dicLab1_genemodels_DLAgn_00213640_1	NIIHGSDTLENAKKEVDLWFKAEEFVAYTPC[PPa]GQPWLYE		903.243	5	46.9826	FALSE	-1.2633	-3.88792	-3.10419	-4.18525
dicLab1_genemodels_DLAgn_00213640_1	YLWPQGC[PPa]PTYAVFEEAKFWLDVEKKANELTDSGHIINE		903.243	5	46.6377	TRUE	-3.79557	-3.48853	-3.53649	-4.07076
dicLab1_genemodels_DLAgn_00213640_1	KEVDLWFK		532.792	2	23.3098	FALSE	5.9459	5.54322	4.55279	3.94028
dicLab1_genemodels_DLAgn_00213640_1	FWLDVEKK		532.792	2	24.2833	TRUE	0.624018	-3.5701	-2.63611	-4.36072
dicLab1_genemodels_DLAgn_00213640_1	AEEFVAYTPC[PPa]GQPWLYE		1037.47	2	38.1358	FALSE	6.06696	6.53229	6.26612	8.42004
dicLab1_genemodels_DLAgn_00213640_1	YLWPQGC[PPa]PTYAVFEEAE		1037.47	2	37.8219	TRUE	-1.85018	-2.67026	-4.29277	-0.862443
dicLab1_genemodels_DLAgn_00029710_1	AAMDVYLTQVK		619.826	2	23.9546	FALSE	6.62903	7.80786	7.34257	5.35398
dicLab1_genemodels_DLAgn_00029710_1	VQTLYVDMAAK		619.826	2	24.2475	TRUE	-0.75133	-2.19525	-2.3282	-2.21321
dicLab1_genemodels_DLAgn_00029710_1	AVIDKHIDEYR		453.574	3	9.78026	FALSE	-4.22348	-4.72165	-2.03698	-2.52642
dicLab1_genemodels_DLAgn_00029710_1	YEDIHKDIVAR		453.574	3	8.80154	TRUE	-3.4202	-6.67613	-2.48794	-3.85245
dicLab1_genemodels_DLAgn_00029710_1	AMASPYVEEYKEQLK		595.962	3	19.1933	FALSE	4.23236	1.3327	4.31788	-3.15967
dicLab1_genemodels_DLAgn_00029710_1	LQEKYEEVYPSAMAK		595.962	3	19.2027	TRUE	-0.692124	-3.24119	-1.70164	-0.0165324
dicLab1_genemodels_DLAgn_00029710_1	TLMDPIITEYYAK		779.397	2	33.886	FALSE	6.9252	8.31421	9.93754	7.13102
dicLab1_genemodels_DLAgn_00029710_1	AYYETIIPDMLTK		779.397	2	34.5642	TRUE	-1.12781	-2.30666	-0.977266	-1.63046
dicLab1_genemodels_DLAgn_00029710_1	LQEIFEAIAASITKN		824.451	2	46.2558	FALSE	5.28241	6.14032	2.83431	1.40229
dicLab1_genemodels_DLAgn_00029710_1	KTISAAIAEFIEQLN		824.451	2	46.6524	TRUE	0.272301	-1.06996	0.884898	-0.725758
dicLab1_genemodels_DLAgn_00029710_1	IKLEPIVEELR		446.938	3	29.4326	FALSE	5.51079	5.93618	6.03112	5.85226
dicLab1_genemodels_DLAgn_00029710_1	LEEVIPELKIR		446.938	3	29.834	TRUE	0.425455	0.21413	-1.09696	0.334924
dicLab1_genemodels_DLAgn_00029710_1	ALDQLDDTEYR		669.812	2	15.8979	FALSE	7.68065	7.29941	6.89113	6.44834
dicLab1_genemodels_DLAgn_00029710_1	YETDDLQDLAR		669.812	2	15.3711	TRUE	0.342093	-0.408676	-0.243112	0.313536
dicLab1_genemodels_DLAgn_00029710_1	ISTNVEETKTALMPIVESVR		739.731	3	33.4454	FALSE	-2.35187	-5.47668	-3.0356	-4.05013
dicLab1_genemodels_DLAgn_00029710_1	VSEVIPMLATKTEEVNTSIR		739.731	3	32.3595	TRUE	1.01949	1.10772	-0.429413	0.966154
dicLab1_genemodels_DLAgn_00029710_1	LEDMYNQVK		570.274	2	12.4954	FALSE	6.15857	7.98333	4.79533	6.22579
dicLab1_genemodels_DLAgn_00029710_1	VQNYMDELK		570.274	2	11.5811	TRUE	-0.693068	-1.17091	-4.24673	-2.90318
dicLab1_genemodels_DLAgn_00029710_1	DAPSQLAHVR		547.291	2	8.42907	FALSE	5.05847	4.12511	3.42875	2.93552
dicLab1_genemodels_DLAgn_00029710_1	VHALQSPADR		547.291	2	8.76687	TRUE	0.777166	-2.50535	-4.38491	-1.79311
dicLab1_genemodels_DLAgn_00029710_1	TALMPIVESVR		608.342	2	30.0319	FALSE	6.69121	5.49941	4.14797	7.18501
dicLab1_genemodels_DLAgn_00029710_1	VSEVIPMLATR		608.342	2	30.6595	TRUE	-1.41701	-3.46759	-2.74954	0.538987
dicLab1_genemodels_DLAgn_00029710_1	ITPLAEEVK		500.29	2	16.2642	FALSE	-0.497999	0.847191	-1.4279	0.453306
dicLab1_genemodels_DLAgn_00029710_1	VEEALPTIK		500.29	2	17.4381	TRUE	-0.487818	-4.32098	-5.37482	-2.3096
dicLab1_genemodels_DLAgn_00029710_1	HTADMDALK		501.24	2	6.54159	FALSE	5.09185	0.894579	7.18683	4.02136
dicLab1_genemodels_DLAgn_00029710_1	LADMDATHK		501.24	2	6.67728	TRUE	0.991331	-0.00293927	0.833077	0.0719968
dicLab1_genemodels_DLAgn_00029710_1	NKITPLAEEVKAK		480.952	3	12.229	FALSE	-3.1638	-3.04077	-4.23096	-0.150948
dicLab1_genemodels_DLAgn_00029710_1	AKVEEALPTIKNK		480.952	3	12.3221	TRUE	-1.38167	-3.39555	-3.63198	-0.389
dicLab1_genemodels_DLAgn_00029710_1	ASVMADIDALK		567.297	2	27.6718	FALSE	5.54617	6.78036	4.11249	7.00598
dicLab1_genemodels_DLAgn_00029710_1	LADIDAMVSAK		567.297	2	28.7505	TRUE	-0.163247	0.458486	-1.96588	-1.05517
dicLab1_genemodels_DLAgn_00157250_1	TIIPPKLPIEIPQPK		562.018	3	36.2034	FALSE	6.95081	10.2222	8.68069	7.32658
dicLab1_genemodels_DLAgn_00157250_1	PQPIEIPLKPPIITK		562.018	3	35.3703	TRUE	0.220996	0.305372	-0.255068	-1.90332
dicLab1_genemodels_DLAgn_00157250_1	TQPAPSPAPSPAPPKAPTGR		642.346	3	9.86378	FALSE	1.38919	3.83305	0.294478	3.31126
dicLab1_genemodels_DLAgn_00157250_1	GTPAKPPAPSPAPSPAPQTR		642.346	3	9.60854	TRUE	-3.06928	0.239641	-3.399	-2.58016
dicLab1_genemodels_DLAgn_00157250_1	GVTTLTLPNLFKDDEGLYTLR		789.425	3	43.4343	FALSE	6.18578	6.82678	5.68528	5.76288
dicLab1_genemodels_DLAgn_00157250_1	LTYLGEDDKFLNPLTLTTVGR		789.425	3	42.5676	TRUE	-3.51671	-3.18207	-1.30669	-3.0436
dicLab1_genemodels_DLAgn_00157250_1	GVPSAPGQVISTR		634.852	2	15.8706	FALSE	7.91657	9.17431	8.87613	7.50692
dicLab1_genemodels_DLAgn_00157250_1	TSIVQGPASPVGR		634.852	2	15.8524	TRUE	-0.146039	-0.424113	0.197819	-0.702091
dicLab1_genemodels_DLAgn_00157250_1	LYKVEGLTEGAVYQFHVYAANLAGLGTASK		793.418	4	42.4112	FALSE	-0.41709	-1.06894	-1.39398	-4.87489
dicLab1_genemodels_DLAgn_00157250_1	SATGLGALNAAYVHFQYVAGETLGEVKYLK		793.418	4	42.5515	TRUE	-2.68167	-0.362873	-2.74292	-3.17015
dicLab1_genemodels_DLAgn_00157250_1	MSDPIAALDPTEFAK		803.395	2	36.8441	FALSE	5.07177	3.26576	2.27199	5.91244
dicLab1_genemodels_DLAgn_00157250_1	AFETPDLAAIPDSMK		803.395	2	36.9781	TRUE	-1.35686	-4.97111	-6.69966	-4.13395
dicLab1_genemodels_DLAgn_00157250_1	INITFLEK		489.287	2	29.2212	FALSE	7.55139	6.23467	7.30651	6.35014
dicLab1_genemodels_DLAgn_00157250_1	ELFTINIK		489.287	2	29.0597	TRUE	-3.27083	-1.52506	-2.88438	0.385023
dicLab1_genemodels_DLAgn_00157250_1	KLDLSGDVYEKAFAEFQK		696.693	3	30.9121	FALSE	-4.58423	-3.35408	-3.06182	-0.912801
dicLab1_genemodels_DLAgn_00157250_1	QFEAFAKEYVDGSLDLKK		696.693	3	32.9107	TRUE	-2.69605	-2.40363	0.891007	-1.73285
dicLab1_genemodels_DLAgn_00157250_1	KLDLSGDVYEK		633.832	2	15.2239	FALSE	4.26037	3.53275	6.19382	6.30571
dicLab1_genemodels_DLAgn_00157250_1	EYVDGSLDLKK		633.832	2	14.6227	TRUE	-2.37012	-1.90039	-0.224608	-0.334376
dicLab1_genemodels_DLAgn_00157250_1	AALTIPSSPYDIGLLNC[PPa]DGHSMVLNWK		996.165	3	43.4477	FALSE	5.12784	4.07636	4.79661	4.98679
dicLab1_genemodels_DLAgn_00157250_1	WNLVMSHGDC[PPa]NLLGIDYPSSPITLAAK		996.165	3	42.9968	TRUE	-1.9246	-3.17637	-1.95076	-4.2774
dicLab1_genemodels_DLAgn_00157250_1	AVAGFQEVSC[PPa]GVDEK		805.38	2	18.5505	FALSE	4.42766	6.12965	5.07268	6.69811
dicLab1_genemodels_DLAgn_00157250_1	EDVGC[PPa]SVEQFGAVAK		805.38	2	18.4411	TRUE	-2.10205	-1.12418	-1.09341	-2.21074
dicLab1_genemodels_DLAgn_00157250_1	VTGLEANTSYIFR		735.883	2	28.142	FALSE	5.56173	3.71727	9.14413	6.87164
dicLab1_genemodels_DLAgn_00157250_1	FIYSTNAELGTVR		735.883	2	29.613	TRUE	-0.0203491	-1.42578	0.384135	-0.56331
dicLab1_genemodels_DLAgn_00157250_1	LKAEAYAEKNR		431.57	3	2.20179	FALSE	1.8737	-2.22468	-3.38791	0.41621
dicLab1_genemodels_DLAgn_00157250_1	NKEAYAEAKLR		431.57	3	2.68746	TRUE	-1.32182	-1.22284	0.777763	-2.67102
dicLab1_genemodels_DLAgn_00157250_1	FKQEEESC[PPa]PYAWLPYTAAMLPK		891.762	3	41.0166	FALSE	6.44411	5.59337	4.11651	6.77247
dicLab1_genemodels_DLAgn_00157250_1	PLMAATYPLWAYPC[PPa]SEEEQKFK		891.762	3	41.9458	TRUE	-0.696045	-3.84226	-1.52038	-4.2756
dicLab1_genemodels_DLAgn_00157250_1	VNTQVPIR		463.775	2	11.0848	FALSE	8.6091	7.48128	6.75745	6.58681
dicLab1_genemodels_DLAgn_00157250_1	IPVQTNVR		463.775	2	10.9068	TRUE	-0.86332	0.82986	0.086713	-0.65953
dicLab1_genemodels_DLAgn_00174950_1	NLMGYYIDGR		601.287	2	24.5896	FALSE	6.86785	5.25268	6.99574	4.70338
dicLab1_genemodels_DLAgn_00174950_1	GDIYYGMLNR		601.287	2	24.9404	TRUE	-1.64665	-4.2867	-3.42995	-0.720897
dicLab1_genemodels_DLAgn_00174950_1	YLQVTGLHEGETYVFR		637.992	3	27.0542	FALSE	6.33653	7.18497	5.43155	5.66331
dicLab1_genemodels_DLAgn_00174950_1	FVYTEGEHLGTVQLYR		637.992	3	26.8235	TRUE	-3.62333	-2.67144	-3.20799	-2.9512
dicLab1_genemodels_DLAgn_00174950_1	FVVHGLIPGETYVFR		578.651	3	35.0216	FALSE	9.24391	7.82994	7.72642	7.25714
dicLab1_genemodels_DLAgn_00174950_1	FVYTEGPILGHVVFR		578.651	3	34.4083	TRUE	-1.81275	-0.106739	-0.569406	0.422027
dicLab1_genemodels_DLAgn_00174950_1	SSVFVQWEAPK		639.33	2	26.1545	FALSE	7.60044	5.349	6.37314	6.83692
dicLab1_genemodels_DLAgn_00174950_1	PAEWQVFVSSK		639.33	2	26.2823	TRUE	0.637802	-3.74017	-2.66931	-3.90453
dicLab1_genemodels_DLAgn_00174950_1	AKVDSLAIQR		550.825	2	9.81977	FALSE	3.9213	1.53233	2.98422	5.92828
dicLab1_genemodels_DLAgn_00174950_1	QIALSDVKAR		550.825	2	10.1351	TRUE	-1.38585	-2.90477	0.930917	0.346793
dicLab1_genemodels_DLAgn_00174950_1	IENKYGVHSLIISR		407.983	4	18.2573	FALSE	3.33153	3.43711	3.58828	2.31306
dicLab1_genemodels_DLAgn_00174950_1	SIILSHVGYKNEIR		407.983	4	16.8077	TRUE	-0.491254	-0.260069	-0.169689	-3.46438
dicLab1_genemodels_DLAgn_00174950_1	GHYSIEISDGVQTHTR		600.627	3	13.9234	FALSE	5.55811	2.05269	6.85841	3.84244
dicLab1_genemodels_DLAgn_00174950_1	THTQVGDSIEISYHGR		600.627	3	13.1536	TRUE	-0.938211	0.499246	-0.34275	-4.011
dicLab1_genemodels_DLAgn_00174950_1	VVGGLPDVVTIMEQK		792.937	2	39.2436	FALSE	5.28881	5.47785	4.52099	6.60542
dicLab1_genemodels_DLAgn_00174950_1	QEMITVVDPLGGVVK		792.937	2	39.5441	TRUE	1.06878	-0.12232	-1.27421	1.00447
dicLab1_genemodels_DLAgn_00174950_1	NKYGGEFVEITVSVYKHGEQIPEPK		712.868	4	28.1696	FALSE	-3.0508	-6.24671	-1.95052	-1.77021
dicLab1_genemodels_DLAgn_00174950_1	PEPIQEGHKYVSVTIEVFEGGYKNK		712.868	4	29.2484	TRUE	-3.10024	-3.53161	-4.21975	-3.24591
dicLab1_genemodels_DLAgn_00174950_1	SPTPASTPASTPIPK		726.391	2	13.7417	FALSE	6.40147	4.22857	8.28433	3.85464
dicLab1_genemodels_DLAgn_00174950_1	PIPTSAPTSAPTPSK		726.391	2	14.0566	TRUE	0.281362	-1.75562	-0.989384	-3.19891
dicLab1_genemodels_DLAgn_00174950_1	TPAVTPVPPK		503.8	2	11.5735	FALSE	1.6427	3.3048	2.24235	3.53083
dicLab1_genemodels_DLAgn_00174950_1	PPVPTVAPTK		503.8	2	11.7145	TRUE	-2.67577	-1.96626	-2.91248	0.954723
dicLab1_genemodels_DLAgn_00174950_1	TAEGTEEYQR		592.265	2	2.91238	FALSE	4.5845	0.861858	1.39206	5.46042
dicLab1_genemodels_DLAgn_00174950_1	QYEETGEATR		592.265	2	3.16691	TRUE	0	0.294023	0.30103	-1.58465
dicLab1_genemodels_DLAgn_00174950_1	SDKVTALDAAESER		497.914	3	10.5058	FALSE	0.715294	-3.5183	3.95888	4.44004
dicLab1_genemodels_DLAgn_00174950_1	ESEAADLATVKDSR		497.914	3	9.92318	TRUE	-3.64298	-2.50591	-1.08106	-1.41147
dicLab1_genemodels_DLAgn_00174950_1	TELLDDIPK		522.285	2	25.0674	FALSE	0.662873	2.27341	-1.10989	1.80422
dicLab1_genemodels_DLAgn_00174950_1	PIDDLLETK		522.285	2	25.4753	TRUE	0.668637	-1.47815	-2.87374	-2.69848
dicLab1_genemodels_DLAgn_00138380_1	VLDTGAPIRIPVGPETLGR		654.377	3	32.5357	FALSE	3.15546	1.03123	3.4187	3.48901
dicLab1_genemodels_DLAgn_00138380_1	GLTEPGVPIRIPAGTDLVR		654.377	3	32.067	TRUE	-3.33143	-1.38807	0.42504	-4.44598
dicLab1_genemodels_DLAgn_00138380_1	FLSQPFQVAEVFTGHMGK		675.008	3	40.8212	FALSE	4.80395	3.86146	4.95965	5.2906
dicLab1_genemodels_DLAgn_00138380_1	GMHGTFVEAVQFPQSLFK		675.008	3	39.6897	TRUE	-1.48584	-0.656208	-3.01795	-3.40439
dicLab1_genemodels_DLAgn_00138380_1	TVLIMELINNVAK		729.423	2	48.0712	FALSE	4.20495	5.55133	3.74601	3.9985
dicLab1_genemodels_DLAgn_00138380_1	AVNNILEMILVTK		729.423	2	47.8617	TRUE	-3.39179	-2.44541	-4.06319	-4.21091
dicLab1_genemodels_DLAgn_00138380_1	VVDLLAPYAK		544.821	2	28.2703	FALSE	6.10216	6.53472	7.93707	6.38469
dicLab1_genemodels_DLAgn_00138380_1	AYPALLDVVK		544.821	2	29.8218	TRUE	-0.0380941	0.43702	0.698798	0.581676
dicLab1_genemodels_DLAgn_00138380_1	FTQAGSEVSALLGR		718.381	2	28.7485	FALSE	7.35901	4.73525	6.41587	8.64892
dicLab1_genemodels_DLAgn_00138380_1	GLLASVESGAQTFR		718.381	2	29.36	TRUE	-0.116044	-1.66409	-0.760162	-1.25193
dicLab1_genemodels_DLAgn_00138380_1	LVLEVAQHLGESTVR		550.977	3	26.5842	FALSE	4.58526	5.67483	5.04035	5.00035
dicLab1_genemodels_DLAgn_00138380_1	VTSEGLHQAVELVLR		550.977	3	25.5607	TRUE	-3.28887	-1.70912	-3.01748	1.13302
dicLab1_genemodels_DLAgn_00138380_1	IMDPNIVGAEHYDVAR		600.63	3	22.1307	FALSE	3.61071	1.48562	2.27108	-4.06505
dicLab1_genemodels_DLAgn_00138380_1	AVDYHEAGVINPDMIR		600.63	3	21.4909	TRUE	-2.5952	-1.52128	-4.88306	-5.50746
dicLab1_genemodels_DLAgn_00138380_1	IGLFGGAGVGK		488.285	2	24.4946	FALSE	6.46673	5.68649	7.31155	4.86021
dicLab1_genemodels_DLAgn_00138380_1	GVGAGGFLGIK		488.285	2	23.67	TRUE	0.764203	0.768083	-0.184782	0.0118981
dicLab1_genemodels_DLAgn_00138380_1	TIAMDGTEGLVR		631.824	2	21.0171	FALSE	7.3065	9.61726	7.12346	5.05107
dicLab1_genemodels_DLAgn_00138380_1	VLGETGDMAITR		631.824	2	21.0865	TRUE	-2.02686	-1.48409	-5.74076	-1.63074
dicLab1_genemodels_DLAgn_00138380_1	AHGGYSVFAGVGER		469.565	3	17.788	FALSE	7.38082	7.03848	8.70593	6.08929
dicLab1_genemodels_DLAgn_00138380_1	EGVGAFVSYGGHAR		469.565	3	16.7842	TRUE	-0.310473	-0.878128	0.431216	-0.316916
dicLab1_genemodels_DLAgn_00138380_1	AIAELGIYPAVDPLDSTSR		994.52	2	37.5481	FALSE	6.29423	5.82787	8.48367	4.28148
dicLab1_genemodels_DLAgn_00138380_1	STSDLPDVAPYIGLEAIAR		994.52	2	37.8045	TRUE	0.697966	0.69442	-0.989164	0.695527
dicLab1_genemodels_DLAgn_00138380_1	EGNDLYHEMIESGVINLK		687.67	3	35.9468	FALSE	-2.39577	-0.640995	-2.97729	-1.72548
dicLab1_genemodels_DLAgn_00138380_1	LNIVGSEIMEHYLDNGEK		687.67	3	35.844	TRUE	-1.43505	-0.0979229	-2.96814	-4.12311
dicLab1_genemodels_DLAgn_00138380_1	VALTGLTVAEYFR		720.398	2	38.8996	FALSE	6.8243	5.69545	8.6334	7.27628
dicLab1_genemodels_DLAgn_00138380_1	FYEAVTLGTLAVR		720.398	2	39.905	TRUE	-4.06693	-2.95832	-0.125877	-2.80288
dicLab1_genemodels_DLAgn_00138380_1	KGSITSVQAIYVPADDLTDPAPATTFAHLDATTVLSR		961.501	4	40.031	FALSE	4.73554	3.49581	7.23964	1.94818
dicLab1_genemodels_DLAgn_00138380_1	SLVTTADLHAFTTAPAPDTLDDAPVYIAQVSTISGKR		961.501	4	40.1074	TRUE	-2.54212	-5.01372	-1.50697	-3.28422
dicLab1_genemodels_DLAgn_00138380_1	VALVYGQMNEPPGAR		801.409	2	21.322	FALSE	5.36479	5.70926	6.15601	5.20669
dicLab1_genemodels_DLAgn_00138380_1	AGPPENMQGYVLAVR		801.409	2	22.3843	TRUE	0.489065	0.576598	0.523959	-0.545196
dicLab1_genemodels_DLAgn_00131990_1	YISPDKLADLYK		475.926	3	26.62	FALSE	-3.41475	-3.43008	-0.462858	-3.88604
dicLab1_genemodels_DLAgn_00131990_1	YLDALKDPSIYK		475.926	3	24.607	TRUE	-4.51261	0.53918	-4.47536	-1.71813
dicLab1_genemodels_DLAgn_00131990_1	LAMQEFMILPVGASSFK		934.986	2	46.3481	FALSE	6.78046	8.54452	7.35395	5.90508
dicLab1_genemodels_DLAgn_00131990_1	FSSAGVPLIMFEQMALK		934.986	2	45.9344	TRUE	0.196409	1.03046	-1.46018	-6.1286
dicLab1_genemodels_DLAgn_00131990_1	MAQSNGWGVMVSHR		520.578	3	17.65	FALSE	6.03172	3.32429	4.8179	4.63864
dicLab1_genemodels_DLAgn_00131990_1	HSVMVGWGNSQAMR		520.578	3	17.1776	TRUE	1.10148	-5.57305	-3.50483	-1.54023
dicLab1_genemodels_DLAgn_00131990_1	GNPTVEVDLYTK		668.343	2	21.0135	FALSE	8.54723	5.51576	9.26412	6.55554
dicLab1_genemodels_DLAgn_00131990_1	TYLDVEVTPNGK		668.343	2	19.7786	TRUE	-0.183053	0.774792	1.01658	0.686758
dicLab1_genemodels_DLAgn_00131990_1	AGYTDKIVIGMDVAASEFYK		726.698	3	38.0688	FALSE	-4.67503	2.4808	-2.4469	1.88587
dicLab1_genemodels_DLAgn_00131990_1	YFESAAVDMGIVIKDTYGAK		726.698	3	38.8688	TRUE	-5.89945	-4.1801	-1.20537	-2.94303
dicLab1_genemodels_DLAgn_00131990_1	GNPTVEVDLYTKK		732.391	2	17.0821	FALSE	9.22654	7.01549	4.4246	5.97993
dicLab1_genemodels_DLAgn_00131990_1	KTYLDVEVTPNGK		732.391	2	17.4195	TRUE	0.28473	0.258381	0.300847	-0.962918
dicLab1_genemodels_DLAgn_00131990_1	GGKYDLDFKSPDDPSR		599.62	3	14.9853	FALSE	-3.81759	-2.84259	-1.75483	-1.80865
dicLab1_genemodels_DLAgn_00131990_1	SPDDPSKFDLDYKGGR		599.62	3	15.4885	TRUE	-1.10046	-4.63215	-4.08383	-4.67809
dicLab1_genemodels_DLAgn_00131990_1	YGKDATNVGDEGGFAPNILENKEALELLK		777.149	4	35.941	FALSE	-3.42653	-2.92046	-2.39495	-2.75689
dicLab1_genemodels_DLAgn_00131990_1	LLELAEKNELINPAFGGEDGVNTADKGYK		777.149	4	36.5479	TRUE	-0.672695	-2.26831	-0.778254	-3.15789
dicLab1_genemodels_DLAgn_00131990_1	VDKLMLDMDGTENK		536.925	3	18.5895	FALSE	-1.67331	-4.92434	-0.834409	-2.76175
dicLab1_genemodels_DLAgn_00131990_1	NETGDMDLMLKDVK		536.925	3	20.2645	TRUE	-3.16809	-1.8728	-4.00681	-3.31673
dicLab1_genemodels_DLAgn_00131990_1	AGYTDKIVIGMDVAASEFYKGGKYDLDFKSPDDPSR		660.157	6	38.566	FALSE	0.640652	-3.11849	-3.9732	-4.71586
dicLab1_genemodels_DLAgn_00131990_1	SPDDPSKFDLDYKGGKYFESAAVDMGIVIKDTYGAR		660.157	6	38.1685	TRUE	-1.83481	-3.44951	-1.37882	-6.3656
dicLab1_genemodels_DLAgn_00131990_1	GGKYDLDFK		521.764	2	14.2934	FALSE	3.73583	-0.649082	5.32542	-2.67795
dicLab1_genemodels_DLAgn_00131990_1	FDLDYKGGK		521.764	2	13.7068	TRUE	-0.19965	1.20377	-1.97951	0.464206
dicLab1_genemodels_DLAgn_00005730_1	SHREPYYDYAGAFQC[PPa]LVEDAGEVAFVK		784.618	4	46.6494	FALSE	5.07295	3.94453	6.20257	5.80399
dicLab1_genemodels_DLAgn_00005730_1	VFAVEGADEVLC[PPa]QFAGAYDYYPERHSK		784.618	4	48.102	TRUE	0.651583	-5.0556	-0.300124	-1.09393
dicLab1_genemodels_DLAgn_00005730_1	C[PPa]LVEGAGDVAFIK		696.863	2	27.6503	FALSE	5.95233	5.68277	7.88461	3.84549
dicLab1_genemodels_DLAgn_00005730_1	IFAVDGAGEVLC[PPa]K		696.863	2	27.3504	TRUE	0.299021	0.530428	-4.55613	-2.08328
dicLab1_genemodels_DLAgn_00005730_1	HLTVPVSER		519.291	2	10.8307	FALSE	0.170694	-6.58304	6.15544	-2.66919
dicLab1_genemodels_DLAgn_00005730_1	ESVPVTLHR		519.291	2	11.4194	TRUE	-0.913928	-4.73194	-1.84488	-4.09874
dicLab1_genemodels_DLAgn_00005730_1	FGSTGSDPTFR		586.273	2	12.6022	FALSE	4.72523	3.64428	6.27783	6.62707
dicLab1_genemodels_DLAgn_00005730_1	FTPDSGTSGFR		586.273	2	12.5855	TRUE	-0.697886	-2.50012	-0.508006	0.938508
dicLab1_genemodels_DLAgn_00005730_1	YYGYAGAFR		534.251	2	17.8257	FALSE	5.38079	7.46548	4.41175	4.22593
dicLab1_genemodels_DLAgn_00005730_1	FAGAYGYYR		534.251	2	18.5171	TRUE	NaN	-1.13427	-5.2019	-3.8905
dicLab1_genemodels_DLAgn_00005730_1	C[PPa]ANPGEASSYYAVAVVKK		643.324	3	18.8839	FALSE	-2.31687	0.589944	-4.51961	-1.81935
dicLab1_genemodels_DLAgn_00005730_1	KVVAVAYYSSAEGPNAC[PPa]K		643.324	3	17.8698	TRUE	-1.98315	0.115618	-2.13261	-2.67639
dicLab1_genemodels_DLAgn_00005730_1	NSGVTWDTLK		560.785	2	19.5552	FALSE	7.87777	5.17057	7.38817	2.83775
dicLab1_genemodels_DLAgn_00005730_1	LTDWTVGSNK		560.785	2	19.5313	TRUE	-0.353572	0.129629	-2.38797	-1.03523
dicLab1_genemodels_DLAgn_00005730_1	C[PPa]GLVPVMVEQYDEAK		876.421	2	31.0551	FALSE	5.14396	-0.440362	5.20123	3.80041
dicLab1_genemodels_DLAgn_00005730_1	AEDYQEVMVPVLGC[PPa]K		876.421	2	30.4249	TRUE	-3.48141	-2.22194	-2.34586	0.250032
dicLab1_genemodels_DLAgn_00005730_1	DNTIDC[PPa]IIAIK		645.342	2	31.3268	FALSE	6.23518	4.7143	3.98993	4.30709
dicLab1_genemodels_DLAgn_00005730_1	IAIIC[PPa]DITNDK		645.342	2	30.7234	TRUE	-1.57487	1.10861	1.14117	-1.01083
dicLab1_genemodels_DLAgn_00005730_1	KDQQMADLILK		651.858	2	22.0042	FALSE	5.72177	2.66241	4.66835	4.50149
dicLab1_genemodels_DLAgn_00005730_1	LILDAMQQDKK		651.858	2	22.626	TRUE	-0.397334	-1.96098	0.804482	-1.21758
dicLab1_genemodels_DLAgn_00005730_1	DNTRAPIDKYETC[PPa]HLAR		519.259	4	12.0025	FALSE	-2.69484	-6.25899	-4.11511	-4.99192
dicLab1_genemodels_DLAgn_00005730_1	ALHC[PPa]TEYKDIPARTNDR		519.259	4	11.6441	TRUE	-4.7953	-4.85958	-2.47258	-2.89877
dicLab1_genemodels_DLAgn_00005730_1	TLTSVQDFNLFSSEAYGPAK		1088.03	2	36.7671	FALSE	4.62522	-2.41136	1.15744	0.425385
dicLab1_genemodels_DLAgn_00005730_1	APGYAESSFLNFDQVSTLTK		1088.03	2	36.5114	TRUE	-1.19257	-3.64321	-4.68641	0.077737
dicLab1_genemodels_DLAgn_00005730_1	DQQMADLILK		587.81	2	27.8504	FALSE	0.771227	3.81382	2.60468	1.97822
dicLab1_genemodels_DLAgn_00005730_1	LILDAMQQDK		587.81	2	27.7875	TRUE	0.998999	-1.83183	-0.0782882	0.382164
dicLab1_genemodels_DLAgn_00005730_1	EQTPAASSTAIK		602.314	2	6.15932	FALSE	4.96379	6.66862	9.87285	5.53809
dicLab1_genemodels_DLAgn_00005730_1	IATSSAAPTQEK		602.314	2	7.1523	TRUE	0.0525007	0.411133	-0.432403	-0.432719
dicLab1_genemodels_DLAgn_00167900_1	NILGGTVFREPIIC[PPa]K		577.659	3	30.7988	FALSE	1.55884	1.29965	-0.0579634	3.23695
dicLab1_genemodels_DLAgn_00167900_1	NC[PPa]IIPERFVTGGLIK		577.659	3	29.6216	TRUE	-0.748196	-1.07488	0.576408	-2.81339
dicLab1_genemodels_DLAgn_00167900_1	GRPTSTNPIASIFAWTR		625.667	3	41.2125	FALSE	7.31727	9.4481	5.68879	7.83558
dicLab1_genemodels_DLAgn_00167900_1	TWAFISAIPNTSTPRGR		625.667	3	41.2495	TRUE	0.229414	-2.31951	-2.44188	-1.597
dicLab1_genemodels_DLAgn_00167900_1	LIDDMVAQVLK		622.85	2	36.2306	FALSE	6.7158	6.30124	7.00217	5.60959
dicLab1_genemodels_DLAgn_00167900_1	LVQAVMDDILK		622.85	2	36.2141	TRUE	-1.82791	-0.6022	-1.73961	-3.01498
dicLab1_genemodels_DLAgn_00167900_1	C[PPa]ATITPDEDRVTEFSLK		665.995	3	23.918	FALSE	-0.814361	-2.83738	2.30865	-0.585894
dicLab1_genemodels_DLAgn_00167900_1	LSFETVRDEDPTITAC[PPa]K		665.995	3	23.7507	TRUE	-3.8307	-2.42365	-2.87737	-2.63553
dicLab1_genemodels_DLAgn_00167900_1	LNEHYVNTTDFLDAIK		631.651	3	31.6437	FALSE	-0.810412	-2.02985	1.60551	-1.46392
dicLab1_genemodels_DLAgn_00167900_1	IADLFDTTNVYHENLK		631.651	3	32.4867	TRUE	-2.13809	-2.99963	-2.65527	-3.53812
dicLab1_genemodels_DLAgn_00167900_1	HAFGDQYR		497.23	2	6.07079	FALSE	1.10077	4.10193	5.613	-1.59932
dicLab1_genemodels_DLAgn_00167900_1	YQDGFAHR		497.23	2	4.17817	TRUE	-0.645139	0.939883	-3.01686	-0.549724
dicLab1_genemodels_DLAgn_00167900_1	LILSNVDVELK		621.869	2	30.8805	FALSE	6.4107	5.9903	6.81828	4.47326
dicLab1_genemodels_DLAgn_00167900_1	LEVDVNSLILK		621.869	2	30.8621	TRUE	1.03132	-0.154335	-2.89862	0.15562
dicLab1_genemodels_DLAgn_00167900_1	DLAGC[PPa]IHGLSNVK		699.364	2	22.6674	FALSE	2.28355	3.20696	6.72962	0.886749
dicLab1_genemodels_DLAgn_00167900_1	VNSLGHIC[PPa]GALDK		699.364	2	22.6156	TRUE	0.25126	0.105456	0.0866008	0.697641
dicLab1_genemodels_DLAgn_00167900_1	FKDIFEDIFQK		715.372	2	38.1618	FALSE	4.31067	2.78968	0.248714	-1.56175
dicLab1_genemodels_DLAgn_00167900_1	QFIDEFIDKFK		715.372	2	37.3714	TRUE	0.0459454	0.883104	-1.59682	0.891476
dicLab1_genemodels_DLAgn_00167900_1	GKLDGNPDLVK		578.322	2	9.27358	FALSE	5.04818	3.53074	6.70647	4.96927
dicLab1_genemodels_DLAgn_00167900_1	VLDPNGDLKGK		578.322	2	9.07034	TRUE	-0.301618	-1.35779	0.450042	-0.836539
dicLab1_genemodels_DLAgn_00167900_1	VC[PPa]VETVESGTMTK		727.847	2	14.0563	FALSE	6.09137	5.2416	7.67902	4.01716
dicLab1_genemodels_DLAgn_00167900_1	TMTGSEVTEVC[PPa]VK		727.847	2	14.1202	TRUE	0.0366434	0.474469	0.431334	0.475046
dicLab1_genemodels_DLAgn_00167900_1	SSGAFVWAC[PPa]K		563.771	2	20.8921	FALSE	6.01132	9.59602	3.62215	5.68585
dicLab1_genemodels_DLAgn_00167900_1	SC[PPa]AWVFAGSK		563.771	2	20.4745	TRUE	-3.11405	-0.88781	-3.70257	-0.321433
dicLab1_genemodels_DLAgn_00242100_1	AGLLGTLEEMRDEKLATLVTMTQALAR		733.646	4	48.0613	FALSE	3.53405	3.35695	3.97359	-1.6085
dicLab1_genemodels_DLAgn_00242100_1	ALAQTMTVLTALKEDRMEELTGLLGAR		733.646	4	46.8136	TRUE	-4.36703	-4.76108	0.681336	-4.68726
dicLab1_genemodels_DLAgn_00242100_1	ILYADFK		435.242	2	20.4682	FALSE	8.59552	7.51603	6.61643	9.23967
dicLab1_genemodels_DLAgn_00242100_1	FDAYLIK		435.242	2	19.8502	TRUE	-1.63433	-0.384665	-1.26024	0.519231
dicLab1_genemodels_DLAgn_00242100_1	TPGLMENSLVIHQLR		569.979	3	27.403	FALSE	7.81934	9.08761	3.57724	7.12018
dicLab1_genemodels_DLAgn_00242100_1	LQHIVLSNEMLGPTR		569.979	3	27.5251	TRUE	-1.98783	-0.156227	-5.51213	-1.76253
dicLab1_genemodels_DLAgn_00242100_1	C[PPa]LIPNESKTPGLMENSLVIHQLR		666.606	4	30.3777	FALSE	-0.325186	-4.75204	1.15275	-1.36593
dicLab1_genemodels_DLAgn_00242100_1	LQHIVLSNEMLGPTKSENPILC[PPa]R		666.606	4	30.9181	TRUE	-1.81534	-4.93392	-2.50427	-1.57194
dicLab1_genemodels_DLAgn_00242100_1	ESIYTIQYNVR		693.357	2	22.772	FALSE	7.92017	8.10895	8.64504	8.50645
dicLab1_genemodels_DLAgn_00242100_1	VNYQITYISER		693.357	2	23.9787	TRUE	-2.79207	-0.417713	-3.48165	-0.375804
dicLab1_genemodels_DLAgn_00242100_1	SSNKLLC[PPa]MLYAVHAGAEEAAASK		609.557	4	34.9218	FALSE	-2.18311	-1.06149	-3.73722	1.29636
dicLab1_genemodels_DLAgn_00242100_1	SAAAEEAGAHVAYLMC[PPa]LLKNSSK		609.557	4	35.0745	TRUE	-1.83662	-0.568548	-0.538357	-1.20494
dicLab1_genemodels_DLAgn_00242100_1	RESIYTIQYNVR		514.607	3	18.8152	FALSE	7.7068	8.59237	9.15529	6.46449
dicLab1_genemodels_DLAgn_00242100_1	VNYQITYISERR		514.607	3	18.5036	TRUE	-1.18701	-4.45394	#NAME?	-4.222
dicLab1_genemodels_DLAgn_00242100_1	LATLVTMTQALAR		694.9	2	36.084	FALSE	7.66965	9.74515	9.68865	8.62396
dicLab1_genemodels_DLAgn_00242100_1	ALAQTMTVLTALR		694.9	2	35.512	TRUE	-4.08303	-1.76954	0.193847	-2.02324
dicLab1_genemodels_DLAgn_00242100_1	ILYADFKQR		385.217	3	14.9517	FALSE	-3.61037	-7.27353	2.91497	0.0624385
dicLab1_genemodels_DLAgn_00242100_1	QKFDAYLIR		385.217	3	15.1694	TRUE	-2.38568	-7.63671	0.0511599	0.672665
dicLab1_genemodels_DLAgn_00242100_1	LLC[PPa]MLYAVHAGAEEAAASK		673.673	3	30.1671	FALSE	4.58065	6.17217	8.221	7.51532
dicLab1_genemodels_DLAgn_00242100_1	SAAAEEAGAHVAYLMC[PPa]LLK		673.673	3	30.3109	TRUE	-3.04516	-0.890486	-2.11463	-0.0596095
dicLab1_genemodels_DLAgn_00242100_1	SSNKLLC[PPa]MLYAVHAGAEEAAASKK		641.581	4	31.7557	FALSE	-4.52044	-3.25222	-6.1037	-1.97082
dicLab1_genemodels_DLAgn_00242100_1	KSAAAEEAGAHVAYLMC[PPa]LLKNSSK		641.581	4	33.1443	TRUE	-4.34674	-3.80702	-1.39153	-2.08697
dicLab1_genemodels_DLAgn_00099060_1	AFAIIDQDKSGFIEEDELKLFLQNFSAGAR		843.933	4	46.8068	FALSE	-0.228619	-0.856608	-4.19581	-4.31373
dicLab1_genemodels_DLAgn_00099060_1	AGASFNQLFLKLEDEEIFGSKDQDIIAFAR		843.933	4	47.6624	TRUE	-0.967184	-1.3028	-3.82665	-2.01726
dicLab1_genemodels_DLAgn_00099060_1	SGFIEEDELKLFLQNFSAGAR		791.069	3	47.7603	FALSE	4.13649	2.43019	5.65959	4.30037
dicLab1_genemodels_DLAgn_00099060_1	AGASFNQLFLKLEDEEIFGSR		791.069	3	48.1337	TRUE	-0.240088	-2.89637	0.671768	0.778041
dicLab1_genemodels_DLAgn_00099060_1	AFAIIDQDK		510.772	2	19.4188	FALSE	4.74281	7.37122	6.18502	5.63411
dicLab1_genemodels_DLAgn_00099060_1	DQDIIAFAK		510.772	2	20.3379	TRUE	-0.136075	-1.08698	-1.06055	1.06834
dicLab1_genemodels_DLAgn_00099060_1	LFLQNFSAGAR		612.33	2	27.3563	FALSE	8.03753	7.53585	8.07251	7.61733
dicLab1_genemodels_DLAgn_00099060_1	AGASFNQLFLR		612.33	2	27.8073	TRUE	0.201227	-0.441415	0.0667168	-1.54215
dicLab1_genemodels_DLAgn_00099060_1	YKDFFAK		459.74	2	13.147	FALSE	3.94491	6.12404	8.21994	8.91527
dicLab1_genemodels_DLAgn_00099060_1	AFFDKYK		459.74	2	13.1251	TRUE	-2.54281	1.11689	-0.67936	-1.34116
dicLab1_genemodels_DLAgn_00099060_1	AGDSDGDGMIGADEFAALVKG		998.452	2	38.2444	FALSE	3.1415	4.27388	7.70556	6.84264
dicLab1_genemodels_DLAgn_00099060_1	KVLAAFEDAGIMGDGDSDGAG		998.452	2	38.773	TRUE	-2.76122	-3.03699	0.687468	-1.9787
dicLab1_genemodels_DLAgn_00099060_1	AFLKAGDSDGDGMIGADEFAALVKG		819.065	3	40.2163	FALSE	-1.53602	0.378854	0.402352	-1.6446
dicLab1_genemodels_DLAgn_00099060_1	KVLAAFEDAGIMGDGDSDGAKLFAG		819.065	3	40.1335	TRUE	-2.19441	-0.6412	-2.90858	-1.62203
dicLab1_genemodels_DLAgn_00099060_1	ALTDAETK		424.722	2	3.86855	FALSE	2.162	3.03824	4.54918	3.14476
dicLab1_genemodels_DLAgn_00099060_1	TEADTLAK		424.722	2	3.89896	TRUE	-2.71269	0.00117733	0.426466	0.537482
dicLab1_genemodels_DLAgn_00099060_1	AFAIIDQDKSGFIEEDELK		723.363	3	30.7541	FALSE	1.972	0.495838	3.57294	1.50593
dicLab1_genemodels_DLAgn_00099060_1	LEDEEIFGSKDQDIIAFAK		723.363	3	31.3983	TRUE	-2.4153	-3.45723	-3.31118	-3.23182
dicLab1_genemodels_DLAgn_00099060_1	AGDSDGDGMIGADEFAALVK		969.941	2	36.9691	FALSE	5.5036	5.74151	6.40949	6.31004
dicLab1_genemodels_DLAgn_00099060_1	VLAAFEDAGIMGDGDSDGAK		969.941	2	37.202	TRUE	-0.774254	-2.54867	-0.757396	-3.04629
dicLab1_genemodels_DLAgn_00099060_1	GMIGADEFAALVKG		689.855	2	37.6399	FALSE	-1.66317	0.575945	-0.279906	1.1325
dicLab1_genemodels_DLAgn_00099060_1	KVLAAFEDAGIMGG		689.855	2	38.2188	TRUE	-0.614047	-0.0594543	-0.479318	-1.2494
dicLab1_genemodels_DLAgn_00241400_1	KKLEADLIQVQSEVDDTVQEAR		629.332	4	28.9223	FALSE	6.65118	6.2007	7.07197	6.59209
dicLab1_genemodels_DLAgn_00241400_1	AEQVTDDVESQVQILDAELKKR		629.332	4	28.0074	TRUE	-0.821492	-4.66775	-0.850983	-1.04069
dicLab1_genemodels_DLAgn_00241400_1	NVQAQLKDAQLHLDDALRAQDDFKEQAAMVERR		637.994	6	30.4946	FALSE	-3.48033	-5.16065	-3.5818	-4.45951
dicLab1_genemodels_DLAgn_00241400_1	REVMAAQEKFDDQARLADDLHLQADKLQAQVNR		637.994	6	31.6358	TRUE	-4.87359	-5.83869	-5.28535	-3.23638
dicLab1_genemodels_DLAgn_00241400_1	KLEADLIQVQSEVDDTVQEAR		796.075	3	32.6205	FALSE	9.50832	12.5808	8.77818	8.97128
dicLab1_genemodels_DLAgn_00241400_1	AEQVTDDVESQVQILDAELKR		796.075	3	33.0496	TRUE	-3.11206	-1.93924	-5.55347	-0.202617
dicLab1_genemodels_DLAgn_00241400_1	NVQAQLKDAQLHLDDALR		683.368	3	27.0399	FALSE	-3.78613	-1.39475	-2.45364	-1.40153
dicLab1_genemodels_DLAgn_00241400_1	LADDLHLQADKLQAQVNR		683.368	3	26.9274	TRUE	-1.28346	-4.91547	1.03585	0.947429
dicLab1_genemodels_DLAgn_00241400_1	NVQAQLKDAQLHLDDALRAQDDFKEQAAMVER		734.172	5	32.2217	FALSE	-3.38011	-1.98731	-3.74551	-2.94701
dicLab1_genemodels_DLAgn_00241400_1	EVMAAQEKFDDQARLADDLHLQADKLQAQVNR		734.172	5	31.7155	TRUE	-1.40562	-1.84503	-4.43952	-3.94284
dicLab1_genemodels_DLAgn_00241400_1	DAQLHLDDALR		633.826	2	20.6799	FALSE	9.16068	10.7918	10.0446	7.43348
dicLab1_genemodels_DLAgn_00241400_1	LADDLHLQADR		633.826	2	21.2881	TRUE	0.720512	-1.43431	-2.85789	-3.46826
dicLab1_genemodels_DLAgn_00241400_1	DAQLHLDDALRAQDDFKEQAAMVER		722.102	4	28.5164	FALSE	-2.67977	-3.18445	-2.21898	-4.55775
dicLab1_genemodels_DLAgn_00241400_1	EVMAAQEKFDDQARLADDLHLQADR		722.102	4	28.5292	TRUE	-0.264672	0.525718	-3.54308	-4.41181
dicLab1_genemodels_DLAgn_00241400_1	NVQAQLKDAQLHLDDALRAQDDFK		688.856	4	31.2421	FALSE	-5.14623	-4.12824	-3.46139	-2.31661
dicLab1_genemodels_DLAgn_00241400_1	FDDQARLADDLHLQADKLQAQVNK		688.856	4	30.481	TRUE	-5.38315	-1.65074	-4.77893	-4.07745
dicLab1_genemodels_DLAgn_00241400_1	KKLEADLIQVQSEVDDTVQEARNAEEK		617.919	5	31.0539	FALSE	-4.18616	-3.40695	-3.77118	-2.94034
dicLab1_genemodels_DLAgn_00241400_1	EEANRAEQVTDDVESQVQILDAELKKK		617.919	5	31.4993	TRUE	-4.05008	-2.58397	-2.53015	-5.81999
dicLab1_genemodels_DLAgn_00241400_1	KLEADLIQVQSEVDDTVQEARNAEEK		740.123	4	34.1342	FALSE	-4.2243	-4.88527	-3.3938	-3.68728
dicLab1_genemodels_DLAgn_00241400_1	EEANRAEQVTDDVESQVQILDAELKK		740.123	4	34.86	TRUE	-2.25432	-5.72848	-1.27887	-1.46667
dicLab1_genemodels_DLAgn_00241400_1	LEADLIQVQSEVDDTVQEAR		1129.56	2	34.531	FALSE	7.1349	7.62337	9.73999	7.20293
dicLab1_genemodels_DLAgn_00241400_1	AEQVTDDVESQVQILDAELR		1129.56	2	34.0014	TRUE	0.476983	0.209283	0.438225	0.474909
dicLab1_genemodels_DLAgn_00263030_1	MQGSLEDQIVAANPLLEAYGNAK		1216.61	2	40.5393	FALSE	9.32095	10.1716	9.85177	7.89884
dicLab1_genemodels_DLAgn_00263030_1	ANGYAELLPNAAVIQDELSGQMK		1216.61	2	40.6883	TRUE	-2.95458	0.264366	-1.2158	-1.79649
dicLab1_genemodels_DLAgn_00263030_1	IEAPPHIFSISDNGYQFMLTDRENQSILITGESGAGK		1009.75	4	39.0754	FALSE	1.69582	-3.74338	-1.42573	0.0878303
dicLab1_genemodels_DLAgn_00263030_1	GAGSEGTILISQNERDTLMFQYGNDSISFIHPPAEIK		1009.75	4	38.2272	TRUE	-3.92873	-4.38423	-5.35735	-1.14717
dicLab1_genemodels_DLAgn_00263030_1	RIEAPPHIFSISDNGYQFMLTDRENQSILITGESGAGK		839.221	5	36.6045	FALSE	-3.54985	-1.75322	-5.19352	-0.650469
dicLab1_genemodels_DLAgn_00263030_1	GAGSEGTILISQNERDTLMFQYGNDSISFIHPPAEIRK		839.221	5	36.5108	TRUE	-3.99036	-3.46468	-3.99869	0.262927
dicLab1_genemodels_DLAgn_00263030_1	IEAPPHIFSISDNGYQFMLTDR		851.081	3	38.7614	FALSE	6.36569	7.98627	8.37753	6.73338
dicLab1_genemodels_DLAgn_00263030_1	DTLMFQYGNDSISFIHPPAEIR		851.081	3	39.6863	TRUE	-0.410012	-3.91018	-0.049306	-0.965051
dicLab1_genemodels_DLAgn_00263030_1	RIEAPPHIFSISDNGYQFMLTDR		677.588	4	35.512	FALSE	5.16792	5.90623	5.49607	5.01236
dicLab1_genemodels_DLAgn_00263030_1	DTLMFQYGNDSISFIHPPAEIRR		677.588	4	35.693	TRUE	-0.23194	-4.91813	-1.61373	-4.60082
dicLab1_genemodels_DLAgn_00263030_1	KAEPTPGK		414.235	2	0.502932	FALSE	1.06943	3.31113	3.11452	1.31297
dicLab1_genemodels_DLAgn_00263030_1	GPTPEAKK		414.235	2	0.630074	TRUE	-0.138766	-2.49023	-4.52268	-3.474
dicLab1_genemodels_DLAgn_00119890_1	EAYPGDVFYLHSR		518.584	3	23.68	FALSE	6.59783	4.78903	6.47605	3.26935
dicLab1_genemodels_DLAgn_00119890_1	SHLYFVDGPYAER		518.584	3	24.4112	TRUE	0.18492	-1.61996	-0.722724	-1.89965
dicLab1_genemodels_DLAgn_00119890_1	AVDSLVPIGR		513.801	2	23.4462	FALSE	6.82359	7.07096	8.36271	6.37189
dicLab1_genemodels_DLAgn_00119890_1	GIPVLSDVAR		513.801	2	24.1277	TRUE	-3.28345	-1.34806	-2.17449	-0.943671
dicLab1_genemodels_DLAgn_00119890_1	VVDALGNAIDGKGPLGSSTR		643.013	3	23.3505	FALSE	-2.70085	-0.318832	0.153223	-4.69196
dicLab1_genemodels_DLAgn_00119890_1	TSSGLPGKGDIANGLADVVR		643.013	3	23.9607	TRUE	-3.22496	-3.82841	-3.51795	-5.37914
dicLab1_genemodels_DLAgn_00119890_1	GIRPAINVGLSVSR		480.288	3	22.9568	FALSE	6.63413	6.55035	6.42294	6.39836
dicLab1_genemodels_DLAgn_00119890_1	SVSLGVNIAPRIGR		480.288	3	23.5812	TRUE	-4.24839	-3.24135	-3.62651	-0.236574
dicLab1_genemodels_DLAgn_00119890_1	TGAIVDVPVGVELLGR		797.962	2	40.033	FALSE	8.84831	9.00564	7.36035	7.25183
dicLab1_genemodels_DLAgn_00119890_1	GLLEVGVPVDVIAGTR		797.962	2	40.4032	TRUE	-1.11122	0.746918	-1.86168	-1.20591
dicLab1_genemodels_DLAgn_00119890_1	VGLKAPGIIPR		374.245	3	21.5869	FALSE	-0.791462	0.987036	-0.211031	-4.48991
dicLab1_genemodels_DLAgn_00119890_1	PIIGPAKLGVR		374.245	3	20.2911	TRUE	-3.42751	-1.56694	-1.05016	-0.106959
dicLab1_genemodels_DLAgn_00119890_1	ILGADTSADLEETGR		774.381	2	18.5185	FALSE	3.72954	5.47823	6.42682	5.65179
dicLab1_genemodels_DLAgn_00119890_1	GTEELDASTDAGLIR		774.381	2	18.541	TRUE	-2.22613	-3.69462	-0.478165	-3.54962
dicLab1_genemodels_DLAgn_00119890_1	TAIAIDTIINQKR		486.288	3	25.3096	FALSE	0.346566	-1.31116	-4.27115	-1.66223
dicLab1_genemodels_DLAgn_00119890_1	KQNIITDIAIATR		486.288	3	25.3771	TRUE	-2.2842	-1.4374	-0.858043	-2.27577
dicLab1_genemodels_DLAgn_00119890_1	NVQAEEMVEFSSGLK		834.401	2	28.0676	FALSE	6.4314	3.84863	6.22127	4.84315
dicLab1_genemodels_DLAgn_00119890_1	LGSSFEVMEEAQVNK		834.401	2	28.3789	TRUE	0.590779	-0.513111	-2.69207	0.196405
dicLab1_genemodels_DLAgn_00119890_1	STVAQLVK		423.258	2	13.4608	FALSE	4.39212	7.81252	3.36822	7.54038
dicLab1_genemodels_DLAgn_00119890_1	VLQAVTSK		423.258	2	14.5552	TRUE	-0.451821	-0.268482	-3.29185	0.539708
dicLab1_genemodels_DLAgn_00119890_1	APGIIPR		362.229	2	13.112	FALSE	2.86841	2.62211	2.91646	0.320556
dicLab1_genemodels_DLAgn_00119890_1	PIIGPAR		362.229	2	13.2032	TRUE	-4.04997	-4.69873	-7.32482	-5.3983
dicLab1_genemodels_DLAgn_00119890_1	LKQVVLNFLSSFE		762.427	2	45.8094	FALSE	-1.44155	-2.74828	0.12492	-2.7179
dicLab1_genemodels_DLAgn_00119890_1	FSSLFNLVVQKLE		762.427	2	44.967	TRUE	0.688818	0.0775299	0.723583	-0.656449
dicLab1_genemodels_DLAgn_00063750_1	NSPLVSHLSLFDIAHTPGVAADLSHIETR		775.157	4	39.5009	FALSE	1.90193	-1.48982	-2.65261	3.30828
dicLab1_genemodels_DLAgn_00063750_1	TEIHSLDAAVGPTHAIDFLSLHSVLPSNR		775.157	4	39.9747	TRUE	-2.78031	-1.31275	-1.63297	-1.26926
dicLab1_genemodels_DLAgn_00063750_1	AKVAVLGASGGIGQPLSLLLK		664.745	3	42.008	FALSE	-0.427882	2.85523	4.04455	-3.99296
dicLab1_genemodels_DLAgn_00063750_1	LLLSLPQGIGGSAGLVAVKAK		664.745	3	40.761	TRUE	0.424947	0.638193	-1.75978	-2.1918
dicLab1_genemodels_DLAgn_00063750_1	VEFPADQLSALTGR		752.394	2	33.3048	FALSE	5.79249	6.435	6.7708	0.74341
dicLab1_genemodels_DLAgn_00063750_1	GTLASLQDAPFEVR		752.394	2	33.2759	TRUE	-0.536478	0.00272479	-0.222383	-1.40739
dicLab1_genemodels_DLAgn_00063750_1	ANAFVAELK		481.769	2	20.4665	FALSE	5.79511	6.20148	5.93813	4.16132
dicLab1_genemodels_DLAgn_00063750_1	LEAVFANAK		481.769	2	21.4938	TRUE	-1.68491	-1.4499	-3.29557	-0.81365
dicLab1_genemodels_DLAgn_00063750_1	YFSTPLLLGK		569.829	2	32.8129	FALSE	7.22598	6.22055	7.92712	6.9008
dicLab1_genemodels_DLAgn_00063750_1	GLLLPTSFYK		569.829	2	32.8328	TRUE	-0.744094	-0.245772	-0.923412	-0.53894
dicLab1_genemodels_DLAgn_00063750_1	TIIPLISQC[PPa]TPK		692.897	2	30.7263	FALSE	3.78475	5.7269	5.96285	4.46414
dicLab1_genemodels_DLAgn_00063750_1	PTC[PPa]QSILPIITK		692.897	2	32.0608	TRUE	-0.361668	-1.0735	-3.60148	-0.27638
dicLab1_genemodels_DLAgn_00063750_1	AGAGSATLSMAYAGAR		727.856	2	18.6221	FALSE	3.13219	3.68497	4.83388	2.12352
dicLab1_genemodels_DLAgn_00063750_1	AGAYAMSLTASGAGAR		727.856	2	18.5086	TRUE	-3.08124	-2.92817	-0.665674	-1.64434
dicLab1_genemodels_DLAgn_00063750_1	VAVLGASGGIGQPLSLLLK		897.048	2	47.1297	FALSE	7.45336	7.67339	7.10265	6.07628
dicLab1_genemodels_DLAgn_00063750_1	LLLSLPQGIGGSAGLVAVK		897.048	2	48.1105	TRUE	-1.01856	0.930896	-3.35274	-0.0664889
dicLab1_genemodels_DLAgn_00063750_1	NLGVGMLSAFEEK		697.853	2	35.4813	FALSE	6.43734	9.02284	3.6762	7.35533
dicLab1_genemodels_DLAgn_00063750_1	EEFASLMGVGLNK		697.853	2	35.1442	TRUE	-1.43113	-1.63873	-3.20535	-2.68683
dicLab1_genemodels_DLAgn_00063750_1	FTFSVLDAMNGK		665.329	2	36.6052	FALSE	5.01079	6.19146	9.29192	3.17163
dicLab1_genemodels_DLAgn_00063750_1	GNMADLVSFTFK		665.329	2	36.3224	TRUE	-1.68527	-0.769804	-1.45162	0.303154
dicLab1_genemodels_DLAgn_00063750_1	AQVTGHMGPDQLDAALQGC[PPa]EVVVIPAGVPR		1033.86	3	36.3769	FALSE	0.206635	1.23423	-1.05125	-0.725358
dicLab1_genemodels_DLAgn_00063750_1	PVGAPIVVVEC[PPa]GQLAADLQDPGMHGTVQAR		1033.86	3	35.9788	TRUE	-3.45197	-3.55615	-4.14	-2.44043
dicLab1_genemodels_DLAgn_00063750_1	TIIPLISQC[PPa]TPKVEFPADQLSALTGR		957.188	3	43.8524	FALSE	-2.04766	-1.26298	-5.08459	-1.67078
dicLab1_genemodels_DLAgn_00063750_1	GTLASLQDAPFEVKPTC[PPa]QSILPIITR		957.188	3	43.2887	TRUE	-4.64818	-4.63157	-3.90346	-3.9581
dicLab1_genemodels_DLAgn_00137220_1	ILGNPSADDLANKR		495.267	3	12.64	FALSE	10.4247	11.0768	9.58833	9.17433
dicLab1_genemodels_DLAgn_00137220_1	KNALDDASPNGLIR		495.267	3	12.66	TRUE	-1.98671	-2.71675	-2.33012	-2.22255
dicLab1_genemodels_DLAgn_00137220_1	GSYDDYVEGLR		637.288	2	20.5202	FALSE	10.2091	11.788	9.85761	8.78356
dicLab1_genemodels_DLAgn_00137220_1	LGEVYDDYSGR		637.288	2	20.8901	TRUE	0.181904	-0.419131	1.01483	-2.79973
dicLab1_genemodels_DLAgn_00137220_1	LNFEAFLPMLK		661.862	2	48.057	FALSE	7.10124	10.7306	9.52908	9.47233
dicLab1_genemodels_DLAgn_00137220_1	LMPLFAEFNLK		661.862	2	47.5512	TRUE	-0.03276	-2.18633	0.299512	0.00968661
dicLab1_genemodels_DLAgn_00137220_1	ALGQNPTNKDVVK		461.925	3	5.90315	FALSE	4.39654	5.71205	7.44417	7.41574
dicLab1_genemodels_DLAgn_00137220_1	VVDKNTPNQGLAK		461.925	3	7.17448	TRUE	-4.4439	-2.62401	0.205124	-1.0794
dicLab1_genemodels_DLAgn_00137220_1	VGDSQVAYNQVADIMR		883.431	2	27.4161	FALSE	11.1621	8.48341	8.36445	10.2812
dicLab1_genemodels_DLAgn_00137220_1	MIDAVQNYAVQSDGVR		883.431	2	29.0566	TRUE	0.841168	-1.6316	-4.08412	-1.55245
dicLab1_genemodels_DLAgn_00137220_1	LNFEAFLPMLKEVDTQPK		707.375	3	46.7955	FALSE	1.43259	3.82845	2.0933	3.39335
dicLab1_genemodels_DLAgn_00137220_1	PQTDVEKLMPLFAEFNLK		707.375	3	48.1358	TRUE	-0.617327	-1.58971	-2.49141	-0.93311
dicLab1_genemodels_DLAgn_00137220_1	GSYDDYVEGLRVFDKEGNGTVMGAELR		745.105	4	34.3113	FALSE	-1.22711	-3.35951	-1.25745	-5.9614
dicLab1_genemodels_DLAgn_00137220_1	LEAGMVTGNGEKDFVRLGEVYDDYSGR		745.105	4	34.161	TRUE	-0.801912	-3.73482	-3.55202	-5.92873
dicLab1_genemodels_DLAgn_00137220_1	RLNFEAFLPMLK		493.611	3	42.8572	FALSE	5.99711	6.08977	10.9757	7.06314
dicLab1_genemodels_DLAgn_00137220_1	LMPLFAEFNLRK		493.611	3	42.926	TRUE	0	0	0	0
dicLab1_genemodels_DLAgn_00137220_1	ILGNPSADDLANK		664.346	2	15.0992	FALSE	8.85243	7.77603	10.8079	9.0573
dicLab1_genemodels_DLAgn_00137220_1	NALDDASPNGLIK		664.346	2	14.3709	TRUE	-0.863772	-2.68109	-1.70143	-0.616437
dicLab1_genemodels_DLAgn_00137220_1	EVDTQPKGSYDDYVEGLR		690.992	3	19.7715	FALSE	1.79449	0.838156	1.02086	-1.5889
dicLab1_genemodels_DLAgn_00137220_1	LGEVYDDYSGKPQTDVER		690.992	3	19.6881	TRUE	0.345113	-0.524356	-0.843489	-1.47886
dicLab1_genemodels_DLAgn_00137220_1	GQNPTNKDVVK		600.323	2	5.8975	FALSE	2.00395	-1.05109	2.18235	-0.0918878
dicLab1_genemodels_DLAgn_00137220_1	VVDKNTPNQGK		600.323	2	5.88702	TRUE	-3.03035	-2.05879	0.412903	0.0913336
dicLab1_genemodels_DLAgn_00137220_1	SQVAYNQVADIMR		747.872	2	24.8101	FALSE	4.70122	5.44492	4.74792	2.82598
dicLab1_genemodels_DLAgn_00137220_1	MIDAVQNYAVQSR		747.872	2	25.0537	TRUE	-0.948637	0.219865	0.185649	-4.16168
dicLab1_genemodels_DLAgn_00137220_1	GNPSADDLANKR		629.313	2	12.6472	FALSE	1.32684	3.75859	6.44514	3.28095
dicLab1_genemodels_DLAgn_00137220_1	KNALDDASPNGR		629.313	2	12.4396	TRUE	-3.61814	-1.22105	-1.11767	-1.04164
dicLab1_genemodels_DLAgn_00001600_1	FFATFSPK		472.747	2	23.5355	FALSE	8.48593	10.6292	7.27113	8.92992
dicLab1_genemodels_DLAgn_00001600_1	PSFTAFFK		472.747	2	23.1036	TRUE	0.812466	-1.56617	-1.43359	-2.0435
dicLab1_genemodels_DLAgn_00001600_1	LNEVDFYEPFMDDPVVIPGKPYTEDELVDFIEDNDRPTLR		1186.32	4	47.8731	FALSE	8.08261	10.6632	6.20082	5.98795
dicLab1_genemodels_DLAgn_00001600_1	LTPRDNDEIFDVLEDETYPKGPIVVPDDMFPEYFDVENLR		1186.32	4	48.0475	TRUE	-2.54938	-1.40567	0.832267	0.776425
dicLab1_genemodels_DLAgn_00001600_1	KYDVMVVYYHDHPGSSR		513.995	4	15.4735	FALSE	8.3134	7.13094	8.85239	6.48539
dicLab1_genemodels_DLAgn_00001600_1	SSGPHDHYYVVMVDYKR		513.995	4	14.7852	TRUE	-4.32763	-3.25055	-3.46718	-4.94926
dicLab1_genemodels_DLAgn_00001600_1	KESLDFPEYDGKDR		566.937	3	15.1302	FALSE	7.34602	7.17054	3.98701	6.5854
dicLab1_genemodels_DLAgn_00001600_1	DKGDYEPFDLSEKR		566.937	3	15.2615	TRUE	0.119435	-3.81999	-1.06585	0.211985
dicLab1_genemodels_DLAgn_00001600_1	GFENIEEDIKLVGYFK		634.328	3	42.4185	FALSE	3.8379	2.67535	5.42054	1.01503
dicLab1_genemodels_DLAgn_00001600_1	FYGVLKIDEEINEFGK		634.328	3	42.5932	TRUE	-0.22472	-1.79948	-3.09834	0.599824
dicLab1_genemodels_DLAgn_00001600_1	ELKGFENIEEDIKLVGYFK		757.735	3	41.6856	FALSE	-4.70408	-2.49687	-0.918898	-1.9053
dicLab1_genemodels_DLAgn_00001600_1	FYGVLKIDEEINEFGKLEK		757.735	3	43.6152	TRUE	-2.44879	-1.8446	-2.95894	-3.29943
dicLab1_genemodels_DLAgn_00001600_1	SEHFEAYADAAEEFHPHIK		557.757	4	22.3805	FALSE	4.95124	5.90888	7.0711	7.12125
dicLab1_genemodels_DLAgn_00001600_1	IHPHFEEAADAYAEFHESK		557.757	4	22.1113	TRUE	-4.26568	-6.24865	-1.7367	-3.73991
dicLab1_genemodels_DLAgn_00001600_1	KLQPHNMYEIWEDDVDGEHIIAFAEEADPDGFEFLEILK		921.439	5	47.4692	FALSE	-3.35561	-2.40327	-3.33801	-4.50853
dicLab1_genemodels_DLAgn_00001600_1	LIELFEFGDPDAEEAFAIIHEGDVDDEWIEYMNHPQLKK		921.439	5	48.1082	TRUE	-4.40363	-2.76065	-3.85665	1.07818
dicLab1_genemodels_DLAgn_00001600_1	SHKSEHFEAYADAAEEFHPHIK		645.803	4	18.9949	FALSE	-1.71247	-1.26841	-3.14273	-1.47957
dicLab1_genemodels_DLAgn_00001600_1	IHPHFEEAADAYAEFHESKHSK		645.803	4	18.2341	TRUE	-4.27965	-4.14074	-4.70512	-3.71528
dicLab1_genemodels_DLAgn_00001600_1	PDGFEFLEILK		654.348	2	46.1091	FALSE	3.19008	8.78557	6.54457	7.16495
dicLab1_genemodels_DLAgn_00001600_1	LIELFEFGDPK		654.348	2	45.3382	TRUE	0	0.229131	0.240315	0
dicLab1_genemodels_DLAgn_00001600_1	LVGYFK		363.713	2	16.1706	FALSE	0.447986	0.236896	-1.06787	1.25648
dicLab1_genemodels_DLAgn_00001600_1	FYGVLK		363.713	2	16.14	TRUE	-2.77903	-4.70067	-7.91589	-2.72008
dicLab1_genemodels_DLAgn_00001600_1	PVEIIDNSR		521.78	2	12.581	FALSE	5.49231	2.17678	3.92823	3.82956
dicLab1_genemodels_DLAgn_00001600_1	SNDIIEVPR		521.78	2	13.8394	TRUE	-0.074263	-4.58995	-1.45704	-4.40876
dicLab1_genemodels_DLAgn_00001600_1	GFEFLEILK		548.308	2	44.0449	FALSE	6.42407	1.87612	7.17388	5.29605
dicLab1_genemodels_DLAgn_00001600_1	LIELFEFGK		548.308	2	43.4922	TRUE	-0.52416	0.300517	-0.460765	-0.45933
dicLab1_genemodels_DLAgn_00103690_1	AVGGSLAQGDVISAIDGVSTEGMTHLEAQNK		1019.17	3	38.2717	FALSE	5.43863	5.8992	6.27868	6.09949
dicLab1_genemodels_DLAgn_00103690_1	NQAELHTMGETSVGDIASIVDGQALSGGVAK		1019.17	3	38.1444	TRUE	0.214199	-1.77498	-4.84903	-0.903772
dicLab1_genemodels_DLAgn_00103690_1	VIANTAANVEYTPSFNPIALKDSALSTHKPIEVK		728.594	5	30.6434	FALSE	-4.78328	-4.39753	-0.487651	-2.75166
dicLab1_genemodels_DLAgn_00103690_1	VEIPKHTSLASDKLAIPNFSPTYEVNAATNAIVK		728.594	5	29.7537	TRUE	-4.86366	-3.30992	-1.43112	-2.17806
dicLab1_genemodels_DLAgn_00103690_1	MDSPMPVIPHQK		460.565	3	17.8689	FALSE	2.9044	2.7723	6.63739	3.26803
dicLab1_genemodels_DLAgn_00103690_1	QHPIVPMPSDMK		460.565	3	17.9336	TRUE	-1.3912	-2.71892	-2.92624	-2.47522
dicLab1_genemodels_DLAgn_00103690_1	ILAHITGTEYMQDPDEEALAK		782.383	3	24.4448	FALSE	6.71588	5.00882	2.62059	4.79733
dicLab1_genemodels_DLAgn_00103690_1	ALAEEDPDQMYETGTIHALIK		782.383	3	24.4703	TRUE	-0.385972	-1.09164	-4.87977	-1.54912
dicLab1_genemodels_DLAgn_00103690_1	AVGGSLAQGDVISAIDGVSTEGMTHLEAQNKIK		824.925	4	37.3555	FALSE	-3.55072	-1.30805	#NAME?	-3.28893
dicLab1_genemodels_DLAgn_00103690_1	IKNQAELHTMGETSVGDIASIVDGQALSGGVAK		824.925	4	37.3012	TRUE	-0.520538	-2.66274	-2.10985	-2.95418
dicLab1_genemodels_DLAgn_00103690_1	DSALSTHKPIEVK		475.596	3	8.66356	FALSE	7.7096	6.429	6.37317	0.85086
dicLab1_genemodels_DLAgn_00103690_1	VEIPKHTSLASDK		475.596	3	9.10866	TRUE	0.269639	-3.84504	-3.49327	-1.60647
dicLab1_genemodels_DLAgn_00103690_1	ATIVHAQYNTPISMYSQDAIMDAIAGQSQAK		1108.54	3	38.9425	FALSE	-0.911913	-2.0622	2.45817	2.80058
dicLab1_genemodels_DLAgn_00103690_1	AQSQGAIADMIADQSYMSIPTNYQAHVITAK		1108.54	3	37.2872	TRUE	-3.68628	-4.02268	-2.59085	0.874756
dicLab1_genemodels_DLAgn_00103690_1	NWHNGLSAQILNVQE		861.932	2	29.2331	FALSE	6.76382	4.95003	0.829765	0.502539
dicLab1_genemodels_DLAgn_00103690_1	QVNLIQASLGNHWNE		861.932	2	29.7601	TRUE	-1.05577	0.0395109	0.64993	-0.540958
dicLab1_genemodels_DLAgn_00103690_1	VIANTAANVEYTPSFNPIALK		1117.1	2	34.503	FALSE	7.69932	4.67987	3.91043	3.27018
dicLab1_genemodels_DLAgn_00103690_1	LAIPNFSPTYEVNAATNAIVK		1117.1	2	33.4703	TRUE	-1.26526	-0.694722	0.954035	-1.55924
dicLab1_genemodels_DLAgn_00141100_1	APC[PPa]DFNLKDFNVGGYIQAVLDR		842.753	3	47.6053	FALSE	-0.0542437	-0.656922	0.0121464	-1.86076
dicLab1_genemodels_DLAgn_00141100_1	DLVAQIYGGVNFDKLNFDC[PPa]PAR		842.753	3	46.997	TRUE	0.415838	0.0728847	-2.57046	-2.90782
dicLab1_genemodels_DLAgn_00141100_1	APC[PPa]DFNLKDFNVGGYIQAVLDRNLAENISR		856.683	4	48.1412	FALSE	-4.03108	-8.38575	-1.21833	-4.80459
dicLab1_genemodels_DLAgn_00141100_1	SINEALNRDLVAQIYGGVNFDKLNFDC[PPa]PAR		856.683	4	48.2271	TRUE	-1.91673	-8.12696	-2.63396	-4.64098
dicLab1_genemodels_DLAgn_00141100_1	NNIVNTMR		481.248	2	10.084	FALSE	4.89193	6.10321	8.30449	6.26022
dicLab1_genemodels_DLAgn_00141100_1	MTNVINNR		481.248	2	11.0949	TRUE	0.288995	-0.253986	-0.0306402	-1.42084
dicLab1_genemodels_DLAgn_00141100_1	YEFGIFNQK		573.285	2	27.2388	FALSE	8.35555	7.50159	7.59592	5.97791
dicLab1_genemodels_DLAgn_00141100_1	QNFIGFEYK		573.285	2	28.0672	TRUE	-1.36938	-0.278841	-1.96959	-2.7367
dicLab1_genemodels_DLAgn_00141100_1	IVNGWQVEEADDWLR		915.444	2	35.0585	FALSE	7.36145	6.48826	6.57732	3.53904
dicLab1_genemodels_DLAgn_00141100_1	LWDDAEEVQWGNVIR		915.444	2	35.341	TRUE	-2.08059	-0.920016	-2.37633	0.685603
dicLab1_genemodels_DLAgn_00141100_1	APC[PPa]DFNLK		489.739	2	15.0639	FALSE	5.86456	5.473	5.01891	5.04944
dicLab1_genemodels_DLAgn_00141100_1	LNFDC[PPa]PAK		489.739	2	16.0708	TRUE	-2.96887	-1.1092	-0.463852	0.220583
dicLab1_genemodels_DLAgn_00240110_1	KVQHELEEAQERADIAESQVNKMR		568.489	5	19.9739	FALSE	-2.48223	-1.50892	-6.52013	-1.92421
dicLab1_genemodels_DLAgn_00240110_1	MKNVQSEAIDAREQAEELEHQVKR		568.489	5	17.461	TRUE	-1.90236	-3.86105	-7.25218	-0.73602
dicLab1_genemodels_DLAgn_00240110_1	LRKVQHELEEAQERADIAESQVNKMR		518.773	6	19.9171	FALSE	-4.46839	-5.23942	-3.49524	-5.1627
dicLab1_genemodels_DLAgn_00240110_1	MKNVQSEAIDAREQAEELEHQVKRLR		518.773	6	18.9602	TRUE	-2.93923	-6.79012	-4.54982	-3.90204
dicLab1_genemodels_DLAgn_00240110_1	TPGIMEHHLVIHQLR		594.326	3	39.4903	FALSE	5.15895	6.89577	4.72483	6.82392
dicLab1_genemodels_DLAgn_00240110_1	LQHIVLHHEMIGPTR		594.326	3	40.3475	TRUE	-2.88754	-2.75087	-3.9586	-0.630898
dicLab1_genemodels_DLAgn_00189240_1	SGFIEEDELKLFLQNFK		686.358	3	46.9772	FALSE	2.9271	7.08277	1.8952	6.2483
dicLab1_genemodels_DLAgn_00189240_1	FNQLFLKLEDEEIFGSK		686.358	3	45.8392	TRUE	-0.234511	-1.60289	-4.69818	-0.894771
dicLab1_genemodels_DLAgn_00189240_1	AFFIIDQDK		548.787	2	28.2021	FALSE	8.93336	8.40251	8.37774	6.08737
dicLab1_genemodels_DLAgn_00189240_1	DQDIIFFAK		548.787	2	29.7208	TRUE	-0.153332	-3.76125	-1.2206	-2.78344
dicLab1_genemodels_DLAgn_00189240_1	AFFIIDQDKSGFIEEDELKLFLQNFK		784.408	4	47.2601	FALSE	-2.66015	-0.434568	1.04037	-2.3354
dicLab1_genemodels_DLAgn_00189240_1	FNQLFLKLEDEEIFGSKDQDIIFFAK		784.408	4	47.9453	TRUE	-1.88508	-3.26728	-1.44887	-1.97199
dicLab1_genemodels_DLAgn_00189240_1	DADIAAALAGC[PPa]K		595.298	2	22.9885	FALSE	7.8691	9.49759	8.29327	8.21388
dicLab1_genemodels_DLAgn_00189240_1	DC[PPa]GALAAAIDAK		595.298	2	21.8672	TRUE	-1.64031	0.511013	-4.3964	-1.02012
dicLab1_genemodels_DLAgn_00189240_1	ALSDSETKAFLK		655.354	2	15.966	FALSE	-1.835	0.680412	-4.20448	-0.279333
dicLab1_genemodels_DLAgn_00189240_1	LFAKTESDSLAK		655.354	2	16.7991	TRUE	-2.45963	-3.21144	-3.49807	-1.86482
dicLab1_genemodels_DLAgn_00189240_1	AGDSDGDGKIGC[PPa]DEFAAMVNV		1071.46	2	32.049	FALSE	-2.01777	0.929122	-1.30101	3.16817
dicLab1_genemodels_DLAgn_00189240_1	NVMAAFEDC[PPa]GIKGDGDSDGAV		1071.46	2	30.8658	TRUE	-0.43516	-0.862409	-4.97544	-1.33265
dicLab1_genemodels_DLAgn_00189240_1	KAFFIIDQDK		612.835	2	22.6411	FALSE	4.58021	3.56762	5.79136	2.22492
dicLab1_genemodels_DLAgn_00189240_1	DQDIIFFAKK		612.835	2	22.2836	TRUE	-3.29727	-4.14865	-3.90377	-2.7179
dicLab1_genemodels_DLAgn_00189240_1	ALSDSETK		425.711	2	1.48409	FALSE	1.71689	-2.19968	0.600199	0.436516
dicLab1_genemodels_DLAgn_00189240_1	TESDSLAK		425.711	2	0.916497	TRUE	-3.483	-3.19674	-0.587814	-0.015533
dicLab1_genemodels_DLAgn_00189240_1	AFFIIDQDKSGFIEEDELK		748.707	3	36.352	FALSE	#NAME?	-1.02141	1.28405	-5.75195
dicLab1_genemodels_DLAgn_00189240_1	LEDEEIFGSKDQDIIFFAK		748.707	3	35.3665	TRUE	-0.022261	-2.99687	-3.60873	-5.39505
dicLab1_genemodels_DLAgn_00227030_1	LTEGVEYIFR		613.824	2	29.0651	FALSE	0.446871	1.97358	6.67218	4.91716
dicLab1_genemodels_DLAgn_00227030_1	FIYEVGETLR		613.824	2	27.988	TRUE	-1.17051	-1.49911	-1.6493	-0.418902
dicLab1_genemodels_DLAgn_00227030_1	IQDLLEGVPYFFR		798.925	2	46.0442	FALSE	6.65376	6.9169	8.77586	8.11725
dicLab1_genemodels_DLAgn_00227030_1	FFYPVGELLDQIR		798.925	2	47.4283	TRUE	0.779463	0.387242	-0.56317	-4.89959
dicLab1_genemodels_DLAgn_00227030_1	AGSNLTFEIPLTGRPMPK		643.68	3	32.1096	FALSE	-1.44364	0.896075	2.42694	4.17938
dicLab1_genemodels_DLAgn_00227030_1	PMPRGTLPIEFTLNSGAK		643.68	3	32.1416	TRUE	-3.85591	-5.08771	-4.8285	-2.51656
dicLab1_genemodels_DLAgn_00227030_1	YGNSEPLELASPILIK		872.48	2	37.944	FALSE	2.1792	1.67639	0.520225	5.28151
dicLab1_genemodels_DLAgn_00227030_1	ILIPSALELPESNGYK		872.48	2	38.0154	TRUE	0.986318	-3.29211	-1.93072	-1.20514
dicLab1_genemodels_DLAgn_00227030_1	DTRYTVTNLFGGTSYQFR		709.348	3	32.3976	FALSE	-1.93402	-4.23501	0.551449	-3.8372
dicLab1_genemodels_DLAgn_00227030_1	FQYSTGGFLNTVTYRTDR		709.348	3	33.064	TRUE	-0.316134	-3.25885	-1.24539	-0.0927759
dicLab1_genemodels_DLAgn_00227030_1	GKVTLC[PPa]WEPPLNDGGAEITNYIVEKR		744.134	4	35.9356	FALSE	-3.54432	-1.08973	-4.29875	-5.58507
dicLab1_genemodels_DLAgn_00227030_1	KEVIYNTIEAGGDNLPPEWC[PPa]LTVKGR		744.134	4	36.3841	TRUE	-2.67209	-4.59025	-5.32957	-7.04391
dicLab1_genemodels_DLAgn_00227030_1	VPNLIDSAGYFFR		749.888	2	41.9555	FALSE	3.3654	5.15988	5.55332	6.54426
dicLab1_genemodels_DLAgn_00227030_1	FFYGASDILNPVR		749.888	2	41.4749	TRUE	-4.40266	0.171384	-1.12946	0.809382
dicLab1_genemodels_DLAgn_00227030_1	RMDILDTTDNSVLLGWLKPEHDGGSR		732.119	4	40.1866	FALSE	-2.36162	-1.37142	-2.30101	0.686861
dicLab1_genemodels_DLAgn_00227030_1	SGGDHEPKLWGLLVSNDTTDLIDMRR		732.119	4	40.1105	TRUE	0.570279	-5.46804	-3.59865	-1.23159
dicLab1_genemodels_DLAgn_00227030_1	VTGYLIDALEK		611.34	2	30.5612	FALSE	1.85939	2.8929	6.82651	7.03824
dicLab1_genemodels_DLAgn_00227030_1	ELADILYGTVK		611.34	2	30.9893	TRUE	-0.311556	-3.47753	-2.91846	-2.35981
dicLab1_genemodels_DLAgn_00227030_1	YGVSEPLVSQMVIAK		810.937	2	32.023	FALSE	0.0106824	4.44148	1.45329	4.35372
dicLab1_genemodels_DLAgn_00227030_1	AIVMQSVLPESVGYK		810.937	2	33.0988	TRUE	-1.34197	-2.73725	-3.03554	-2.67779
dicLab1_genemodels_DLAgn_00227030_1	LTGYVIEAC[PPa]R		598.311	2	18.1928	FALSE	-2.0614	2.12789	6.45036	5.29153
dicLab1_genemodels_DLAgn_00227030_1	LC[PPa]AEIVYGTR		598.311	2	17.3471	TRUE	0.500266	-3.09065	1.16431	-0.946191
dicLab1_genemodels_DLAgn_00266690_1	FLDVVVSALSR		603.348	2	37.958	FALSE	7.81984	9.95537	8.14658	9.40906
dicLab1_genemodels_DLAgn_00266690_1	SLASVVVDLFR		603.348	2	38.6023	TRUE	-3.63857	-2.83369	0.775916	-0.544226
dicLab1_genemodels_DLAgn_00266690_1	IHVDPDNFR		556.778	2	14.0098	FALSE	3.91708	5.08842	4.34347	2.88737
dicLab1_genemodels_DLAgn_00266690_1	FNDPDVHIR		556.778	2	13.0756	TRUE	-2.23925	0.0674323	-0.243362	0.58537
dicLab1_genemodels_DLAgn_00266690_1	AAITSWWEKIDVNEIGPQALTR		833.439	3	42.0181	FALSE	-3.13213	-0.382518	-4.7686	-1.28112
dicLab1_genemodels_DLAgn_00266690_1	TLAQPGIENVDIKEWWSTIAAR		833.439	3	42.3833	TRUE	-3.90557	-3.81229	-4.5425	-2.98084
dicLab1_genemodels_DLAgn_00266690_1	QFTPDVQEAWQK		738.859	2	22.1917	FALSE	6.31696	7.34901	6.43923	4.56915
dicLab1_genemodels_DLAgn_00266690_1	QWAEQVDPTFQK		738.859	2	23.6487	TRUE	-3.39942	-2.98375	-2.78183	0.553606
dicLab1_genemodels_DLAgn_00266690_1	NMDDIKNVYTK		670.829	2	12.5444	FALSE	0.448606	-1.97141	0.639165	-2.75166
dicLab1_genemodels_DLAgn_00266690_1	TYVNKIDDMNK		670.829	2	12.578	TRUE	0.417069	0.526279	-2.62699	-3.31097
dicLab1_genemodels_DLAgn_00266690_1	IFAQIISVC[PPa]VAAK		717.413	2	34.2298	FALSE	5.81539	5.5241	7.16377	5.05463
dicLab1_genemodels_DLAgn_00266690_1	AAVC[PPa]VSIIQAFIK		717.413	2	34.1677	TRUE	-0.228535	-3.20479	-2.33105	-1.32493
dicLab1_genemodels_DLAgn_00266690_1	AAITSWWEK		546.28	2	26.3642	FALSE	4.05359	4.55954	5.68224	1.51268
dicLab1_genemodels_DLAgn_00266690_1	EWWSTIAAK		546.28	2	27.0009	TRUE	-0.322755	-2.32816	-1.22902	-0.444259
dicLab1_genemodels_DLAgn_00096370_1	INNYILER		517.785	2	17.2645	FALSE	7.61741	4.25845	6.2824	7.4654
dicLab1_genemodels_DLAgn_00096370_1	ELIYNNIR		517.785	2	17.7369	TRUE	-2.73797	-5.46575	0.919693	-3.08097
dicLab1_genemodels_DLAgn_00096370_1	GFAVKDVVEGMEYEFR		625.97	3	38.4258	FALSE	-0.888281	1.00175	-0.937043	0.924393
dicLab1_genemodels_DLAgn_00096370_1	FEYEMGEVVDKVAFGR		625.97	3	38.8742	TRUE	0.515364	0.702298	0.860562	0.198888
dicLab1_genemodels_DLAgn_00096370_1	AIIGEAAELEC[PPa]K		659.34	2	20.8211	FALSE	5.26876	4.43242	3.28188	5.80429
dicLab1_genemodels_DLAgn_00096370_1	AC[PPa]ELEAAEGIIK		659.34	2	21.1794	TRUE	-0.988269	1.04095	1.03834	1.00738
dicLab1_genemodels_DLAgn_00096370_1	AIVVGTPTPTVTWSR		792.941	2	27.9207	FALSE	6.58834	5.23982	6.81089	6.46398
dicLab1_genemodels_DLAgn_00096370_1	SWTVTPTPTGVVIAR		792.941	2	28.1986	TRUE	-1.46916	-2.18499	-2.08219	-1.80917
dicLab1_genemodels_DLAgn_00096370_1	IC[PPa]AEYGITDFR		679.824	2	24.223	FALSE	2.22538	2.38994	2.50829	1.00148
dicLab1_genemodels_DLAgn_00096370_1	FDTIGYEAC[PPa]IR		679.824	2	24.4261	TRUE	-1.29129	0.0132933	-1.95023	-1.54237
dicLab1_genemodels_DLAgn_00096370_1	SLAMYWVR		513.266	2	28.4267	FALSE	5.41871	2.95928	3.70586	8.34505
dicLab1_genemodels_DLAgn_00096370_1	VWYMALSR		513.266	2	28.5264	TRUE	0.708518	0.39385	-2.84758	0.185767
dicLab1_genemodels_DLAgn_00096370_1	EKFTLNMPETK		669.342	2	19.1776	FALSE	3.67145	2.20265	1.9275	1.04801
dicLab1_genemodels_DLAgn_00096370_1	TEPMNLTFKEK		669.342	2	20.0832	TRUE	-0.435023	0.799246	-3.85267	0.58246
dicLab1_genemodels_DLAgn_00096370_1	VAPEDADTYK		554.761	2	6.09025	FALSE	6.09746	1.17171	1.9351	4.79619
dicLab1_genemodels_DLAgn_00096370_1	YTDADEPAVK		554.761	2	6.35637	TRUE	0.151311	0.820692	-0.570687	0.555753
dicLab1_genemodels_DLAgn_00096370_1	SKVTDQTAAGQAGIK		492.267	3	4.81204	FALSE	-1.86654	1.17972	1.5636	0.169628
dicLab1_genemodels_DLAgn_00096370_1	IGAQGAATQDTVKSK		492.267	3	5.55212	TRUE	-0.440635	-1.65188	-0.905208	0.460582
dicLab1_genemodels_DLAgn_00096370_1	KPIALTIQEGK		599.364	2	14.4212	FALSE	-1.19681	3.07056	4.95881	3.01046
dicLab1_genemodels_DLAgn_00096370_1	GEQITLAIPKK		599.364	2	13.895	TRUE	-0.887163	-3.23232	-1.55759	-3.69828
dicLab1_genemodels_DLAgn_00096370_1	KPVEDPTEFR		609.312	2	9.3754	FALSE	4.31498	1.42205	0.379661	-0.399404
dicLab1_genemodels_DLAgn_00096370_1	FETPDEVPKR		609.312	2	8.94792	TRUE	-3.24416	-1.32794	-2.66999	-2.36553
dicLab1_genemodels_DLAgn_00096370_1	C[PPa]FATNEYGK		552.245	2	7.91763	FALSE	-2.79516	1.37005	3.55193	4.84742
dicLab1_genemodels_DLAgn_00096370_1	GYENTAFC[PPa]K		552.245	2	7.45169	TRUE	0.0131148	-2.26993	-2.43665	-0.155536
dicLab1_genemodels_DLAgn_00096370_1	KLGSEDAGLYSVDVEGVNVFSTDFKVPEVDFAVK		915.963	4	44.5891	FALSE	-4.69368	-2.40047	-4.41817	-4.70821
dicLab1_genemodels_DLAgn_00096370_1	VAFDVEPVKFDTSFVNVGEVDVSYLGADESGLKK		915.963	4	45.0326	TRUE	-3.77118	-1.17267	-4.40676	-6.80764
dicLab1_genemodels_DLAgn_00124710_1	YLTVAAIFR		527.308	2	36.05	FALSE	9.15059	5.1829	7.66668	6.66331
dicLab1_genemodels_DLAgn_00124710_1	FIAAVTLYR		527.308	2	36.8508	TRUE	0.476813	0.278498	0.213592	0.450875
dicLab1_genemodels_DLAgn_00124710_1	LHFFMPGFAPLTSR		540.95	3	39.4841	FALSE	5.04262	4.86102	6.56656	5.75816
dicLab1_genemodels_DLAgn_00124710_1	STLPAFGPMFFHLR		540.95	3	39.2536	TRUE	0.230675	-2.62729	0.218502	0.218201
dicLab1_genemodels_DLAgn_00124710_1	GHYTEGAELVDSVLDVVR		653.665	3	41.463	FALSE	9.05623	11.1001	8.61341	7.36827
dicLab1_genemodels_DLAgn_00124710_1	VVDLVSDVLEAGETYHGR		653.665	3	41.3417	TRUE	0	-3.8253	0	-1.94002
dicLab1_genemodels_DLAgn_00124710_1	ISEQFTAMFR		615.303	2	29.1599	FALSE	5.51265	4.89359	5.23126	6.09512
dicLab1_genemodels_DLAgn_00124710_1	FMATFQESIR		615.303	2	28.6944	TRUE	-2.49567	-3.53159	-0.281826	-1.43195
dicLab1_genemodels_DLAgn_00124710_1	GHYTEGAELVDSVLDVVRK		696.364	3	38.8676	FALSE	-3.64371	-0.0862906	-1.00089	-1.34663
dicLab1_genemodels_DLAgn_00124710_1	RVVDLVSDVLEAGETYHGK		696.364	3	37.3632	TRUE	-4.94525	-2.68406	-4.24905	-1.50166
dicLab1_genemodels_DLAgn_00124710_1	AVLVDLEPGTMDSVR		801.414	2	30.6116	FALSE	5.61827	4.23578	1.76273	3.75659
dicLab1_genemodels_DLAgn_00124710_1	VSDMTGPELDVLVAR		801.414	2	30.2186	TRUE	-2.19102	-3.17742	-1.69712	-1.67775
dicLab1_genemodels_DLAgn_00124710_1	IMNTFSVVPSPK		660.355	2	26.4282	FALSE	4.3146	2.97992	0.958052	2.35048
dicLab1_genemodels_DLAgn_00124710_1	PSPVVSFTNMIK		660.355	2	26.3828	TRUE	-2.34565	-2.83138	-5.0629	-3.07277
dicLab1_genemodels_DLAgn_00124710_1	MAATFIGNSTAIQELFKR		666.687	3	38.307	FALSE	-3.94549	-3.28591	-0.89377	-1.11949
dicLab1_genemodels_DLAgn_00124710_1	KFLEQIATSNGIFTAAMR		666.687	3	38.9483	TRUE	-2.53361	-0.950405	-2.34161	-0.437
dicLab1_genemodels_DLAgn_00124710_1	LAVNMVPFPR		572.321	2	31.9934	FALSE	4.67918	6.32229	5.52765	3.95783
dicLab1_genemodels_DLAgn_00124710_1	PFPVMNVALR		572.321	2	31.9237	TRUE	0.633315	-1.11813	-1.56308	-1.25049
dicLab1_genemodels_DLAgn_00124710_1	NSSYFVEWIPNNVK		848.92	2	34.6765	FALSE	5.54312	5.56236	4.90383	-2.73338
dicLab1_genemodels_DLAgn_00124710_1	VNNPIWEVFYSSNK		848.92	2	34.5313	TRUE	-2.12122	-1.27214	-1.96691	0.850529
dicLab1_genemodels_DLAgn_00227550_1	QREEQAEPDGTEEADKVAYLLGLNSAEMLK		834.408	4	39.7572	FALSE	8.08319	8.96611	7.42941	7.3819
dicLab1_genemodels_DLAgn_00227550_1	LMEASNLGLLYAVKDAEETGDPEAQEERQK		834.408	4	39.7886	TRUE	-1.24047	-4.23073	-1.47966	-3.34233
dicLab1_genemodels_DLAgn_00227550_1	EEQAEPDGTEEADKVAYLLGLNSAEMLK		1017.49	3	43.0748	FALSE	7.70372	7.80276	7.56485	7.5697
dicLab1_genemodels_DLAgn_00227550_1	LMEASNLGLLYAVKDAEETGDPEAQEEK		1017.49	3	43.6344	TRUE	-3.06643	-0.820764	-2.1017	-2.92315
dicLab1_genemodels_DLAgn_00227550_1	GQTVQQVK		444.251	2	1.78705	FALSE	5.68117	7.82976	7.55876	8.51847
dicLab1_genemodels_DLAgn_00227550_1	VQQVTQGK		444.251	2	2.37938	TRUE	0	0.463003	0.111486	-0.757468
dicLab1_genemodels_DLAgn_00227550_1	QKQREEQAEPDGTEEADKVAYLLGLNSAEMLK		718.959	5	38.6702	FALSE	-0.974412	-4.91712	0.0746534	-2.90125
dicLab1_genemodels_DLAgn_00227550_1	LMEASNLGLLYAVKDAEETGDPEAQEERQKQK		718.959	5	38.2117	TRUE	-2.93526	-5.73115	-0.725772	-4.09005
dicLab1_genemodels_DLAgn_00227550_1	NSVTALAKSIYERMFLWMVIRINQMLDTKQSR		769.41	5	47.5122	FALSE	#NAME?	-0.958146	-3.55234	-3.80297
dicLab1_genemodels_DLAgn_00227550_1	SQKTDLMQNIRIVMWLFMREYISKALATVSNR		769.41	5	48.1608	TRUE	-1.48208	-2.42442	-4.38249	-2.82613
dicLab1_genemodels_DLAgn_00227550_1	VKVGNEYVTKGQTVQQVK		502.032	4	9.70986	FALSE	-2.78564	-1.06828	-4.36493	-0.724488
dicLab1_genemodels_DLAgn_00227550_1	VQQVTQGKTVYENGVKVK		502.032	4	10.109	TRUE	-4.53025	-2.73955	-5.21608	-2.63909
dicLab1_genemodels_DLAgn_00227550_1	ISIYKNTGAVLHHGNMK		471.504	4	12.9185	FALSE	3.27541	-2.75866	0.340898	0.242909
dicLab1_genemodels_DLAgn_00227550_1	MNGHHLVAGTNKYISIK		471.504	4	11.8686	TRUE	-1.55878	-2.94746	-2.97914	-3.04408
dicLab1_genemodels_DLAgn_00227550_1	GTEEADKVAYLLGLNSAEMLK		751.387	3	39.9334	FALSE	6.70621	7.68579	6.69185	7.15696
dicLab1_genemodels_DLAgn_00227550_1	LMEASNLGLLYAVKDAEETGK		751.387	3	40.8284	TRUE	-2.11249	-2.40362	0.61955	-0.588721
dicLab1_genemodels_DLAgn_00227550_1	QREEQAEPDGTEEADKVAYLLGLNSAEMLKAMC[PPa]YPR		826.196	5	43.9042	FALSE	-1.32473	-0.956578	-4.79785	-2.21809
dicLab1_genemodels_DLAgn_00227550_1	PYC[PPa]MAKLMEASNLGLLYAVKDAEETGDPEAQEERQR		826.196	5	43.5382	TRUE	0.432682	-4.11499	-3.32567	-3.51967
dicLab1_genemodels_DLAgn_00015830_1	LVPSLGGQVGGQIITVGGHFVSK		750.758	3	35.1187	FALSE	8.84182	6.30502	6.50462	3.10611
dicLab1_genemodels_DLAgn_00015830_1	SVFHGGVTIIQGGVQGGLSPVLK		750.758	3	35.3977	TRUE	-0.280949	-2.84456	-4.17662	-5.33364
dicLab1_genemodels_DLAgn_00015830_1	DVGQLHFVGLNTGGGAPVPPPKPGSK		632.342	4	26.5162	FALSE	3.9766	6.93698	5.64555	4.03742
dicLab1_genemodels_DLAgn_00015830_1	SGPKPPPVPAGGGTNLGVFHLQGVDK		632.342	4	26.6688	TRUE	-0.891577	-1.16715	-2.34702	-3.69364
dicLab1_genemodels_DLAgn_00015830_1	TFISPWEK		504.263	2	24.0186	FALSE	7.12772	7.17134	8.00255	1.30737
dicLab1_genemodels_DLAgn_00015830_1	EWPSIFTK		504.263	2	24.0611	TRUE	-2.53338	0.755394	0.755427	-0.801489
dicLab1_genemodels_DLAgn_00015830_1	IITDLSHITQDEYELEPEASELDLGTK		1020.5	3	37.038	FALSE	-2.64729	-1.49129	1.53934	-1.72389
dicLab1_genemodels_DLAgn_00015830_1	TGLDLESAEPELEYEDQTIHSLDTIIK		1020.5	3	37.5408	TRUE	-3.29597	0.0704278	-3.79442	0.943086
dicLab1_genemodels_DLAgn_00015830_1	DIMLEELSLQNNR		787.896	2	32.2928	FALSE	6.32848	5.31599	2.72149	6.40431
dicLab1_genemodels_DLAgn_00015830_1	NNQLSLEELMIDR		787.896	2	33.295	TRUE	-0.993875	-1.4	-5.76768	0.399382
dicLab1_genemodels_DLAgn_00015830_1	TPKDIMLEELSLQNNR		634.331	3	27.4391	FALSE	#NAME?	-3.36088	-3.43894	-3.47624
dicLab1_genemodels_DLAgn_00015830_1	NNQLSLEELMIDKPTR		634.331	3	27.9946	TRUE	-5.22946	-4.80641	-1.21703	-4.25391
dicLab1_genemodels_DLAgn_00015830_1	GAGAGGAGGAGGAGGAGELGGGDHGK		641.628	3	4.64537	FALSE	5.14258	7.14264	7.05834	4.21061
dicLab1_genemodels_DLAgn_00015830_1	GHDGGGLEGAGGAGGAGGAGGAGAGK		641.628	3	5.38987	TRUE	0.474403	-0.784139	-0.21323	-3.81911
dicLab1_genemodels_DLAgn_00007510_1	TYLAMDTDKEVIGYVIPVFR		777.408	3	43.8574	FALSE	4.90432	3.88195	4.24928	5.8819
dicLab1_genemodels_DLAgn_00007510_1	FVPIVYGIVEKDTDMALYTR		777.408	3	45.1097	TRUE	-0.241802	-3.33928	0.650633	-2.86433
dicLab1_genemodels_DLAgn_00007510_1	MNPDSLTHPPEFIVKPR		495.261	4	24.7752	FALSE	4.83503	5.47036	-0.932735	3.71285
dicLab1_genemodels_DLAgn_00007510_1	PKVIFEPPHTLSDPNMR		495.261	4	25.6596	TRUE	-1.26417	-3.46287	-3.98134	-4.53543
dicLab1_genemodels_DLAgn_00007510_1	SGVTGEQLWLK		609.33	2	24.7094	FALSE	4.43888	3.07325	-0.850371	4.80662
dicLab1_genemodels_DLAgn_00007510_1	LWLQEGTVGSK		609.33	2	25.8524	TRUE	-1.05151	-2.04595	-2.00343	-0.285876
dicLab1_genemodels_DLAgn_00007510_1	FVC[PPa]HGLTTGTNYVFR		595.963	3	23.213	FALSE	3.17502	3.56838	3.44028	4.2884
dicLab1_genemodels_DLAgn_00007510_1	FVYNTGTTLGHC[PPa]VFR		595.963	3	24.3419	TRUE	-3.18069	-3.64691	-2.30941	-4.70071
dicLab1_genemodels_DLAgn_00007510_1	ARVVGGLPDVVAIQEGK		569.997	3	26.6326	FALSE	-0.296312	-0.649233	-1.43774	-1.22558
dicLab1_genemodels_DLAgn_00007510_1	GEQIAVVDPLGGVVRAK		569.997	3	26.6981	TRUE	-5.00485	-2.6639	-5.76729	0.537033
dicLab1_genemodels_DLAgn_00007510_1	AGPSAPWTGIIK		599.335	2	29.3625	FALSE	2.55995	2.03656	-0.493662	3.14597
dicLab1_genemodels_DLAgn_00007510_1	IIGTWPASPGAK		599.335	2	30.6366	TRUE	-4.22179	-3.67441	-0.695279	-0.191457
dicLab1_genemodels_DLAgn_00007510_1	GTTSLVLIGDEFR		704.378	2	34.368	FALSE	6.80683	5.27882	7.62783	4.7038
dicLab1_genemodels_DLAgn_00007510_1	FEDGILVLSTTGR		704.378	2	33.1996	TRUE	-0.482427	0.819732	-0.313204	-1.73512
dicLab1_genemodels_DLAgn_00251790_1	LQSEVEDLMIDVERANGLAANLDKK		693.612	4	43.3241	FALSE	-4.79148	-0.72876	-1.77039	-1.3938
dicLab1_genemodels_DLAgn_00251790_1	KDLNAALGNAREVDIMLDEVESQLK		693.612	4	43.1496	TRUE	-4.4583	0.237293	-3.73763	-0.486684
dicLab1_genemodels_DLAgn_00251790_1	LQSEVEDLMIDVER		838.414	2	35.5141	FALSE	10.7145	10.1466	9.47175	9.69233
dicLab1_genemodels_DLAgn_00251790_1	EVDIMLDEVESQLR		838.414	2	35.9098	TRUE	0.954686	-0.627841	-3.4819	-2.14495
dicLab1_genemodels_DLAgn_00251790_1	LQSEVEDLMIDVERANGLAANLDKKQR		611.923	5	40.4603	FALSE	-3.36706	-2.83787	-6.89258	-3.88922
dicLab1_genemodels_DLAgn_00251790_1	QKKDLNAALGNAREVDIMLDEVESQLR		611.923	5	40.7467	TRUE	-3.72916	-4.04552	-5.03968	0.494133
dicLab1_genemodels_DLAgn_00251790_1	LQSEVEDLMIDVERANGLAANLDK		881.781	3	45.4333	FALSE	3.52715	-3.7524	-1.71396	0.0826013
dicLab1_genemodels_DLAgn_00251790_1	DLNAALGNAREVDIMLDEVESQLK		881.781	3	45.8155	TRUE	0.812979	-3.68695	-2.39739	-0.823544
dicLab1_genemodels_DLAgn_00251790_1	QRLQSEVEDLMIDVER		653.998	3	34.4908	FALSE	-1.83545	0.501891	0.791256	-1.10579
dicLab1_genemodels_DLAgn_00251790_1	EVDIMLDEVESQLRQR		653.998	3	35.1456	TRUE	0.426832	-2.13538	-1.76372	1.0411
dicLab1_genemodels_DLAgn_00251790_1	QRLQSEVEDLMIDVERANGLAANLDK		732.628	4	44.1645	FALSE	-1.19083	-6.15824	-4.37097	-4.21197
dicLab1_genemodels_DLAgn_00251790_1	DLNAALGNAREVDIMLDEVESQLRQK		732.628	4	45.4419	TRUE	-4.1834	-3.41178	-6.7004	-4.55313
dicLab1_genemodels_DLAgn_00122260_1	ILDVQPEALHQR		473.597	3	17.5457	FALSE	7.31753	6.83265	7.18113	6.62736
dicLab1_genemodels_DLAgn_00122260_1	QHLAEPQVDLIR		473.597	3	18.2785	TRUE	-2.86705	0.0957617	0.900005	-3.35911
dicLab1_genemodels_DLAgn_00122260_1	VPFVVGSPDDVNEYLSFVK		1056.04	2	43.6713	FALSE	0.26409	1.93701	-0.282268	1.82953
dicLab1_genemodels_DLAgn_00122260_1	VFSLYENVDDPSGVVFPVK		1056.04	2	43.6487	TRUE	0.984826	0.915241	-1.83918	-1.10286
dicLab1_genemodels_DLAgn_00122260_1	VPFVVGSPDDVNEYLSFVKK		747.06	3	39.8907	FALSE	-4.34379	1.79978	-3.98589	-0.572438
dicLab1_genemodels_DLAgn_00122260_1	KVFSLYENVDDPSGVVFPVK		747.06	3	39.9815	TRUE	-2.48804	0.682669	-3.68229	-0.42625
dicLab1_genemodels_DLAgn_00122260_1	ILDVQPEALHQRVPFVVGSPDDVNEYLSFVK		878.462	4	41.2178	FALSE	-4.01919	-1.68515	0.478021	-1.50603
dicLab1_genemodels_DLAgn_00122260_1	VFSLYENVDDPSGVVFPVRQHLAEPQVDLIK		878.462	4	42.4837	TRUE	-1.17723	-4.40147	0.0379733	0.788768
dicLab1_genemodels_DLAgn_00122260_1	AGLAHLQGLAGSVNVTGDDVK		674.692	3	25.4004	FALSE	5.34421	5.79989	4.80382	3.80317
dicLab1_genemodels_DLAgn_00122260_1	VDDGTVNVSGALGQLHALGAK		674.692	3	27.0472	TRUE	-3.02282	-1.28933	-4.5379	-1.71127
dicLab1_genemodels_DLAgn_00122260_1	YFHPSINEYLK		470.907	3	23.7017	FALSE	5.76398	4.28761	2.32873	3.79181
dicLab1_genemodels_DLAgn_00122260_1	LYENISPHFYK		470.907	3	25.0173	TRUE	-0.807226	-2.09776	-6.01863	-1.10762
dicLab1_genemodels_DLAgn_00122260_1	KAGLAHLQGLAGSVNVTGDDVK		538.295	4	21.7402	FALSE	3.0653	1.20885	-1.543	-5.71195
dicLab1_genemodels_DLAgn_00122260_1	VDDGTVNVSGALGQLHALGAKK		538.295	4	20.877	TRUE	-4.78315	-5.65364	-4.80859	-6.0451
dicLab1_genemodels_DLAgn_00122260_1	KYPEDGSAPYGAR		470.893	3	6.21541	FALSE	3.40886	2.30529	5.36388	5.05291
dicLab1_genemodels_DLAgn_00122260_1	AGYPASGDEPYKR		470.893	3	5.7854	TRUE	-1.67545	-1.94238	-0.243129	-0.598563
dicLab1_genemodels_DLAgn_00122260_1	YVGSMVSDIHR		421.877	3	13.7078	FALSE	3.74535	6.59314	7.11298	6.60545
dicLab1_genemodels_DLAgn_00122260_1	HIDSVMSGVYR		421.877	3	13.6987	TRUE	-1.17599	-0.846276	-4.26642	-0.795198
dicLab1_genemodels_DLAgn_00122260_1	IYSINEGYAK		579.295	2	14.3592	FALSE	6.9829	4.77248	7.54402	6.57774
dicLab1_genemodels_DLAgn_00122260_1	AYGENISYIK		579.295	2	13.1608	TRUE	0.732087	-2.14891	0.387347	-0.5288
dicLab1_genemodels_DLAgn_00134890_1	SYLSEEMLAEFK		723.845	2	35.0365	FALSE	6.13142	9.42417	8.85026	8.08024
dicLab1_genemodels_DLAgn_00134890_1	FEALMEESLYSK		723.845	2	36.094	TRUE	-0.0545392	-2.52656	-2.51492	-2.38466
dicLab1_genemodels_DLAgn_00134890_1	AAFDMFDTDGGGDISTK		874.378	2	28.1457	FALSE	8.17315	6.55776	6.44123	8.08194
dicLab1_genemodels_DLAgn_00134890_1	TSIDGGGDTDFMDFAAK		874.378	2	27.1186	TRUE	-1.77039	-3.31404	-6.17177	0.185768
dicLab1_genemodels_DLAgn_00134890_1	LLKEDQAGKSEEELAEC[PPa]FR		567.281	4	20.2643	FALSE	2.13329	-2.8815	-6.74004	-1.30074
dicLab1_genemodels_DLAgn_00134890_1	FC[PPa]EALEEESKGAQDEKLLR		567.281	4	20.2914	TRUE	-3.40068	-0.271064	-3.11934	-1.4392
dicLab1_genemodels_DLAgn_00134890_1	VFDKNGDGYIDREEFALIIR		593.308	4	32.7747	FALSE	-3.06796	-1.07572	-0.134201	-0.131861
dicLab1_genemodels_DLAgn_00134890_1	IILAFEERDIYGDGNKDFVR		593.308	4	32.5619	TRUE	-2.7332	-2.14529	-2.08765	-0.717164
dicLab1_genemodels_DLAgn_00134890_1	DGDKNTDGMLDFDEFLK		653.96	3	38.2112	FALSE	7.84597	8.74142	6.40651	3.50701
dicLab1_genemodels_DLAgn_00134890_1	LFEDFDLMGDTNKDGDK		653.96	3	37.3367	TRUE	0.808129	-2.33756	0.458344	-2.46306
dicLab1_genemodels_DLAgn_00134890_1	NGDGYIDREEFALIIR		627.655	3	33.1674	FALSE	6.96226	7.1191	6.21941	5.44282
dicLab1_genemodels_DLAgn_00134890_1	IILAFEERDIYGDGNR		627.655	3	32.9702	TRUE	-3.19285	-1.49721	-0.000207092	-2.46361
dicLab1_genemodels_DLAgn_00134890_1	STGEPISEEEIDELMKDGDKNTDGMLDFDEFLK		937.675	4	43.9802	FALSE	-2.61175	-3.51614	-3.87667	-6.27287
dicLab1_genemodels_DLAgn_00134890_1	LFEDFDLMGDTNKDGDKMLEDIEEESIPEGTSK		937.675	4	45.4794	TRUE	-1.51816	-4.37419	-2.57021	-6.19131
dicLab1_genemodels_DLAgn_00134890_1	SEEELAEC[PPa]FR		642.282	2	18.404	FALSE	7.81503	8.29163	8.19454	4.99791
dicLab1_genemodels_DLAgn_00134890_1	FC[PPa]EALEEESR		642.282	2	18.3909	TRUE	-3.40141	0.891048	-0.100128	0.185194
dicLab1_genemodels_DLAgn_00000460_1	LTLADMNVLLFR		703.397	2	47.0482	FALSE	10.5668	7.28555	8.89822	10.1036
dicLab1_genemodels_DLAgn_00000460_1	FLLVNMDALTLR		703.397	2	47.0273	TRUE	0.555833	-1.5681	-1.37131	0.516137
dicLab1_genemodels_DLAgn_00000460_1	LTPGSVIAFR		530.811	2	26.4691	FALSE	6.63982	7.08999	7.83322	6.72226
dicLab1_genemodels_DLAgn_00000460_1	FAIVSGPTLR		530.811	2	27.0679	TRUE	-1.13872	-2.08957	-0.72808	0.713586
dicLab1_genemodels_DLAgn_00000460_1	ESGYNMIHFTPLQTLGESR		727.353	3	33.9362	FALSE	3.96456	3.69895	3.45481	1.67331
dicLab1_genemodels_DLAgn_00000460_1	SEGLTQLPTFHIMNYGSER		727.353	3	33.4564	TRUE	-1.08479	-0.180226	0.439691	1.24982
dicLab1_genemodels_DLAgn_00000460_1	HLEGISYR		487.756	2	9.06715	FALSE	2.02665	2.04271	3.80006	2.76983
dicLab1_genemodels_DLAgn_00000460_1	YSIGELHR		487.756	2	9.01945	TRUE	-1.35026	-0.335746	-1.19886	-1.71988
dicLab1_genemodels_DLAgn_00000460_1	NIILAFAGTLR		594.859	2	40.344	FALSE	7.60048	8.16089	6.71141	8.61363
dicLab1_genemodels_DLAgn_00000460_1	LTGAFALIINR		594.859	2	40.3206	TRUE	0.775705	0.184049	-0.574138	-0.671539
dicLab1_genemodels_DLAgn_00000460_1	LEQGFELQFR		633.828	2	27.9573	FALSE	5.34683	3.4485	5.06905	5.23361
dicLab1_genemodels_DLAgn_00000460_1	FQLEFGQELR		633.828	2	27.9149	TRUE	-1.83186	-2.65848	-2.30025	-3.45138
dicLab1_genemodels_DLAgn_00200090_1	GTPGGVGGVGEPGR		598.805	2	8.23748	FALSE	4.26021	3.38388	2.77244	2.63054
dicLab1_genemodels_DLAgn_00200090_1	GPEGVGGVGGPTGR		598.805	2	7.64634	TRUE	0.0637893	-2.91548	0.922435	0.986766
dicLab1_genemodels_DLAgn_00200090_1	RGPTGELGATGPAGNR		504.262	3	6.47004	FALSE	5.21168	6.54161	7.02111	6.75488
dicLab1_genemodels_DLAgn_00200090_1	NGAPGTAGLEGTPGRR		504.262	3	6.68516	TRUE	-4.26082	-3.93679	-3.094	-4.50448
dicLab1_genemodels_DLAgn_00200090_1	GDRGTPGGVGGVGEPGR		508.922	3	7.04541	FALSE	-0.11483	0.414925	-1.95401	-2.02062
dicLab1_genemodels_DLAgn_00200090_1	GPEGVGGVGGPTGRDGR		508.922	3	7.22153	TRUE	0.318612	-2.56273	-2.51771	0.576799
dicLab1_genemodels_DLAgn_00200090_1	GPTGELGATGPAGNR		677.839	2	8.4845	FALSE	6.38654	7.3495	6.90269	4.92457
dicLab1_genemodels_DLAgn_00200090_1	NGAPGTAGLEGTPGR		677.839	2	8.15434	TRUE	0.283181	-0.3176	0.185807	0.127521
dicLab1_genemodels_DLAgn_00079710_1	IDVHSFLEYWSYGR		591.286	3	42.2204	FALSE	8.90141	7.19974	5.54011	3.9259
dicLab1_genemodels_DLAgn_00079710_1	GYSWYELFSHVDIR		591.286	3	42.4349	TRUE	-1.3691	-1.05434	-3.39675	-5.03799
dicLab1_genemodels_DLAgn_00079710_1	ILMFTHGPNHAITR		402.717	4	17.3623	FALSE	5.35211	7.26129	6.27602	5.37003
dicLab1_genemodels_DLAgn_00079710_1	TIAHNPGHTFMLIR		402.717	4	17.3788	TRUE	-3.29562	0.0965772	-1.86737	0.360399
dicLab1_genemodels_DLAgn_00079710_1	KQHSVEDISHIFGIIK		463.509	4	30.4143	FALSE	5.63604	3.85202	0.993605	4.8155
dicLab1_genemodels_DLAgn_00079710_1	IIGFIHSIDEVSHQKK		463.509	4	30.461	TRUE	-0.68005	-3.02843	-4.95065	-2.77252
dicLab1_genemodels_DLAgn_00079710_1	LYHPNNAQLGMAIMR		576.961	3	23.5941	FALSE	-3.0152	4.23767	-2.75959	3.96909
dicLab1_genemodels_DLAgn_00079710_1	MIAMGLQANNPHYLR		576.961	3	24.6615	TRUE	-3.0887	-2.16324	-3.46932	-3.22241
dicLab1_genemodels_DLAgn_00079710_1	C[PPa]NGFTLSDQK		592.274	2	12.7185	FALSE	4.17067	1.16811	6.21877	4.54705
dicLab1_genemodels_DLAgn_00079710_1	QDSLTFGNC[PPa]K		592.274	2	12.9311	TRUE	-1.27946	0.936026	-1.00203	-2.55982
dicLab1_genemodels_DLAgn_00079710_1	VLSIASEVLSFAQSFAEAAGLAR		1169.13	2	48.2647	FALSE	3.23318	0.594059	3.31798	2.92405
dicLab1_genemodels_DLAgn_00079710_1	ALGAAEAFSQAFSLVESAISLVR		1169.13	2	47.7717	TRUE	-0.0906299	0.589308	-1.64192	-1.71762
dicLab1_genemodels_DLAgn_00224730_1	TIDDLEDELYAQK		776.872	2	26.2139	FALSE	9.70339	10.0578	7.05725	9.36463
dicLab1_genemodels_DLAgn_00224730_1	QAYLEDELDDITK		776.872	2	27.0233	TRUE	-2.35758	0.591941	0.902629	-0.800644
dicLab1_genemodels_DLAgn_00224730_1	TIDDLEDELYAQKLK		598.644	3	27.9336	FALSE	1.06834	-0.823824	0.830881	-0.30902
dicLab1_genemodels_DLAgn_00224730_1	LKQAYLEDELDDITK		598.644	3	28.7033	TRUE	-1.54067	-0.434025	0.326249	-3.34217
dicLab1_genemodels_DLAgn_00224730_1	LEKTIDDLEDELYAQK		641.658	3	26.7706	FALSE	-0.697929	-2.48023	0.78462	-2.46063
dicLab1_genemodels_DLAgn_00224730_1	QAYLEDELDDITKELK		641.658	3	28.2775	TRUE	0.573763	-2.28614	-2.51521	-1.31366
dicLab1_genemodels_DLAgn_00224730_1	AISEELDHALNDMT		779.856	2	30.8038	FALSE	-1.32332	1.06751	2.08141	7.53148
dicLab1_genemodels_DLAgn_00224730_1	MDNLAHDLEESIAT		779.856	2	30.8362	TRUE	0.0533172	0.736421	-4.65043	-0.15807
dicLab1_genemodels_DLAgn_00224730_1	AISEELDHALNDMTSM		888.893	2	36.9526	FALSE	7.74561	7.88996	5.08836	7.61598
dicLab1_genemodels_DLAgn_00224730_1	STMDNLAHDLEESIAM		888.893	2	36.2196	TRUE	0.37226	0.881888	0.439157	-0.588725
dicLab1_genemodels_DLAgn_00224730_1	LEKTIDDLEDELYAQKLK		722.051	3	29.0807	FALSE	-2.04807	-0.0969616	-2.8821	-0.103996
dicLab1_genemodels_DLAgn_00224730_1	LKQAYLEDELDDITKELK		722.051	3	28.2142	TRUE	-1.80028	-2.08769	-2.34266	-4.94288
dicLab1_genemodels_DLAgn_00224730_1	AISEELDHALND		663.812	2	21.6719	FALSE	4.13353	3.88182	5.53186	3.6841
dicLab1_genemodels_DLAgn_00224730_1	NLAHDLEESIAD		663.812	2	21.7485	TRUE	-0.685369	-1.25879	-2.65178	-0.57115
dicLab1_genemodels_DLAgn_00224730_1	SVAKLEKTIDDLEDELYAQKLK		638.098	4	38.2541	FALSE	-1.62938	-4.65831	-4.62291	-4.4607
dicLab1_genemodels_DLAgn_00224730_1	LKQAYLEDELDDITKELKAVSK		638.098	4	38.5982	TRUE	-0.995163	-1.4135	-3.96777	-2.93854
dicLab1_genemodels_DLAgn_00211110_1	TVTVKEDDIHQR		480.92	3	4.78907	FALSE	1.09629	3.44668	4.8099	2.69671
dicLab1_genemodels_DLAgn_00211110_1	QHIDDEKVTVTR		480.92	3	4.18865	TRUE	0.6702	0.728196	-0.55692	0.595676
dicLab1_genemodels_DLAgn_00211110_1	KAEPIPGKMQGSLEDQIVAANPLLESYGNAK		817.927	4	34.3233	FALSE	-0.244867	-2.36577	-0.143469	-0.840545
dicLab1_genemodels_DLAgn_00211110_1	ANGYSELLPNAAVIQDELSGQMKGPIPEAKK		817.927	4	34.6316	TRUE	-0.679016	0.0586148	-1.45424	-3.7415
dicLab1_genemodels_DLAgn_00211110_1	MQGSLEDQIVAANPLLESYGNAK		1224.61	2	38.4507	FALSE	6.24006	8.00852	9.45286	7.59255
dicLab1_genemodels_DLAgn_00211110_1	ANGYSELLPNAAVIQDELSGQMK		1224.61	2	37.8113	TRUE	-3.41651	-2.64765	-2.14111	-2.48722
dicLab1_genemodels_DLAgn_00211110_1	SIYEKMFLWMVVR		567.967	3	45.2158	FALSE	4.52924	1.39717	5.39333	2.86731
dicLab1_genemodels_DLAgn_00211110_1	VVMWLFMKEYISR		567.967	3	44.8333	TRUE	0.113735	-2.09914	0.188724	-2.08987
dicLab1_genemodels_DLAgn_00190000_1	VTFVDTPGIIENR		730.891	2	27.252	FALSE	7.67038	9.04466	7.39602	5.08575
dicLab1_genemodels_DLAgn_00190000_1	NEIIGPTDVFTVR		730.891	2	27.2483	TRUE	-4.47226	-2.08404	0.83732	-3.33182
dicLab1_genemodels_DLAgn_00190000_1	FGQNFLEK		491.753	2	19.1748	FALSE	-0.674342	3.35931	5.14954	1.11552
dicLab1_genemodels_DLAgn_00190000_1	ELFNQGFK		491.753	2	20.5258	TRUE	0.933371	-1.59372	0.236517	0.516186
dicLab1_genemodels_DLAgn_00190000_1	SVEGIVMAADSSR		661.324	2	21.955	FALSE	4.61112	4.56981	3.08019	5.67868
dicLab1_genemodels_DLAgn_00190000_1	SSDAAMVIGEVSR		661.324	2	21.5938	TRUE	-2.82455	-2.78516	-6.48714	0.102033
dicLab1_genemodels_DLAgn_00190000_1	LATEEKAGDYAAALER		569.956	3	17.712	FALSE	-1.9774	-2.81479	-6.79903	-3.58183
dicLab1_genemodels_DLAgn_00190000_1	ELAAAYDGAKEETALR		569.956	3	17.1538	TRUE	-1.92237	-2.50613	-4.99149	-0.952699
dicLab1_genemodels_DLAgn_00190000_1	REEISLLEDLNQVIENR		690.699	3	42.4694	FALSE	2.89591	0.332842	-2.42019	-1.18531
dicLab1_genemodels_DLAgn_00190000_1	NEIVQNLDELLSIEERR		690.699	3	41.2215	TRUE	-0.824331	-1.9333	-3.14616	0.53248
dicLab1_genemodels_DLAgn_00190000_1	MSFFSDPELVFK		723.852	2	40.9895	FALSE	4.41994	5.80222	6.27163	3.10209
dicLab1_genemodels_DLAgn_00190000_1	FVLEPDSFFSMK		723.852	2	42.3561	TRUE	1.01457	0.352254	0.947075	-2.21997
dicLab1_genemodels_DLAgn_00190000_1	EEISLLEDLNQVIENR		957.494	2	47.3205	FALSE	0.229659	0.43803	2.75686	4.47563
dicLab1_genemodels_DLAgn_00190000_1	NEIVQNLDELLSIEER		957.494	2	46.964	TRUE	-1.54369	-5.09053	-2.72636	-3.21056
dicLab1_genemodels_DLAgn_00170350_1	HLEGISDEDIASVTLPTGIPVLLELDENLKPVKPR		762.421	5	47.8335	FALSE	4.96929	6.77354	8.6076	5.6533
dicLab1_genemodels_DLAgn_00170350_1	PKVPKLNEDLELLVPIGTPLTVSAIDEDSIGELHR		762.421	5	47.3647	TRUE	-0.975605	-3.6982	-1.23189	-1.87807
dicLab1_genemodels_DLAgn_00170350_1	SYDITPPPIDESHPYFLEIYNDRR		735.107	4	34.9392	FALSE	0.092842	1.0201	0.22827	-0.197395
dicLab1_genemodels_DLAgn_00170350_1	RDNYIELFYPHSEDIPPPTIDYSR		735.107	4	35.2824	TRUE	-4.01321	-5.54427	-3.44913	-3.72375
dicLab1_genemodels_DLAgn_00170350_1	HYGSLIGLNR		565.309	2	17.0722	FALSE	6.16015	4.22572	1.18761	2.53009
dicLab1_genemodels_DLAgn_00170350_1	NLGILSGYHR		565.309	2	17.3876	TRUE	-2.36833	-2.91185	-3.47371	-2.45583
dicLab1_genemodels_DLAgn_00170350_1	LLPYWESTVVPEIR		851.464	2	38.8063	FALSE	7.95091	9.05019	9.40601	7.38769
dicLab1_genemodels_DLAgn_00170350_1	IEPVVTSEWYPLLR		851.464	2	39.7302	TRUE	-2.5218	0.406951	0.485911	-0.363145
dicLab1_genemodels_DLAgn_00170350_1	FC[PPa]SWVDQK		542.25	2	15.6165	FALSE	7.20668	2.40571	5.88191	2.96616
dicLab1_genemodels_DLAgn_00170350_1	QDVWSC[PPa]FK		542.25	2	15.9026	TRUE	-3.00981	-1.49679	0.429049	-1.37539
dicLab1_genemodels_DLAgn_00170350_1	EQGYKFDLVFTSILSR		635.004	3	42.6749	FALSE	5.06155	6.02461	4.86771	3.27781
dicLab1_genemodels_DLAgn_00170350_1	SLISTFVLDFKYGQER		635.004	3	41.629	TRUE	-0.522101	-0.72517	0.601822	-1.76891
dicLab1_genemodels_DLAgn_00170350_1	YKLFLLR		476.803	2	27.3103	FALSE	-2.76638	1.01954	1.68433	-0.460576
dicLab1_genemodels_DLAgn_00170350_1	LLFLKYR		476.803	2	28.3749	TRUE	-0.436164	0.43348	0.446105	0.428536
dicLab1_genemodels_DLAgn_00170350_1	AEMALQHGEEK		414.864	3	4.9705	FALSE	-0.96558	-1.61137	-7.19689	-2.00696
dicLab1_genemodels_DLAgn_00170350_1	EEGHQLAMEAK		414.864	3	5.38654	TRUE	-4.93857	-6.76722	-5.64838	-1.52729
dicLab1_genemodels_DLAgn_00170350_1	TVLISAHGNSC[PPa]R		664.841	2	7.43491	FALSE	8.44196	8.59717	7.63332	6.22502
dicLab1_genemodels_DLAgn_00170350_1	TC[PPa]SNGHASILVR		664.841	2	8.32147	TRUE	0.377182	-0.20105	0.285471	-0.338866
dicLab1_genemodels_DLAgn_00134660_1	LALDIEIATYR		639.359	2	34.6363	FALSE	7.8178	6.26912	3.31252	4.45963
dicLab1_genemodels_DLAgn_00134660_1	YTAIEIDLALR		639.359	2	33.1107	TRUE	-1.52308	-4.11614	-2.42534	-0.0576563
dicLab1_genemodels_DLAgn_00134660_1	NLDMDSIVAEVK		667.337	2	31.1256	FALSE	8.73925	5.22301	7.6224	-1.78863
dicLab1_genemodels_DLAgn_00134660_1	VEAVISDMDLNK		667.337	2	31.5174	TRUE	-1.19699	0.691073	0.625727	-2.16814
dicLab1_genemodels_DLAgn_00134660_1	LESLTDEINFLR		725.383	2	37.5889	FALSE	4.60205	5.9206	7.51001	4.08855
dicLab1_genemodels_DLAgn_00134660_1	LFNIEDTLSELR		725.383	2	37.3622	TRUE	-3.91569	-3.58738	-2.24747	-1.44712
dicLab1_genemodels_DLAgn_00134660_1	WNLLQGQTTTR		659.349	2	23.9612	FALSE	0.892426	3.26015	-3.96434	-1.70507
dicLab1_genemodels_DLAgn_00134660_1	TTTQGQLLNWR		659.349	2	22.4704	TRUE	0.107778	-4.24323	-4.80866	-1.14421
dicLab1_genemodels_DLAgn_00134660_1	SLLAPLNLEIDPAIQVVR		981.075	2	47.993	FALSE	-1.56216	3.72773	5.47557	-0.881684
dicLab1_genemodels_DLAgn_00134660_1	VVQIAPDIELNLPALLSR		981.075	2	46.9634	TRUE	-3.0852	-1.61762	0.468271	0.883703
dicLab1_genemodels_DLAgn_00134660_1	SIYEEELRELQSQIKDTSVIVEMDNSR		803.65	4	41.678	FALSE	-2.7267	-4.11765	-4.46878	-1.64964
dicLab1_genemodels_DLAgn_00134660_1	SNDMEVIVSTDKIQSQLERLEEEYISR		803.65	4	41.8161	TRUE	-1.18	-4.73905	-4.4439	-3.72401
dicLab1_genemodels_DLAgn_00016290_1	SAPSIPKENFSC[PPa]LTR		574.294	3	21.329	FALSE	-0.90189	0.166948	-0.830264	0.0714213
dicLab1_genemodels_DLAgn_00016290_1	TLC[PPa]SFNEKPISPASR		574.294	3	20.8663	TRUE	-0.419445	0.335081	-1.78803	0.776737
dicLab1_genemodels_DLAgn_00016290_1	VLVTGAAGQIAYSLLFSIAK		1011.59	2	48.1975	FALSE	4.35963	3.22791	-2.21532	0.428044
dicLab1_genemodels_DLAgn_00016290_1	AISFLLSYAIQGAAGTVLVK		1011.59	2	48.0958	TRUE	0.138381	-1.07865	-2.63473	-0.154401
dicLab1_genemodels_DLAgn_00016290_1	IVEGLAINSFSQTK		753.912	2	27.4848	FALSE	-1.71224	3.34212	4.16068	-1.02737
dicLab1_genemodels_DLAgn_00016290_1	TQSFSNIALGEVIK		753.912	2	26.1511	TRUE	-2.17616	-0.756516	-3.3677	0.889068
dicLab1_genemodels_DLAgn_00016290_1	DIIPTDKEEVAFKDLDAAILVGSMPR		711.627	4	43.6511	FALSE	-3.79548	-1.38309	-0.339707	-2.74576
dicLab1_genemodels_DLAgn_00016290_1	PMSGVLIAADLDKFAVEEKDTPIIDR		711.627	4	43.9428	TRUE	-3.64624	0.225268	0.418453	-3.28854
dicLab1_genemodels_DLAgn_00016290_1	GDFIATVQQR		567.799	2	16.9262	FALSE	8.11823	7.13182	3.99573	7.98349
dicLab1_genemodels_DLAgn_00016290_1	QQVTAIFDGR		567.799	2	16.9851	TRUE	-2.13989	-3.3766	-5.83427	0.28164
dicLab1_genemodels_DLAgn_00016290_1	MDATAAELIEER		674.824	2	23.5372	FALSE	8.14391	5.95155	5.44541	3.67004
dicLab1_genemodels_DLAgn_00016290_1	EEILEAATADMR		674.824	2	24.8703	TRUE	-2.44296	-2.77057	-3.753	-4.07831
dicLab1_genemodels_DLAgn_00016290_1	DIIPTDKEEVAFK		752.898	2	22.2988	FALSE	0.362219	-0.0667136	0.611335	-0.965052
dicLab1_genemodels_DLAgn_00016290_1	FAVEEKDTPIIDK		752.898	2	21.6864	TRUE	-1.55262	-1.15238	0.698056	-2.77497
dicLab1_genemodels_DLAgn_00016290_1	ENFSC[PPa]LTR		520.745	2	13.5815	FALSE	7.07021	3.50481	7.47423	5.0432
dicLab1_genemodels_DLAgn_00016290_1	TLC[PPa]SFNER		520.745	2	13.6049	TRUE	-2.89841	-4.96879	-0.320774	0.79921
dicLab1_genemodels_DLAgn_00221000_1	ETLDQLETLK		595.319	2	25.5265	FALSE	5.76267	7.40149	7.8689	7.48569
dicLab1_genemodels_DLAgn_00221000_1	LTELQDLTEK		595.319	2	25.5208	TRUE	-0.484142	-1.01845	-3.76619	-0.0386128
dicLab1_genemodels_DLAgn_00221000_1	LQDAEESIEAVNAK		758.878	2	15.7343	FALSE	7.2512	4.25721	5.06497	4.88597
dicLab1_genemodels_DLAgn_00221000_1	ANVAEISEEADQLK		758.878	2	15.7629	TRUE	0.223753	-0.18662	0	0.299807
dicLab1_genemodels_DLAgn_00221000_1	KKLEADLVQIQGEVEDSVQEAR		621.829	4	29.9545	FALSE	-3.76921	-3.27559	0.839922	-2.95247
dicLab1_genemodels_DLAgn_00221000_1	AEQVSDEVEGQIQVLDAELKKR		621.829	4	29.2717	TRUE	-0.904298	-4.21803	1.0503	-2.41378
dicLab1_genemodels_DLAgn_00221000_1	KLEADLVQIQGEVEDSVQEAR		786.071	3	33.3124	FALSE	3.28939	-0.477443	0.31395	2.93428
dicLab1_genemodels_DLAgn_00221000_1	AEQVSDEVEGQIQVLDAELKR		786.071	3	33.508	TRUE	-1.07991	-3.91266	0.293982	-1.81048
dicLab1_genemodels_DLAgn_00157870_1	IAATILNTPDLR		649.377	2	27.5391	FALSE	3.02163	4.17911	4.12351	6.35967
dicLab1_genemodels_DLAgn_00157870_1	LDPTNLITAAIR		649.377	2	27.1446	TRUE	-2.88614	-2.7815	-5.04202	-0.48848
dicLab1_genemodels_DLAgn_00157870_1	SSWWGGVQMGPPDPILGVTEAFKR		872.441	3	45.8026	FALSE	2.35455	-3.17132	-0.628037	3.86367
dicLab1_genemodels_DLAgn_00157870_1	KFAETVGLIPDPPGMQVGGWWSSR		872.441	3	45.7901	TRUE	-0.569959	-2.98378	-1.45582	-0.454278
dicLab1_genemodels_DLAgn_00157870_1	IGANFLSR		439.248	2	19.2642	FALSE	-2.39462	4.2435	0.869926	2.08265
dicLab1_genemodels_DLAgn_00157870_1	SLFNAGIR		439.248	2	19.2354	TRUE	-3.23194	0.201079	-3.43387	-0.13866
dicLab1_genemodels_DLAgn_00157870_1	ISMAGVTSGNVGYLAQGIHAVTK		758.735	3	33.3888	FALSE	5.40897	4.12688	7.37966	6.29688
dicLab1_genemodels_DLAgn_00157870_1	TVAHIGQALYGVNGSTVGAMSIK		758.735	3	32.3239	TRUE	-2.17838	0.577791	-1.24483	-2.56366
dicLab1_genemodels_DLAgn_00157870_1	SIWLGEVHGMANR		490.582	3	23.142	FALSE	5.06953	5.29877	5.74069	3.0006
dicLab1_genemodels_DLAgn_00157870_1	NAMGHVEGLWISR		490.582	3	22.2517	TRUE	-1.66394	0.0712554	-2.51956	-2.00549
dicLab1_genemodels_DLAgn_00157870_1	NITVQTISGTGSLR		723.899	2	21.809	FALSE	7.43417	8.13287	9.69542	5.69536
dicLab1_genemodels_DLAgn_00157870_1	LSGTGSITQVTINR		723.899	2	21.1474	TRUE	-0.647235	-2.49251	-0.290258	0.200633
dicLab1_genemodels_DLAgn_00094820_1	AGIAVTVAGLTGKEPVQC[PPa]SR		676.702	3	0	FALSE	-4.93555	-1.05061	#NAME?	#NAME?
dicLab1_genemodels_DLAgn_00094820_1	SC[PPa]QVPEKGTLGAVTVAIGAR		676.702	3	26.6613	TRUE	-1.29234	-3.63065	-2.00459	-1.68659
dicLab1_genemodels_DLAgn_00094820_1	GAEEMETVIPVDIMR		845.413	2	37.3184	FALSE	7.13064	6.0052	5.69911	5.9695
dicLab1_genemodels_DLAgn_00094820_1	MIDVPIVTEMEEAGR		845.413	2	37.0248	TRUE	-0.185999	-3.51665	-3.14044	0.87367
dicLab1_genemodels_DLAgn_00094820_1	RAGIAVTVAGLTGKEPVQC[PPa]SR		546.803	4	21.5145	FALSE	-5.56373	-6.50026	-4.11092	-1.9843
dicLab1_genemodels_DLAgn_00094820_1	SC[PPa]QVPEKGTLGAVTVAIGARR		546.803	4	22.2706	TRUE	-3.84595	-6.55803	-3.73926	-1.49589
dicLab1_genemodels_DLAgn_00094820_1	AGIAVTVAGLTGK		579.348	2	27.4756	FALSE	8.33938	6.31207	7.8232	6.2736
dicLab1_genemodels_DLAgn_00094820_1	GTLGAVTVAIGAK		579.348	2	29.0023	TRUE	-2.01534	-3.15516	-2.92551	-4.42493
dicLab1_genemodels_DLAgn_00094820_1	GLIAAIC[PPa]AGPTALLAHGIGYGSTVTTHPAMK		766.658	4	39.9668	FALSE	6.33502	2.94011	-3.70531	-1.25473
dicLab1_genemodels_DLAgn_00094820_1	MAPHTTVTSGYGIGHALLATPGAC[PPa]IAAILGK		766.658	4	40.9812	TRUE	-3.31193	-1.71253	-3.83516	0.621494
dicLab1_genemodels_DLAgn_00110150_1	YATALFSAASK		565.298	2	20.7177	FALSE	6.30033	8.29434	4.20071	6.07892
dicLab1_genemodels_DLAgn_00110150_1	SAASFLATAYK		565.298	2	20.3846	TRUE	-0.755193	-0.688755	-3.03739	0.83778
dicLab1_genemodels_DLAgn_00110150_1	LTVTGEVITAFSK		683.385	2	33.3907	FALSE	2.62562	5.88899	5.46444	4.77589
dicLab1_genemodels_DLAgn_00110150_1	SFATIVEGTVTLK		683.385	2	33.6828	TRUE	-0.21513	0.963715	-2.1684	-3.69211
dicLab1_genemodels_DLAgn_00110150_1	VSPITINLINVLADNGR		905.015	2	47.1603	FALSE	7.07323	5.61582	7.53152	4.33664
dicLab1_genemodels_DLAgn_00110150_1	GNDALVNILNITIPSVR		905.015	2	48.139	TRUE	0.348442	-0.18886	-0.321974	0.850635
dicLab1_genemodels_DLAgn_00110150_1	VALNGFLQK		495.293	2	24.1308	FALSE	3.32772	3.00453	3.13276	0.495391
dicLab1_genemodels_DLAgn_00110150_1	QLFGNLAVK		495.293	2	24.5017	TRUE	-1.37604	-1.10917	-1.24407	-1.90774
dicLab1_genemodels_DLAgn_00110150_1	AKVSPITINLINVLADNGR		670.057	3	42.8104	FALSE	-1.68861	-0.590486	-2.95556	-3.04486
dicLab1_genemodels_DLAgn_00110150_1	GNDALVNILNITIPSVKAR		670.057	3	41.4546	TRUE	NaN	-2.64807	-5.61136	-3.33775
dicLab1_genemodels_DLAgn_00020910_1	VVDLLATEADVVC[PPa]R		787.416	2	32.2792	FALSE	6.96082	6.2781	3.56564	7.36067
dicLab1_genemodels_DLAgn_00020910_1	VC[PPa]VVDAETALLDVR		787.416	2	31.9889	TRUE	-2.29497	-2.32553	-5.15934	-1.25297
dicLab1_genemodels_DLAgn_00020910_1	DGVYYMYEALHGPPKK		623.306	3	25.531	FALSE	2.51821	1.24421	2.09039	-1.24039
dicLab1_genemodels_DLAgn_00020910_1	KPPGHLAEYMYYVGDK		623.306	3	23.9278	TRUE	-1.07325	-4.51393	-1.41221	-2.83129
dicLab1_genemodels_DLAgn_00020910_1	VGIGAFPTEQLNAVGELLQTR		1107.1	2	46.6891	FALSE	-1.9107	-2.05018	-3.49689	0.244795
dicLab1_genemodels_DLAgn_00020910_1	TQLLEGVANLQETPFAGIGVR		1107.1	2	46.8653	TRUE	-2.57936	-1.12689	-3.46815	-1.47726
dicLab1_genemodels_DLAgn_00020910_1	C[PPa]GWLDLVIVR		622.845	2	43.2985	FALSE	8.48462	7.24534	8.76216	7.17533
dicLab1_genemodels_DLAgn_00020910_1	VIVLDLWGC[PPa]R		622.845	2	43.6967	TRUE	0.432501	-0.551262	-2.04611	-0.398226
dicLab1_genemodels_DLAgn_00020910_1	AHLVFDFHQVVDGLQETER		747.375	3	35.5498	FALSE	4.16481	-2.7566	-0.199706	2.07673
dicLab1_genemodels_DLAgn_00020910_1	ETEQLGDVVQHFDFVLHAR		747.375	3	35.1306	TRUE	-2.15178	-3.61598	0.287943	-3.78315
dicLab1_genemodels_DLAgn_00093500_1	LVEDMENKIR		416.22	3	11.8763	FALSE	-1.42469	-0.896979	-4.89567	1.50822
dicLab1_genemodels_DLAgn_00093500_1	IKNEMDEVLR		416.22	3	13.032	TRUE	-0.978112	0.648499	0.85061	-1.20749
dicLab1_genemodels_DLAgn_00093500_1	KLEVEANNAFDQYR		566.281	3	18.3236	FALSE	3.41686	6.69063	1.26939	5.13571
dicLab1_genemodels_DLAgn_00093500_1	YQDFANNAEVELKR		566.281	3	19.3981	TRUE	-3.17304	0.587002	-3.91205	0.027617
dicLab1_genemodels_DLAgn_00093500_1	TGSGTMNLGGSLTR		676.335	2	17.3697	FALSE	8.10542	4.65883	5.60569	5.36047
dicLab1_genemodels_DLAgn_00093500_1	TLSGGLNMTGSGTR		676.335	2	18.2193	TRUE	-0.290187	-1.61119	-4.19946	-1.47148
dicLab1_genemodels_DLAgn_00093500_1	DYLLC[PPa]DYNR		623.282	2	20.5416	FALSE	7.09921	6.05916	8.47887	7.11282
dicLab1_genemodels_DLAgn_00093500_1	NYDC[PPa]LLYDR		623.282	2	20.0244	TRUE	-2.64943	-3.46891	-0.597686	0.893964
dicLab1_genemodels_DLAgn_00266680_1	SAEIGAEALAR		544.291	2	15.1462	FALSE	7.49115	6.0846	8.85738	4.7883
dicLab1_genemodels_DLAgn_00266680_1	ALAEAGIEASR		544.291	2	14.8258	TRUE	0.441232	-4.41871	-2.35061	-4.44305
dicLab1_genemodels_DLAgn_00266680_1	MLTVYPQTK		540.792	2	17.0384	FALSE	2.32963	2.3703	2.89683	2.4964
dicLab1_genemodels_DLAgn_00266680_1	TQPYVTLMK		540.792	2	17.1694	TRUE	1.03645	-1.09585	-0.148642	-3.77469
dicLab1_genemodels_DLAgn_00266680_1	TYFSHWSDLSPESPQVR		679.322	3	25.1399	FALSE	5.22317	6.96402	4.40429	7.36838
dicLab1_genemodels_DLAgn_00266680_1	VQPSEPSLDSWHSFYTR		679.322	3	25.655	TRUE	-1.75384	-1.07124	-3.35603	-0.419172
dicLab1_genemodels_DLAgn_00266680_1	AHGATIMAAVGDAVGK		490.257	3	22.6918	FALSE	7.35173	7.04136	7.01823	4.88266
dicLab1_genemodels_DLAgn_00266680_1	GVADGVAAMITAGHAK		490.257	3	22.2527	TRUE	-2.65761	-3.38887	-2.54877	-3.16945
dicLab1_genemodels_DLAgn_00266680_1	MDDLAGGLISLSELHAFK		639.664	3	42.6503	FALSE	6.53745	8.03791	6.59844	4.42055
dicLab1_genemodels_DLAgn_00266680_1	FAHLESLSILGGALDDMK		639.664	3	42.9367	TRUE	-1.97114	-1.13317	-0.487523	-3.16654
dicLab1_genemodels_DLAgn_00164570_1	LHALIDKIDEERYDIEAK		543.539	4	22.1191	FALSE	-4.10519	-5.16008	-0.303841	2.79228
dicLab1_genemodels_DLAgn_00164570_1	AEIDYREEDIKDILAHLK		543.539	4	22.7992	TRUE	-4.42546	-5.66826	-3.26819	-4.40892
dicLab1_genemodels_DLAgn_00164570_1	SLILSIAANWLEQEQK		922.002	2	48.1277	FALSE	5.37623	8.94418	-1.81297	0.842866
dicLab1_genemodels_DLAgn_00164570_1	QEQELWNAAISLILSK		922.002	2	47.2858	TRUE	-3.06349	NaN	1.06082	-3.13747
dicLab1_genemodels_DLAgn_00164570_1	SLILSIAANWLEQEQKEAVVAK		814.12	3	47.4249	FALSE	-0.597707	-4.36427	-1.05555	-4.06802
dicLab1_genemodels_DLAgn_00164570_1	AVVAEKQEQELWNAAISLILSK		814.12	3	48.1298	TRUE	0.361301	-4.09176	-2.70227	-0.308764
dicLab1_genemodels_DLAgn_00164570_1	MSADTMLK		448.714	2	13.3296	FALSE	6.95935	0.397211	4.47372	3.37357
dicLab1_genemodels_DLAgn_00164570_1	LMTDASMK		448.714	2	14.1016	TRUE	-3.31029	-4.3521	-1.91621	-0.988535
dicLab1_genemodels_DLAgn_00164570_1	EVKEEPTEAVGDWRK		591.632	3	12.9314	FALSE	-1.98784	-4.70586	-1.12448	-4.34216
dicLab1_genemodels_DLAgn_00164570_1	RWDGVAETPEEKVEK		591.632	3	11.4152	TRUE	-2.67917	-1.94223	-1.54058	-1.90852
dicLab1_genemodels_DLAgn_00111050_1	LIIGLMLSPAEFDAK		809.45	2	45.9403	FALSE	7.15319	6.87956	6.06758	5.50371
dicLab1_genemodels_DLAgn_00111050_1	ADFEAPSLMLGIILK		809.45	2	46.739	TRUE	0.557209	-0.125578	0.128514	-2.60593
dicLab1_genemodels_DLAgn_00111050_1	C[PPa]LIEIMASR		553.788	2	26.9117	FALSE	4.68746	6.01823	4.659	3.18178
dicLab1_genemodels_DLAgn_00111050_1	SAMIEILC[PPa]R		553.788	2	26.9631	TRUE	-0.640967	-0.916259	-0.425967	-2.40404
dicLab1_genemodels_DLAgn_00111050_1	GFGTDEDAIIDIVAQR		860.431	2	37.901	FALSE	-1.20076	-0.794115	2.33874	-1.69345
dicLab1_genemodels_DLAgn_00111050_1	QAVIDIIADEDTGFGR		860.431	2	38.7431	TRUE	0.926871	0.304413	-3.08985	-4.1832
dicLab1_genemodels_DLAgn_00111050_1	SEIDMLDIR		546.274	2	27.734	FALSE	3.85122	-0.359136	5.49656	3.43299
dicLab1_genemodels_DLAgn_00111050_1	IDLMDIESR		546.274	2	28.2838	TRUE	-3.56155	-2.09668	-2.0496	-1.48995
dicLab1_genemodels_DLAgn_00111050_1	NAFYAIVC[PPa]SVK		643.334	2	31.3382	FALSE	4.76509	3.79091	2.73466	7.93877
dicLab1_genemodels_DLAgn_00111050_1	VSC[PPa]VIAYFANK		643.334	2	31.6002	TRUE	-2.00062	-0.875803	-5.00886	-2.44766
dicLab1_genemodels_DLAgn_00155080_1	GFGHIGIAVPDVYAAC[PPa]K		596.975	3	30.7908	FALSE	5.52684	5.41879	7.69012	8.53241
[truncated: 367 more rows]

## Sheet: Observed RT
Protein	Peptide	Label	Precursor MZ	Precursor Charge	RT	Decoy	Observed RT S170606_C1 (S170606_C1.wiff (sample 1))	Observed RT S170606_C11 (S170606_C11.wiff (sample 1))	Observed RT S170606_HP1 (S170606_HP1.wiff (sample 1))	Observed RT S170606_HP67 (S170606_HP67.wiff (sample 1))
dicLab1_genemodels_DLAgn_00257950_1	TDLAAALAK		437.256	2	18.2776	FALSE	17.962	18.079	18.1545	18.1616
dicLab1_genemodels_DLAgn_00257950_1	ALAAALDTK		437.256	2	18.2776	TRUE	17.5658	18.8341	18.2391	19.1636
dicLab1_genemodels_DLAgn_00257950_1	KKDFEISQLLSKIEDEQSLGAQLQKK		601.533	5	34.8392	FALSE	33.4629	34.7008	33.6741	34.8577
dicLab1_genemodels_DLAgn_00257950_1	KQLQAGLSQEDEIKSLLQSIEFDKKK		601.533	5	34.8392	TRUE	34.8508	33.4496	34.5855	35.0823
dicLab1_genemodels_DLAgn_00257950_1	LQTENGEYSR		598.781	2	4.04034	FALSE	4.20997	4.21294	4.20013	4.2712
dicLab1_genemodels_DLAgn_00257950_1	SYEGNETQLR		598.781	2	4.04034	TRUE	4.19177	3.63438	4.7327	4.84001
dicLab1_genemodels_DLAgn_00257950_1	NGLMVSEIDELRVALEQTER		768.062	3	43.3312	FALSE	42.0924	42.4945	43.2408	43.2786
dicLab1_genemodels_DLAgn_00257950_1	ETQELAVRLEDIESVMLGNR		768.062	3	43.3312	TRUE	42.2544	42.0642	41.8339	44.493
dicLab1_genemodels_DLAgn_00257950_1	MEGDLNEMEVQLSHANR		658.3	3	24.1033	FALSE	24.9628	25.055	23.6624	23.7677
dicLab1_genemodels_DLAgn_00257950_1	NAHSLQVEMENLDGEMR		658.3	3	24.1033	TRUE	23.2956	23.3818	25.0339	25.1799
dicLab1_genemodels_DLAgn_00257950_1	KMEGDLNEMEVQLSHANR		526	4	21.276	FALSE	22.1702	22.3058	22.3573	22.3802
dicLab1_genemodels_DLAgn_00257950_1	NAHSLQVEMENLDGEMKR		526	4	21.276	TRUE	21.3863	20.5465	20.5572	22.3564
dicLab1_genemodels_DLAgn_00257950_1	VIDSMQSTLDSEIR		797.393	2	26.8804	FALSE	26.4323	26.4874	26.5743	26.6516
dicLab1_genemodels_DLAgn_00257950_1	IESDLTSQMSDIVR		797.393	2	26.8804	TRUE	26.8841	26.0021	26.9065	27.0716
dicLab1_genemodels_DLAgn_00257950_1	TVETEKSEIQTALEEAEGTLEHEEAK		726.102	4	39.2462	FALSE	37.9833	39.3699	38.0741	40.5852
dicLab1_genemodels_DLAgn_00257950_1	AEEHELTGEAEELATQIESKETEVTK		726.102	4	39.2462	TRUE	39.5914	39.2299	38.928	39.2551
dicLab1_genemodels_DLAgn_00257950_1	KKLDADLVQVQGEVDDAVQEAR		607.318	4	27.6752	FALSE	27.2294	28.4797	27.3809	27.459
dicLab1_genemodels_DLAgn_00257950_1	AEQVADDVEGQVQVLDADLKKR		607.318	4	27.6752	TRUE	27.4304	27.4668	28.0263	27.3486
dicLab1_genemodels_DLAgn_00257950_1	KKMEGDLNEMEVQLSHANR		558.024	4	17.6236	FALSE	18.5364	18.7118	17.6815	18.7906
dicLab1_genemodels_DLAgn_00257950_1	NAHSLQVEMENLDGEMKKR		558.024	4	17.6236	TRUE	16.749	17.4609	16.7997	17.02
dicLab1_genemodels_DLAgn_00257950_1	ANSLAANLDKK		572.82	2	8.05496	FALSE	8.02468	7.99595	7.95867	7.95706
dicLab1_genemodels_DLAgn_00257950_1	KDLNAALSNAK		572.82	2	8.05496	TRUE	7.98447	8.02603	8.08784	8.88996
dicLab1_genemodels_DLAgn_00257950_1	LQEAEESIEAVNSK		773.883	2	14.1121	FALSE	14.6619	14.7174	14.8504	14.7982
dicLab1_genemodels_DLAgn_00257950_1	SNVAEISEEAEQLK		773.883	2	14.1121	TRUE	13.2283	13.3972	13.5611	13.2751
dicLab1_genemodels_DLAgn_00054080_1	TKFNLPVDMIAFELAK		613.002	3	44.5688	FALSE	44.3013	44.5292	44.4768	44.4835
dicLab1_genemodels_DLAgn_00054080_1	ALEFAIMDVPLNFKTK		613.002	3	44.5688	TRUE	44.2554	45.1389	44.2405	44.3138
dicLab1_genemodels_DLAgn_00054080_1	C[PPa]VEDDPLLMLALNSAR		915.958	2	45.3033	FALSE	45.0758	45.2799	45.2544	45.2948
dicLab1_genemodels_DLAgn_00054080_1	ASNLALMLLPDDEVC[PPa]R		915.958	2	45.3033	TRUE	44.9494	46.2855	44.8815	44.3908
dicLab1_genemodels_DLAgn_00054080_1	HAYDLQSDAVYKEDLR		641.646	3	16.7382	FALSE	16.5461	16.6314	16.7361	16.7454
dicLab1_genemodels_DLAgn_00054080_1	LDEKYVADSQLDYAHR		641.646	3	16.7382	TRUE	15.9309	16.7894	16.6366	16.4416
dicLab1_genemodels_DLAgn_00054080_1	FKVTTEDMPMVLAK		537.282	3	28.4802	FALSE	27.8051	27.8908	27.9339	28.1379
dicLab1_genemodels_DLAgn_00054080_1	ALVMPMDETTVKFK		537.282	3	28.4802	TRUE	28.177	29.2755	29.2951	28.6674
dicLab1_genemodels_DLAgn_00054080_1	IASDALYKKDFNK		504.94	3	10.832	FALSE	10.234	9.86133	10.5162	10.63
dicLab1_genemodels_DLAgn_00054080_1	NFDKKYLADSAIK		504.94	3	10.832	TRUE	10.8916	11.9541	9.99529	9.66852
dicLab1_genemodels_DLAgn_00054080_1	GIGWVPIGSLDVEK		735.404	2	37.4049	FALSE	37.1002	37.3958	37.3648	37.418
dicLab1_genemodels_DLAgn_00054080_1	EVDLSGIPVWGIGK		735.404	2	37.4049	TRUE	36.752	37.6388	37.5323	38.3902
dicLab1_genemodels_DLAgn_00054080_1	C[PPa]IEDDPLLMLALNSAR		922.966	2	46.7623	FALSE	46.5056	46.72	46.6541	46.7063
dicLab1_genemodels_DLAgn_00054080_1	ASNLALMLLPDDEIC[PPa]R		922.966	2	46.7623	TRUE	46.6952	46.6389	46.7681	45.821
dicLab1_genemodels_DLAgn_00054080_1	TKFNLPVDMLNLELAKK		658.708	3	36.7509	FALSE	37.5306	36.2291	36.2273	36.4322
dicLab1_genemodels_DLAgn_00054080_1	KALELNLMDVPLNFKTK		658.708	3	36.7509	TRUE	37.5414	37.5842	36.5068	0
dicLab1_genemodels_DLAgn_00054080_1	GTGWVPIGSIAVETAK		793.433	2	33.4607	FALSE	33.0468	33.4182	33.402	33.5958
dicLab1_genemodels_DLAgn_00054080_1	ATEVAISGIPVWGTGK		793.433	2	33.4607	TRUE	32.9297	32.6461	33.6776	32.3861
dicLab1_genemodels_DLAgn_00054080_1	SLQDDPLLVHYMEIAK		624.657	3	35.3523	FALSE	35.1147	35.4507	35.3901	35.4999
dicLab1_genemodels_DLAgn_00054080_1	AIEMYHVLLPDDQLSK		624.657	3	35.3523	TRUE	35.1223	35.3687	35.5347	35.4631
dicLab1_genemodels_DLAgn_00054080_1	KIQHSYALLPDAMNLVLAR		539.053	4	37.6967	FALSE	37.2835	37.5998	37.5712	37.5678
dicLab1_genemodels_DLAgn_00054080_1	ALVLNMADPLLAYSHQIKR		539.053	4	37.6967	TRUE	37.4717	37.4774	36.4621	37.5073
dicLab1_genemodels_DLAgn_00054080_1	SLQDDPLLVHYMNVAK		614.985	3	31.4786	FALSE	31.0823	31.359	31.275	31.627
dicLab1_genemodels_DLAgn_00054080_1	AVNMYHVLLPDDQLSK		614.985	3	31.4786	TRUE	30.3055	31.4965	31.7329	31.1135
dicLab1_genemodels_DLAgn_00054080_1	FTSVVDLPAIVLSK		744.937	2	44.6493	FALSE	44.3955	44.608	44.587	44.6001
dicLab1_genemodels_DLAgn_00054080_1	SLVIAPLDVVSTFK		744.937	2	44.6493	TRUE	44.5167	45.5866	45.7785	44.8386
dicLab1_genemodels_DLAgn_00054080_1	AYTLHPEGVNFVNTR		573.293	3	22.0709	FALSE	21.7275	21.8818	21.9003	21.9498
dicLab1_genemodels_DLAgn_00054080_1	TNVFNVGEPHLTYAR		573.293	3	22.0709	TRUE	21.0322	21.3589	22.3386	23.1609
dicLab1_genemodels_DLAgn_00054080_1	TKFNLPVDMLNLELAK		616.01	3	41.3491	FALSE	41.0069	41.2902	41.2679	41.2852
dicLab1_genemodels_DLAgn_00054080_1	ALELNLMDVPLNFKTK		616.01	3	41.3491	TRUE	40.2218	41.7443	40.4887	42.0259
dicLab1_genemodels_DLAgn_00252870_1	LQGEVEDLMIDVERANGLAANLDKK		686.109	4	41.5	FALSE	41.3394	41.2551	41.2293	41.2414
dicLab1_genemodels_DLAgn_00252870_1	KDLNAALGNAREVDIMLDEVEGQLK		686.109	4	41.5	TRUE	41.1499	40.78	41.5382	41.3275
dicLab1_genemodels_DLAgn_00252870_1	MKNSYEEALDHLETLKR		520.015	4	24.0329	FALSE	22.7213	23.6885	23.7304	23.7646
dicLab1_genemodels_DLAgn_00252870_1	KLTELHDLAEEYSNKMR		520.015	4	24.0329	TRUE	24.2539	22.7176	23.6704	23.715
dicLab1_genemodels_DLAgn_00252870_1	NSYEEALDHLETLKR		606.639	3	24.9787	FALSE	24.6398	24.7196	24.7664	24.7932
dicLab1_genemodels_DLAgn_00252870_1	KLTELHDLAEEYSNR		606.639	3	24.9787	TRUE	24.3048	24.485	25.4527	25.1502
dicLab1_genemodels_DLAgn_00252870_1	VRELEAEVEGEQRR		425.724	4	8.55804	FALSE	8.53624	7.12133	8.44066	8.32577
dicLab1_genemodels_DLAgn_00252870_1	RQEGEVEAELERVR		425.724	4	8.55804	TRUE	8.40859	7.13991	9.81114	8.96044
dicLab1_genemodels_DLAgn_00252870_1	VRELEAEVEGEQR		515.262	3	10.4597	FALSE	10.4678	10.442	10.4797	10.3523
dicLab1_genemodels_DLAgn_00252870_1	QEGEVEAELERVR		515.262	3	10.4597	TRUE	10.5102	11.5676	10.9137	11.6523
dicLab1_genemodels_DLAgn_00252870_1	LQGEVEDLMIDVERANGLAANLDKKQR		605.921	5	39.0852	FALSE	38.4806	38.4777	38.3658	39.6765
dicLab1_genemodels_DLAgn_00252870_1	QKKDLNAALGNAREVDIMLDEVEGQLR		605.921	5	39.0852	TRUE	39.3003	38.5608	39.3789	38.4762
dicLab1_genemodels_DLAgn_00252870_1	MKNSYEEALDHLETLKRENK		612.81	4	21.4873	FALSE	20.5044	21.9947	21.4976	21.2596
dicLab1_genemodels_DLAgn_00252870_1	NERKLTELHDLAEEYSNKMK		612.81	4	21.4873	TRUE	20.8106	21.2948	21.8323	20.7681
dicLab1_genemodels_DLAgn_00252870_1	DFETSQLLSKIEDEQSLGAQLQK		869.776	3	37.264	FALSE	37.1802	35.9122	38.4753	36.9676
dicLab1_genemodels_DLAgn_00252870_1	QLQAGLSQEDEIKSLLQSTEFDK		869.776	3	37.264	TRUE	37.0082	37.028	37.0546	36.6496
dicLab1_genemodels_DLAgn_00252870_1	LQGEVEDLMIDVERANGLAANLDK		871.778	3	44.4984	FALSE	45.3944	45.221	44.6346	45.4219
dicLab1_genemodels_DLAgn_00252870_1	DLNAALGNAREVDIMLDEVEGQLK		871.778	3	44.4984	TRUE	44.9427	43.3616	44.7077	43.7252
dicLab1_genemodels_DLAgn_00252870_1	DFETSQLLSKIEDEQSLGAQLQKK		912.475	3	34.6279	FALSE	34.2453	34.8473	34.1102	33.4192
dicLab1_genemodels_DLAgn_00252870_1	KQLQAGLSQEDEIKSLLQSTEFDK		912.475	3	34.6279	TRUE	34.5591	35.0029	33.7371	34.5943
dicLab1_genemodels_DLAgn_00252870_1	KKDFETSQLLSKIEDEQSLGAQLQKK		599.126	5	27.0917	FALSE	26.7694	27.7449	28.0102	28.1966
dicLab1_genemodels_DLAgn_00252870_1	KQLQAGLSQEDEIKSLLQSTEFDKKK		599.126	5	27.0917	TRUE	26.8257	28.0816	26.6926	26.4405
dicLab1_genemodels_DLAgn_00252870_1	QAEEAEEQANGHMSR		562.909	3	3.01405	FALSE	3.16626	3.2606	3.25106	3.3414
dicLab1_genemodels_DLAgn_00252870_1	SMHGNAQEEAEEAQR		562.909	3	3.01405	TRUE	3.21577	3.32413	0	3.71462
dicLab1_genemodels_DLAgn_00252870_1	KKDFETSQLLSKIEDEQSLGAQLQK		573.507	5	28.8424	FALSE	28.718	28.846	29.1878	28.9947
dicLab1_genemodels_DLAgn_00252870_1	QLQAGLSQEDEIKSLLQSTEFDKKK		573.507	5	28.8424	TRUE	27.7334	28.7059	28.7619	29.5891
dicLab1_genemodels_DLAgn_00252870_1	ELEAEVEGEQR		644.804	2	9.80569	FALSE	9.8145	9.77286	9.82812	9.66509
dicLab1_genemodels_DLAgn_00252870_1	QEGEVEAELER		644.804	2	9.80569	TRUE	10.7132	9.12209	10.8523	10.5806
dicLab1_genemodels_DLAgn_00252870_1	KDFETSQLLSKIEDEQSLGAQLQK		684.608	4	31.71	FALSE	30.5372	30.7661	30.738	31.1885
dicLab1_genemodels_DLAgn_00252870_1	QLQAGLSQEDEIKSLLQSTEFDKK		684.608	4	31.71	TRUE	32.5055	31.5718	31.4533	32.8521
dicLab1_genemodels_DLAgn_00246320_1	MKNSYEEALDHLETMKR		524.504	4	22.4331	FALSE	22.0565	22.2631	22.2546	22.3099
dicLab1_genemodels_DLAgn_00246320_1	KMTELHDLAEEYSNKMR		524.504	4	22.4331	TRUE	21.9241	22.3518	22.4941	22.5661
dicLab1_genemodels_DLAgn_00246320_1	NSYEEALDHLETMKR		612.625	3	23.3789	FALSE	22.9509	23.0968	23.1262	23.1309
dicLab1_genemodels_DLAgn_00246320_1	KMTELHDLAEEYSNR		612.625	3	23.3789	TRUE	23.4026	22.2695	23.2091	23.1446
dicLab1_genemodels_DLAgn_00246320_1	NFDKVLAEWKQKFEEGQAELEGAQKEAR		656.535	5	37.8476	FALSE	38.746	37.6193	36.4136	38.6227
dicLab1_genemodels_DLAgn_00246320_1	AEKQAGELEAQGEEFKQKWEALVKDFNR		656.535	5	37.8476	TRUE	37.455	37.2421	37.1154	37.7644
dicLab1_genemodels_DLAgn_00246320_1	EQFEEEQEAKVELQR		631.306	3	15.4302	FALSE	15.2215	15.3087	15.4066	15.4302
dicLab1_genemodels_DLAgn_00246320_1	QLEVKAEQEEEFQER		631.306	3	15.4302	TRUE	14.6618	14.8034	14.1221	14.6803
dicLab1_genemodels_DLAgn_00246320_1	EAELQKLRR		381.56	3	4.90565	FALSE	4.70293	5.39318	4.96748	5.55945
dicLab1_genemodels_DLAgn_00246320_1	RLKQLEAER		381.56	3	4.90565	TRUE	4.34592	5.68178	4.85425	4.36894
dicLab1_genemodels_DLAgn_00246320_1	NALAHGLQSARHDC[PPa]DLLREQFEEEQEAKVELQR		656.494	6	27.0212	FALSE	26.7257	27.3492	26.9692	27.0118
dicLab1_genemodels_DLAgn_00246320_1	QLEVKAEQEEEFQERLLDC[PPa]DHRASQLGHALANR		656.494	6	27.0212	TRUE	27.3937	26.6994	28.0296	26.9068
dicLab1_genemodels_DLAgn_00246320_1	NFDKVLAEWKQKFEEGQAELEGAQK		731.371	4	38.5821	FALSE	38.25	38.1262	39.3623	38.7393
dicLab1_genemodels_DLAgn_00246320_1	QAGELEAQGEEFKQKWEALVKDFNK		731.371	4	38.5821	TRUE	37.7206	37.1572	37.2956	38.9551
dicLab1_genemodels_DLAgn_00246320_1	QVEEEVKAK		530.288	2	1.8469	FALSE	2.76684	1.98971	2.42752	1.99096
dicLab1_genemodels_DLAgn_00246320_1	AKVEEEVQK		530.288	2	1.8469	TRUE	0.892312	2.55457	0.774876	2.18897
dicLab1_genemodels_DLAgn_00246320_1	MKNSYEEALDHLETMKRENK		494.041	5	19.7969	FALSE	19.6217	21.0952	19.792	19.8591
dicLab1_genemodels_DLAgn_00246320_1	NERKMTELHDLAEEYSNKMK		494.041	5	19.7969	TRUE	18.9553	20.1038	20.7677	20.8181
dicLab1_genemodels_DLAgn_00246320_1	EAELQKLR		493.785	2	7.03873	FALSE	7.40662	7.0565	8.06162	7.11107
dicLab1_genemodels_DLAgn_00246320_1	LKQLEAER		493.785	2	7.03873	TRUE	7.31761	7.11848	6.3197	7.47935
dicLab1_genemodels_DLAgn_00246320_1	LQEAEEQIEAVNSKC[PPa]ASLEKTK		630.572	4	17.7745	FALSE	16.6857	18.1751	19.0607	18.8658
dicLab1_genemodels_DLAgn_00246320_1	TKELSAC[PPa]KSNVAEIQEEAEQLK		630.572	4	17.7745	TRUE	17.327	17.6328	17.6502	17.5913
dicLab1_genemodels_DLAgn_00246320_1	QRLQSEVEDLMVDVER		649.326	3	33.3802	FALSE	33.5069	34.1276	32.9928	33.3022
dicLab1_genemodels_DLAgn_00246320_1	EVDVMLDEVESQLRQR		649.326	3	33.3802	TRUE	34.0194	33.9653	33.2032	32.8713
dicLab1_genemodels_DLAgn_00246320_1	QRNFDKVLAEWKQKFEEGQAELEGAQKEAR		594.64	6	34.0544	FALSE	33.483	33.835	33.7201	34.9947
dicLab1_genemodels_DLAgn_00246320_1	AEKQAGELEAQGEEFKQKWEALVKDFNRQR		594.64	6	34.0544	TRUE	34.9249	33.1684	34.7147	33.4143
dicLab1_genemodels_DLAgn_00246320_1	LQEAEEQIEAVNSKC[PPa]ASLEK		764.046	3	18.8511	FALSE	18.4492	18.6648	18.6705	18.7396
dicLab1_genemodels_DLAgn_00246320_1	ELSAC[PPa]KSNVAEIQEEAEQLK		764.046	3	18.8511	TRUE	17.3079	17.8356	19.55	20.0273
dicLab1_genemodels_DLAgn_00101310_1	LAIIENANVLAR		648.885	2	28.9229	FALSE	28.3847	28.4583	28.5046	28.7415
dicLab1_genemodels_DLAgn_00101310_1	ALVNANEIIALR		648.885	2	28.9229	TRUE	29.0528	29.3618	27.9122	29.5581
dicLab1_genemodels_DLAgn_00101310_1	YSNQEIAMSTVTALRR		613.984	3	23.882	FALSE	23.3653	23.4958	23.5422	23.5883
dicLab1_genemodels_DLAgn_00101310_1	RLATVTSMAIEQNSYR		613.984	3	23.882	TRUE	23.9033	23.7967	25.0437	24.8078
dicLab1_genemodels_DLAgn_00101310_1	AC[PPa]QEEFIKR		398.869	3	7.47138	FALSE	7.50174	7.4034	7.35703	7.40162
dicLab1_genemodels_DLAgn_00101310_1	KIFEEQC[PPa]AR		398.869	3	7.47138	TRUE	7.53792	6.72326	7.6307	7.50948
dicLab1_genemodels_DLAgn_00101310_1	ALANNLAC[PPa]QGK		587.306	2	8.7794	FALSE	8.79438	8.7169	8.72602	8.61825
dicLab1_genemodels_DLAgn_00101310_1	GQC[PPa]ALNNALAK		587.306	2	8.7794	TRUE	9.72334	8.73191	9.86964	9.46516
dicLab1_genemodels_DLAgn_00101310_1	GMVVGIKVDKGVVPLAGTNGETTTQGLDGLYER		844.446	4	32.5049	FALSE	31.4939	32.0185	32.523	32.8048
dicLab1_genemodels_DLAgn_00101310_1	EYLGDLGQTTTEGNTGALPVVGKDVKIGVVMGR		844.446	4	32.5049	TRUE	33.0434	33.486	33.4492	31.8994
dicLab1_genemodels_DLAgn_00101310_1	GILAADESTGSVAK		659.846	2	14.4844	FALSE	14.3243	14.3551	14.4702	14.4192
dicLab1_genemodels_DLAgn_00101310_1	AVSGTSEDAALIGK		659.846	2	14.4844	TRUE	14.9315	13.922	15.1214	15.8341
dicLab1_genemodels_DLAgn_00101310_1	GILAADESTGSVAKR		492.267	3	11.5564	FALSE	11.4183	11.4788	11.494	11.3976
dicLab1_genemodels_DLAgn_00101310_1	KAVSGTSEDAALIGR		492.267	3	11.5564	TRUE	10.8005	10.8309	10.9182	12.3891
dicLab1_genemodels_DLAgn_00101310_1	ALQASALK		401.245	2	8.71903	FALSE	8.75835	8.68349	8.66452	8.60406
dicLab1_genemodels_DLAgn_00101310_1	LASAQLAK		401.245	2	8.71903	TRUE	7.96025	8.18339	8.22943	7.43366
dicLab1_genemodels_DLAgn_00101310_1	ADDGKSFTQYLKDR		548.606	3	16.8891	FALSE	15.5935	16.6268	17.0498	16.5268
dicLab1_genemodels_DLAgn_00101310_1	DKLYQTFSKGDDAR		548.606	3	16.8891	TRUE	15.5458	17.2333	15.8359	15.8272
dicLab1_genemodels_DLAgn_00101310_1	VLAAVYK		382.239	2	11.9891	FALSE	11.9108	11.9194	11.9426	11.8962
dicLab1_genemodels_DLAgn_00101310_1	YVAALVK		382.239	2	11.9891	TRUE	12.4811	11.8804	11.9333	11.9027
dicLab1_genemodels_DLAgn_00101310_1	QLLFTADDR		539.78	2	21.4169	FALSE	21.0117	21.142	21.2026	21.2076
dicLab1_genemodels_DLAgn_00101310_1	DDATFLLQR		539.78	2	21.4169	TRUE	22.3248	22.0585	22.2066	22.3556
dicLab1_genemodels_DLAgn_00101310_1	TVPPAVPGITFLSGGQSEEEASVNLNAMNQC[PPa]PLHRPWALTFSYGR		1229.11	4	44.4279	FALSE	44.1443	44.3719	44.2997	44.3324
dicLab1_genemodels_DLAgn_00101310_1	GYSFTLAWPRHLPC[PPa]QNMANLNVSAEEESQGGSLFTIGPVAPPVTR		1229.11	4	44.4279	TRUE	45.3335	45.0862	43.705	44.9708
dicLab1_genemodels_DLAgn_00101310_1	C[PPa]QYVTEKVLAAVYK		562.636	3	27.1017	FALSE	25.9166	26.7685	26.0535	26.9354
dicLab1_genemodels_DLAgn_00101310_1	YVAALVKETVYQC[PPa]K		562.636	3	27.1017	TRUE	26.7121	27.8107	26.4241	27.5064
dicLab1_genemodels_DLAgn_00101310_1	PHAYPFLTPEQK		476.582	3	18.8612	FALSE	18.4675	18.6035	18.6549	18.6999
dicLab1_genemodels_DLAgn_00101310_1	QEPTLFPYAHPK		476.582	3	18.8612	TRUE	18.9231	18.5989	19.0463	19.0936
dicLab1_genemodels_DLAgn_00101310_1	SFTQYLKDR		386.536	3	16.0238	FALSE	15.6469	15.7224	15.8372	16.7241
dicLab1_genemodels_DLAgn_00101310_1	DKLYQTFSR		386.536	3	16.0238	TRUE	15.8275	16.4599	15.8723	16.5811
dicLab1_genemodels_DLAgn_00144830_1	GLEQVEKGYEEWLLTEIR		731.379	3	44.5688	FALSE	44.2048	44.3408	44.4306	44.362
dicLab1_genemodels_DLAgn_00144830_1	IETLLWEEYGKEVQELGR		731.379	3	44.5688	TRUE	44.0728	43.5531	45.1872	43.7233
dicLab1_genemodels_DLAgn_00144830_1	TINEVENQILTR		715.386	2	22.9463	FALSE	22.6132	22.7874	22.8257	22.8497
dicLab1_genemodels_DLAgn_00144830_1	TLIQNEVENITR		715.386	2	22.9463	TRUE	23.889	22.785	22.8381	22.8606
dicLab1_genemodels_DLAgn_00144830_1	MLDAEDIVNTPKPDEK		605.633	3	21.8495	FALSE	21.5567	21.6815	21.7428	21.7927
dicLab1_genemodels_DLAgn_00144830_1	EDPKPTNVIDEADLMK		605.633	3	21.8495	TRUE	22.2714	22.3573	21.7514	21.7937
dicLab1_genemodels_DLAgn_00144830_1	LSGINPYTNLSPQDISNKWDAVK		854.106	3	31.8307	FALSE	31.5007	31.8907	31.8278	32.1381
dicLab1_genemodels_DLAgn_00144830_1	VADWKNSIDQPSLNTYPNIGSLK		854.106	3	31.8307	TRUE	30.8826	31.8206	30.4248	30.6941
dicLab1_genemodels_DLAgn_00144830_1	FLDIPK		366.718	2	22.0608	FALSE	21.7847	21.9241	21.9656	22.0062
dicLab1_genemodels_DLAgn_00144830_1	PIDLFK		366.718	2	22.0608	TRUE	21.8018	21.5303	22.1276	21.6061
dicLab1_genemodels_DLAgn_00144830_1	MVSDIANAWK		567.784	2	22.7249	FALSE	22.427	22.5594	22.6103	22.6517
dicLab1_genemodels_DLAgn_00144830_1	WANAIDSVMK		567.784	2	22.7249	TRUE	21.8123	22.0126	22.0605	22.0308
dicLab1_genemodels_DLAgn_00144830_1	HRPDLIDYSK		415.219	3	9.66483	FALSE	9.65344	9.60743	9.64528	9.50267
dicLab1_genemodels_DLAgn_00144830_1	SYDILDPRHK		415.219	3	9.66483	TRUE	9.71575	10.606	9.02259	10.0424
dicLab1_genemodels_DLAgn_00144830_1	AIMTYVSC[PPa]FYHAFAGAEQAETAANR		931.763	3	43.6331	FALSE	43.2907	43.5302	43.4806	43.4993
dicLab1_genemodels_DLAgn_00144830_1	NAATEAQEAGAFAHYFC[PPa]SVYTMIAR		931.763	3	43.6331	TRUE	42.9876	42.9474	44.5575	44.2452
dicLab1_genemodels_DLAgn_00144830_1	LMLLLEVISGERLPKPDK		513.554	4	42.9086	FALSE	42.5562	42.9365	42.7768	42.8293
dicLab1_genemodels_DLAgn_00144830_1	DPKPLREGSIVELLLMLK		513.554	4	42.9086	TRUE	43.9341	44.0464	42.1312	43.9062
dicLab1_genemodels_DLAgn_00144830_1	KHEAFESDLAAHQDRVEQIAAIAQELNELDYHDAATVNAR		642.174	7	36.4088	FALSE	36.2883	36.5835	36.5236	36.5712
dicLab1_genemodels_DLAgn_00144830_1	ANVTAADHYDLENLEQAIAAIQEVRDQHAALDSEFAEHKR		642.174	7	36.4088	TRUE	36.8932	35.9555	36.4544	35.8172
dicLab1_genemodels_DLAgn_00144830_1	SNIDKLEGDHQLSQESLIFDNK		633.316	4	24.9686	FALSE	24.5814	24.6666	24.7273	24.7624
dicLab1_genemodels_DLAgn_00144830_1	NDFILSEQSLQHDGELKDINSK		633.316	4	24.9686	TRUE	26.0716	24.6029	24.9494	25.7479
dicLab1_genemodels_DLAgn_00144830_1	LWETIDQLYLEFAKR		642.344	3	46.1183	FALSE	45.7814	45.5216	46.0006	47.4911
dicLab1_genemodels_DLAgn_00144830_1	KAFELYLQDITEWLR		642.344	3	46.1183	TRUE	46.035	46.4227	46.0406	45.1147
dicLab1_genemodels_DLAgn_00144830_1	KDDPIGNLNTAFEVAEK		620.983	3	28.8424	FALSE	28.4416	28.4951	28.5522	28.792
dicLab1_genemodels_DLAgn_00144830_1	EAVEFATNLNGIPDDKK		620.983	3	28.8424	TRUE	28.2031	28.2395	28.8307	28.8067
dicLab1_genemodels_DLAgn_00144830_1	NVNVQNFHISWKDGLALC[PPa]ALIHR		680.612	4	38.4312	FALSE	38.6026	38.3787	38.3531	38.3782
dicLab1_genemodels_DLAgn_00144830_1	HILAC[PPa]LALGDKWSIHFNQVNVNR		680.612	4	38.4312	TRUE	38.9701	39.0837	38.4749	37.7386
dicLab1_genemodels_DLAgn_00144830_1	IAQTYGIK		447.258	2	9.7252	FALSE	9.71476	9.66666	9.69938	9.57372
dicLab1_genemodels_DLAgn_00144830_1	IGYTQAIK		447.258	2	9.7252	TRUE	8.2694	8.58239	10.4124	10.5703
dicLab1_genemodels_DLAgn_00156940_1	C[PPa]PETLFQPSFIGMESAGIHETAYNSIMK		1058.16	3	40.2825	FALSE	39.853	40.1079	40.1141	40.1198
dicLab1_genemodels_DLAgn_00156940_1	MISNYATEHIGASEMGIFSPQFLTEPC[PPa]K		1058.16	3	40.2825	TRUE	40.8187	41.0904	40.0832	40.6206
dicLab1_genemodels_DLAgn_00156940_1	TTGIVLDAGDGVTHNVPVYEGYALPH		899.117	3	33.0985	FALSE	32.6329	33.1168	33.0573	33.2705
dicLab1_genemodels_DLAgn_00156940_1	PLAYGEYVPVNHTVGDGADLVIGTTH		899.117	3	33.0985	TRUE	32.5961	32.657	32.6234	33.2958
dicLab1_genemodels_DLAgn_00156940_1	GVTHNVPVYEGYALPHAIMR		556.789	4	26.3672	FALSE	25.9783	26.0393	26.1046	26.203
dicLab1_genemodels_DLAgn_00156940_1	MIAHPLAYGEYVPVNHTVGR		556.789	4	26.3672	TRUE	26.1741	26.7258	26.3392	0
dicLab1_genemodels_DLAgn_00156940_1	AGDGVTHNVPVYEGYALPHAIMR		617.56	4	27.6551	FALSE	27.053	27.0893	27.1759	27.2572
dicLab1_genemodels_DLAgn_00156940_1	MIAHPLAYGEYVPVNHTVGDGAR		617.56	4	27.6551	TRUE	26.62	26.7856	27.3675	27.4974
dicLab1_genemodels_DLAgn_00156940_1	C[PPa]PETLFQPSFIGMESAGIHETAYNSIMKC[PPa]DIDIRK		818.194	5	37.8074	FALSE	37.7028	37.9597	38.485	37.9373
dicLab1_genemodels_DLAgn_00156940_1	RIDIDC[PPa]KMISNYATEHIGASEMGIFSPQFLTEPC[PPa]K		818.194	5	37.8074	TRUE	37.5295	36.3325	37.4296	37.7917
dicLab1_genemodels_DLAgn_00156940_1	DETTALVC[PPa]DNGSGLVK		846.909	2	21.9904	FALSE	21.7481	21.9005	21.9335	21.9686
dicLab1_genemodels_DLAgn_00156940_1	VLGSGNDC[PPa]VLATTEDK		846.909	2	21.9904	TRUE	21.7368	21.8617	22.4614	22.4467
dicLab1_genemodels_DLAgn_00156940_1	C[PPa]PETLFQPSFIGMESAGIHETAYNSIMKC[PPa]DIDIR		990.468	4	41.007	FALSE	40.7441	40.9757	39.5262	41.5799
dicLab1_genemodels_DLAgn_00156940_1	IDIDC[PPa]KMISNYATEHIGASEMGIFSPQFLTEPC[PPa]R		990.468	4	41.007	TRUE	40.6052	41.7578	39.4895	41.5346
dicLab1_genemodels_DLAgn_00156940_1	DDETTALVC[PPa]DNGSGLVK		904.423	2	22.2117	FALSE	21.9446	22.0962	22.1318	22.1795
dicLab1_genemodels_DLAgn_00156940_1	VLGSGNDC[PPa]VLATTEDDK		904.423	2	22.2117	TRUE	21.9029	23.3297	22.4853	22.4185
dicLab1_genemodels_DLAgn_00156940_1	FRC[PPa]PETLFQPSFIGMESAGIHETAYNSIMKC[PPa]DIDIR		853.209	5	39.5581	FALSE	38.5127	39.6919	39.1734	39.5605
dicLab1_genemodels_DLAgn_00156940_1	IDIDC[PPa]KMISNYATEHIGASEMGIFSPQFLTEPC[PPa]RFR		853.209	5	39.5581	TRUE	39.2846	0	38.4827	39.7051
dicLab1_genemodels_DLAgn_00156940_1	IVLDAGDGVTHNVPVYEGYALPHAIMR		727.626	4	33.2092	FALSE	32.8396	33.3705	33.3404	32.6615
dicLab1_genemodels_DLAgn_00156940_1	MIAHPLAYGEYVPVNHTVGDGADLVIR		727.626	4	33.2092	TRUE	33.2303	33.7736	32.4452	34.3074
dicLab1_genemodels_DLAgn_00156940_1	NVPVYEGYALPHAIMR		610.65	3	28.9833	FALSE	28.6118	28.6697	28.7129	29.0186
dicLab1_genemodels_DLAgn_00156940_1	MIAHPLAYGEYVPVNR		610.65	3	28.9833	TRUE	28.5248	29.7509	28.8137	28.6533
dicLab1_genemodels_DLAgn_00156940_1	ETLFQPSFIGMESAGIHETAYNSIMK		967.798	3	39.5581	FALSE	39.2364	39.4996	39.4775	39.4854
dicLab1_genemodels_DLAgn_00156940_1	MISNYATEHIGASEMGIFSPQFLTEK		967.798	3	39.5581	TRUE	38.9428	40.2938	39.2381	39.7088
dicLab1_genemodels_DLAgn_00156940_1	TTGIVLDAGDGVTH		678.344	2	20.3101	FALSE	20.1177	20.2536	20.3366	20.3378
dicLab1_genemodels_DLAgn_00156940_1	TVGDGADLVIGTTH		678.344	2	20.3101	TRUE	20.1184	19.0451	19.9317	20.6896
dicLab1_genemodels_DLAgn_00156940_1	KMTQIMFETFNVPAMYVAIQAVLSLYASGRTTGIVLDAGDGVTHNVPVYEGYALPHAIMR		1088.72	6	34.7651	FALSE	34.2842	34.7117	34.619	34.7648
dicLab1_genemodels_DLAgn_00156940_1	MIAHPLAYGEYVPVNHTVGDGADLVIGTTRGSAYLSLVAQIAVYMAPVNFTEFMIQTMKR		1088.72	6	34.7651	TRUE	0	35.4809	33.4577	34.7812
dicLab1_genemodels_DLAgn_00219760_1	AGYPDKIIIGMDVAASEFFR		734.042	3	47.5873	FALSE	47.3573	47.5075	47.4688	47.4872
dicLab1_genemodels_DLAgn_00219760_1	FFESAAVDMGIIIKDPYGAR		734.042	3	47.5873	TRUE	48.0744	47.4778	47.4901	47.4548
dicLab1_genemodels_DLAgn_00219760_1	HIADLAGHKDVILPVPAFNVINGGSHAGNK		613.132	5	31.4685	FALSE	31.0642	31.4088	31.3259	31.6679
dicLab1_genemodels_DLAgn_00219760_1	NGAHSGGNIVNFAPVPLIVDKHGALDAIHK		613.132	5	31.4685	TRUE	31.0542	31.3486	31.2512	30.8196
dicLab1_genemodels_DLAgn_00219760_1	GNPTVEVDLWTAK		715.37	2	28.4802	FALSE	27.919	28.006	28.0663	28.2629
dicLab1_genemodels_DLAgn_00219760_1	ATWLDVEVTPNGK		715.37	2	28.4802	TRUE	27.9236	29.0132	28.0641	29.4508
dicLab1_genemodels_DLAgn_00219760_1	LAQSSGWGVMVSHR		505.589	3	18.7807	FALSE	18.376	18.52	18.5824	18.6057
dicLab1_genemodels_DLAgn_00219760_1	HSVMVGWGSSQALR		505.589	3	18.7807	TRUE	17.9184	19.0979	18.1376	18.1546
dicLab1_genemodels_DLAgn_00219760_1	HISGEKLGDLYR		463.249	3	12.8745	FALSE	12.8183	12.8033	12.934	12.87
dicLab1_genemodels_DLAgn_00219760_1	YLDGLKEGSIHR		463.249	3	12.8745	TRUE	13.0159	11.9661	11.6264	14.0382
dicLab1_genemodels_DLAgn_00219760_1	LAMQEFMILPVGAANFHEAMR		792.727	3	43.9349	FALSE	43.6403	43.8723	43.8258	43.8461
dicLab1_genemodels_DLAgn_00219760_1	MAEHFNAAGVPLIMFEQMALR		792.727	3	43.9349	TRUE	43.0045	42.8375	44.6113	44.7135
dicLab1_genemodels_DLAgn_00219760_1	FTASTDIQIVGDDLTVTNPKR		764.401	3	30.2913	FALSE	29.9843	30.1359	30.1473	30.5294
dicLab1_genemodels_DLAgn_00219760_1	KPNTVTLDDGVIQIDTSATFR		764.401	3	30.2913	TRUE	30.1717	29.8988	29.5228	30.7006
dicLab1_genemodels_DLAgn_00219760_1	SGETEDTFISDLVVGLC[PPa]TGQIK		1192.09	2	48.1608	FALSE	47.9706	48.0156	48.0042	48.0209
dicLab1_genemodels_DLAgn_00219760_1	IQGTC[PPa]LGVVLDSIFTDETEGSK		1192.09	2	48.1608	TRUE	48.0894	48.2494	47.8911	48.1956
dicLab1_genemodels_DLAgn_00219760_1	AVDHVNKDIAPK		436.242	3	4.18121	FALSE	4.31752	4.32909	4.32526	4.38033
dicLab1_genemodels_DLAgn_00219760_1	PAIDKNVHDVAK		436.242	3	4.18121	TRUE	5.30306	4.60714	5.15079	3.39062
dicLab1_genemodels_DLAgn_00219760_1	SGKYDLDFKSPDDPAR		453.471	4	15.571	FALSE	15.2343	15.3783	15.4692	15.4614
dicLab1_genemodels_DLAgn_00219760_1	APDDPSKFDLDYKGSR		453.471	4	15.571	TRUE	16.0106	16.8406	14.3082	15.3446
dicLab1_genemodels_DLAgn_00219760_1	YGKDATNVGDEGGFAPNILENNEALELLK		1031.18	3	41.1579	FALSE	41.6238	41.8825	41.8131	41.8277
dicLab1_genemodels_DLAgn_00219760_1	LLELAENNELINPAFGGEDGVNTADKGYK		1031.18	3	41.1579	TRUE	40.6356	40.9613	41.2447	40.8758
dicLab1_genemodels_DLAgn_00219760_1	FTASTDIQIVGDDLTVTNPK		1068.05	2	32.9878	FALSE	32.6672	33.1005	33.0542	33.2749
dicLab1_genemodels_DLAgn_00219760_1	PNTVTLDDGVIQIDTSATFK		1068.05	2	32.9878	TRUE	31.6112	32.9047	32.8695	33.1694
dicLab1_genemodels_DLAgn_00219760_1	IEEELGSK		452.735	2	6.09293	FALSE	6.15851	6.14883	6.15434	6.20246
dicLab1_genemodels_DLAgn_00219760_1	SGLEEEIK		452.735	2	6.09293	TRUE	5.80254	6.42357	5.43508	6.16469
dicLab1_genemodels_DLAgn_00219760_1	YNQLMR		412.708	2	7.76317	FALSE	7.80071	7.69426	7.66543	7.6855
dicLab1_genemodels_DLAgn_00219760_1	MLQNYR		412.708	2	7.76317	TRUE	7.74483	7.68979	7.67003	7.67465
dicLab1_genemodels_DLAgn_00219760_1	SAIEKAGYPDKIIIGMDVAASEFFR		682.856	4	45.1524	FALSE	45.9212	45.0459	45.2566	44.0419
dicLab1_genemodels_DLAgn_00219760_1	FFESAAVDMGIIIKDPYGAKEIASR		682.856	4	45.1524	TRUE	44.3097	44.2656	44.3915	44.8475
dicLab1_genemodels_DLAgn_00101540_1	NMLFSGTNIAAGK		662.34	2	25.0491	FALSE	24.6032	24.7165	24.7827	24.8056
dicLab1_genemodels_DLAgn_00101540_1	GAAINTGSFLMNK		662.34	2	25.0491	TRUE	25.5065	24.2884	25.1478	25.2601
dicLab1_genemodels_DLAgn_00101540_1	GPAEC[PPa]LAYFGVNENTGLTPDQFKK		890.767	3	31.7703	FALSE	31.7745	31.7822	31.6494	32.7347
dicLab1_genemodels_DLAgn_00101540_1	KFQDPTLGTNENVGFYALC[PPa]EAPGK		890.767	3	31.7703	TRUE	30.1766	31.7812	31.4315	31.9075
dicLab1_genemodels_DLAgn_00101540_1	GAPEGVIDR		457.241	2	8.34675	FALSE	8.42223	8.32761	8.33897	8.27965
dicLab1_genemodels_DLAgn_00101540_1	DIVGEPAGR		457.241	2	8.34675	TRUE	8.8297	8.3089	9.39984	8.75467
dicLab1_genemodels_DLAgn_00101540_1	NVTLEFSR		483.256	2	19.0826	FALSE	18.6608	18.7814	18.8559	18.8917
dicLab1_genemodels_DLAgn_00101540_1	SFELTVNR		483.256	2	19.0826	TRUE	19.83	18.5596	18.7139	18.7337
dicLab1_genemodels_DLAgn_00101540_1	DTPLKMEEMNLEDSTK		627.625	3	23.6707	FALSE	23.3036	23.4347	23.4831	23.5024
dicLab1_genemodels_DLAgn_00101540_1	TSDELNMEEMKLPTDK		627.625	3	23.6707	TRUE	23.0569	23.4868	23.0981	23.221
dicLab1_genemodels_DLAgn_00101540_1	KAEIGIAMGSGTAVAK		501.945	3	16.9595	FALSE	16.7091	16.8183	16.9148	16.8864
dicLab1_genemodels_DLAgn_00101540_1	AVATGSGMAIGIEAKK		501.945	3	16.9595	TRUE	16.7125	17.4236	16.9096	16.878
dicLab1_genemodels_DLAgn_00101540_1	EIVPGDIVEVSVGDKVPADIR		736.402	3	34.0443	FALSE	33.7672	34.1872	34.133	34.2925
dicLab1_genemodels_DLAgn_00101540_1	IDAPVKDGVSVEVIDGPVIER		736.402	3	34.0443	TRUE	33.7616	34.3306	32.57	33.7482
dicLab1_genemodels_DLAgn_00101540_1	MNVFNSNVK		526.763	2	15.7924	FALSE	15.5071	15.5479	15.646	15.6044
dicLab1_genemodels_DLAgn_00101540_1	VNSNFVNMK		526.763	2	15.7924	TRUE	14.3872	16.5943	16.2523	15.8818
dicLab1_genemodels_DLAgn_00101540_1	VPLTNAIKDKIMAVIKDWGTGR		486.078	5	45.5951	FALSE	45.2814	45.4572	45.3933	45.5044
dicLab1_genemodels_DLAgn_00101540_1	GTGWDKIVAMIKDKIANTLPVR		486.078	5	45.5951	TRUE	45.2532	45.5182	44.1582	45.5607
dicLab1_genemodels_DLAgn_00101540_1	AIGVAVATGVATEIGK		728.922	2	29.2851	FALSE	28.9353	28.9793	29.0346	29.3203
dicLab1_genemodels_DLAgn_00101540_1	GIETAVGTAVAVGIAK		728.922	2	29.2851	TRUE	29.3653	29.9479	28.5433	28.7785
dicLab1_genemodels_DLAgn_00101540_1	HNEAVPDLR		525.77	2	9.36298	FALSE	9.32236	9.23931	9.25205	9.13791
dicLab1_genemodels_DLAgn_00101540_1	LDPVAENHR		525.77	2	9.36298	TRUE	9.71342	9.08313	8.36223	9.1306
dicLab1_genemodels_DLAgn_00101540_1	TVEGDHVDLDAFDISGSKYTPEGEVSQGGAK		802.878	4	27.0313	FALSE	26.5448	26.709	27.9037	27.6387
dicLab1_genemodels_DLAgn_00101540_1	AGGQSVEGEPTYKSGSIDFADLDVHDGEVTK		802.878	4	27.0313	TRUE	26.3277	26.3005	26.2492	27.0392
dicLab1_genemodels_DLAgn_00101540_1	AC[PPa]C[PPa]FAR		406.681	2	5.06664	FALSE	5.17648	5.21924	5.21782	5.27807
dicLab1_genemodels_DLAgn_00101540_1	AFC[PPa]C[PPa]AR		406.681	2	5.06664	TRUE	5.19479	5.2202	5.23067	5.31221
dicLab1_genemodels_DLAgn_00101540_1	AYTGREFDDLPLHEQAEAVR		580.036	4	21.92	FALSE	21.6885	21.4442	21.5275	21.5821
dicLab1_genemodels_DLAgn_00101540_1	VAEAQEHLPLDDFERGTYAR		580.036	4	21.92	TRUE	22.531	22.6894	22.059	22.1472
dicLab1_genemodels_DLAgn_00101540_1	VGEATETALSC[PPa]LVEKMNVFNSNVK		885.444	3	44.8606	FALSE	44.7918	45.9612	44.893	45.8722
dicLab1_genemodels_DLAgn_00101540_1	VNSNFVNMKEVLC[PPa]SLATETAEGVK		885.444	3	44.8606	TRUE	45.3238	44.0632	44.9113	44.7796
dicLab1_genemodels_DLAgn_00038950_1	LSTHPKFEEILTR		524.291	3	19.4448	FALSE	19.1216	19.3934	19.4327	19.3912
dicLab1_genemodels_DLAgn_00038950_1	TLIEEFKPHTSLR		524.291	3	19.4448	TRUE	20.3063	19.4595	18.5236	19.3353
dicLab1_genemodels_DLAgn_00038950_1	SMTDAEQDQLINDHFLFDKPVSPLLTC[PPa]AGMAR		909.439	4	39.8499	FALSE	39.4579	39.7011	39.6972	39.69
dicLab1_genemodels_DLAgn_00038950_1	AMGAC[PPa]TLLPSVPKDFLFHDNILQDQEADTMSR		909.439	4	39.8499	TRUE	38.4827	40.3566	39.4173	39.1474
dicLab1_genemodels_DLAgn_00038950_1	LGSSEVDQVQLVVDGVK		886.475	2	31.0761	FALSE	30.6646	30.8915	30.832	31.1782
dicLab1_genemodels_DLAgn_00038950_1	VGDVVLQVQDVESSGLK		886.475	2	31.0761	TRUE	30.1393	31.2925	31.0531	30.5734
dicLab1_genemodels_DLAgn_00038950_1	LSVEALTSLDGEFKGK		565.305	3	31.9615	FALSE	31.4015	31.9505	31.7806	31.9726
dicLab1_genemodels_DLAgn_00038950_1	GKFEGDLSTLAEVSLK		565.305	3	31.9615	TRUE	31.2694	32.0843	32.8267	30.8698
dicLab1_genemodels_DLAgn_00038950_1	LNYKVEEEFPNLSK		570.63	3	23.7411	FALSE	23.3466	23.4786	23.5095	23.5681
dicLab1_genemodels_DLAgn_00038950_1	SLNPFEEEVKYNLK		570.63	3	23.7411	TRUE	23.7678	23.307	23.3882	23.2709
dicLab1_genemodels_DLAgn_00038950_1	FEEILTR		454.248	2	17.5632	FALSE	17.2525	17.3489	17.4198	17.422
dicLab1_genemodels_DLAgn_00038950_1	TLIEEFR		454.248	2	17.5632	TRUE	17.7627	18.6153	17.9097	17.8588
dicLab1_genemodels_DLAgn_00038950_1	KLEKGEAIDSMIPAQK		586.654	3	16.0942	FALSE	15.7531	15.7508	15.9564	15.9291
dicLab1_genemodels_DLAgn_00038950_1	QAPIMSDIAEGKELKK		586.654	3	16.0942	TRUE	16.1908	15.3323	16.1924	16.0947
dicLab1_genemodels_DLAgn_00038950_1	VISMQQGGNMR		610.797	2	10.0371	FALSE	9.96366	9.89633	9.92057	9.79577
dicLab1_genemodels_DLAgn_00038950_1	MNGGQQMSIVR		610.797	2	10.0371	TRUE	10.387	9.48112	9.54846	9.43321
dicLab1_genemodels_DLAgn_00038950_1	LSVEALTSLDGEFKGKYYPLK		590.32	4	34.3361	FALSE	34.8178	34.4133	34.3767	34.1035
dicLab1_genemodels_DLAgn_00038950_1	LPYYKGKFEGDLSTLAEVSLK		590.32	4	34.3361	TRUE	34.757	34.4288	0	34.5336
dicLab1_genemodels_DLAgn_00038950_1	IEAIFKK		424.766	2	11.5665	FALSE	11.3692	11.3704	11.3797	11.3169
dicLab1_genemodels_DLAgn_00038950_1	KFIAEIK		424.766	2	11.5665	TRUE	11.6271	10.6528	10.8904	10.5113
dicLab1_genemodels_DLAgn_00038950_1	DKQTPSGYTLDDVIQTGVDNPGHPFIMTVGC[PPa]VAGDEESYEVFKDLLDPIISDR		1174.36	5	48.2413	FALSE	47.4822	48.2325	46.9259	48.1948
dicLab1_genemodels_DLAgn_00038950_1	DSIIPDLLDKFVEYSEEDGAVC[PPa]GVTMIFPHGPNDVGTQIVDDLTYGSPTQKDR		1174.36	5	48.2413	TRUE	47.9416	0	48.0585	48.2261
dicLab1_genemodels_DLAgn_00038950_1	HGGYKPTDKHKTDLNFENLKGGDDLDPNYVLSSR		639.318	6	22.6545	FALSE	22.5913	22.8099	22.8716	22.9336
dicLab1_genemodels_DLAgn_00038950_1	SSLVYNPDLDDGGKLNEFNLDTKHKDTPKYGGHR		639.318	6	22.6545	TRUE	22.328	22.7398	22.9979	22.0375
dicLab1_genemodels_DLAgn_00038950_1	RGTGGVDTASVGGVFDISNADRLGSSEVDQVQLVVDGVK		976.747	4	40.3228	FALSE	39.1055	39.9742	40.4277	39.0339
dicLab1_genemodels_DLAgn_00038950_1	VGDVVLQVQDVESSGLRDANSIDFVGGVSATDVGGTGRK		976.747	4	40.3228	TRUE	39.3025	39.3165	40.8797	39.7894
dicLab1_genemodels_DLAgn_00038950_1	GEAIDSMIPAQK		630.319	2	20.129	FALSE	19.8062	19.9504	20.0162	20.0363
dicLab1_genemodels_DLAgn_00038950_1	QAPIMSDIAEGK		630.319	2	20.129	TRUE	20.9541	20.443	21.008	19.6382
dicLab1_genemodels_DLAgn_00038950_1	AVEKLSVEALTSLDGEFKGK		531.041	4	31.4081	FALSE	31.0879	30.8004	31.7166	31.6034
dicLab1_genemodels_DLAgn_00038950_1	GKFEGDLSTLAEVSLKEVAK		531.041	4	31.4081	TRUE	31.1591	30.7154	30.2267	31.054
dicLab1_genemodels_DLAgn_00230800_1	KGFPSRIPYADFK		509.277	3	21.1251	FALSE	21.1326	20.2575	20.3316	20.9845
dicLab1_genemodels_DLAgn_00230800_1	FDAYPIRSPFGKK		509.277	3	21.1251	TRUE	20.0734	20.1861	20.3666	22.3074
dicLab1_genemodels_DLAgn_00230800_1	IPYADFK		427.226	2	17.845	FALSE	17.5682	17.6676	17.7447	17.7373
dicLab1_genemodels_DLAgn_00230800_1	FDAYPIK		427.226	2	17.845	TRUE	17.7756	18.0437	18.4247	17.7969
dicLab1_genemodels_DLAgn_00230800_1	AGLLGVLEEMRDEK		520.608	3	36.9018	FALSE	36.5365	36.8601	36.8066	36.8917
dicLab1_genemodels_DLAgn_00230800_1	EDRMEELVGLLGAK		520.608	3	36.9018	TRUE	35.8455	37.595	36.1401	35.6198
dicLab1_genemodels_DLAgn_00230800_1	AGLLGVLEEMRDEKLATLVTMTQALC[PPa]R		758.904	4	48.191	FALSE	47.409	48.1085	47.8473	48.0996
dicLab1_genemodels_DLAgn_00230800_1	AC[PPa]LAQTMTVLTALKEDRMEELVGLLGR		758.904	4	48.191	TRUE	47.6615	48.1363	48.1195	48.0963
dicLab1_genemodels_DLAgn_00230800_1	IKPLLQSAETEKELAEMKDNYEK		677.602	4	24.2543	FALSE	23.8796	23.9757	24.0303	24.0272
dicLab1_genemodels_DLAgn_00230800_1	EYNDKMEALEKETEASQLLPKIK		677.602	4	24.2543	TRUE	24.0242	23.9859	24.6163	25.4521
dicLab1_genemodels_DLAgn_00230800_1	KGGSMQTVSSQFRENLGK		651.999	3	14.6252	FALSE	15.4726	15.1004	15.0846	14.6917
dicLab1_genemodels_DLAgn_00230800_1	GLNERFQSSVTQMSGGKK		651.999	3	14.6252	TRUE	14.9637	14.3517	14.5388	14.1165
dicLab1_genemodels_DLAgn_00230800_1	VKETTERLEDEEEINAELTAKKR		547.088	5	14.6957	FALSE	14.2686	15.6905	14.4057	13.8438
dicLab1_genemodels_DLAgn_00230800_1	KKATLEANIEEEDELRETTEKVR		547.088	5	14.6957	TRUE	15.4018	13.6645	13.7769	14.9456
dicLab1_genemodels_DLAgn_00230800_1	AGLLGVLEEMR		594.326	2	41.3591	FALSE	40.9743	41.2562	41.2345	41.266
dicLab1_genemodels_DLAgn_00230800_1	MEELVGLLGAR		594.326	2	41.3591	TRUE	40.9769	41.7451	41.2946	41.3475
dicLab1_genemodels_DLAgn_00230800_1	KGGSMQTVSSQFR		471.57	3	9.81575	FALSE	9.78317	9.74531	9.75972	9.60952
dicLab1_genemodels_DLAgn_00230800_1	FQSSVTQMSGGKR		471.57	3	9.81575	TRUE	8.43945	9.63708	9.61566	9.68124
dicLab1_genemodels_DLAgn_00230800_1	GGSMQTVSSQFR		642.804	2	13.4581	FALSE	13.2903	13.3078	13.4064	13.3331
dicLab1_genemodels_DLAgn_00230800_1	FQSSVTQMSGGR		642.804	2	13.4581	TRUE	13.2712	13.3121	14.6844	12.4922
dicLab1_genemodels_DLAgn_00230800_1	IKPLLQSAETEKELAEMKDNYEKMKTDLATALAK		642.676	6	38.4312	FALSE	37.6077	38.7856	37.7853	37.8091
dicLab1_genemodels_DLAgn_00230800_1	ALATALDTKMKEYNDKMEALEKETEASQLLPKIK		642.676	6	38.4312	TRUE	38.3474	37.8121	39.1572	39.2675
dicLab1_genemodels_DLAgn_00230800_1	VKETTERLEDEEEINAELTAKK		644.583	4	16.4565	FALSE	16.7039	16.0358	15.1938	15.5808
dicLab1_genemodels_DLAgn_00230800_1	KATLEANIEEEDELRETTEKVK		644.583	4	16.4565	TRUE	15.7482	16.8682	17.4478	16.5298
dicLab1_genemodels_DLAgn_00230800_1	IPYADFKQR		379.873	3	13.0154	FALSE	14.0134	12.9283	12.9034	14.2617
dicLab1_genemodels_DLAgn_00230800_1	QKFDAYPIR		379.873	3	13.0154	TRUE	12.2522	12.3999	13.1732	12.7911
dicLab1_genemodels_DLAgn_00230800_1	KGGSMQTVSSQFRENLGKLMTNLR		671.351	4	34.1147	FALSE	34.0377	33.109	34.0584	34.8016
dicLab1_genemodels_DLAgn_00230800_1	LNTMLKGLNERFQSSVTQMSGGKR		671.351	4	34.1147	TRUE	32.8956	34.9939	32.8689	33.0634
dicLab1_genemodels_DLAgn_00230800_1	IQLEAKVKETTERLEDEEEINAELTAK		626.729	5	28.7015	FALSE	28.2524	28.2628	28.6517	28.65
dicLab1_genemodels_DLAgn_00230800_1	ATLEANIEEEDELRETTEKVKAELQIK		626.729	5	28.7015	TRUE	29.5795	29.5649	28.3627	27.993
dicLab1_genemodels_DLAgn_00168130_1	C[PPa]SELEEELKTVTNNLK		640.991	3	33.8632	FALSE	33.4252	33.7881	33.7574	33.952
dicLab1_genemodels_DLAgn_00168130_1	LNNTVTKLEEELESC[PPa]K		640.991	3	33.8632	TRUE	33.6121	34.5835	33.9818	33.4567
dicLab1_genemodels_DLAgn_00168130_1	LKGTEDELDKYSEALKDAQEKLELAEK		619.523	5	32.9778	FALSE	32.4811	32.9914	32.9407	33.1769
dicLab1_genemodels_DLAgn_00168130_1	EALELKEQADKLAESYKDLEDETGKLK		619.523	5	32.9778	TRUE	32.6796	33.0273	31.682	33.4639
dicLab1_genemodels_DLAgn_00168130_1	LDKENALDRAEQAESDKK		515.762	4	8.13545	FALSE	8.08517	7.22858	7.9496	7.93875
dicLab1_genemodels_DLAgn_00168130_1	KDSEAQEARDLANEKDLK		515.762	4	8.13545	TRUE	8.22741	7.76787	7.94804	7.45672
dicLab1_genemodels_DLAgn_00168130_1	KLKGTEDELDKYSEALKDAQEKLELAEK		537.786	6	31.0057	FALSE	30.9279	31.7134	31.6468	31.3709
dicLab1_genemodels_DLAgn_00168130_1	EALELKEQADKLAESYKDLEDETGKLKK		537.786	6	31.0057	TRUE	31.0466	30.9252	30.7448	30.0025
dicLab1_genemodels_DLAgn_00168130_1	KLVIIEGDLER		642.88	2	22.0306	FALSE	21.6022	21.7259	21.7874	21.8445
dicLab1_genemodels_DLAgn_00168130_1	ELDGEIIVLKR		642.88	2	22.0306	TRUE	21.1432	20.9582	22.7908	21.6587
dicLab1_genemodels_DLAgn_00168130_1	LVIIEGDLER		578.832	2	25.6025	FALSE	25.0851	25.1727	25.2449	25.2639
dicLab1_genemodels_DLAgn_00168130_1	ELDGEIIVLR		578.832	2	25.6025	TRUE	25.8558	25.1739	24.4217	25.2006
dicLab1_genemodels_DLAgn_00168130_1	KATDAEGDVASLNR		482.911	3	8.57816	FALSE	8.52838	8.43559	8.43266	8.34878
dicLab1_genemodels_DLAgn_00168130_1	NLSAVDGEADTAKR		482.911	3	8.57816	TRUE	8.98238	9.48894	7.57545	8.75809
dicLab1_genemodels_DLAgn_00168130_1	LDKENALDRAEQAESDKKAAEDR		434.551	6	8.50773	FALSE	8.55905	8.82656	8.53709	7.24721
dicLab1_genemodels_DLAgn_00168130_1	DEAAKKDSEAQEARDLANEKDLR		434.551	6	8.50773	TRUE	7.80745	9.14615	9.14154	9.09992
dicLab1_genemodels_DLAgn_00168130_1	KLVIIEGDLERTEERAELSESK		636.843	4	22.7249	FALSE	22.1011	23.1478	21.8307	22.7499
dicLab1_genemodels_DLAgn_00168130_1	SESLEAREETRELDGEIIVLKK		636.843	4	22.7249	TRUE	22.3744	21.4315	22.4122	21.4539
dicLab1_genemodels_DLAgn_00168130_1	KLVIIEGDLERTEERAELSESKC[PPa]SELEEELKTVTNNLK		741.888	6	35.785	FALSE	36.1596	35.1288	35.649	35.8519
dicLab1_genemodels_DLAgn_00168130_1	LNNTVTKLEEELESC[PPa]KSESLEAREETRELDGEIIVLKK		741.888	6	35.785	TRUE	35.5108	36.4182	34.5316	34.6282
dicLab1_genemodels_DLAgn_00168130_1	GTEDELDKYSEALKDAQEKLELAEK		713.857	4	34.9498	FALSE	34.774	35.1407	35.0442	35.1812
dicLab1_genemodels_DLAgn_00168130_1	EALELKEQADKLAESYKDLEDETGK		713.857	4	34.9498	TRUE	35.6028	35.6873	34.8848	34.9955
dicLab1_genemodels_DLAgn_00168130_1	TEERAELSESKC[PPa]SELEEELKTVTNNLK		636.917	5	31.2974	FALSE	31.0157	32.1573	32.1184	31.4044
dicLab1_genemodels_DLAgn_00168130_1	LNNTVTKLEEELESC[PPa]KSESLEAREETK		636.917	5	31.2974	TRUE	31.1065	31.718	31.1721	32.4685
dicLab1_genemodels_DLAgn_00168130_1	ENALDRAEQAESDKK		568.611	3	7.34058	FALSE	6.71187	7.89288	8.25468	6.51821
dicLab1_genemodels_DLAgn_00168130_1	KDSEAQEARDLANEK		568.611	3	7.34058	TRUE	7.21	7.8914	7.69629	7.75115
dicLab1_genemodels_DLAgn_00168130_1	KLVIIEGD		443.766	2	20.1994	FALSE	20.0046	20.1378	20.1972	20.293
dicLab1_genemodels_DLAgn_00168130_1	GEIIVLKD		443.766	2	20.1994	TRUE	19.9864	19.0764	20.5934	19.8256
sp|P0AEY0|MALE_ECO57	AGLTFLVDLIK		595.363	2	48.2514	FALSE	48.0923	48.1221	48.1163	48.124
sp|P0AEY0|MALE_ECO57	ILDVLFTLGAK		595.363	2	48.2514	TRUE	47.3423	47.4955	47.2703	47.1919
sp|P0AEY0|MALE_ECO57	LIAYPIAVEALSLIYNK		946.051	2	48.3218	FALSE	48.1725	48.1755	48.1744	48.1727
sp|P0AEY0|MALE_ECO57	NYILSLAEVAIPYAILK		946.051	2	48.3218	TRUE	46.721	48.2844	48.2285	47.0374
sp|P0AEY0|MALE_ECO57	FGGYAQSGLLAEITPDKAFQDKLYPFTWDAVR		901.958	4	45.6052	FALSE	45.8929	44.0965	44.6976	46.6669
sp|P0AEY0|MALE_ECO57	VADWTFPYLKDQFAKDPTIEALLGSQAYGGFR		901.958	4	45.6052	TRUE	45.3725	45.4569	45.499	46.2944
sp|P0AEY0|MALE_ECO57	VNYGVTVLPTFK		669.377	2	31.8307	FALSE	31.4172	31.7087	31.6711	31.9749
sp|P0AEY0|MALE_ECO57	FTPLVTVGYNVK		669.377	2	31.8307	TRUE	31.5765	31.9298	30.9918	31.3823
sp|P0AEY0|MALE_ECO57	GQPSKPFVGVLSAGINAASPNK		713.723	3	28.4802	FALSE	27.9428	28.0147	28.077	28.3005
sp|P0AEY0|MALE_ECO57	NPSAANIGASLVGVFPKSPQGK		713.723	3	28.4802	TRUE	27.3012	27.4036	28.7799	29.6342
sp|P0AEY0|MALE_ECO57	FPQVAATGDGPDIIFWAHDR		738.364	3	36.9924	FALSE	36.8007	37.0919	37.0387	37.0985
sp|P0AEY0|MALE_ECO57	DHAWFIIDPGDGTAAVQPFR		738.364	3	36.9924	TRUE	37.4859	36.2688	37.0348	37.6746
sp|P0AEY0|MALE_ECO57	LIAYPIAVEALSLIYNKDLLPNPPK		922.533	3	48.3118	FALSE	46.8473	47.0337	47.5929	48.221
sp|P0AEY0|MALE_ECO57	PPNPLLDKNYILSLAEVAIPYAILK		922.533	3	48.3118	TRUE	47.4251	48.1639	47.473	48.1605
sp|P0AEY0|MALE_ECO57	GQPSKPFVGVLSAGINAASPNKELAK		645.859	4	28.4097	FALSE	27.6312	28.0241	28.1431	28.3879
sp|P0AEY0|MALE_ECO57	ALEKNPSAANIGASLVGVFPKSPQGK		645.859	4	28.4097	TRUE	27.9953	29.1275	28.2155	28.3058
sp|P0AEY0|MALE_ECO57	DKPLGAVALK		506.314	2	14.1222	FALSE	13.9747	14.01	14.0865	14.0197
sp|P0AEY0|MALE_ECO57	LAVAGLPKDK		506.314	2	14.1222	TRUE	13.9431	13.9824	14.032	14.0029
sp|P0AEY0|MALE_ECO57	TAVINAASGR		480.267	2	6.67651	FALSE	6.71949	6.66475	6.66374	6.71122
sp|P0AEY0|MALE_ECO57	GSAANIVATR		480.267	2	6.67651	TRUE	6.76667	7.83054	7.58333	6.66647
sp|P0AEY0|MALE_ECO57	GEIMPNIPQMSAFWYAVR		1055.52	2	47.6376	FALSE	46.5969	47.5412	46.7538	47.8463
sp|P0AEY0|MALE_ECO57	VAYWFASMQPINPMIEGR		1055.52	2	47.6376	TRUE	46.463	46.7495	46.7105	47.5685
sp|P0AEY0|MALE_ECO57	AFQDKLYPFTWDAVR		619.649	3	34.5776	FALSE	34.19	34.3266	34.5725	34.6896
sp|P0AEY0|MALE_ECO57	VADWTFPYLKDQFAR		619.649	3	34.5776	TRUE	33.6548	34.5423	33.9763	34.1026
sp|P0AEY0|MALE_ECO57	LIAYPIAVEALSLIYNKDLLPNPPKTWEEIPALDKELK		864.486	5	48.2011	FALSE	47.1494	47.1434	47.5418	47.4199
sp|P0AEY0|MALE_ECO57	LEKDLAPIEEWTKPPNPLLDKNYILSLAEVAIPYAILK		864.486	5	48.2011	TRUE	47.9113	47.3044	46.6838	47.2198
sp|P0AEY0|MALE_ECO57	SALMFNLQEPYFTWPLIAADGGYAFKYENGKYDIK		1016	4	48.1206	FALSE	47.0296	48.1256	48.0497	0
sp|P0AEY0|MALE_ECO57	IDYKGNEYKFAYGGDAAILPWTFYPEQLNFMLASK		1016	4	48.1206	TRUE	47.5964	48.1235	47.7127	47.5123
sp|P0AEY0|MALE_ECO57	LYPFTWDAVR		634.327	2	34.3763	FALSE	34.0475	34.4019	34.35	34.522
sp|P0AEY0|MALE_ECO57	VADWTFPYLR		634.327	2	34.3763	TRUE	33.5068	35.377	35.1745	34.2
dicLab1_genemodels_DLAgn_00059000_1	VINDNFGIIEGLMSTVHAITATQK		858.12	3	48.3118	FALSE	48.1469	48.1575	48.1476	48.1519
dicLab1_genemodels_DLAgn_00059000_1	QTATIAHVTSMLGEIIGFNDNIVK		858.12	3	48.3118	TRUE	47.3131	47.732	48.5303	48.6426
dicLab1_genemodels_DLAgn_00059000_1	GASQNIIPASTGAAK		693.373	2	13.4581	FALSE	13.2585	13.2935	13.3823	13.3209
dicLab1_genemodels_DLAgn_00059000_1	AAGTSAPIINQSAGK		693.373	2	13.4581	TRUE	12.6301	14.2195	12.4105	14.3725
dicLab1_genemodels_DLAgn_00059000_1	VIPELNGK		435.258	2	14.1222	FALSE	13.9461	13.9715	14.0371	13.9848
dicLab1_genemodels_DLAgn_00059000_1	GNLEPIVK		435.258	2	14.1222	TRUE	14.4586	14.7156	14.8122	14.2762
dicLab1_genemodels_DLAgn_00059000_1	VINDNFGIIEGLMSTVHAITATQKTVDGPSGK		829.183	4	48.2916	FALSE	48.117	47.7125	47.6741	47.5095
dicLab1_genemodels_DLAgn_00059000_1	GSPGDVTKQTATIAHVTSMLGEIIGFNDNIVK		829.183	4	48.2916	TRUE	47.6477	48.1202	47.6737	47.7056
dicLab1_genemodels_DLAgn_00059000_1	LTGMAFRVPTPNVSVVDLTVR		758.088	3	40.2523	FALSE	39.6915	39.9891	39.9787	39.9263
dicLab1_genemodels_DLAgn_00059000_1	VTLDVVSVNPTPVRFAMGTLR		758.088	3	40.2523	TRUE	0	41.5057	41.1191	41.0024
dicLab1_genemodels_DLAgn_00059000_1	DGRGASQNIIPASTGAAK		571.967	3	11.9991	FALSE	11.8387	11.8422	11.8678	11.9547
dicLab1_genemodels_DLAgn_00059000_1	AAGTSAPIINQSAGRGDK		571.967	3	11.9991	TRUE	11.7392	11.7575	12.4999	12.6461
dicLab1_genemodels_DLAgn_00059000_1	LVTWYDNEFAYSNR		889.413	2	28.9933	FALSE	28.5559	28.6035	28.6672	28.8866
dicLab1_genemodels_DLAgn_00059000_1	NSYAFENDYWTVLR		889.413	2	28.9933	TRUE	28.3375	27.9946	30.1188	28.0518
dicLab1_genemodels_DLAgn_00059000_1	LTGMAFRVPTPNVSVVDLTVRLEKPAKYDDIKK		617.68	6	35.4932	FALSE	36.0253	34.7791	34.1402	35.4001
dicLab1_genemodels_DLAgn_00059000_1	KIDDYKAPKELRVTLDVVSVNPTPVRFAMGTLK		617.68	6	35.4932	TRUE	33.8796	34.6921	35.0507	36.5615
dicLab1_genemodels_DLAgn_00059000_1	LVTWYDNEFAYSNRVC[PPa]DLMAHMAAKE		787.864	4	39.6084	FALSE	39.12	39.3812	39.3603	38.9479
dicLab1_genemodels_DLAgn_00059000_1	KAAMHAMLDC[PPa]VRNSYAFENDYWTVLE		787.864	4	39.6084	TRUE	40.6211	39.9678	39.3776	40.667
dicLab1_genemodels_DLAgn_00059000_1	VC[PPa]DLMAHMAAKE		463.882	3	17.04	FALSE	16.858	16.9215	16.985	16.9897
dicLab1_genemodels_DLAgn_00059000_1	KAAMHAMLDC[PPa]VE		463.882	3	17.04	TRUE	16.8786	16.9065	16.9511	17.5484
dicLab1_genemodels_DLAgn_00059000_1	VPTPNVSVVDLTVR		748.428	2	31.4786	FALSE	31.0437	31.3023	31.2552	31.5696
dicLab1_genemodels_DLAgn_00059000_1	VTLDVVSVNPTPVR		748.428	2	31.4786	TRUE	30.4147	31.3136	32.1414	31.6543
dicLab1_genemodels_DLAgn_00059000_1	LTGMAFR		398.213	2	16.0842	FALSE	15.7666	15.8165	15.887	15.8732
dicLab1_genemodels_DLAgn_00059000_1	FAMGTLR		398.213	2	16.0842	TRUE	15.7658	15.7886	15.8632	15.8723
dicLab1_genemodels_DLAgn_00059000_1	TVDGPSGKLWR		405.888	3	13.609	FALSE	12.7133	13.3877	12.7826	13.3974
dicLab1_genemodels_DLAgn_00059000_1	WLKGSPGDVTR		405.888	3	13.609	TRUE	14.6914	13.1729	13.8813	14.0259
dicLab1_genemodels_DLAgn_00059000_1	VVISAPSADAPMFVMGVNHEK		733.703	3	32.1426	FALSE	31.737	32.091	32.0503	32.3317
dicLab1_genemodels_DLAgn_00059000_1	EHNVGMVFMPADASPASIVVK		733.703	3	32.1426	TRUE	32.3158	31.4435	31.4048	31.5045
dicLab1_genemodels_DLAgn_00059000_1	VIPELNGKLTGMAFR		549.308	3	30.4523	FALSE	31.3954	30.0784	30.0926	31.4945
dicLab1_genemodels_DLAgn_00059000_1	FAMGTLKGNLEPIVR		549.308	3	30.4523	TRUE	29.12	31.1283	30.3886	30.1588
dicLab1_genemodels_DLAgn_00058740_1	VVLAYEPVWAIGTGK		801.948	2	37.2137	FALSE	36.6636	36.9667	36.9126	37.0257
dicLab1_genemodels_DLAgn_00058740_1	GTGIAWVPEYALVVK		801.948	2	37.2137	TRUE	37.7197	35.9937	36.83	37.0368
dicLab1_genemodels_DLAgn_00058740_1	TNVSEAVANSVR		623.823	2	14.5045	FALSE	14.29	14.3331	14.4354	14.4107
dicLab1_genemodels_DLAgn_00058740_1	VSNAVAESVNTR		623.823	2	14.5045	TRUE	14.3316	13.0615	15.4199	15.3836
dicLab1_genemodels_DLAgn_00058740_1	GAFTGEISPAMIK		661.345	2	27.4237	FALSE	26.8044	26.8621	26.9468	27.0543
dicLab1_genemodels_DLAgn_00058740_1	IMAPSIEGTFAGK		661.345	2	27.4237	TRUE	26.0271	26.8015	26.7866	27.4369
dicLab1_genemodels_DLAgn_00058740_1	FFVGGNWK		477.745	2	24.5863	FALSE	24.1072	24.2089	24.2793	24.2916
dicLab1_genemodels_DLAgn_00058740_1	WNGGVFFK		477.745	2	24.5863	TRUE	24.6656	24.6961	24.7408	24.7267
dicLab1_genemodels_DLAgn_00058740_1	SLGELIQTMNGAK		681.358	2	29.6876	FALSE	29.0893	29.1733	29.2246	29.4916
dicLab1_genemodels_DLAgn_00058740_1	AGNMTQILEGLSK		681.358	2	29.6876	TRUE	28.8039	30.1942	29.2836	30.431
dicLab1_genemodels_DLAgn_00058740_1	FGVAAQNC[PPa]YKVPK		499.262	3	14.6454	FALSE	14.338	14.4	14.5412	14.518
dicLab1_genemodels_DLAgn_00058740_1	PVKYC[PPa]NQAAVGFK		499.262	3	14.6454	TRUE	14.3916	15.2055	14.5687	14.9745
dicLab1_genemodels_DLAgn_00058740_1	IIYGGSVTGGTC[PPa]K		663.84	2	12.7437	FALSE	12.6329	12.6498	12.7303	12.6634
dicLab1_genemodels_DLAgn_00058740_1	IC[PPa]TGGTVSGGYIK		663.84	2	12.7437	TRUE	11.6116	13.3788	13.5062	13.3936
dicLab1_genemodels_DLAgn_00058740_1	TAHALENGLGVIAC[PPa]IGEK		622.996	3	30.3517	FALSE	29.8427	29.9705	30.0035	30.3535
dicLab1_genemodels_DLAgn_00058740_1	EGIC[PPa]AIVGLGNELAHATK		622.996	3	30.3517	TRUE	29.8438	30.0706	30.6275	29.8794
dicLab1_genemodels_DLAgn_00058740_1	HVFGESDELIGQK		486.912	3	17.4928	FALSE	17.2134	17.3256	17.3862	17.3998
dicLab1_genemodels_DLAgn_00058740_1	QGILEDSEGFVHK		486.912	3	17.4928	TRUE	18.0807	18.1779	17.3993	17.4334
dicLab1_genemodels_DLAgn_00058740_1	DC[PPa]GVNWVILGHSER		552.603	3	27.5042	FALSE	26.88	26.9527	27.0217	27.1299
dicLab1_genemodels_DLAgn_00058740_1	ESHGLIVWNVGC[PPa]DR		552.603	3	27.5042	TRUE	26.7169	28.5741	27.1182	27.37
dicLab1_genemodels_DLAgn_00058740_1	DVDGFLVGGASLKPEFIEIMNAK		817.426	3	45.746	FALSE	45.3235	45.5327	45.4773	45.5103
dicLab1_genemodels_DLAgn_00058740_1	ANMIEIFEPKLSAGGVLFGDVDK		817.426	3	45.746	TRUE	46.4591	46.3539	46.1925	46.2343
dicLab1_genemodels_DLAgn_00058740_1	VIADNVKDWSK		425.563	3	13.6794	FALSE	13.5501	13.6065	13.6457	13.6158
dicLab1_genemodels_DLAgn_00058740_1	SWDKVNDAIVK		425.563	3	13.6794	TRUE	13.2387	13.1698	13.7304	13.6951
dicLab1_genemodels_DLAgn_00058740_1	VDPNVEVVC[PPa]GAPTIYLDFVR		1139.08	2	43.9953	FALSE	43.6011	43.8432	43.7847	43.8087
dicLab1_genemodels_DLAgn_00058740_1	VFDLYITPAGC[PPa]VVEVNPDVR		1139.08	2	43.9953	TRUE	44.2717	0	43.5199	0
dicLab1_genemodels_DLAgn_00058740_1	TASPQQAQEVHDKLR		427.725	4	5.59991	FALSE	5.53309	4.60025	5.58667	5.6431
dicLab1_genemodels_DLAgn_00058740_1	LKDHVEQAQQPSATR		427.725	4	5.59991	TRUE	6.09807	5.2508	6.86523	6.1516
dicLab1_genemodels_DLAgn_00058740_1	DVDGFLVGGASLKPEFIEIMNAKA		841.105	3	46.1183	FALSE	45.9039	45.3111	45.2279	45.2966
dicLab1_genemodels_DLAgn_00058740_1	KANMIEIFEPKLSAGGVLFGDVDA		841.105	3	46.1183	TRUE	45.9604	46.815	45.6827	45.8428
dicLab1_genemodels_DLAgn_00193180_1	GADPEDVILSAFK		681.351	2	41.007	FALSE	40.4896	40.7679	40.7489	40.7919
dicLab1_genemodels_DLAgn_00193180_1	FASLIVDEPDAGK		681.351	2	41.007	TRUE	40.0689	39.6219	42.0631	40.0692
dicLab1_genemodels_DLAgn_00193180_1	LKGADPEDVILSAFK		534.963	3	38.4614	FALSE	37.9348	38.206	38.1785	38.2247
dicLab1_genemodels_DLAgn_00193180_1	FASLIVDEPDAGKLK		534.963	3	38.4614	TRUE	37.9307	38.1382	37.0375	39.3708
dicLab1_genemodels_DLAgn_00193180_1	VLDPEATGTIKK		424.578	3	10.1176	FALSE	10.0328	9.99967	10.0301	9.86736
dicLab1_genemodels_DLAgn_00193180_1	KITGTAEPDLVK		424.578	3	10.1176	TRUE	10.7831	9.94104	10.0038	9.83701
dicLab1_genemodels_DLAgn_00193180_1	EFLQELLTTQC[PPa]DR		833.909	2	34.9498	FALSE	34.474	34.8196	34.7734	34.9406
dicLab1_genemodels_DLAgn_00193180_1	DC[PPa]QTTLLEQLFER		833.909	2	34.9498	TRUE	34.0557	34.5179	35.3788	34.5428
dicLab1_genemodels_DLAgn_00193180_1	FSAEEIKNMWAAFPPDVAGNVDYK		900.432	3	41.007	FALSE	40.7549	40.9016	41.104	40.8553
dicLab1_genemodels_DLAgn_00193180_1	YDVNGAVDPPFAAWMNKIEEASFK		900.432	3	41.007	TRUE	41.0651	40.142	40.2751	40.164
dicLab1_genemodels_DLAgn_00193180_1	DVLASMGQLNVK		637.842	2	27.7256	FALSE	27.2326	27.2843	27.3596	27.4508
dicLab1_genemodels_DLAgn_00193180_1	VNLQGMSALVDK		637.842	2	27.7256	TRUE	28.4256	28.4415	27.0531	28.0423
dicLab1_genemodels_DLAgn_00193180_1	DVLASMGQLNVKNEELEAMIK		778.068	3	37.5759	FALSE	37.1566	37.4418	37.425	37.4238
dicLab1_genemodels_DLAgn_00193180_1	IMAELEENKVNLQGMSALVDK		778.068	3	37.5759	TRUE	36.8131	37.7913	38.456	37.8414
dicLab1_genemodels_DLAgn_00193180_1	PEDVILSAFK		559.808	2	30.4221	FALSE	29.8274	29.9391	29.9942	30.289
dicLab1_genemodels_DLAgn_00193180_1	FASLIVDEPK		559.808	2	30.4221	TRUE	29.1566	31.3354	29.9557	30.2713
dicLab1_genemodels_DLAgn_00193180_1	NEELEAMIK		538.768	2	21.0748	FALSE	20.6494	20.7808	20.8497	20.8567
dicLab1_genemodels_DLAgn_00193180_1	IMAELEENK		538.768	2	21.0748	TRUE	21.3502	21.5254	21.5113	21.5301
dicLab1_genemodels_DLAgn_00193180_1	DDLRDVLASMGQLNVKNEELEAMIK		708.612	4	44.6594	FALSE	44.777	44.4999	44.477	45.0865
dicLab1_genemodels_DLAgn_00193180_1	IMAELEENKVNLQGMSALVDRLDDK		708.612	4	44.6594	TRUE	44.793	44.6942	44.4057	44.9593
dicLab1_genemodels_DLAgn_00193180_1	DDLRDVLASMGQLNVK		591.977	3	39.2562	FALSE	38.846	39.0974	39.0557	39.1247
dicLab1_genemodels_DLAgn_00193180_1	VNLQGMSALVDRLDDK		591.977	3	39.2562	TRUE	39.6752	39.0808	39.0067	39.1139
dicLab1_genemodels_DLAgn_00193180_1	VLDPEATGTIK		572.316	2	14.7259	FALSE	14.537	14.5769	14.6906	14.6428
dicLab1_genemodels_DLAgn_00193180_1	ITGTAEPDLVK		572.316	2	14.7259	TRUE	15.4006	15.1242	14.442	14.3551
dicLab1_genemodels_DLAgn_00193180_1	FSAEEIK		412.213	2	11.1338	FALSE	11.0679	11.0703	11.0676	10.9905
dicLab1_genemodels_DLAgn_00193180_1	IEEASFK		412.213	2	11.1338	TRUE	12.0869	12.1335	11.9721	11.4275
dicLab1_genemodels_DLAgn_00193180_1	EFLQELLTTQC[PPa]DRFSAEEIKNMWAAFPPDVAGNVDYK		1087.52	4	47.9395	FALSE	48.2855	47.4537	48.2714	47.9552
dicLab1_genemodels_DLAgn_00193180_1	YDVNGAVDPPFAAWMNKIEEASFRDC[PPa]QTTLLEQLFEK		1087.52	4	47.9395	TRUE	47.8014	0	0	0
dicLab1_genemodels_DLAgn_00193180_1	NMWAAFPPDVAGNVDYK		947.943	2	35.1008	FALSE	34.5703	34.9503	34.8931	35.0426
dicLab1_genemodels_DLAgn_00193180_1	YDVNGAVDPPFAAWMNK		947.943	2	35.1008	TRUE	35.4159	34.3213	36.1627	35.815
dicLab1_genemodels_DLAgn_00042440_1	EIWGMEPTLEKIPAPDDKI		728.042	3	35.2819	FALSE	35.0854	35.3879	35.3676	35.4352
dicLab1_genemodels_DLAgn_00042440_1	KDDPAPIKELTPEMGWIEI		728.042	3	35.2819	TRUE	35.0764	35.9545	34.0668	35.9276
dicLab1_genemodels_DLAgn_00042440_1	IGEDFIRDLDQLQSLR		640.006	3	41.2786	FALSE	41.0562	40.259	41.2678	41.2894
dicLab1_genemodels_DLAgn_00042440_1	LSQLQDLDRIFDEGIR		640.006	3	41.2786	TRUE	40.8556	40.763	40.8067	41.2196
dicLab1_genemodels_DLAgn_00042440_1	GYHAEAYYNRLPELK		608.641	3	19.3744	FALSE	19.1773	19.3582	19.4454	19.4228
dicLab1_genemodels_DLAgn_00042440_1	LEPLRNYYAEAHYGK		608.641	3	19.3744	TRUE	18.4853	19.3254	19.2343	18.6975
dicLab1_genemodels_DLAgn_00042440_1	IGEDFIRDLDQLQSLRK		512.28	4	37.0326	FALSE	37.5461	35.5813	36.8318	37.2325
dicLab1_genemodels_DLAgn_00042440_1	RLSQLQDLDRIFDEGIK		512.28	4	37.0326	TRUE	36.4096	37.3822	37.9725	36.3517
dicLab1_genemodels_DLAgn_00042440_1	WPVDLFAHLLPR		488.61	3	46.3296	FALSE	46.0414	46.2859	46.2306	46.2651
dicLab1_genemodels_DLAgn_00042440_1	PLLHAFLDVPWR		488.61	3	46.3296	TRUE	46.0222	47.3139	45.2003	46.2983
dicLab1_genemodels_DLAgn_00042440_1	FSSDRTITQYAR		482.244	3	12.2809	FALSE	12.4529	12.3858	11.501	13.1483
dicLab1_genemodels_DLAgn_00042440_1	AYQTITRDSSFR		482.244	3	12.2809	TRUE	12.2213	12.3293	12.6938	11.9712
dicLab1_genemodels_DLAgn_00042440_1	LKQEYFVVSATLQDIIR		675.046	3	41.7918	FALSE	41.5043	41.7475	41.7055	41.718
dicLab1_genemodels_DLAgn_00042440_1	IIDQLTASVVFYEQKLR		675.046	3	41.7918	TRUE	41.657	42.9706	42.1951	41.5927
dicLab1_genemodels_DLAgn_00042440_1	VFADYEDYMK		640.779	2	23.7411	FALSE	23.4073	23.5344	23.5757	23.6121
dicLab1_genemodels_DLAgn_00042440_1	MYDEYDAFVK		640.779	2	23.7411	TRUE	24.1899	23.2685	23.2746	22.7114
dicLab1_genemodels_DLAgn_00042440_1	KYVNDEAFIRDIAK		561.302	3	21.7087	FALSE	22.4907	22.5182	22.502	22.0967
dicLab1_genemodels_DLAgn_00042440_1	AIDRIFAEDNVYKK		561.302	3	21.7087	TRUE	22.5581	22.7054	22.4533	22.4049
dicLab1_genemodels_DLAgn_00042440_1	VDDVDALDMK		560.763	2	17.845	FALSE	17.6424	17.748	17.8299	17.8114
dicLab1_genemodels_DLAgn_00042440_1	MDLADVDDVK		560.763	2	17.845	TRUE	17.6639	17.8834	17.557	18.3588
dicLab1_genemodels_DLAgn_00042440_1	QAIDQIAGGFFSPK		739.886	2	33.0884	FALSE	32.6163	33.0004	32.9718	33.2018
dicLab1_genemodels_DLAgn_00042440_1	PSFFGGAIQDIAQK		739.886	2	33.0884	TRUE	32.3629	32.9455	32.8276	32.7403
dicLab1_genemodels_DLAgn_00042440_1	VLVDEEKLEWEKAWDIC[PPa]VR		608.564	4	33.5311	FALSE	33.8111	34.1817	33.3124	34.3708
dicLab1_genemodels_DLAgn_00042440_1	VC[PPa]IDWAKEWELKEEDVLVR		608.564	4	33.5311	TRUE	33.3929	33.2058	33.3542	33.5738
dicLab1_genemodels_DLAgn_00042440_1	LITAIGEVVNNDPVIGDR		948.015	2	33.7525	FALSE	33.4869	33.8742	33.8406	34.0315
dicLab1_genemodels_DLAgn_00042440_1	DGIVPDNNVVEGIATILR		948.015	2	33.7525	TRUE	33.9012	33.5799	32.718	32.999
dicLab1_genemodels_DLAgn_00042440_1	KVIYNIAGC[PPa]GK		618.842	2	11.6369	FALSE	11.5405	11.5583	11.5557	11.5122
dicLab1_genemodels_DLAgn_00042440_1	GC[PPa]GAINYIVKK		618.842	2	11.6369	TRUE	12.2627	11.5319	12.0491	12.9396
dicLab1_genemodels_DLAgn_00042440_1	LITAIGEVVNNDPVIGDRLK		712.739	3	33.9739	FALSE	32.9667	34.6665	33.0755	32.6528
dicLab1_genemodels_DLAgn_00042440_1	LRDGIVPDNNVVEGIATILK		712.739	3	33.9739	TRUE	33.537	32.4911	34.628	32.7119
dicLab1_genemodels_DLAgn_00047080_1	LIQGNEYIFR		626.838	2	25.5623	FALSE	25.2825	25.4238	25.0719	25.5898
dicLab1_genemodels_DLAgn_00047080_1	FIYENGQILR		626.838	2	25.5623	TRUE	24.1121	24.8691	24.9339	24.9433
dicLab1_genemodels_DLAgn_00047080_1	KGEPIEIPADVLGLPIPK		629.371	3	42.6068	FALSE	42.3027	42.5717	42.5147	42.5613
dicLab1_genemodels_DLAgn_00047080_1	PIPLGLVDAPIEIPEGKK		629.371	3	42.6068	TRUE	41.7301	41.9877	43.2205	42.2725
dicLab1_genemodels_DLAgn_00047080_1	IHIPTIGVPLPTATWK		582.01	3	39.387	FALSE	39.0703	39.3489	39.2947	39.3418
dicLab1_genemodels_DLAgn_00047080_1	WTATPLPVGITPIHIK		582.01	3	39.387	TRUE	38.1314	40.4959	38.2984	39.4526
dicLab1_genemodels_DLAgn_00047080_1	LGFGPFTVTTEPVR		760.909	2	37.8476	FALSE	37.559	37.8456	37.7732	37.8606
dicLab1_genemodels_DLAgn_00047080_1	VPETTVTFPGFGLR		760.909	2	37.8476	TRUE	36.5561	37.7616	38.2322	37.3824
dicLab1_genemodels_DLAgn_00047080_1	YTVTPLNEGSLYVFR		879.957	2	35.8655	FALSE	35.5656	35.9085	35.8488	35.9675
dicLab1_genemodels_DLAgn_00047080_1	FVYLSGENLPTVTYR		879.957	2	35.8655	TRUE	34.4391	35.4708	35.6014	35.1583
dicLab1_genemodels_DLAgn_00047080_1	LFEGTEYEFR		645.804	2	23.9625	FALSE	23.5835	23.7433	23.7686	23.7928
dicLab1_genemodels_DLAgn_00047080_1	FEYETGEFLR		645.804	2	23.9625	TRUE	23.8809	23.9101	23.8818	23.8904
dicLab1_genemodels_DLAgn_00047080_1	SITGYILER		526.293	2	24.3247	FALSE	23.9429	24.0528	24.0941	24.1323
dicLab1_genemodels_DLAgn_00047080_1	ELIYGTISR		526.293	2	24.3247	TRUE	23.117	24.0292	24.0167	24.6962
dicLab1_genemodels_DLAgn_00047080_1	MLVEGLLENTEYDFRVK		686.019	3	38.9443	FALSE	38.3472	39.3006	38.8015	38.5895
dicLab1_genemodels_DLAgn_00047080_1	VRFDYETNELLGEVLMK		686.019	3	38.9443	TRUE	39.1886	38.6698	39.0762	39.2611
dicLab1_genemodels_DLAgn_00047080_1	TGISNSLIIK		523.316	2	22.7249	FALSE	22.3969	22.5241	22.5627	22.6165
dicLab1_genemodels_DLAgn_00047080_1	IILSNSIGTK		523.316	2	22.7249	TRUE	23.5506	22.6912	22.7098	22.7365
dicLab1_genemodels_DLAgn_00047080_1	VSGC[PPa]PFPTLTWQK		767.89	2	31.3377	FALSE	30.8714	31.1364	31.0989	31.4143
dicLab1_genemodels_DLAgn_00047080_1	QWTLTPFPC[PPa]GSVK		767.89	2	31.3377	TRUE	31.0838	31.51	31.6348	31.5863
dicLab1_genemodels_DLAgn_00047080_1	AGDTIVISASK		531.295	2	13.6694	FALSE	14.6628	14.3946	13.6031	13.6045
dicLab1_genemodels_DLAgn_00047080_1	SASIVITDGAK		531.295	2	13.6694	TRUE	14.5048	13.593	14.4821	15.0375
dicLab1_genemodels_DLAgn_00047080_1	YRVEEGVVPEKEYILR		660.358	3	20.9742	FALSE	20.5769	20.7452	20.7269	20.8588
dicLab1_genemodels_DLAgn_00047080_1	LIYEKEPVVGEEVRYR		660.358	3	20.9742	TRUE	20.7388	21.4614	20.5864	20.4959
dicLab1_genemodels_DLAgn_00047080_1	TSITLSWSKPVYDGGAPIIGYSLDMR		943.149	3	40.9265	FALSE	40.7232	40.9812	41.0208	40.9701
dicLab1_genemodels_DLAgn_00047080_1	MDLSYGIIPAGGDYVPKSWSLTISTR		943.149	3	40.9265	TRUE	39.701	41.9322	40.7092	41.3973
dicLab1_genemodels_DLAgn_00047080_1	AVDTIFQPGPPGNPR		783.407	2	22.735	FALSE	22.5452	22.6169	22.6546	22.6763
dicLab1_genemodels_DLAgn_00047080_1	PNGPPGPQFITDVAR		783.407	2	22.735	TRUE	22.6105	22.8555	22.3865	23.2891
dicLab1_genemodels_DLAgn_00047080_1	DIVYPPGPPSNPR		704.865	2	17.9053	FALSE	17.6702	17.8152	17.8968	17.9006
dicLab1_genemodels_DLAgn_00047080_1	PNSPPGPPYVIDR		704.865	2	17.9053	TRUE	17.2554	17.7968	18.8892	18.8739
dicLab1_genemodels_DLAgn_00100980_1	SLPAILQQPVTIR		718.435	2	33.8934	FALSE	33.5388	33.9153	33.8589	34.0817
dicLab1_genemodels_DLAgn_00100980_1	ITVPQQLIAPLSR		718.435	2	33.8934	TRUE	33.3343	32.6152	32.9031	34.6804
dicLab1_genemodels_DLAgn_00100980_1	STELTGLFLEKPPENVVAVAGSDITFIAK		1016.22	3	46.6918	FALSE	46.4743	46.6702	46.6024	46.6223
dicLab1_genemodels_DLAgn_00100980_1	AIFTIDSGAVAVVNEPPKELFLGTLETSK		1016.22	3	46.6918	TRUE	46.4434	46.6398	46.5495	46.6035
dicLab1_genemodels_DLAgn_00100980_1	LTVHDVTDSTC[PPa]TLK		535.271	3	17.5532	FALSE	17.3554	17.4774	17.5679	17.5371
dicLab1_genemodels_DLAgn_00100980_1	LTC[PPa]TSDTVDHVTLK		535.271	3	17.5532	TRUE	17.0564	17.8501	16.8063	17.2758
dicLab1_genemodels_DLAgn_00100980_1	NSNVDTILFIR		646.354	2	33.0884	FALSE	32.5827	32.9564	32.9151	33.1646
dicLab1_genemodels_DLAgn_00100980_1	IFLITDVNSNR		646.354	2	33.0884	TRUE	32.7343	32.9458	32.8919	33.1958
dicLab1_genemodels_DLAgn_00100980_1	FTQPLVDR		488.267	2	14.1121	FALSE	13.9247	13.9468	14.0393	13.9757
dicLab1_genemodels_DLAgn_00100980_1	DVLPQTFR		488.267	2	14.1121	TRUE	14.9599	14.8723	14.6421	14.6245
dicLab1_genemodels_DLAgn_00100980_1	SVVAGYSTAISC[PPa]AVR		777.901	2	23.5198	FALSE	23.1124	23.2611	23.2907	23.3088
dicLab1_genemodels_DLAgn_00100980_1	VAC[PPa]SIATSYGAVVSR		777.901	2	23.5198	TRUE	22.7609	23.2111	23.3094	23.4787
dicLab1_genemodels_DLAgn_00100980_1	VVAVNIAGR		449.777	2	14.5548	FALSE	14.3761	14.3951	14.4774	14.4535
dicLab1_genemodels_DLAgn_00100980_1	GAINVAVVR		449.777	2	14.5548	TRUE	14.5207	14.5168	14.0096	15.1192
dicLab1_genemodels_DLAgn_00100980_1	ADAGEDEGDLDFSALLK		883.41	2	36.6704	FALSE	36.3407	36.6656	36.5959	36.6999
dicLab1_genemodels_DLAgn_00100980_1	LLASFDLDGEDEGADAK		883.41	2	36.6704	TRUE	37.0764	35.427	37.348	36.9524
dicLab1_genemodels_DLAgn_00100980_1	ELEVLQDIADLTVR		807.441	2	47.6477	FALSE	47.4453	47.5788	47.5369	47.567
dicLab1_genemodels_DLAgn_00100980_1	VTLDAIDQLVELER		807.441	2	47.6477	TRUE	47.76	47.6872	47.2971	47.1643
dicLab1_genemodels_DLAgn_00100980_1	PPVFDGGAPLKGYLMER		616.322	3	30.3818	FALSE	29.8355	0	30.8227	29.9046
dicLab1_genemodels_DLAgn_00100980_1	EMLYGKLPAGGDFVPPR		616.322	3	30.3818	TRUE	29.8263	29.6603	30.0589	30.4585
dicLab1_genemodels_DLAgn_00100980_1	YVMEANGNVR		576.777	2	9.07119	FALSE	9.08386	8.99847	9.01092	8.89333
dicLab1_genemodels_DLAgn_00100980_1	VNGNAEMVYR		576.777	2	9.07119	TRUE	9.00678	10.3289	7.70482	9.9356
dicLab1_genemodels_DLAgn_00100980_1	ATDQAMFK		456.218	2	9.00076	FALSE	8.99462	8.90827	8.88137	8.85361
dicLab1_genemodels_DLAgn_00100980_1	FMAQDTAK		456.218	2	9.00076	TRUE	8.17397	10.1416	9.95124	9.84757
dicLab1_genemodels_DLAgn_00100980_1	IAFEYGITDLR		649.343	2	31.6295	FALSE	31.1115	31.3631	31.3227	31.6424
dicLab1_genemodels_DLAgn_00100980_1	LDTIGYEFAIR		649.343	2	31.6295	TRUE	31.9561	30.7125	31.3279	31.4015
dicLab1_genemodels_DLAgn_00100980_1	YSC[PPa]MAVNDLGKDEVEC[PPa]R		691.973	3	17.9154	FALSE	17.713	17.8523	17.932	17.9326
dicLab1_genemodels_DLAgn_00100980_1	YC[PPa]EVEDKGLDNVAMC[PPa]SR		691.973	3	17.9154	TRUE	18.8216	17.2564	19.0658	18.6388
dicLab1_genemodels_DLAgn_00100980_1	VVPGDAGGYR		495.754	2	6.757	FALSE	6.79754	6.76083	6.76788	6.78596
dicLab1_genemodels_DLAgn_00100980_1	YGGADGPVVR		495.754	2	6.757	TRUE	6.66749	7.19787	7.85108	7.18041
dicLab1_genemodels_DLAgn_00086170_1	ALPFWNDVIAPEIK		806.94	2	44.0657	FALSE	43.6605	43.9053	43.8604	43.8892
dicLab1_genemodels_DLAgn_00086170_1	IEPAIVDNWFPLAK		806.94	2	44.0657	TRUE	44.5567	44.1603	44.1475	43.9067
dicLab1_genemodels_DLAgn_00086170_1	TLWTIMEGTDQMWLPVIR		1095.56	2	48.3017	FALSE	48.1365	48.1377	48.1381	48.1412
dicLab1_genemodels_DLAgn_00086170_1	IVPLWMQDTGEMITWLTR		1095.56	2	48.3017	TRUE	47.4032	47.5488	48.0322	0
dicLab1_genemodels_DLAgn_00086170_1	NVIIAAHGNSLR		632.86	2	12.3714	FALSE	12.2199	12.2414	12.3006	12.2307
dicLab1_genemodels_DLAgn_00086170_1	LSNGHAAIIVNR		632.86	2	12.3714	TRUE	12.1482	12.6811	13.1664	12.5036
[truncated: 1,802 more rows]

## Sheet: Balance of Protein numbers
	Extract		Myo
			Nº proteins	Table link
	Identified and quantified proteins		178	Table 12 and 13
[truncated: 12 more rows]
