# Supplementary material for: Experimental data from flesh quality assessment and shelf life monitoring of high pressure processed European sea bass (Dicentrarchus labrax) fillets
Source: Data Brief. 2019 Aug 29;26:104451. doi: 10.1016/j.dib.2019.104451 (PMC6811897; doi:10.1016/j.dib.2019.104451)
Supplement: Multimedia component 15 [file mmc15.xlsx]

## Sheet: Table captions
Table 15 - Worksheet Title	Worksheet Description
263 dif	List of proteins with a more than 2-fold change in concentration with high-pressure (HP) and/or storage time in sarcoplasmic extract and identified by SWATH proteomics
Balance of Protein numbers	General balance of the number of proteins in sarcoplasmic extract

## Sheet: 263 dif
Proteins whose levels changed more than 2-fold with high-pressure (HP) and/or storage time in sarcoplasmic extracts,						Decreased levels
identified by SWATH proteomics.						Increased levels
Proteins whose levels decreased are shaded in green and whose levels increased in red.
The TOP 6 proteins (highest fold change) that changed with HP in comparison to the control are highlighted in blue
Protein code Sea bass (D.labrax) genome	Description (Sea bass genome)	SWATH protein quantification				Treatment effect (fold changes)		Time effect (fold changes)		E/S	Zebrafh (Danio rerio) Ensembl Protein code
		Relative levels x 10,000				HP effect 1d	HP effect end of storage period	Ctrl over time	HP over time
		C1	C11	HP1	HP67	HP1 / C1	HP67 / C11	C11 / C1	HP67 / HP1
DLAgn_00207560_1	novel slow skeletal troponin t family protein | TNNT2E | - range=LGx:8060681-8068081 5'pad=0 3'pad=0 strand=- repeatMasking=none	0.0025584	0.00253991	0.0139995	0.848635	5.47198	334.12	0.992773	60.619	S	ENSDARP00000137651
DLAgn_00040050_1	stress-induced-phosphoprotein 1 | STIP1 | - range=LG14:9659505-9666167 5'pad=0 3'pad=0 strand=+ repeatMasking=none	0.0367385	0.0121814	1.31493	3.2855	35.7916	269.714	0.331572	2.49861	O	ENSDARP00000100503
DLAgn_00047090_1	novel protein human titin | TTNB | - range=LG15:213002-220622 5'pad=0 3'pad=0 strand=- repeatMasking=none	0.0372765	0.0184946	0.25592	4.48086	6.86545	242.28	0.496146	17.5088	S	ENSDARP00000099532
DLAgn_00175430_1	d-dopachrome decarboxylase | DDT | - range=LG7:3007560-3012527 5'pad=0 3'pad=0 strand=- repeatMasking=none	0.0201614	0.0214111	0.160559	5.00773	7.96365	233.885	1.06198	31.1894	E	ENSDARP00000065771
DLAgn_00149760_1	tropomyosin alpha-4 chain isoform 1 | TPM4 | - range=LG4:15564952-15586578 5'pad=0 3'pad=0 strand=- repeatMasking=none	0.139363	0.192574	17.9716	41.555	128.955	215.787	1.38181	2.31226	S	ENSDARP00000034733
DLAgn_00012810_1	vinculin-like isoform 3 | VCL | - range=LG11:9097455-9121620 5'pad=0 3'pad=0 strand=- repeatMasking=none	0.00218786	0.00261113	0.00805393	0.531181	3.68119	203.43	1.19346	65.953	S	ENSDARP00000105799
DLAgn_00140160_1	glycogenin-2 isoform x3 | GYG2 | - range=LG24:12509581-12521624 5'pad=0 3'pad=0 strand=+ repeatMasking=none	0.00438903	0.00557257	0.0139992	0.764924	3.18958	137.266	1.26966	54.6407	E	ENSDARP00000041190
DLAgn_00227020_1	low quality protein: titin | TTN | EC:2.7.10.0 EC:2.7.11.0 range=UN:30706174-30777475 5'pad=0 3'pad=0 strand=+ repeatMasking=none	0.466724	0.306399	1.32286	41.3939	2.83436	135.098	0.65649	31.2911	S	ENSDARP00000107866
DLAgn_00122100_1	calcium calmodulin-dependent protein kinase type ii subunit beta-like | CAMK2B | EC:2.7.11.17 EC:2 range=LG20:18048365-18113253 5'pad=0 3'pad=0 strand=- repeatMasking=none	0.0182509	0.00833387	0.0887037	1.01128	4.86024	121.346	0.456628	11.4007	E	ENSDARP00000089438
DLAgn_00242140_1	beta-glucuronidase-like | GUSB | EC:3.2.1.31 range=UN:57070944-57078943 5'pad=0 3'pad=0 strand=+ repeatMasking=none	0.00404889	0.00253206	0.0177226	0.240181	4.37715	94.8559	0.625372	13.5522	E	ENSDARP00000086365
DLAgn_00010640_1	bag family molecular chaperone regulator 3 | BAG3 | - range=LG11:3241867-3245673 5'pad=0 3'pad=0 strand=+ repeatMasking=none	0.00261812	0.00466312	0.00613693	0.373224	2.34403	80.0373	1.7811	60.816	O	ENSDARP00000057688
DLAgn_00049580_1	myosin light chain 1 | - | - range=LG15:9687865-9693060 5'pad=0 3'pad=0 strand=- repeatMasking=none	5.071	2.12643	31.242	155.955	6.16092	73.341	0.419332	4.99182	S	ENSDARP00000004932
DLAgn_00224730_1	tropomyosin alpha-3 chain isoform 1 | TPM3 | - range=UN:26686175-26697817 5'pad=0 3'pad=0 strand=- repeatMasking=none	6.40236	10.4709	454.315	751.489	70.9605	71.7691	1.63548	1.65411	S	ENSDARP00000004352
DLAgn_00134890_1	troponin skeletal muscle-like | TNNC2 | - range=LG22-25:22950085-22951912 5'pad=0 3'pad=0 strand=+ repeatMasking=none	1.74687	2.83032	18.2935	198.913	10.4722	70.2792	1.62022	10.8734	S	ENSDARP00000095111
DLAgn_00156370_1	tropomyosin alpha-4 chain | TPM1 | - range=LG5:8639693-8646526 5'pad=0 3'pad=0 strand=- repeatMasking=none	0.939846	0.430336	26.753	29.3233	28.4653	68.1404	0.45788	1.09608	S	ENSDARP00000112368
DLAgn_00168130_1	tropomyosin alpha-4 chain isoform 1 | TPM1 | - range=LG6:11202329-11213230 5'pad=0 3'pad=0 strand=- repeatMasking=none	4.172	7.95118	328.207	436.768	78.669	54.9312	1.90585	1.33077	S	ENSDARP00000002483
DLAgn_00096300_1	myosin-binding protein h-like | MYBPHA | - range=LG1A:23488114-23496875 5'pad=0 3'pad=0 strand=+ repeatMasking=none	1.27724	1.59004	7.74945	77.187	6.06732	48.5441	1.2449	9.96031	S	ENSDARP00000110377
DLAgn_00034470_1	dehydrogenase reductase sdr family member 11-like | DHR11 | - range=LG13:21468546-21471657 5'pad=0 3'pad=0 strand=- repeatMasking=none	0.042634	0.0102899	0.173756	0.491702	4.07551	47.785	0.241354	2.82985	E	ENSDARP00000120613
DLAgn_00231860_1	tropomyosin beta chain-like isoform 1 | TPM2 | - range=UN:38604369-38629962 5'pad=0 3'pad=0 strand=+ repeatMasking=none	0.0496888	0.118021	0.6111	4.30714	12.2985	36.4947	2.3752	7.04818	S	ENSDARP00000132881
DLAgn_00156830_1	cathepsin b | CTSBA | EC:3.4.22.0 range=LG5:10441490-10444513 5'pad=0 3'pad=0 strand=+ repeatMasking=none	0.0462515	0.00722437	0.16917	0.261176	3.65761	36.1521	0.156198	1.54387	E	ENSDARP00000071885
DLAgn_00157250_1	myomesin (m-protein) isoform cra_c | MYOM2 | - range=LG5:11450940-11473892 5'pad=0 3'pad=0 strand=- repeatMasking=none	0.173243	0.311215	0.428784	10.9376	2.47504	35.1447	1.7964	25.5083	S	ENSDARP00000137130
DLAgn_00200090_1	collagen type i alpha 2 | COL1A2 | - range=LG9:11147857-11162884 5'pad=0 3'pad=0 strand=- repeatMasking=none	0.866439	0.422143	2.54297	14.3566	2.93496	34.0089	0.487216	5.64562	S	Heat not found
DLAgn_00241400_1	myosin heavy chain | MMYHL1 | - range=UN:55870559-55872846 5'pad=0 3'pad=0 strand=+ repeatMasking=none	0.185003	0.210564	1.77794	6.81606	9.61033	32.3705	1.13817	3.83369	S	ENSDARP00000115054
DLAgn_00197140_1	gamma-enolase-like isoform 1 | ENO2 | EC:4.2.1.11 range=LG9:983263-997818 5'pad=0 3'pad=0 strand=+ repeatMasking=none	0.352128	0.0728326	0.781578	2.3134	2.21958	31.7633	0.206835	2.95991	E	ENSDARP00000032456
DLAgn_00146040_1	kininogen 1 | KNG1 | - range=LG4:4453673-4461225 5'pad=0 3'pad=0 strand=+ repeatMasking=none	0.0654751	0.0209601	0.54401	0.630213	8.30866	30.0673	0.320122	1.15846	O	ENSDARP00000036317
DLAgn_00047100_1	titin | TTN | EC:2.7.10.0 range=LG15:225277-259284 5'pad=0 3'pad=0 strand=- repeatMasking=none	1.14912	2.02606	2.39675	41.6169	2.08572	20.5408	1.76313	17.3639	S	ENSDARP00000059459
DLAgn_00016640_1	cytochrome c | CYCSB | - range=LG11:20227763-20228564 5'pad=0 3'pad=0 strand=+ repeatMasking=none	0.278326	0.540322	2.84044	10.3416	10.2054	19.1397	1.94133	3.64085	O	ENSDARP00000034555
DLAgn_00164570_1	troponin fast skeletal muscle-like | - | - range=LG6:1007222-1009957 5'pad=0 3'pad=0 strand=- repeatMasking=none	0.547585	1.82027	13.7562	34.3705	25.1216	18.8821	3.32417	2.49854	S	ENSDARP00000037759
DLAgn_00170000_1	filamin-c isoform 2 | FLNC | - range=LG6:14582388-14604462 5'pad=0 3'pad=0 strand=- repeatMasking=none	0.14699	0.49382	0.638649	9.16654	4.34486	18.5625	3.35956	14.353	S	ENSDARP00000138996
DLAgn_00047080_1	low quality protein: titin | TTN | EC:2.7.10.0 range=LG15:107772-191916 5'pad=0 3'pad=0 strand=- repeatMasking=none	0.5688	3.36829	2.275	59.1045	3.99965	17.5473	5.92175	25.98	S	ENSDARP00000105577
DLAgn_00118870_1	pdz and lim domain protein 5 isoform 1 | PDLIM5 | - range=LG20:9675943-9731862 5'pad=0 3'pad=0 strand=- repeatMasking=none	0.0380514	0.142508	0.833584	2.27446	21.9068	15.9602	3.74516	2.72853	S	ENSDARP00000135287
DLAgn_00227010_1	low quality protein: titin | TTN | EC:2.7.11.0 range=UN:30632751-30691600 5'pad=0 3'pad=0 strand=+ repeatMasking=none	2.02823	5.38734	5.42754	85.2258	2.676	15.8197	2.65618	15.7025	S	ENSDARP00000107866
DLAgn_00144440_1	thioredoxin | - | - range=LG3:12549884-12554254 5'pad=0 3'pad=0 strand=- repeatMasking=none	0.0472301	0.0289069	0.283247	0.455684	5.99716	15.7638	0.612044	1.60879	E	ENSDARP00000064788
DLAgn_00106160_1	tbt-binding partial | TBT-BP1 | - range=LG2:148820-150540 5'pad=0 3'pad=0 strand=+ repeatMasking=none	0.0309844	0.0325382	0.0806	0.505855	2.60131	15.5465	1.05015	6.27612	O	Heat not found
DLAgn_00252870_1	myosin heavy chain | MYHM86-1 | - range=UN:74150148-74155314 5'pad=0 3'pad=0 strand=- repeatMasking=none	0.148991	0.211095	1.51478	3.07713	10.1669	14.577	1.41683	2.03141	S	ENSDARP00000088845
DLAgn_00100980_1	myosin-binding protein fast-type-like | MYBPC2 | - range=LG1B:6115720-6125831 5'pad=0 3'pad=0 strand=- repeatMasking=none	1.12998	4.92925	2.83461	67.065	2.50855	13.6055	4.36225	23.6593	S	ENSDARP00000096449
DLAgn_00104330_1	collagen type i alpha 3 chain | COL1A1B | - range=LG1B:13633966-13651221 5'pad=0 3'pad=0 strand=- repeatMasking=none	0.974653	0.425684	2.42266	5.6272	2.48566	13.2192	0.436754	2.32274	S	ENSDARP00000003038
DLAgn_00134670_1	keratin 18 | KRT18 | - range=LG22-25:22159781-22165472 5'pad=0 3'pad=0 strand=+ repeatMasking=none	0.0717824	0.176436	2.5885	2.23546	36.0603	12.6701	2.45793	0.863612	S	ENSDARP00000110768
DLAgn_00164530_1	fast white muscle troponin t embryonic isoform | - | - range=LG6:941282-951072 5'pad=0 3'pad=0 strand=- repeatMasking=none	1.22812	1.31823	81.136	13.9442	66.065	10.578	1.07337	0.171863	S	Heat not found
DLAgn_00126660_1	hematopoietic progenitor cell antigen cd34-like | CD34A | - range=LG22-25:3543651-3559548 5'pad=0 3'pad=0 strand=- repeatMasking=none	0.0990703	0.123511	0.392403	1.20356	3.96085	9.74458	1.2467	3.06715	O	ENSDARP00000115242
DLAgn_00189250_1	parvalbumin beta-like | PVALB2 | - range=LG8:6515223-6516412 5'pad=0 3'pad=0 strand=- repeatMasking=none	0.727402	1.9718	8.88347	17.8838	12.2126	9.06982	2.71074	2.01316	S	ENSDARP00000121670
DLAgn_00196080_1	collagen type i alpha 1 | COL1A1 | - range=LG8:21426354-21445521 5'pad=0 3'pad=0 strand=+ repeatMasking=none	7.38135	4.59188	18.0514	40.6578	2.44555	8.8543	0.622092	2.25233	S	ENSDARP00000003177
DLAgn_00264200_1	uv excision repair protein rad23 homolog b | RAD23B | - range=UN:92416040-92430205 5'pad=0 3'pad=0 strand=+ repeatMasking=none	0.359444	0.308959	1.05865	2.58014	2.94524	8.35107	0.859545	2.4372	O	ENSDARP00000076407
DLAgn_00255230_1	microfibril-associated glycoprotein 4-like | - | - range=UN:78062674-78066099 5'pad=0 3'pad=0 strand=+ repeatMasking=none	0.0128769	0.0441422	0.0732453	0.313306	5.68809	7.09767	3.428	4.27749	S	ENSDARP00000106408
DLAgn_00194130_1	myosin heavy chain | MYH2 | - range=LG8:16500972-16519838 5'pad=0 3'pad=0 strand=- repeatMasking=none	0.23946	0.0482776	7.12853	0.330518	29.7691	6.8462	0.20161	0.0463655	S	ENSDARP00000128891
DLAgn_00103290_1	ornithine mitochondrial | OAT | EC:2.6.1.13 range=LG1B:10886418-10890635 5'pad=0 3'pad=0 strand=- repeatMasking=none	2.58158	3.34446	5.86172	22.0113	2.2706	6.58141	1.29551	3.75509	E	ENSDARP00000125055
DLAgn_00117230_1	hyaluronan and proteoglycan link protein 1-like | HAPLN1 | - range=LG20:5232968-5240002 5'pad=0 3'pad=0 strand=- repeatMasking=none	0.684751	1.0132	1.77823	6.46852	2.5969	6.38427	1.47966	3.63762	S	ENSDARP00000109404
DLAgn_00082310_1	beta-hexosaminidase subunit beta-like | HEXB | EC:3.2.1.52 range=LG19:7756791-7764459 5'pad=0 3'pad=0 strand=+ repeatMasking=none	0.0084972	0.0360846	0.108562	0.229459	12.7762	6.35891	4.24664	2.11362	E	ENSDARP00000050270
DLAgn_00230800_1	myosin heavy chain | MMYHL1 | - range=UN:37108395-37116359 5'pad=0 3'pad=0 strand=- repeatMasking=none	0.100875	0.277597	1.43115	1.59315	14.1873	5.73907	2.75189	1.1132	S	ENSDARP00000116075
DLAgn_00110930_1	pdz and lim domain protein 7 | PDLIM7 | - range=LG2:11882076-11914023 5'pad=0 3'pad=0 strand=- repeatMasking=none	0.383778	0.689605	3.71989	3.91927	9.69281	5.68336	1.79688	1.0536	S	ENSDARP00000140242
DLAgn_00193180_1	myosin light chain 2 | MYLZ2 | - range=LG8:14224908-14227930 5'pad=0 3'pad=0 strand=+ repeatMasking=none	1.06428	2.11363	17.0753	10.5557	16.0439	4.99411	1.98597	0.618187	S	ENSDARP00000023063
DLAgn_00164590_1	troponin fast skeletal muscle-like | - | - range=LG6:1032709-1038908 5'pad=0 3'pad=0 strand=- repeatMasking=none	35.5055	41.4862	304.794	200.336	8.58442	4.82899	1.16845	0.657285	S	ENSDARP00000037759
DLAgn_00128380_1	alpha- muscle-specific form gp220 | NACA | - range=LG22-25:6809793-6817723 5'pad=0 3'pad=0 strand=+ repeatMasking=none	0.0873106	0.0535515	0.526949	0.254652	6.03534	4.75526	0.613345	0.483257	O	ENSDARP00000136310
DLAgn_00108560_1	neuroblast differentiation-associated protein ahnak | AHNAK | - range=LG2:7277562-7284688 5'pad=0 3'pad=0 strand=- repeatMasking=none	0.607603	0.454854	2.26484	2.14168	3.72749	4.70849	0.748604	0.945621	S	Heat not found
DLAgn_00135730_1	troponin slow skeletal and cardiac muscles | TNNC1B | - range=LG22-25:25449772-25456390 5'pad=0 3'pad=0 strand=- repeatMasking=none	0.170875	0.581977	0.487774	2.69672	2.85456	4.63372	3.40586	5.52862	S	ENSDARP00000054663
DLAgn_00244190_1	leukocyte cysteine proteinase inhibitor 1-like | - | - range=UN:60708419-60710018 5'pad=0 3'pad=0 strand=+ repeatMasking=none	0.0623743	0.0920375	0.244649	0.424433	3.92227	4.61152	1.47557	1.73486	O	ENSDARP00000032643
DLAgn_00176040_1	type i cytoskeletal 13-like | KRT17 | - range=LG7:5178409-5182132 5'pad=0 3'pad=0 strand=- repeatMasking=none	0.0840677	0.0654856	1.0217	0.290571	12.1533	4.43717	0.778963	0.2844	S	ENSDARP00000096586
DLAgn_00182730_1	s-methyl-5 -thioadenosine phosphorylase | MTAP | EC:2.4.2.28 EC:2.4.2.1 EC:2.4.1.1 range=LG7:20120616-20133452 5'pad=0 3'pad=0 strand=+ repeatMasking=none	0.412431	0.454961	0.830357	1.88951	2.01332	4.15313	1.10312	2.27554	E	ENSDARP00000054207
DLAgn_00137220_1	myosin light chain 3 | MYLZ3 | - range=LG24:3045485-3046394 5'pad=0 3'pad=0 strand=- repeatMasking=none	2.35301	3.60867	14.4694	14.9122	6.1493	4.13233	1.53364	1.0306	S	ENSDARP00000018197
DLAgn_00081890_1	betaine--homocysteine s-methyltransferase 1-like | BHMT | EC:2.1.1.5 EC:2.1.1.10 range=LG19:6411397-6415573 5'pad=0 3'pad=0 strand=+ repeatMasking=none	4.68072	4.25164	16.2639	16.508	3.47467	3.88273	0.908331	1.015	E	ENSDARP00000040421
DLAgn_00072150_1	low molecular weight phosphotyrosine protein phosphatase | ACP1 | EC:3.1.3.48 range=LG17:18131135-18142110 5'pad=0 3'pad=0 strand=- repeatMasking=none	0.151244	0.26255	0.805675	0.939085	5.327	3.57679	1.73594	1.16559	E	ENSDARP00000077082
DLAgn_00101630_1	transcription elongation factor b polypeptide 2 | ELOB | - range=LG1B:6838357-6840522 5'pad=0 3'pad=0 strand=- repeatMasking=none	0.113426	0.218306	0.935705	0.740318	8.24946	3.39119	1.92465	0.791187	O	ENSDARP00000114273
DLAgn_00220850_1	inter-alpha-trypsin inhibitor heavy chain h3-like | ITIH3 | - range=UN:19279057-19285627 5'pad=0 3'pad=0 strand=+ repeatMasking=none	0.0424855	0.268353	0.415301	0.883836	9.7751	3.29356	6.31634	2.12818	O	ENSDARP00000142629
DLAgn_00064900_1	ribonuclease uk114 | HRSP12 | - range=LG16:20843736-20847167 5'pad=0 3'pad=0 strand=- repeatMasking=none	0.199916	0.308162	1.08085	0.971832	5.4065	3.15364	1.54145	0.899138	E	ENSDARP00000052096
DLAgn_00099060_1	parvalbumin | PVALB3 | - range=LG1B:2853978-2855457 5'pad=0 3'pad=0 strand=- repeatMasking=none	108.081	96.3727	399.504	301.777	3.69634	3.13135	0.891671	0.755379	O	ENSDARP00000121670
DLAgn_00043240_1	superoxide dismutase | SODC | EC:1.15.1.1 range=LG14:16257716-16261246 5'pad=0 3'pad=0 strand=- repeatMasking=none	1.78963	2.47293	3.69887	7.29508	2.06684	2.94997	1.38182	1.97224	E	ENSDARP00000064375
DLAgn_00241630_1	complement c1q tumor necrosis factor-related protein 3-like | C1QL4L | - range=UN:56279612-56280630 5'pad=0 3'pad=0 strand=+ repeatMasking=none	0.177337	0.30924	1.26821	0.898351	7.1514	2.90503	1.74379	0.708361	O	ENSDARP00000035119
DLAgn_00245790_1	peptidyl-prolyl cis-trans isomerase-like | PPIAA | EC:5.2.1.8 range=UN:63214586-63218183 5'pad=0 3'pad=0 strand=- repeatMasking=none	1.93697	3.6369	4.85787	9.75699	2.50797	2.68278	1.87762	2.00849	E	ENSDARP00000003641
DLAgn_00064020_1	succinate dehydrogenase | SDHA | EC:1.3.5.1 range=LG16:17552111-17560251 5'pad=0 3'pad=0 strand=- repeatMasking=none	0.0309982	0.0384135	0.0872354	0.0924194	2.8142	2.40591	1.23922	1.05943	E	ENSDARP00000018027
DLAgn_00007920_1	calreticulin precursor | CALR | - range=LG10:17726897-17729638 5'pad=0 3'pad=0 strand=+ repeatMasking=none	0.0250061	0.176425	0.167013	0.405353	6.67888	2.29759	7.05529	2.42708	O	ENSDARP00000135281
DLAgn_00143110_1	fatty acid-binding intestinal-like protein | - | - range=LG3:9624933-9626132 5'pad=0 3'pad=0 strand=+ repeatMasking=none	0.0116238	0.267615	0.377343	0.603894	32.4629	2.25657	23.023	1.60038	O	ENSDARP00000021241
DLAgn_00262880_1	biotinidase precursor | BTD | EC:3.5.1.0 range=UN:90539467-90541624 5'pad=0 3'pad=0 strand=+ repeatMasking=none	0.178211	0.0114096	0.674755	0.0255957	3.78626	2.24334	0.0640229	0.0379333	E	ENSDARP00000132804
DLAgn_00090420_1	glutaredoxin-1 | GLRX1 | - range=LG1A:10786707-10788687 5'pad=0 3'pad=0 strand=+ repeatMasking=none	0.00815654	0.0102252	0.183967	0.0222004	22.5545	2.17116	1.25362	0.120676	E	ENSDARP00000076087
DLAgn_00064060_1	proteasome subunit alpha type-2-like | PSMA2 | EC:3.4.25.0 range=LG16:17572338-17576561 5'pad=0 3'pad=0 strand=+ repeatMasking=none	0.0344035	0.0404091	0.155595	0.0864532	4.52265	2.13945	1.17456	0.55563	E	ENSDARP00000058679
DLAgn_00029690_1	transgelin | TAGLN | - range=LG13:7984948-7986813 5'pad=0 3'pad=0 strand=+ repeatMasking=none	0.24337	0.226065	0.489136	0.468766	2.00984	2.07359	0.928892	0.958355	S	ENSDARP00000129595
DLAgn_00191450_1	myosin heavy chain | MYHM86-1 | - range=LG8:10693556-10705093 5'pad=0 3'pad=0 strand=- repeatMasking=none	0.0164546	1.57606	1.82873	0.72992	111.138	0.463128	95.7827	0.399141	S	ENSDARP00000088845
DLAgn_00173260_1	nuclear transport factor 2 | NUTF2 | - range=LG6:24646727-24650755 5'pad=0 3'pad=0 strand=+ repeatMasking=none	0.0254275	0.298748	0.881661	0.0941689	34.6735	0.315212	11.749	0.106809	O	ENSDARP00000073506
DLAgn_00002450_1	fggy carbohydrate kinase domain-containing | FGGY | EC:2.7.1.0 range=LG10:6709178-6718523 5'pad=0 3'pad=0 strand=- repeatMasking=none	0.0100888	0.202818	0.126423	0.0389008	12.531	0.191801	20.1032	0.307705	E	ENSDARP00000124076
DLAgn_00242100_1	myosin heavy chain | MYHM86-1 | - range=UN:57029793-57031529 5'pad=0 3'pad=0 strand=- repeatMasking=none	0.298271	0.407375	2.112	0.120391	7.08082	0.295529	1.36579	0.0570034	S	ENSDARP00000128891
DLAgn_00080660_1	versican core protein | VCAN | - range=LG19:4116257-4141162 5'pad=0 3'pad=0 strand=+ repeatMasking=none	0.0325714	0.338584	0.164896	0.0272868	5.06261	0.0805909	10.3951	0.165479	O	ENSDARP00000003376
DLAgn_00156940_1	alpha actin | ACTA1A | - range=LG5:10622796-10625663 5'pad=0 3'pad=0 strand=+ repeatMasking=none	11.8767	15.7458	56.5948	5.60953	4.76521	0.356256	1.32577	0.0991175	S	ENSDARP00000133299
DLAgn_00153360_1	dermatopontin-like | DPT | - range=LG4:22622839-22627616 5'pad=0 3'pad=0 strand=+ repeatMasking=none	0.350337	0.439175	1.30694	0.0767582	3.73052	0.174778	1.25358	0.0587314	O	ENSDARP00000073086
DLAgn_00135010_1	fk506-binding protein 1a | FKB1A | EC:5.2.1.8 range=LG22-25:23235096-23241499 5'pad=0 3'pad=0 strand=+ repeatMasking=none	0.215736	0.360531	0.804015	0.126889	3.72684	0.351951	1.67117	0.15782	E	ENSDARP00000046783
DLAgn_00044190_1	nap homolog 2 | NIPS2 | - range=LG14:18002408-18009492 5'pad=0 3'pad=0 strand=- repeatMasking=none	0.262632	0.272477	0.841793	0.0566904	3.20522	0.208056	1.03749	0.0673448	O	ENSDARP00000129582
DLAgn_00150140_1	14 kda phosphohistidine phosphatase | PHP14 | - range=LG4:16469044-16469917 5'pad=0 3'pad=0 strand=- repeatMasking=none	3.21552	3.63264	9.84902	0.133959	3.06296	0.0368764	1.12972	0.0136012	E	ENSDARP00000118809
DLAgn_00075740_1	transcription elongation factor b polypeptide 1 | TCEB1 | EC:6.3.2.19 range=LG18-21:7141508-7142953 5'pad=0 3'pad=0 strand=+ repeatMasking=none	0.0337148	0.0713305	0.101035	0.0177945	2.99675	0.249466	2.1157	0.176123	E	ENSDARP00000118581
DLAgn_00114500_1	---NA--- | - | - range=LG20:44799-45570 5'pad=0 3'pad=0 strand=- repeatMasking=none	0.11351	0.126398	0.336904	0.0535898	2.96805	0.423978	1.11353	0.159066	O	Heat not found
DLAgn_00174950_1	myomesin-2 | MYOM2 | - range=LG7:1865818-1895489 5'pad=0 3'pad=0 strand=- repeatMasking=none	0.412749	0.692864	0.909637	0.322142	2.20385	0.464942	1.67866	0.354143	S	ENSDARP00000137130
DLAgn_00067550_1	peptidyl-prolyl cis-trans isomerase fkbp1b | FKBP1B | EC:5.2.1.8 range=LG17:6381398-6389039 5'pad=0 3'pad=0 strand=- repeatMasking=none	0.0134381	0.893774	0.724988	1.03553	53.9501	1.1586	66.5104	1.42834	E	ENSDARP00000021881
DLAgn_00101540_1	sarcoplasmic endoplasmic reticulum calcium atpase 1-like | ATP2A1 | EC:3.6.3.8 range=LG1B:6759877-6768599 5'pad=0 3'pad=0 strand=- repeatMasking=none	0.849322	1.7221	12.506	1.78398	14.7247	1.03594	2.02762	0.14265	E	ENSDARP00000096674
DLAgn_00103690_1	lim domain-binding protein 3-like isoform 2 | LDB3L | - range=LG1B:11874661-11888941 5'pad=0 3'pad=0 strand=- repeatMasking=none	1.06009	1.99335	12.0393	3.43489	11.3569	1.72318	1.88037	0.285306	S	ENSDARP00000134964
DLAgn_00246320_1	myosin heavy chain | MYHZ1.1 | - range=UN:64041180-64045451 5'pad=0 3'pad=0 strand=+ repeatMasking=none	0.149497	0.206783	1.14359	0.275272	7.64958	1.33121	1.3832	0.240709	S	ENSDARP00000105831
DLAgn_00144830_1	alpha-actinin-3-like isoform 1 | ACTN3B | - range=LG3:13231077-13263215 5'pad=0 3'pad=0 strand=+ repeatMasking=none	0.403931	0.712626	2.50591	0.513157	6.20379	0.720093	1.76422	0.204779	S	ENSDARP00000000803
DLAgn_00189240_1	parvalbumin 2 | - | - range=LG8:6511656-6512527 5'pad=0 3'pad=0 strand=- repeatMasking=none	100.631	152.23	606.549	277.488	6.02746	1.82282	1.51276	0.457486	S	Heat not found
DLAgn_00213640_1	nucleoside diphosphate kinase b | NME1 | EC:2.7.4.6 range=UN:5805823-5808534 5'pad=0 3'pad=0 strand=- repeatMasking=none	244.403	662.812	1344.16	864.214	5.49977	1.30386	2.71196	0.642939	E	ENSDARP00000136238
DLAgn_00199270_1	glutathione s-transferase | - | EC:2.5.1.18 range=LG9:8463374-8466149 5'pad=0 3'pad=0 strand=+ repeatMasking=none	0.476056	0.434758	2.3417	0.330777	4.91896	0.76083	0.91325	0.141255	E	ENSDARP00000062517
DLAgn_00075560_1	carboxymethylenebutenolidase homolog | CMBL | - range=LG18-21:6430670-6432038 5'pad=0 3'pad=0 strand=+ repeatMasking=none	0.0252888	0.278247	0.0877615	0.419727	3.47037	1.50847	11.0028	4.78259	E	ENSDARP00000103658
DLAgn_00178660_1	myosin heavy chain | MYHM86-1 | - range=LG7:10739557-10743395 5'pad=0 3'pad=0 strand=- repeatMasking=none	0.0329362	0.220562	0.110516	0.116152	3.35545	0.526621	6.69663	1.051	S	ENSDARP00000088845
DLAgn_00014500_1	glutathione transferase omega-1 | GSTO1 | EC:2.5.1.18 range=LG11:12706363-12708901 5'pad=0 3'pad=0 strand=- repeatMasking=none	0.272696	0.487372	0.893141	0.553616	3.27523	1.13592	1.78724	0.619852	E	ENSDARP00000032411
DLAgn_00091320_1	bcl-2-like protein 15 | BCL2L15 | - range=LG1A:13062207-13066119 5'pad=0 3'pad=0 strand=+ repeatMasking=none	0.0373252	0.0544809	0.121181	0.0676684	3.24663	1.24206	1.45963	0.558408	O	Heat not found
DLAgn_00034450_1	adenine phosphoribosyltransferase-like | APRT | - range=LG13:21449142-21451512 5'pad=0 3'pad=0 strand=- repeatMasking=none	0.154769	0.246219	0.447372	0.484258	2.89059	1.96678	1.59088	1.08245	E	ENSDARP00000099844
DLAgn_00040200_1	peroxiredoxin 5 | PRDX5 | EC:1.11.1.7 range=LG14:9899347-9902427 5'pad=0 3'pad=0 strand=- repeatMasking=none	2.48172	2.71751	6.76661	1.8569	2.72658	0.683311	1.09501	0.274422	E	ENSDARP00000109990
DLAgn_00127410_1	fk506-binding protein 1a | FKB1B | EC:5.2.1.8 range=LG22-25:4779448-4781705 5'pad=0 3'pad=0 strand=- repeatMasking=none	0.153866	0.250794	0.367038	0.250188	2.38545	0.997586	1.62995	0.681642	E	ENSDARP00000119718
DLAgn_00083900_1	adenylate kinase | KAD | EC:2.7.4.3 range=LG19:11864120-11866203 5'pad=0 3'pad=0 strand=+ repeatMasking=none	49.197	42.383	116.604	59.8425	2.37015	1.41195	0.861494	0.513209	E	ENSDARP00000013777
DLAgn_00097870_1	14-3-3 protein beta alpha-2 | 143B2 | - range=LG1A:27613105-27625390 5'pad=0 3'pad=0 strand=- repeatMasking=none	0.207732	0.325565	0.470539	0.222128	2.26512	0.682287	1.56723	0.472072	O	ENSDARP00000027118
DLAgn_00248260_1	complement component c3 | C3-1 | - range=UN:67157311-67174469 5'pad=0 3'pad=0 strand=- repeatMasking=none	0.0218733	0.0163369	0.0484862	0.0197536	2.21669	1.20914	0.746888	0.407407	O	ENSDARP00000052687
DLAgn_00182900_1	hydroxyacyl-coenzyme a mitochondrial precursor | HADH | EC:1.1.1.35 range=LG7:20601466-20605477 5'pad=0 3'pad=0 strand=+ repeatMasking=none	0.0187292	0.0026408	0.00699898	0.618801	0.373694	234.324	0.140999	88.4131	E	ENSDARP00000050602
DLAgn_00047670_1	collagen alpha-3 chain | COL6A3 | - range=LG15:2617530-2652377 5'pad=0 3'pad=0 strand=+ repeatMasking=none	0.0300725	0.0108748	0.0145808	2.13765	0.484857	196.568	0.361621	146.607	O	ENSDARP00000123601
DLAgn_00162040_1	troponin fast skeletal muscle isoforms-like | TNNT3B | - range=LG5:26410930-26420466 5'pad=0 3'pad=0 strand=- repeatMasking=none	0.0283439	0.00449684	0.0139976	0.47189	0.493849	104.938	0.158653	33.7122	S	ENSDARP00000142633
DLAgn_00134660_1	keratin 8 | KRT8 | - range=LG22-25:22115513-22120492 5'pad=0 3'pad=0 strand=- repeatMasking=none	0.225284	0.0356731	0.0550141	3.33762	0.244199	93.5614	0.158347	60.6685	S	ENSDARP00000075658
DLAgn_00074200_1	leukocyte elastase inhibitor | - | - range=LG18-21:2297613-2304865 5'pad=0 3'pad=0 strand=+ repeatMasking=none	0.891419	0.0256987	0.434244	1.52469	0.487138	59.3296	0.0288289	3.51114	O	ENSDARP00000050643
DLAgn_00012900_1	fucu homolog | FUOM | EC:5.1.3.0 range=LG11:9201025-9202371 5'pad=0 3'pad=0 strand=- repeatMasking=none	0.100288	0.00813279	0.0138388	0.387428	0.13799	47.6378	0.0810942	27.9958	E	ENSDARP00000057598
DLAgn_00109000_1	macrophage migration inhibitory factor | - | - range=LG2:7849599-7850788 5'pad=0 3'pad=0 strand=+ repeatMasking=none	0.10425	0.0169487	0.0358861	0.77974	0.344231	46.0059	0.162578	21.7282	E	ENSDARP00000096200
DLAgn_00184860_1	lysosomal alpha-glucosidase-like | - | EC:3.2.1.0 range=LG7:26264182-26273862 5'pad=0 3'pad=0 strand=+ repeatMasking=none	0.0478001	0.0185462	0.00846265	0.7891	0.177042	42.5477	0.387996	93.245	E	ENSDARP00000101564
DLAgn_00092480_1	6- muscle type-like | PFKM | EC:2.7.1.11 range=LG1A:15131151-15138851 5'pad=0 3'pad=0 strand=- repeatMasking=none	0.170042	0.0125983	0.0807388	0.524701	0.474816	41.6485	0.0740892	6.49875	E	ENSDARP00000079712
DLAgn_00251790_1	myosin heavy chain | MYHZ1.1 | - range=UN:72518914-72524256 5'pad=0 3'pad=0 strand=- repeatMasking=none	0.0686217	0.092108	0.0264283	3.20966	0.385131	34.8467	1.34226	121.448	S	ENSDARP00000115054
DLAgn_00010830_1	thioredoxin-dependent peroxide mitochondrial precursor | PRDX3 | EC:1.11.1.15 range=LG11:3657066-3666916 5'pad=0 3'pad=0 strand=+ repeatMasking=none	0.284776	0.12989	0.0943855	4.41523	0.331438	33.992	0.456114	46.7787	E	ENSDARP00000041699
DLAgn_00096370_1	immunoglobulin-like and fibronectin type iii domain-containing protein 1-like | - | - range=LG1A:23607339-23627189 5'pad=0 3'pad=0 strand=- repeatMasking=none	0.0658273	0.044136	0.0190755	1.38858	0.289781	31.4615	0.670481	72.7939	O	Heat not found
DLAgn_00011700_1	cystatin precursor | - | - range=LG11:6344030-6345813 5'pad=0 3'pad=0 strand=+ repeatMasking=none	0.083374	0.00482723	0.0291045	0.0557844	0.349084	11.5562	0.0578986	1.91669	O	ENSDARP00000065434
DLAgn_00119890_1	atp synthase subunit mitochondrial-like isoform 1 | ATP5A1 | - range=LG20:12891617-12895848 5'pad=0 3'pad=0 strand=+ repeatMasking=none	4.73959	0.69067	0.618965	4.92249	0.130595	7.12713	0.145723	7.95278	E	ENSDARP00000027947
DLAgn_00195790_1	enoyl- delta isomerase mitochondrial-like | ECI1 | EC:5.3.3.8 range=LG8:20695093-20700063 5'pad=0 3'pad=0 strand=- repeatMasking=none	0.0791957	0.00669778	0.0383154	0.0420109	0.483807	6.27236	0.0845725	1.09645	E	ENSDARP00000002223
DLAgn_00034200_1	alpha-2-antiplasmin-like | SERPINF2B | - range=LG13:20937807-20940192 5'pad=0 3'pad=0 strand=- repeatMasking=none	0.0460507	0.0529895	0.00379474	0.168292	0.0824035	3.17594	1.15068	44.3487	O	ENSDARP00000124022
DLAgn_00049730_1	desm protein | DESMA | - range=LG15:10556319-10562989 5'pad=0 3'pad=0 strand=+ repeatMasking=none	1.38896	1.08295	0.58889	3.43177	0.423981	3.16889	0.779689	5.82751	S	ENSDARP00000075991
DLAgn_00209710_1	inter-alpha-trypsin inhibitor heavy chain h2 | ITIH2 | - range=LGx:15430228-15438313 5'pad=0 3'pad=0 strand=+ repeatMasking=none	0.0312442	0.0302852	0.012748	0.0934152	0.408013	3.08452	0.969306	7.32781	O	Heat not found
DLAgn_00071530_1	manganese superoxide dismutase | SOD2 | EC:1.15.1.1 range=LG17:16331918-16334103 5'pad=0 3'pad=0 strand=+ repeatMasking=none	0.31399	0.302581	0.0971012	0.84995	0.309249	2.809	0.963663	8.75324	E	ENSDARP00000062555
DLAgn_00069410_1	dihydrolipoyllysine-residue succinyltransferase component of 2-oxoglutarate dehydrogenase mitochond range=LG17:10959266-10967412 5'pad=0 3'pad=0 strand=+ repeatMasking=none	0.0773085	0.124863	0.0247322	0.274385	0.319915	2.1975	1.61512	11.0943	E	ENSDARP00000006973
DLAgn_00146590_1	phosphoglucomutase 1 | PGM1 | EC:5.4.2.2 range=LG4:6461173-6469333 5'pad=0 3'pad=0 strand=+ repeatMasking=none	224.019	174.961	2.1021	1.57672	0.00938361	0.00901183	0.781009	0.750066	E	ENSDARP00000006510
DLAgn_00064500_1	nadp-dependent malic mitochondrial-like | ME3 | EC:1.1.1.38 range=LG16:19585357-19666034 5'pad=0 3'pad=0 strand=+ repeatMasking=none	0.925307	0.367731	0.0107488	0.00990557	0.0116164	0.026937	0.397415	0.921553	E	ENSDARP00000092744
DLAgn_00169670_1	pyruvate kinase | PK | EC:2.7.1.40 range=LG6:13651515-13656621 5'pad=0 3'pad=0 strand=- repeatMasking=none	1237.71	1039.01	18.2426	54.7293	0.014739	0.0526748	0.83946	3.00009	E	ENSDARP00000132920
DLAgn_00157870_1	aspartate mitochondrial-like | GOT2A | EC:2.6.1.1 EC:2.6.1.5 EC:2.6.1.57 EC:2.6.1.9 range=LG5:13140101-13148782 5'pad=0 3'pad=0 strand=- repeatMasking=none	34.8819	44.5261	0.805867	3.64342	0.0231027	0.0818266	1.27648	4.52112	E	ENSDARP00000060165
DLAgn_00237400_1	s-formylglutathione hydrolase | ESD | EC:3.1.1.1 EC:3.1.2.12 range=UN:47954350-47958674 5'pad=0 3'pad=0 strand=- repeatMasking=none	1.53014	1.61709	0.0422508	0.0446004	0.0276124	0.0275806	1.05683	1.05561	E	ENSDARP00000116143
DLAgn_00000460_1	amylo- 6- 4-alpha-glucanotransferase isoform 1 | AGL | EC:3.2.1.33 EC:2.4.1.25 range=LG10:1464252-1496052 5'pad=0 3'pad=0 strand=- repeatMasking=none	32.4012	38.2214	0.898731	1.02386	0.0277376	0.0267877	1.17963	1.13923	E	Heat not found
DLAgn_00149850_1	fumarate mitochondrial-like | FH | EC:4.2.1.2 range=LG4:15689788-15691287 5'pad=0 3'pad=0 strand=- repeatMasking=none	2.8285	3.49793	0.0825706	0.125043	0.0291924	0.0357476	1.23668	1.51437	E	ENSDARP00000097494
DLAgn_00005730_1	transferrin | - | - range=LG10:12538927-12546394 5'pad=0 3'pad=0 strand=+ repeatMasking=none	40.4354	36.8524	1.18537	4.27294	0.0293151	0.115948	0.911389	3.60474	O	ENSDARP00000100241
DLAgn_00141100_1	glycogen muscle form-like | PYGMA | - range=LG3:1305784-1321862 5'pad=0 3'pad=0 strand=+ repeatMasking=none	23.2084	12.1852	0.705923	1.80191	0.0304166	0.147877	0.525034	2.55256	E	ENSDARP00000111947
DLAgn_00055990_1	f-type lectin | - | - range=LG16:1229916-1231875 5'pad=0 3'pad=0 strand=+ repeatMasking=none	5.17836	5.37603	0.181126	0.598998	0.0349775	0.11142	1.03817	3.30707	O	ENSDARP00000139395
DLAgn_00136330_1	aspartyl aminopeptidase | DNPEP | EC:3.4.11.0 range=LG24:323481-331700 5'pad=0 3'pad=0 strand=+ repeatMasking=none	2.01573	1.64816	0.0735486	0.183928	0.0364873	0.111596	0.817651	2.50077	E	ENSDARP00000110484
DLAgn_00166080_1	lactate dehydrogenase-a | - | EC:1.1.1.27 range=LG6:5717592-5721790 5'pad=0 3'pad=0 strand=+ repeatMasking=none	323.056	408.674	11.9459	11.9298	0.0369779	0.0291914	1.26503	0.998645	E	ENSDARP00000140963
DLAgn_00025600_1	glycogen liver form isoform x1 | PYGL | - range=LG12:19161441-19173805 5'pad=0 3'pad=0 strand=+ repeatMasking=none	16.489	12.5197	0.634373	0.166203	0.0384725	0.0132753	0.759275	0.261995	E	Heat not found
DLAgn_00179380_1	tudor domain-containing protein 7 isoform 1 | TDRD7 | - range=LG7:12052743-12063510 5'pad=0 3'pad=0 strand=- repeatMasking=none	0.496477	0.32045	0.0196881	0.0152869	0.0396557	0.0477046	0.645447	0.776453	O	ENSDARP00000040306
DLAgn_00126850_1	mitochondrial citrate synthase precursor | CS | EC:2.3.3.1 range=LG22-25:4048640-4059344 5'pad=0 3'pad=0 strand=+ repeatMasking=none	4.35997	3.45976	0.179926	1.17228	0.0412676	0.338832	0.793529	6.51535	E	ENSDARP00000135698
DLAgn_00042440_1	glycogen muscle form-like | PYGMA | - range=LG14:14668715-14673664 5'pad=0 3'pad=0 strand=- repeatMasking=none	246.961	217.042	10.423	3.71696	0.0422049	0.0171255	0.878851	0.356612	E	ENSDARP00000072337
DLAgn_00016290_1	malate cytoplasmic | MDH1B | EC:1.1.1.37 range=LG11:18384909-18390176 5'pad=0 3'pad=0 strand=- repeatMasking=none	16.6724	17.147	0.725578	0.783513	0.0435198	0.0456939	1.02847	1.07985	E	ENSDARP00000023121
DLAgn_00065800_1	aldehyde mitochondrial | ALDH2.2 | EC:1.2.1.3 range=LG16:25639720-25665750 5'pad=0 3'pad=0 strand=+ repeatMasking=none	7.60025	10.1888	0.331115	0.514456	0.0435663	0.0504926	1.34058	1.55371	E	ENSDARP00000088019
DLAgn_00131990_1	alpha-enolase-like isoform 1 | ENO1A | EC:4.2.1.11 range=LG22-25:14200008-14205698 5'pad=0 3'pad=0 strand=+ repeatMasking=none	57.4176	44.1171	2.57006	2.89421	0.0447608	0.0656029	0.768354	1.12613	E	ENSDARP00000003738
DLAgn_00097780_1	s-adenosylhomocysteine hydrolase | AHCY | EC:3.3.1.1 range=LG1A:27448508-27458681 5'pad=0 3'pad=0 strand=- repeatMasking=none	11.1138	11.1076	0.541287	0.161207	0.0487042	0.0145133	0.999444	0.297822	E	Heat not found
DLAgn_00175170_1	malate cytoplasmic | MDH1A | EC:1.1.1.37 range=LG7:2499292-2507474 5'pad=0 3'pad=0 strand=+ repeatMasking=none	7.22051	7.76212	0.370112	0.792078	0.0512584	0.102044	1.07501	2.1401	E	ENSDARP00000023121
DLAgn_00120530_1	3-ketoacyl- mitochondrial | ACAA2 | EC:2.3.1.0 range=LG20:14195005-14199725 5'pad=0 3'pad=0 strand=+ repeatMasking=none	1.04587	0.867001	0.0541807	0.199395	0.0518046	0.229982	0.828979	3.68017	E	ENSDARP00000056766
DLAgn_00063910_1	glyceraldehyde-3-phosphate dehydrogenase | GAPDHS | EC:1.2.1.12 range=LG16:17367340-17371041 5'pad=0 3'pad=0 strand=- repeatMasking=none	2.25636	2.53083	0.123188	1.26388	0.054596	0.499395	1.12164	10.2598	E	ENSDARP00000144134
DLAgn_00171690_1	proteasome subunit alpha type-1-like | PSMA1 | EC:3.4.25.0 range=LG6:19571950-19576269 5'pad=0 3'pad=0 strand=+ repeatMasking=none	0.810799	0.597864	0.0442949	0.048501	0.0546312	0.0811238	0.737376	1.09496	E	ENSDARP00000134179
DLAgn_00095810_1	glycerol-3-phosphate dehydrogenase | GPD1B | EC:1.1.1.8 range=LG1A:22437366-22442411 5'pad=0 3'pad=0 strand=+ repeatMasking=none	89.0366	85.2477	4.91299	20.2377	0.0551794	0.237398	0.957446	4.11922	E	ENSDARP00000114396
DLAgn_00213460_1	proteasome subunit alpha type-7 | PSMA8 | EC:3.4.25.0 range=UN:5546314-5548579 5'pad=0 3'pad=0 strand=- repeatMasking=none	1.35123	1.50618	0.081601	0.139025	0.0603902	0.0923035	1.11467	1.70372	E	ENSDARP00000006445
DLAgn_00155520_1	phosphoglucose isomerase-2 | GPIB | EC:5.3.1.9 range=LG5:5056240-5064239 5'pad=0 3'pad=0 strand=+ repeatMasking=none	90.7401	26.2201	5.97531	4.48402	0.0658509	0.171015	0.288958	0.750424	E	ENSDARP00000132071
DLAgn_00122260_1	fructose- -bisphosphatase isozyme 2-like | FBP2 | EC:2.4.2.1 EC:3.1.3.11 range=LG20:18423446-18434254 5'pad=0 3'pad=0 strand=- repeatMasking=none	77.7383	72.2852	5.20282	1.82402	0.0669273	0.0252336	0.929853	0.350583	E	ENSDARP00000019407
DLAgn_00156990_1	proteasome subunit beta type-1-a | PSMB1 | EC:3.4.25.0 range=LG5:10650675-10653224 5'pad=0 3'pad=0 strand=+ repeatMasking=none	1.1621	1.37483	0.0785029	0.0901	0.0675524	0.0655352	1.18306	1.14773	E	ENSDARP00000011778
DLAgn_00059000_1	glyceraldehyde-3-phosphate dehydrogenase | GAPDH | EC:1.2.1.0 range=LG16:7958937-7963412 5'pad=0 3'pad=0 strand=- repeatMasking=none	430.115	429.88	33.3936	22.5057	0.0776387	0.0523536	0.999453	0.673954	E	ENSDARP00000063799
DLAgn_00164640_1	dihydrolipoyl mitochondrial | DLD | EC:1.8.1.4 range=LG6:1097785-1104975 5'pad=0 3'pad=0 strand=- repeatMasking=none	0.321691	0.313003	0.0251793	0.0848865	0.0782719	0.2712	0.972993	3.37128	E	ENSDARP00000017217
DLAgn_00263040_1	s-formylglutathione hydrolase | ESD | EC:3.1.1.56 EC:3.1.1.1 EC:3.1.2.12 range=UN:90669691-90673497 5'pad=0 3'pad=0 strand=- repeatMasking=none	3.32403	3.77275	0.268314	0.164443	0.0807194	0.043587	1.13499	0.612875	E	ENSDARP00000140383
DLAgn_00027020_1	creatine testis isozyme | KCRT | EC:2.7.3.2 range=LG12:22134008-22136899 5'pad=0 3'pad=0 strand=- repeatMasking=none	4.14356	6.95351	0.336591	0.903221	0.0812322	0.129894	1.67815	2.68344	E	ENSDARP00000134063
DLAgn_00101310_1	fructose-bisphosphate aldolase a | ALDOAA | EC:4.1.2.13 range=LG1B:6517562-6519669 5'pad=0 3'pad=0 strand=+ repeatMasking=none	1834.7	2054.89	149.165	104.431	0.0813024	0.050821	1.12001	0.700104	E	ENSDARP00000018850
DLAgn_00086170_1	phosphoglycerate mutase 2 | PGAM2 | EC:5.4.2.1 range=LG19:17557882-17559458 5'pad=0 3'pad=0 strand=- repeatMasking=none	57.9593	50.9357	4.76213	10.5578	0.0821633	0.207277	0.878818	2.21703	E	ENSDARP00000074719
DLAgn_00205250_1	lactate dehydrogenase b | - | EC:1.1.1.27 range=LGx:1076515-1081760 5'pad=0 3'pad=0 strand=+ repeatMasking=none	2.29747	2.27993	0.192379	0.170985	0.0837352	0.0749957	0.992367	0.888793	E	ENSDARP00000013329
DLAgn_00148810_1	alpha-aminoadipic semialdehyde dehydrogenase-like | ALDH7A1 | EC:1.2.1.0 range=LG4:13304573-13306655 5'pad=0 3'pad=0 strand=- repeatMasking=none	9.19913	9.07045	0.801848	2.08587	0.0871656	0.229963	0.986012	2.60133	E	ENSDARP00000108190
DLAgn_00001390_1	proteasome subunit beta type-5 precursor | PSMB5 | EC:3.4.25.0 range=LG10:5185391-5192235 5'pad=0 3'pad=0 strand=- repeatMasking=none	0.413931	0.528043	0.0385	0.194864	0.0930105	0.369031	1.27568	5.06141	E	ENSDARP00000099755
DLAgn_00114280_1	alcohol dehydrogenase class-3 | ADH5 | EC:1.1.1.284 EC:1.1.1.1 range=LG2:24989641-24993275 5'pad=0 3'pad=0 strand=+ repeatMasking=none	1.21155	1.08732	0.12493	0.324146	0.103115	0.298115	0.89746	2.59463	E	ENSDARP00000099464
DLAgn_00245430_1	alpha-2-macroglobulin-like protein 1-like | A2ML | - range=UN:62725252-62731032 5'pad=0 3'pad=0 strand=+ repeatMasking=none	1.13358	1.38218	0.1169	0.104434	0.103124	0.0755572	1.21931	0.893363	O	ENSDARP00000117582
DLAgn_00078080_1	carbonic anhydrase | CAHZ | EC:4.2.1.1 range=LG18-21:13097902-13103018 5'pad=0 3'pad=0 strand=+ repeatMasking=none	2.91319	4.67887	0.309382	0.236361	0.1062	0.0505166	1.6061	0.763977	E	ENSDARP00000022592
DLAgn_00187860_1	aconitase mitochondrial | ACO2 | EC:4.2.1.3 range=LG8:4110084-4121399 5'pad=0 3'pad=0 strand=+ repeatMasking=none	0.19829	0.160393	0.0233627	0.0456009	0.117821	0.284308	0.808881	1.95187	E	ENSDARP00000123883
DLAgn_00238690_1	proteasome subunit alpha type-3 | PSA3 | EC:3.4.25.0 range=UN:50058015-50061992 5'pad=0 3'pad=0 strand=- repeatMasking=none	0.205008	0.20959	0.0266763	0.0117765	0.130123	0.0561883	1.02235	0.441461	E	ENSDARP00000108560
DLAgn_00091450_1	proteasome subunit alpha type-5 | PSMA5 | EC:3.4.25.0 range=LG1A:13254069-13256464 5'pad=0 3'pad=0 strand=+ repeatMasking=none	0.0750175	0.997562	0.010463	0.00814131	0.139474	0.0081612	13.2977	0.778106	E	ENSDARP00000009133
DLAgn_00039130_1	acetyl- mitochondrial-like | ACAT1 | EC:2.3.1.9 range=LG14:6915654-6923759 5'pad=0 3'pad=0 strand=+ repeatMasking=none	0.673159	1.03651	0.104828	0.204387	0.155726	0.197188	1.53977	1.94973	E	Heat not found
DLAgn_00036360_1	creatine kinase m-type-like | CKMB | - range=LG13:26623975-26627486 5'pad=0 3'pad=0 strand=- repeatMasking=none	375.616	373.398	59.5193	46.6093	0.158458	0.124825	0.994096	0.783096	E	ENSDARP00000059365
DLAgn_00188550_1	immunoglobulin mu heavy chain | - | - range=LG8:5216931-5221981 5'pad=0 3'pad=0 strand=+ repeatMasking=none	0.228595	0.219653	0.0366898	0.0084387	0.160501	0.0384184	0.960882	0.230001	O	Heat not found
DLAgn_00174810_1	aminopeptidase puromycin sensitive | NPEPPS | EC:3.4.11.0 range=LG7:1676500-1695708 5'pad=0 3'pad=0 strand=- repeatMasking=none	3.17514	3.37278	0.5142	0.667278	0.161946	0.197842	1.06225	1.2977	E	ENSDARP00000122475
DLAgn_00203660_1	proteasome subunit beta type-2 | PSB2 | EC:3.4.25.0 range=LG9:19599073-19611087 5'pad=0 3'pad=0 strand=+ repeatMasking=none	0.435443	0.48611	0.072568	0.0420928	0.166653	0.0865913	1.11636	0.580047	E	ENSDARP00000041113
DLAgn_00219760_1	enolase 3-2 | ENO3 | EC:4.2.1.11 range=UN:17249788-17254243 5'pad=0 3'pad=0 strand=- repeatMasking=none	1525.17	1154.18	262.721	556.265	0.172257	0.481958	0.756752	2.11732	E	ENSDARP00000120742
DLAgn_00204140_1	nad h-hydrate epimerase-like | APOA1BP | - range=LG9:20456850-20460556 5'pad=0 3'pad=0 strand=+ repeatMasking=none	0.444316	0.368055	0.0771681	0.115842	0.173678	0.31474	0.828363	1.50116	E	ENSDARP00000076185
DLAgn_00242780_1	alpha-2-macroglobulin-like protein 1-like | - | - range=UN:57998722-58004366 5'pad=0 3'pad=0 strand=+ repeatMasking=none	1.02001	1.09766	0.191747	0.0926149	0.187987	0.0843749	1.07613	0.483004	O	ENSDARP00000061097
DLAgn_00199260_1	glutathione s-transferase | - | - range=LG9:8456477-8458968 5'pad=0 3'pad=0 strand=+ repeatMasking=none	1.54047	1.58967	0.294115	0.351544	0.190926	0.221143	1.03194	1.19526	E	ENSDARP00000062517
DLAgn_00038620_1	heat shock cognate 70 | HSP70 | - range=LG14:4335515-4339144 5'pad=0 3'pad=0 strand=- repeatMasking=none	1.04599	1.25778	0.210621	0.233273	0.201359	0.185464	1.20248	1.10755	O	ENSDARP00000141099
DLAgn_00038950_1	muscle-type creatine kinase | CKMA | - range=LG14:6406255-6408230 5'pad=0 3'pad=0 strand=- repeatMasking=none	389.627	401.387	79.4724	95.0743	0.20397	0.236864	1.03018	1.19632	E	ENSDARP00000037871
DLAgn_00240420_1	nucleoside diphosphate kinase | NM23 | EC:2.7.4.6 range=UN:54098253-54105067 5'pad=0 3'pad=0 strand=+ repeatMasking=none	0.192223	0.284791	0.0409068	0.0641988	0.212809	0.225425	1.48156	1.56939	E	ENSDARP00000136238
DLAgn_00210290_1	leukotriene a-4 hydrolase | LTA4H | EC:3.4.11.0 EC:3.3.2.6 range=LGx:17727400-17733110 5'pad=0 3'pad=0 strand=- repeatMasking=none	0.216996	0.313263	0.0477212	0.0516243	0.219917	0.164795	1.44363	1.08179	E	ENSDARP00000011882
DLAgn_00046930_1	phosphoglycerate kinase 1 | PGK1 | EC:2.7.2.3 range=LG14:28138684-28149472 5'pad=0 3'pad=0 strand=- repeatMasking=none	76.8017	95.2865	17.1057	13.8205	0.222726	0.145041	1.24068	0.807944	E	ENSDARP00000070807
DLAgn_00053870_1	warm temperature acclimation-related 65 kda protein | WAP65 | - range=LG15:19754011-19758725 5'pad=0 3'pad=0 strand=+ repeatMasking=none	11.6061	12.0396	2.70684	4.10035	0.233226	0.340572	1.03735	1.51481	O	Heat not found
DLAgn_00208610_1	lumican precursor | LUM | - range=LGx:12441621-12444264 5'pad=0 3'pad=0 strand=+ repeatMasking=none	9.38681	12.1506	2.1952	2.96481	0.23386	0.244005	1.29444	1.35059	S	ENSDARP00000119600
DLAgn_00081100_1	creatine mitochondrial 2 | CKMT2 | EC:2.7.3.2 range=LG19:4840985-4847113 5'pad=0 3'pad=0 strand=- repeatMasking=none	113.586	106.179	28.7176	52.5679	0.252826	0.495086	0.934789	1.83051	E	ENSDARP00000134106
DLAgn_00171310_1	proteasome subunit alpha type-4 | PSA4 | EC:3.4.25.0 range=LG6:18471025-18474822 5'pad=0 3'pad=0 strand=- repeatMasking=none	0.395069	0.377546	0.100039	0.016805	0.25322	0.0445112	0.955646	0.167984	E	ENSDARP00000067511
DLAgn_00111890_1	sh3 domain-binding glutamic acid-rich-like protein | SH3BGRL | - range=LG2:14489295-14500150 5'pad=0 3'pad=0 strand=- repeatMasking=none	0.14714	0.384296	0.039227	0.0231052	0.266596	0.0601234	2.61177	0.589012	O	ENSDARP00000075601
DLAgn_00121980_1	phosphatidylethanolamine-binding protein 1 | PEBP1 | - range=LG20:17559166-17561461 5'pad=0 3'pad=0 strand=+ repeatMasking=none	3.80776	4.79222	1.11794	1.3199	0.293596	0.275426	1.25854	1.18065	O	ENSDARP00000061652
DLAgn_00260590_1	alpha-2-macroglobulin-like protein 1-like | - | - range=UN:86646212-86649641 5'pad=0 3'pad=0 strand=+ repeatMasking=none	0.455429	0.928074	0.1409	0.237042	0.309379	0.255412	2.0378	1.68234	O	ENSDARP00000127787
DLAgn_00177160_1	peroxiredoxin 2 | PRDX1 | EC:1.11.1.15 range=LG7:8502532-8505465 5'pad=0 3'pad=0 strand=- repeatMasking=none	6.16374	4.32782	2.02172	1.03666	0.328001	0.239535	0.702143	0.512764	E	ENSDARP00000040396
DLAgn_00077480_1	myomesin-1 | MYOM1 | - range=LG18-21:11251055-11278542 5'pad=0 3'pad=0 strand=- repeatMasking=none	1.65026	3.05824	0.750644	0.437535	0.454863	0.143067	1.85318	0.582879	S	ENSDARP00000133738
DLAgn_00088400_1	cytosolic 10-formyltetrahydrofolate dehydrogenase | ALDH1L1 | EC:1.2.1.0 EC:2.1.2.0 EC:1.5.1.6 E range=LG1A:4120580-4146456 5'pad=0 3'pad=0 strand=+ repeatMasking=none	0.154441	0.174496	0.0758719	0.0717028	0.491266	0.410915	1.12985	0.945051	E	ENSDARP00000126310
DLAgn_00138380_1	atp synthase subunit mitochondrial-like | ATP5B | - range=LG24:6556723-6560115 5'pad=0 3'pad=0 strand=- repeatMasking=none	24.5081	10.8863	0.447607	9.62094	0.0182636	0.883762	0.444193	21.4942	E	ENSDARP00000060309
DLAgn_00173470_1	olfactomedin-4-like | OLFM4 | - range=LG6:25279851-25283180 5'pad=0 3'pad=0 strand=- repeatMasking=none	1.63056	0.0376409	0.0636113	0.0622648	0.0390119	1.65418	0.0230847	0.978834	O	ENSDARP00000140836
DLAgn_00134720_1	seryl-trna synthetase | SARS | EC:6.1.1.11 range=LG22-25:22260371-22270904 5'pad=0 3'pad=0 strand=- repeatMasking=none	0.321651	0.00268767	0.0162189	0.00474429	0.050424	1.76521	0.00835587	0.292516	E	ENSDARP00000015775
DLAgn_00062250_1	heat shock cognate 71 kda | HSP70-3 | - range=LG16:12618232-12621316 5'pad=0 3'pad=0 strand=- repeatMasking=none	2.85496	3.34346	0.277667	1.68966	0.0972578	0.505364	1.17111	6.08522	O	ENSDARP00000039324
DLAgn_00155080_1	lactoylglutathione lyase | GLO1 | EC:4.4.1.5 range=LG5:3415421-3421198 5'pad=0 3'pad=0 strand=- repeatMasking=none	5.59568	2.99773	0.69621	2.0497	0.124419	0.68375	0.535723	2.94408	E	ENSDARP00000090756
DLAgn_00061000_1	complement c3-like | C3-1 | - range=LG16:10657839-10660410 5'pad=0 3'pad=0 strand=+ repeatMasking=none	0.0784782	0.0588799	0.012143	0.0784141	0.15473	1.33176	0.75027	6.45758	O	ENSDARP00000052687
DLAgn_00067150_1	alpha-1-antitrypsin homolog | SERPINA1 | - range=LG17:4396468-4398576 5'pad=0 3'pad=0 strand=+ repeatMasking=none	5.11952	3.07489	0.868345	1.81135	0.169615	0.589079	0.60062	2.08598	O	ENSDARP00000128898
DLAgn_00202480_1	nadh dehydrogenase | NDUFV1 | EC:1.6.5.3 range=LG9:16688279-16694859 5'pad=0 3'pad=0 strand=- repeatMasking=none	0.33529	0.527458	0.0572354	0.398828	0.170705	0.756132	1.57314	6.9682	E	ENSDARP00000052929
DLAgn_00191160_1	uncharacterized oxidoreductase -like | - | - range=LG8:10216786-10219453 5'pad=0 3'pad=0 strand=- repeatMasking=none	0.0714823	0.0367459	0.0127658	0.0382691	0.178587	1.04145	0.514056	2.99777	E	ENSDARP00000139644
DLAgn_00223780_1	complement component c3 | C3-1 | - range=UN:25172767-25176517 5'pad=0 3'pad=0 strand=- repeatMasking=none	0.716836	0.967486	0.130378	0.687708	0.18188	0.71082	1.34966	5.27472	O	ENSDARP00000117916
DLAgn_00232860_1	complement component c3 | C3-1 | - range=UN:40264500-40265596 5'pad=0 3'pad=0 strand=- repeatMasking=none	0.935636	1.66728	0.179648	0.92448	0.192006	0.554485	1.78197	5.14606	O	Heat not found
DLAgn_00088330_1	probable peptidyl-trna hydrolase 2-like | PTRH2 | EC:3.1.1.29 range=LG1A:3712362-3716011 5'pad=0 3'pad=0 strand=+ repeatMasking=none	0.558951	0.41973	0.114268	0.63468	0.204433	1.51212	0.750923	5.55431	E	ENSDARP00000126135
DLAgn_00061640_1	3-hydroxyisobutyrate mitochondrial-like | HIBADH | EC:1.1.1.31 EC:1.1.1.44 range=LG16:11654335-11661797 5'pad=0 3'pad=0 strand=- repeatMasking=none	1.20929	0.649102	0.257678	1.02702	0.213081	1.58222	0.536761	3.98569	E	ENSDARP00000003030
DLAgn_00175090_1	aspartate cytoplasmic-like | GOT1 | EC:2.6.1.1 EC:2.6.1.5 EC:2.6.1.57 EC:2.6.1.9 range=LG7:2254870-2261486 5'pad=0 3'pad=0 strand=- repeatMasking=none	44.8618	42.2613	10.9854	27.9118	0.244872	0.660458	0.942035	2.54082	E	ENSDARP00000129948
DLAgn_00151180_1	atp synthase subunit mitochondrial-like | ATP5D | - range=LG4:18606492-18610778 5'pad=0 3'pad=0 strand=+ repeatMasking=none	0.226764	0.224208	0.0658368	0.297113	0.290332	1.32517	0.988726	4.51288	E	ENSDARP00000022528
DLAgn_00266680_1	alpha hemoglobin a | HBAA1 | - range=UN:96184580-96185290 5'pad=0 3'pad=0 strand=+ repeatMasking=none	0.670357	0.585034	0.219423	0.312662	0.327323	0.534433	0.872719	1.42492	O	ENSDARP00000100779
DLAgn_00020910_1	adenylosuccinate synthetase isozyme 1 c-like | ADSSL1 | EC:6.3.4.4 range=LG12:9200543-9204748 5'pad=0 3'pad=0 strand=- repeatMasking=none	5.56164	1.24851	1.85402	2.1207	0.333359	1.69858	0.224486	1.14384	E	Heat not found
DLAgn_00240590_1	alpha-2-macroglobulin-like protein 1-like | A2ML | - range=UN:54540578-54542743 5'pad=0 3'pad=0 strand=+ repeatMasking=none	0.147288	0.107528	0.0510419	0.123314	0.346545	1.14681	0.730052	2.41593	O	ENSDARP00000073195
DLAgn_00214170_1	tributyltin binding protein type 1 | TBTBP | - range=UN:6747054-6750015 5'pad=0 3'pad=0 strand=- repeatMasking=none	1.36256	1.19312	0.570994	0.763693	0.419061	0.640081	0.875648	1.33748	O	Heat not found
DLAgn_00070380_1	laminin subunit alpha-2 | LAMA2 | - range=LG17:13441269-13583063 5'pad=0 3'pad=0 strand=- repeatMasking=none	0.0152158	0.00311694	0.0100012	0.584409	0.657288	187.494	0.204849	58.4341	O	ENSDARP00000135371
DLAgn_00233330_1	ras-related protein rap-1b-like | RAP1B | - range=UN:41050675-41057794 5'pad=0 3'pad=0 strand=+ repeatMasking=none	0.118462	0.0180689	0.0821923	1.54235	0.693831	85.3592	0.15253	18.7651	O	ENSDARP00000042249
DLAgn_00102070_1	plasma retinol-binding protein 1 | RETB1 | - range=LG1B:7840719-7842695 5'pad=0 3'pad=0 strand=+ repeatMasking=none	0.0343988	0.00902766	0.0222974	0.636529	0.648202	70.5087	0.262442	28.5473	O	Heat not found
DLAgn_00063750_1	malate mitochondrial-like | MDH2 | EC:1.1.1.37 range=LG16:16832569-16833582 5'pad=0 3'pad=0 strand=+ repeatMasking=none	0.0267112	0.0139027	0.03567	0.723461	1.3354	52.0375	0.520481	20.282	E	ENSDARP00000063661
DLAgn_00220860_1	inter-alpha-trypsin inhibitor heavy chain h3-like | ITIH3 | - range=UN:19290321-19298780 5'pad=0 3'pad=0 strand=+ repeatMasking=none	0.00791943	0.0152568	0.0148612	0.764914	1.87654	50.136	1.9265	51.4707	O	ENSDARP00000142629
DLAgn_00182500_1	adp atp translocase 1 | SLC25A4 | - range=LG7:19719433-19721236 5'pad=0 3'pad=0 strand=- repeatMasking=none	0.247698	0.260654	0.331168	8.54985	1.33698	32.8015	1.0523	25.8172	O	Heat not found
DLAgn_00143460_1	eukaryotic translation initiation factor 5a-1 | IF5A1 | - range=LG3:10206427-10211094 5'pad=0 3'pad=0 strand=- repeatMasking=none	0.0367368	0.0244344	0.068112	0.71103	1.85405	29.0995	0.665121	10.4391	O	ENSDARP00000117595
DLAgn_00017470_1	adenine phosphoribosyltransferase | APRT | EC:2.4.2.7 range=LG11:23827740-23833277 5'pad=0 3'pad=0 strand=- repeatMasking=none	0.0672273	0.0695634	0.126266	1.8022	1.87819	25.9072	1.03475	14.273	E	Heat not found
DLAgn_00255590_1	pyruvate dehydrogenase e1 component subunit somatic mitochondrial-like | PDHA1A | EC:1.2.4.1 range=UN:78538833-78545758 5'pad=0 3'pad=0 strand=- repeatMasking=none	0.116281	0.018712	0.0884117	0.453744	0.76033	24.2488	0.160921	5.13217	E	ENSDARP00000024338
DLAgn_00011120_1	zgc:171352 protein | HABP2 | EC:3.4.21.0 range=LG11:4469797-4473553 5'pad=0 3'pad=0 strand=- repeatMasking=none	0.236973	0.15651	0.148698	2.82394	0.627488	18.0432	0.660454	18.9911	E	ENSDARP00000108264
DLAgn_00015830_1	myozenin 1 | MYOZ1A | - range=LG11:16690796-16693803 5'pad=0 3'pad=0 strand=+ repeatMasking=none	0.0613641	0.0345869	0.06231	0.576859	1.01541	16.6785	0.563634	9.25788	S	ENSDARP00000060575
DLAgn_00234390_1	ubiquitin-conjugating enzyme e2 l3 | UBE2L3 | EC:6.3.2.0 range=UN:42711702-42724925 5'pad=0 3'pad=0 strand=- repeatMasking=none	0.00679746	0.0128132	0.00999738	0.212647	1.47075	16.596	1.885	21.2703	E	Heat not found
DLAgn_00102960_1	leucine-rich repeat-containing protein 20 | LRRC20 | - range=LG1B:10275864-10276858 5'pad=0 3'pad=0 strand=+ repeatMasking=none	0.0201381	0.0143202	0.0321081	0.223418	1.59439	15.6015	0.711101	6.9583	O	ENSDARP00000136255
DLAgn_00008550_1	thioredoxin domain-containing protein 12-like | TXNDC12 | - range=LG10:19546562-19550730 5'pad=0 3'pad=0 strand=+ repeatMasking=none	0.0290993	0.0126289	0.022755	0.183901	0.781979	14.5619	0.433994	8.08176	E	ENSDARP00000056898
DLAgn_00266180_1	tuba1 protein | TUBA1A | - range=UN:95527784-95528650 5'pad=0 3'pad=0 strand=+ repeatMasking=none	0.0284461	0.0210656	0.0145171	0.285022	0.510338	13.5303	0.740543	19.6335	S	ENSDARP00000019888
DLAgn_00214870_1	myomesin-1 isoform 2 | MYOM1 | - range=UN:7887740-7888168 5'pad=0 3'pad=0 strand=- repeatMasking=none	0.136956	0.0702214	0.188923	0.902657	1.37944	12.8544	0.512729	4.7779	S	ENSDARP00000133738
DLAgn_00087690_1	dystroglycan-like isoform x1 | DAG1 | - range=LG1A:781781-799973 5'pad=0 3'pad=0 strand=+ repeatMasking=none	0.0258036	0.0454001	0.0372004	0.577555	1.44168	12.7215	1.75945	15.5255	O	ENSDARP00000020759
DLAgn_00227030_1	novel protein human titin | TTN | - range=UN:30780473-30800661 5'pad=0 3'pad=0 strand=+ repeatMasking=none	0.135564	0.105923	0.111459	1.22917	0.82219	11.6044	0.781348	11.0279	S	ENSDARP00000107866
DLAgn_00079890_1	spectrin alpha brain isoform 3 | SPTAN1 | - range=LG19:2009829-2046559 5'pad=0 3'pad=0 strand=- repeatMasking=none	0.0571924	0.367801	0.0744887	3.3899	1.30242	9.21668	6.43094	45.5089	S	ENSDARP00000093027
DLAgn_00081090_1	ubiquitin-conjugating enzyme e2 l3 | UB2L3 | EC:6.3.2.0 range=LG19:4831807-4838366 5'pad=0 3'pad=0 strand=+ repeatMasking=none	0.00544266	0.0224116	0.00610269	0.191879	1.12127	8.5616	4.11776	31.4417	E	Heat not found
DLAgn_00029710_1	apolipoprotein a-i | - | - range=LG13:8023660-8024790 5'pad=0 3'pad=0 strand=- repeatMasking=none	1.72787	1.26254	2.57159	10.5758	1.4883	8.37658	0.730692	4.11256	O	ENSDARP00000025613
DLAgn_00007640_1	peptidyl-prolyl cis-trans isomerase fkbp1a-like | FKB1B | EC:5.2.1.8 range=LG10:17112531-17114629 5'pad=0 3'pad=0 strand=+ repeatMasking=none	0.0686157	0.0642187	0.0379913	0.502593	0.553682	7.82628	0.935918	13.2292	E	ENSDARP00000119718
DLAgn_00260910_1	alpha tubulin | TUBA1B | - range=UN:87022516-87024071 5'pad=0 3'pad=0 strand=+ repeatMasking=none	0.0512061	0.0520282	0.0674861	0.361967	1.31793	6.95712	1.01606	5.36358	S	ENSDARP00000072006
DLAgn_00094820_1	protein dj-1-like | PARK7 | EC:1.11.1.15 EC:1.11.1.7 range=LG1A:19033532-19038907 5'pad=0 3'pad=0 strand=+ repeatMasking=none	17.3361	3.31267	17.8614	21.807	1.0303	6.58291	0.191085	1.2209	E	Heat not found
DLAgn_00071360_1	prolyl endopeptidase | PREP | EC:3.4.21.0 EC:3.4.24.0 EC:3.4.21.0 range=LG17:15912075-15918989 5'pad=0 3'pad=0 strand=- repeatMasking=none	0.0721968	0.0458507	0.0652283	0.280505	0.903479	6.11778	0.63508	4.30035	E	Heat not found
DLAgn_00007110_1	phosphotriesterase-related protein | PTER | - range=LG10:15904967-15908380 5'pad=0 3'pad=0 strand=+ repeatMasking=none	1.35048	1.01179	1.0004	6.12955	0.740772	6.05814	0.749204	6.1271	E	ENSDARP00000121623
DLAgn_00234290_1	selenium-binding protein 1 | SELENBP1 | - range=UN:42550796-42561084 5'pad=0 3'pad=0 strand=- repeatMasking=none	0.409084	0.236876	0.358277	1.22188	0.875804	5.15833	0.57904	3.41044	O	ENSDARP00000116604
DLAgn_00115630_1	alpha-1-antitrypsin-like protein cm55-ms-like | SERPINA7 | - range=LG20:2556803-2559060 5'pad=0 3'pad=0 strand=+ repeatMasking=none	1.17618	0.733726	1.46174	3.60425	1.24278	4.91226	0.62382	2.46572	O	ENSDARP00000073545
DLAgn_00071260_1	leucine-rich alpha-2-glycoprotein | LRG1 | - range=LG17:15621123-15622121 5'pad=0 3'pad=0 strand=- repeatMasking=none	0.768228	0.686448	1.00735	3.35663	1.31126	4.88986	0.893547	3.33214	O	ENSDARP00000042819
DLAgn_00036870_1	upf0366 protein c11orf67-like protein | AAMDC | - range=LG13:27404993-27405398 5'pad=0 3'pad=0 strand=- repeatMasking=none	0.132592	0.206526	0.251849	0.997643	1.89943	4.8306	1.55761	3.96128	O	ENSDARP00000135434
DLAgn_00147280_1	ubiquitin-60s ribosomal protein l40-like | UBA52 | - range=LG4:8652369-8653749 5'pad=0 3'pad=0 strand=+ repeatMasking=none	4.45008	1.82978	2.25274	8.4208	0.506225	4.60208	0.41118	3.73802	O	ENSDARP00000060744
DLAgn_00106170_1	saxitoxin and tetrodotoxin-binding protein 1-like | - | - range=LG2:152699-157459 5'pad=0 3'pad=0 strand=+ repeatMasking=none	0.465544	0.429138	0.25916	1.17926	0.556681	2.74798	0.921798	4.55032	O	Heat not found
DLAgn_00197550_1	saxitoxin and tetrodotoxin-binding protein 1-like | - | - range=LG9:2400213-2402149 5'pad=0 3'pad=0 strand=+ repeatMasking=none	3.94528	3.61882	4.98881	9.50367	1.2645	2.62618	0.917252	1.905	O	Heat not found
DLAgn_00092930_1	ras-related protein rab-7a-like | RAB7 | - range=LG1A:15701811-15705225 5'pad=0 3'pad=0 strand=+ repeatMasking=none	0.204379	0.126777	0.127285	0.31726	0.62279	2.5025	0.620304	2.49251	O	ENSDARP00000022120
DLAgn_00095160_1	upf0160 protein mitochondrial-like | C12ORF10 | - range=LG1A:20203788-20221829 5'pad=0 3'pad=0 strand=- repeatMasking=none	0.239135	0.211095	0.26895	0.469121	1.12468	2.22232	0.882746	1.74427	O	ENSDARP00000142177
DLAgn_00161390_1	dna damage-binding protein 1 | DDB1 | - range=LG5:23461593-23503575 5'pad=0 3'pad=0 strand=- repeatMasking=none	0.0507881	0.080418	0.0473527	0.163309	0.932358	2.03075	1.5834	3.44878	O	Heat not found
DLAgn_00002950_1	si:ch73- protein | AHSG | - range=LG10:7443284-7445544 5'pad=0 3'pad=0 strand=+ repeatMasking=none	0.46459	0.721841	0.824328	0.0240447	1.77431	0.0333103	1.55372	0.0291689	O	ENSDARP00000091498
DLAgn_00009550_1	histone partial | HIST3H3 | - range=LG10:22589111-22590742 5'pad=0 3'pad=0 strand=- repeatMasking=none	0.199813	0.155832	0.381039	0.0159408	1.90697	0.102295	0.779888	0.0418351	O	ENSDARP00000055912
DLAgn_00176150_1	proteasome subunit beta type-3 | PSMB3 | EC:3.4.25.0 range=LG7:5331057-5333909 5'pad=0 3'pad=0 strand=- repeatMasking=none	0.226917	0.289505	0.259175	0.0367209	1.14216	0.12684	1.27582	0.141684	E	ENSDARP00000013624
DLAgn_00170350_1	bisphosphoglycerate mutase-like | BPGM | EC:5.4.2.1 range=LG6:15072575-15073845 5'pad=0 3'pad=0 strand=+ repeatMasking=none	0.587264	0.577594	0.307824	0.0773988	0.524166	0.134002	0.983532	0.251439	E	Heat not found
DLAgn_00248660_1	thimet oligopeptidase | THOP1 | EC:3.4.24.0 range=UN:67703868-67725926 5'pad=0 3'pad=0 strand=+ repeatMasking=none	0.34825	0.50558	0.240482	0.111605	0.690544	0.220748	1.45177	0.464091	E	ENSDARP00000046669
DLAgn_00067200_1	proteasome subunit alpha type-6 | PSMA6A | EC:3.4.25.0 range=LG17:4930588-4935564 5'pad=0 3'pad=0 strand=+ repeatMasking=none	0.321701	0.522308	0.498662	0.118307	1.55008	0.226508	1.62358	0.237249	E	ENSDARP00000006320
DLAgn_00258620_1	cofilin 2 | CFL2 | - range=UN:83296184-83299876 5'pad=0 3'pad=0 strand=+ repeatMasking=none	1.43321	2.73959	2.60667	0.671928	1.81876	0.245266	1.91151	0.257773	S	ENSDARP00000006783
DLAgn_00130010_1	acylamino-acid-releasing enzyme | APEH | EC:3.4.21.0 range=LG22-25:10647263-10655819 5'pad=0 3'pad=0 strand=+ repeatMasking=none	0.739667	1.12141	0.504104	0.285985	0.681528	0.255022	1.5161	0.567313	E	ENSDARP00000088804
DLAgn_00099260_1	phosphoglycolate phosphatase | PGP | EC:3.1.3.0 range=LG1B:3297703-3299577 5'pad=0 3'pad=0 strand=- repeatMasking=none	0.0273968	0.09332	0.0191016	0.0238961	0.697219	0.256066	3.40624	1.251	E	ENSDARP00000039692
DLAgn_00103300_1	phospholysine phosphohistidine inorganic pyrophosphate phosphatase-like | LHPP | EC:3.1.3.18 EC:3. range=LG1B:10892698-10912378 5'pad=0 3'pad=0 strand=+ repeatMasking=none	1.3059	1.25716	0.679117	0.3501	0.520039	0.278484	0.962682	0.515522	E	ENSDARP00000078992
DLAgn_00201630_1	fatty acid binding protein h6-isoform | FABP11A | - range=LG9:14207682-14209228 5'pad=0 3'pad=0 strand=+ repeatMasking=none	1.458	2.70584	1.35492	0.815456	0.929303	0.301369	1.85586	0.601848	O	ENSDARP00000021916
DLAgn_00058640_1	c-type lectin | - | - range=LG16:7615066-7617648 5'pad=0 3'pad=0 strand=+ repeatMasking=none	0.297935	0.380432	0.39589	0.1672	1.32878	0.4395	1.2769	0.42234	O	ENSDARP00000073318
DLAgn_00044730_1	dipeptidyl peptidase 3 | DPP3 | - range=LG14:18838005-18846029 5'pad=0 3'pad=0 strand=+ repeatMasking=none	0.0929336	0.127822	0.0562538	0.0581676	0.605312	0.455066	1.37541	1.03402	E	ENSDARP00000006875
DLAgn_00108400_1	thiosulfate sulfurtransferase rhodanese-like domain-containing protein 1-like | TSTD1 | - range=LG2:6383633-6385587 5'pad=0 3'pad=0 strand=- repeatMasking=none	0.0455485	0.0768962	0.0380848	0.0819034	0.836138	1.06512	1.68823	2.15055	E	ENSDARP00000096676
E=enzyme /S=structural /O=other

## Sheet: Area - ions
Protein	Peptide	Precursor MZ	Precursor Charge	RT	Fragment MZ	Fragment Charge	Ion Type	Residue	S170902_C1 (S170902_C1.wiff (sample 1))	S170902_C11 (S170902_C11.wiff (sample 1))	S170902_HP1 (S170902_HP1.wiff (sample 1))	S170902_HP67 (S170902_HP67.wiff (sample 1))
[ RT-Cal protein ]	GEIMPNIPQMSAFWYAVR	1055.52	2	41.2918	1355.66	1	y	11	4489.21	2359.86	3646.58	145210
[ RT-Cal protein ]	GEIMPNIPQMSAFWYAVR	1055.52	2	41.2918	1468.74	1	y	12	288.255	288.238	216.141	15508.4
[ RT-Cal protein ]	GEIMPNIPQMSAFWYAVR	1055.52	2	41.2918	1130.55	1	y	9	305.74	288.23	360.235	5776.73
[ RT-Cal protein ]	GEIMPNIPQMSAFWYAVR	1055.52	2	41.2918	1258.6	1	y	10	1168.98	1524.43		15214.2
[ RT-Cal protein ]	GEIMPNIPQMSAFWYAVR	1055.52	2	41.2918	1416.67	1	b	13	569.922	144.127	144.094
[ RT-Cal protein ]	EFLENYLLTDEGLEAVNK	1049.02	2	35.2116	1075.53	1	y	10	2.61816e+06	2.53531e+06	5.91459e+06	4.62204e+06
[ RT-Cal protein ]	EFLENYLLTDEGLEAVNK	1049.02	2	35.2116	1188.61	1	y	11	2.38111e+06	2.31059e+06	5.29009e+06	4.37977e+06
[ RT-Cal protein ]	EFLENYLLTDEGLEAVNK	1049.02	2	35.2116	1301.69	1	y	12	1.62479e+06	1.64906e+06	3.85495e+06	3.04977e+06
[ RT-Cal protein ]	EFLENYLLTDEGLEAVNK	1049.02	2	35.2116	1464.76	1	y	13	477872	505307	1.1495e+06	921603
[ RT-Cal protein ]	EFLENYLLTDEGLEAVNK	1049.02	2	35.2116	1123.57	1	b	9	142178	156225	312421	263304
[ RT-Cal protein ]	LIAYPIAVEALSLIYNK	946.051	2	47.9162	1430.83	1	y	13	1.8054e+06	2.15757e+06	2.32616e+06	2.41738e+06
[ RT-Cal protein ]	LIAYPIAVEALSLIYNK	946.051	2	47.9162	1220.69	1	y	11	660594	744715	1.51386e+06	1.23544e+06
[ RT-Cal protein ]	LIAYPIAVEALSLIYNK	946.051	2	47.9162	1050.58	1	y	9	623129	700985	1.49117e+06	1.3146e+06
[ RT-Cal protein ]	LIAYPIAVEALSLIYNK	946.051	2	47.9162	1149.65	1	y	10	509338	572860	1.29309e+06	1.07328e+06
[ RT-Cal protein ]	LIAYPIAVEALSLIYNK	946.051	2	47.9162	1333.77	1	y	12	138078	171287	433398	367961
[ RT-Cal protein ]	FGGYAQSGLLAEITPDK	883.952	2	49.2666	1143.63	1	y	11	1.52413e+06	1.59565e+06	3.77092e+06	39599.8
[ RT-Cal protein ]	FGGYAQSGLLAEITPDK	883.952	2	49.2666	1056.59	1	y	10	939392	963030	2.30524e+06	22928.5
[ RT-Cal protein ]	FGGYAQSGLLAEITPDK	883.952	2	49.2666	1342.72	1	y	13	853664	801652	1.99174e+06	21705.8
[ RT-Cal protein ]	FGGYAQSGLLAEITPDK	883.952	2	49.2666	1271.68	1	y	12	808446	777183	2.04301e+06	25849.7
[ RT-Cal protein ]	FGGYAQSGLLAEITPDK	883.952	2	49.2666	1307.66	1	b	13	297050	277796	700555	5279.94
[ RT-Cal protein ]	FPQVAATGDGPDIIFWAHDR	738.364	3	33.0459	831.39	1	y	6	2.90416e+06	2.94337e+06	6.13415e+06	5.94588e+06
[ RT-Cal protein ]	FPQVAATGDGPDIIFWAHDR	738.364	3	33.0459	944.474	1	y	7	1.75007e+06	1.85419e+06	4.02226e+06	3.71445e+06
[ RT-Cal protein ]	FPQVAATGDGPDIIFWAHDR	738.364	3	33.0459	1156.53	1	b	12	1.01314e+06	1.04866e+06	2.495e+06	2.28688e+06
[ RT-Cal protein ]	FPQVAATGDGPDIIFWAHDR	738.364	3	33.0459	871.418	2	y	16	671677	649798	1.44105e+06	1.48738e+06
[ RT-Cal protein ]	FPQVAATGDGPDIIFWAHDR	738.364	3	33.0459	1269.64	1	y	10	548487	562694	1.2674e+06	1.16916e+06
[ RT-Cal protein ]	GQPSKPFVGVLSAGINAASPNK	713.723	3	22.5734	871.463	1	y	9	2.24248e+06	1.99778e+06	5.11349e+06	4.9102e+06
[ RT-Cal protein ]	GQPSKPFVGVLSAGINAASPNK	713.723	3	22.5734	1029.53	1	y	11	1.2098e+06	1.16023e+06	3.58682e+06	3.10608e+06
[ RT-Cal protein ]	GQPSKPFVGVLSAGINAASPNK	713.723	3	22.5734	812.446	2	b	17	596701	572033	1.85923e+06	1.47619e+06
[ RT-Cal protein ]	GQPSKPFVGVLSAGINAASPNK	713.723	3	22.5734	942.5	1	y	10	665938	607213	2.33467e+06	1.868e+06
[ RT-Cal protein ]	GQPSKPFVGVLSAGINAASPNK	713.723	3	22.5734	997.547	1	b	10	616848	562196	1.87759e+06	1.56481e+06
[ RT-Cal protein ]	VNYGVTVLPTFK	669.377	2	57.4048	805.482	1	y	7	4.71146e+06	4.19435e+06	8.21826e+06	6119.14
[ RT-Cal protein ]	VNYGVTVLPTFK	669.377	2	57.4048	961.572	1	y	9	2.73659e+06	2.61711e+06	5.82896e+06	8439.06
[ RT-Cal protein ]	VNYGVTVLPTFK	669.377	2	57.4048	1124.64	1	y	10	2.31094e+06	2.22442e+06	4.98437e+06	5687.6
[ RT-Cal protein ]	VNYGVTVLPTFK	669.377	2	57.4048	704.434	1	y	6	1.01401e+06	911540	2.23389e+06	1655.02
[ RT-Cal protein ]	VNYGVTVLPTFK	669.377	2	57.4048	904.55	1	y	8	893792	843424	2.01107e+06	1536.75
[ RT-Cal protein ]	LYPFTWDAVR	634.327	2	49.27	991.5	1	y	8	5.62307e+06	5.24771e+06	9.37526e+06	19789.6
[ RT-Cal protein ]	LYPFTWDAVR	634.327	2	49.27	747.378	1	y	6	3.09016e+06	2.86071e+06	5.8602e+06	10849.7
[ RT-Cal protein ]	LYPFTWDAVR	634.327	2	49.27	894.447	1	y	7	1.55075e+06	1.41405e+06	2.96744e+06	6181.79
[ RT-Cal protein ]	LYPFTWDAVR	634.327	2	49.27	646.331	1	y	5	1.10292e+06	953522	2.11896e+06	3640.86
[ RT-Cal protein ]	LYPFTWDAVR	634.327	2	49.27	496.253	2	y	8	5.66906e+06	4.94363e+06	9.16685e+06	17056.9
[ RT-Cal protein ]	HMNADTDYSIAEAAFNK	633.284	3	16.3911	750.378	1	y	7	1.25185e+06	1.21531e+06	1.98263e+06	1.83938e+06
[ RT-Cal protein ]	HMNADTDYSIAEAAFNK	633.284	3	16.3911	785.288	1	b	7	730574	724830	1.22997e+06	1.09185e+06
[ RT-Cal protein ]	HMNADTDYSIAEAAFNK	633.284	3	16.3911	679.341	1	y	6	567415	535909	935414	831382
[ RT-Cal protein ]	HMNADTDYSIAEAAFNK	633.284	3	16.3911	1035.38	1	b	9	423640	392761	691948	639490
[ RT-Cal protein ]	HMNADTDYSIAEAAFNK	633.284	3	16.3911	948.352	1	b	8	220130	228212	383969	349233
[ RT-Cal protein ]	TWEEIPALDK	601.309	2	19.8935	914.483	1	y	8	8725.65	4.11356e+06	8.079e+06	7.7239e+06
[ RT-Cal protein ]	TWEEIPALDK	601.309	2	19.8935	785.44	1	y	7	1286.06	1.03963e+06	2.51099e+06	2.32538e+06
[ RT-Cal protein ]	TWEEIPALDK	601.309	2	19.8935	656.398	1	y	6	1080.83	539252	1.24926e+06	1.22449e+06
[ RT-Cal protein ]	TWEEIPALDK	601.309	2	19.8935	659.304	1	b	5	1112.84	212110	456359	405414
[ RT-Cal protein ]	TWEEIPALDK	601.309	2	19.8935	1100.56	1	y	9	648.498
[ RT-Cal protein ]	AGLTFLVDLIK	595.363	2	49.2674	700.46	1	y	6	17946.6	19892.9	31700.6	33707.8
[ RT-Cal protein ]	AGLTFLVDLIK	595.363	2	49.2674	847.529	1	y	7	20372.3	26533.4	38349.3	44498.2
[ RT-Cal protein ]	AGLTFLVDLIK	595.363	2	49.2674	948.576	1	y	8	20296	24766.5	37043.6	43940
[ RT-Cal protein ]	AGLTFLVDLIK	595.363	2	49.2674	603.35	1	b	6	2618.03	2406.8	3812.93	6236.68
[ RT-Cal protein ]	AGLTFLVDLIK	595.363	2	49.2674	930.529	1	b	9	1821.38	1728.86	2593.97	2766.57
[ RT-Cal protein ]	LVIWINGDK	529.306	2	49.2774	546.288	1	y	5	1922.26	1.58894e+06	3.06168e+06	1745.59
[ RT-Cal protein ]	LVIWINGDK	529.306	2	49.2774	732.367	1	y	6	2854.5	3.23023e+06	5.59128e+06	4547.43
[ RT-Cal protein ]	LVIWINGDK	529.306	2	49.2774	845.452	1	y	7	5052.39	5.41896e+06	7.90443e+06	8712.65
[ RT-Cal protein ]	LVIWINGDK	529.306	2	49.2774	944.52	1	y	8	450.448	408961	788823	792.701
[ RT-Cal protein ]	LVIWINGDK	529.306	2	49.2774	433.204	1	y	4	969.666	780801	1.45699e+06	1008.87
[ RT-Cal protein ]	DKPLGAVALK	506.314	2	28.2486	768.498	1	y	8	2.81261e+06	2.62947e+06	4.65514e+06	1223.22
[ RT-Cal protein ]	DKPLGAVALK	506.314	2	28.2486	558.361	1	y	6	345685	311730	670772	369.09
[ RT-Cal protein ]	DKPLGAVALK	506.314	2	28.2486	671.445	1	y	7	219260	202629	434318	965.929
[ RT-Cal protein ]	DKPLGAVALK	506.314	2	28.2486	865.514	1	b	9				360.319
[ RT-Cal protein ]	DKPLGAVALK	506.314	2	28.2486	752.43	1	b	8
[ RT-Cal protein ]	DLLPNPPK	447.258	2	15.4653	553.298	1	b	5	7289.35	7174.13	3.32084e+06	9409.01
[ RT-Cal protein ]	DLLPNPPK	447.258	2	15.4653	552.314	1	y	5	25367.8	25312.8	9.0324e+06	49230.9
[ RT-Cal protein ]	DLLPNPPK	447.258	2	15.4653	665.398	1	y	6	16579.6	12254.8	4.99649e+06	31191.1
[ RT-Cal protein ]	DLLPNPPK	447.258	2	15.4653	455.261	1	y	4	2251.2	720.75		1695.57
[ RT-Cal protein ]	DLLPNPPK	447.258	2	15.4653	342.202	1	b	3	4265.7	6789.61	3.08208e+06	4631.38
[ RT-Cal protein ]	SYEEELAKDPR	446.217	3	3.24084	543.775	2	y	9	368166	261629	537189	629520
[ RT-Cal protein ]	SYEEELAKDPR	446.217	3	3.24084	533.24	2	b	9	237031	177643	368050	418840
[ RT-Cal protein ]	SYEEELAKDPR	446.217	3	3.24084	586.331	1	y	5	44884.6	36068.4	65537.1	77928.1
[ RT-Cal protein ]	SYEEELAKDPR	446.217	3	3.24084	699.415	1	y	6	28154.3	19378.9	43489.7	47977.4
[ RT-Cal protein ]	SYEEELAKDPR	446.217	3	3.24084	828.457	1	y	7	23852.4	15352.2	31453.8	35076.5
dicLab1_genemodels_DLAgn_00000460_1	LTPGSVIAFR	530.811	2	22.0979	846.483	1	y	8	435629
dicLab1_genemodels_DLAgn_00000460_1	LTPGSVIAFR	530.811	2	22.0979	749.43	1	y	7	172015	438.791	216.154
dicLab1_genemodels_DLAgn_00000460_1	LTPGSVIAFR	530.811	2	22.0979	692.409	1	y	6	93020.5	673.97		2165.07
dicLab1_genemodels_DLAgn_00000460_1	LTPGSVIAFR	530.811	2	22.0979	605.377	1	y	5	42269.1	362.533	162.323	408.976
dicLab1_genemodels_DLAgn_00000460_1	LTPGSVIAFR	530.811	2	22.0979	947.531	1	y	9			154.713	124.257
dicLab1_genemodels_DLAgn_00000460_1	GLPADITNESHLNAIR	574.304	3	18.022	775.9	2	y	14	110570	103810	998.643	120.916
dicLab1_genemodels_DLAgn_00000460_1	GLPADITNESHLNAIR	574.304	3	18.022	691.855	2	y	12	65918	57543.3	360.206	48.9589
dicLab1_genemodels_DLAgn_00000460_1	GLPADITNESHLNAIR	574.304	3	18.022	727.373	2	y	13	48695.8	50062	79.8724
dicLab1_genemodels_DLAgn_00000460_1	GLPADITNESHLNAIR	574.304	3	18.022	586.367	1	y	5	41511.8	38964.6		113.275
dicLab1_genemodels_DLAgn_00000460_1	GLPADITNESHLNAIR	574.304	3	18.022	1053.54	1	y	9	31558.7	27942.1	268.767	56.6377
dicLab1_genemodels_DLAgn_00000460_1	NFAEPGSNVYVR	676.833	2	10.3527	891.468	1	y	8	530930	633833	163.683	1475.4
dicLab1_genemodels_DLAgn_00000460_1	NFAEPGSNVYVR	676.833	2	10.3527	1091.55	1	y	10	118188	151866	97.9585	575.871
dicLab1_genemodels_DLAgn_00000460_1	NFAEPGSNVYVR	676.833	2	10.3527	1020.51	1	y	9	92584.7	107676	730.673	458.12
dicLab1_genemodels_DLAgn_00000460_1	NFAEPGSNVYVR	676.833	2	10.3527	794.416	1	y	7			333.257	277.251
dicLab1_genemodels_DLAgn_00000460_1	NFAEPGSNVYVR	676.833	2	10.3527	1178.55	1	b	11			72.0626	268.653
dicLab1_genemodels_DLAgn_00000460_1	YYLSQFSPK	566.787	2	16.7674	806.441	1	y	7	397767	368217		7606.54
dicLab1_genemodels_DLAgn_00000460_1	YYLSQFSPK	566.787	2	16.7674	693.357	1	y	6	176274	171766	301.541	601.63
dicLab1_genemodels_DLAgn_00000460_1	YYLSQFSPK	566.787	2	16.7674	969.504	1	y	8	67854.8	63974.7	71.9888
dicLab1_genemodels_DLAgn_00000460_1	YYLSQFSPK	566.787	2	16.7674	606.325	1	y	5	23780.4	22509.8	362.858	777.232
dicLab1_genemodels_DLAgn_00000460_1	YYLSQFSPK	566.787	2	16.7674	802.377	1	b	6			216.397	1022.3
dicLab1_genemodels_DLAgn_00000460_1	LWEFFQIK	555.803	2	35.2105	811.435	1	y	6	1117.38	2215.08	1109.4	1510.47
dicLab1_genemodels_DLAgn_00000460_1	LWEFFQIK	555.803	2	35.2105	682.392	1	y	5	1518.63	339.63	72.0542	288.032
dicLab1_genemodels_DLAgn_00000460_1	LWEFFQIK	555.803	2	35.2105	997.514	1	y	7	398.145	390.326	72.0531	792.621
dicLab1_genemodels_DLAgn_00000460_1	LWEFFQIK	555.803	2	35.2105	576.282	1	b	4	120.917	144.025
dicLab1_genemodels_DLAgn_00000460_1	LWEFFQIK	555.803	2	35.2105	535.324	1	y	4	586.582		72.0542	502.055
dicLab1_genemodels_DLAgn_00000460_1	NIILAFAGTLR	594.859	2	34.267	961.583	1	y	9	610.523	2590.81	445.821	56.5997
dicLab1_genemodels_DLAgn_00000460_1	NIILAFAGTLR	594.859	2	34.267	848.499	1	y	8	5437.35	1839.29	71.9021	642.301
dicLab1_genemodels_DLAgn_00000460_1	NIILAFAGTLR	594.859	2	34.267	735.415	1	y	7		503.38	288.193	698.319
dicLab1_genemodels_DLAgn_00000460_1	NIILAFAGTLR	594.859	2	34.267	664.378	1	y	6	1362.73	1012.96	363.444	238.933
dicLab1_genemodels_DLAgn_00000460_1	NIILAFAGTLR	594.859	2	34.267	743.445	1	b	7	871.984	303.385		121.03
dicLab1_genemodels_DLAgn_00000460_1	IEEVVLEAR	529.298	2	11.8085	815.462	1	y	7	490.92	373009	768.329	2087.28
dicLab1_genemodels_DLAgn_00000460_1	IEEVVLEAR	529.298	2	11.8085	587.351	1	y	5		188602	2865.28	6110.92
dicLab1_genemodels_DLAgn_00000460_1	IEEVVLEAR	529.298	2	11.8085	686.42	1	y	6		86828.8	2584.17	5414.77
dicLab1_genemodels_DLAgn_00000460_1	IEEVVLEAR	529.298	2	11.8085	944.505	1	y	8	747.285	104568	1747.43
dicLab1_genemodels_DLAgn_00000460_1	IEEVVLEAR	529.298	2	11.8085	570.313	1	b	5		41424.2		1452.73
dicLab1_genemodels_DLAgn_00000460_1	VLAWNYPTGR	588.812	2	17.5484	964.464	1	y	8	236111	258069	3021.76	1104.92
dicLab1_genemodels_DLAgn_00000460_1	VLAWNYPTGR	588.812	2	17.5484	893.426	1	y	7	131097	151129	1685.29	476.251
dicLab1_genemodels_DLAgn_00000460_1	VLAWNYPTGR	588.812	2	17.5484	707.347	1	y	6	163886	177573	5201.22	422.646
dicLab1_genemodels_DLAgn_00000460_1	VLAWNYPTGR	588.812	2	17.5484	593.304	1	y	5	93358.6	105309		5338.74
dicLab1_genemodels_DLAgn_00000460_1	VLAWNYPTGR	588.812	2	17.5484	747.382	1	b	6	16920.1	18350.8	185.348	262.446
dicLab1_genemodels_DLAgn_00000460_1	VDTAVEQFR	532.772	2	6.84121	678.357	1	y	5	167302	146717	3453.74	489.48
dicLab1_genemodels_DLAgn_00000460_1	VDTAVEQFR	532.772	2	6.84121	579.289	1	y	4	162788	132931	19474.7	1495.8
dicLab1_genemodels_DLAgn_00000460_1	VDTAVEQFR	532.772	2	6.84121	850.442	1	y	7	136086	114338	1520.34	975.047
dicLab1_genemodels_DLAgn_00000460_1	VDTAVEQFR	532.772	2	6.84121	749.394	1	y	6	92132.3	78305.1	1020.23	287.018
dicLab1_genemodels_DLAgn_00000460_1	VDTAVEQFR	532.772	2	6.84121	965.469	1	y	8	65386.1	55842.5
dicLab1_genemodels_DLAgn_00000460_1	QGDWLIDYVSNR	733.357	2	27.9505	866.437	1	y	7	872.502	714.352	727.434
dicLab1_genemodels_DLAgn_00000460_1	QGDWLIDYVSNR	733.357	2	27.9505	753.353	1	y	6	11138.5			349.892
dicLab1_genemodels_DLAgn_00000460_1	QGDWLIDYVSNR	733.357	2	27.9505	979.521	1	y	8	5802.37			7824.56
dicLab1_genemodels_DLAgn_00000460_1	QGDWLIDYVSNR	733.357	2	27.9505	1165.6	1	y	9	2621.31	506.03	99.5639	2622.07
dicLab1_genemodels_DLAgn_00000460_1	QGDWLIDYVSNR	733.357	2	27.9505	1280.63	1	y	10	7741.95	1589.58	90.3503	1641.06
dicLab1_genemodels_DLAgn_00000460_1	WVVELHANGLFPYDGAK	639.328	3	32.5609	650.314	1	y	6	30180.6	22630.1	97.9992	1325.21
dicLab1_genemodels_DLAgn_00000460_1	WVVELHANGLFPYDGAK	639.328	3	32.5609	797.383	1	y	7	11243.4	10545	211.305	248.868
dicLab1_genemodels_DLAgn_00000460_1	WVVELHANGLFPYDGAK	639.328	3	32.5609	815.915	2	y	15	18405	14714		56.6461
dicLab1_genemodels_DLAgn_00000460_1	WVVELHANGLFPYDGAK	639.328	3	32.5609	1081.53	1	y	10	6749.43	8004.86	576.48	472.442
dicLab1_genemodels_DLAgn_00000460_1	WVVELHANGLFPYDGAK	639.328	3	32.5609	967.488	1	y	9			105.605	2349.66
dicLab1_genemodels_DLAgn_00000460_1	IDDVPYR	439.224	2	4.06395	764.357	1	y	6	115860	105828
dicLab1_genemodels_DLAgn_00000460_1	IDDVPYR	439.224	2	4.06395	649.33	1	y	5	114668	99449.1	668.919
dicLab1_genemodels_DLAgn_00000460_1	IDDVPYR	439.224	2	4.06395	534.303	1	y	4	56046.3	45166.9		1303.28
dicLab1_genemodels_DLAgn_00000460_1	IDDVPYR	439.224	2	4.06395	435.235	1	y	3	112734	91040.7	3523.01	4557.71
dicLab1_genemodels_DLAgn_00000460_1	IDDVPYR	439.224	2	4.06395	344.145	1	b	3	40473.7	32825.3	257.957	641.953
dicLab1_genemodels_DLAgn_00000460_1	AWEALDVAEK	566.288	2	16.7667	874.452	1	y	8	1064.1	317529	1148.36
dicLab1_genemodels_DLAgn_00000460_1	AWEALDVAEK	566.288	2	16.7667	745.409	1	y	7		167700	3669.35	1355.77
dicLab1_genemodels_DLAgn_00000460_1	AWEALDVAEK	566.288	2	16.7667	674.372	1	y	6	1601.66	56343.4	1113.56	354.145
dicLab1_genemodels_DLAgn_00000460_1	AWEALDVAEK	566.288	2	16.7667	571.287	1	b	5	3062.55		685.809	156.239
dicLab1_genemodels_DLAgn_00000460_1	AWEALDVAEK	566.288	2	16.7667	856.42	1	b	8	273.45	25664.6	1162.99
dicLab1_genemodels_DLAgn_00219760_1	GNPTVEVDLWTAK	715.37	2	22.2868	961.499	1	y	8	1.28021e+07	4.36132e+06	1.73343e+06	2.52783e+06
dicLab1_genemodels_DLAgn_00219760_1	GNPTVEVDLWTAK	715.37	2	22.2868	1060.57	1	y	9	8.95199e+06	8.66308e+06	859331	1.24385e+06
dicLab1_genemodels_DLAgn_00219760_1	GNPTVEVDLWTAK	715.37	2	22.2868	832.456	1	y	7	7.05126e+06	6.64295e+06	526050	817468
dicLab1_genemodels_DLAgn_00219760_1	GNPTVEVDLWTAK	715.37	2	22.2868	1161.61	1	y	10	4.63796e+06	4.53017e+06	385730	575780
dicLab1_genemodels_DLAgn_00219760_1	GNPTVEVDLWTAK	715.37	2	22.2868	733.388	1	y	6	5.78557e+06	5.15964e+06	444860	668883
dicLab1_genemodels_DLAgn_00219760_1	AAVPSGASTGVHEALELR	588.979	3	14.5765	762.394	2	y	15	1.0992e+07	4.80431e+06	1.57068e+06	1.84195e+06
dicLab1_genemodels_DLAgn_00219760_1	AAVPSGASTGVHEALELR	588.979	3	14.5765	713.868	2	y	14	3.16014e+06	2.56406e+06	259636	380857
dicLab1_genemodels_DLAgn_00219760_1	AAVPSGASTGVHEALELR	588.979	3	14.5765	867.468	1	y	7	2.66837e+06	2.26517e+06	294618	366937
dicLab1_genemodels_DLAgn_00219760_1	AAVPSGASTGVHEALELR	588.979	3	14.5765	670.352	2	y	13	1.99038e+06	1.61836e+06	167620	220801
dicLab1_genemodels_DLAgn_00219760_1	AAVPSGASTGVHEALELR	588.979	3	14.5765	1023.56	1	y	9	1.32873e+06	1.17109e+06	155442	192055
dicLab1_genemodels_DLAgn_00219760_1	DVILPVPAFNVINGGSHAGNK	707.048	3	34.7082	741.876	2	y	15	56250.9	42891.1		1.49695e+06
dicLab1_genemodels_DLAgn_00219760_1	DVILPVPAFNVINGGSHAGNK	707.048	3	34.7082	839.937	2	y	17	104543	78485.2	3867.04	2.13582e+06
dicLab1_genemodels_DLAgn_00219760_1	DVILPVPAFNVINGGSHAGNK	707.048	3	34.7082	954.475	1	y	10	15133.6	14083.7	462.173	589935
dicLab1_genemodels_DLAgn_00219760_1	DVILPVPAFNVINGGSHAGNK	707.048	3	34.7082	896.479	2	y	18	33946.5	22299	2355.54	617152
dicLab1_genemodels_DLAgn_00219760_1	DVILPVPAFNVINGGSHAGNK	707.048	3	34.7082	841.391	1	y	9				689096
dicLab1_genemodels_DLAgn_00219760_1	FMLELDGTENK	648.811	2	19.9418	663.294	1	y	6	7.25233e+06	6.31438e+06	340999	541946
dicLab1_genemodels_DLAgn_00219760_1	FMLELDGTENK	648.811	2	19.9418	1018.51	1	y	9	1.19498e+07	1.17311e+07	947567	1.50025e+06
dicLab1_genemodels_DLAgn_00219760_1	FMLELDGTENK	648.811	2	19.9418	776.378	1	y	7	8.67881e+06	8.17545e+06	449821	698032
dicLab1_genemodels_DLAgn_00219760_1	FMLELDGTENK	648.811	2	19.9418	905.421	1	y	8	8.62642e+06	8.16275e+06	467585	772381
dicLab1_genemodels_DLAgn_00219760_1	FMLELDGTENK	648.811	2	19.9418	907.423	1	b	8	1.63931e+06	1.81181e+06	72544.6	127317
dicLab1_genemodels_DLAgn_00219760_1	NFSVVEQEK	540.272	2	5.17179	818.425	1	y	7	9.43468e+06	8.26332e+06	1.2929e+06	2.04245e+06
dicLab1_genemodels_DLAgn_00219760_1	NFSVVEQEK	540.272	2	5.17179	632.325	1	y	5	6.2326e+06	4.99527e+06	451698	745116
dicLab1_genemodels_DLAgn_00219760_1	NFSVVEQEK	540.272	2	5.17179	731.393	1	y	6	4.77323e+06	3.83467e+06	321904	520220
dicLab1_genemodels_DLAgn_00219760_1	NFSVVEQEK	540.272	2	5.17179	965.494	1	y	8
dicLab1_genemodels_DLAgn_00219760_1	NFSVVEQEK	540.272	2	5.17179	547.287	1	b	5
dicLab1_genemodels_DLAgn_00219760_1	FTASTDIQIVGDDLTVTNPK	1068.05	2	28.9942	1158.6	1	y	11	1.21001e+07		1.82575e+06	1.94308e+06
dicLab1_genemodels_DLAgn_00219760_1	FTASTDIQIVGDDLTVTNPK	1068.05	2	28.9942	1271.68	1	y	12	6.27539e+06		974479	1.02748e+06
dicLab1_genemodels_DLAgn_00219760_1	FTASTDIQIVGDDLTVTNPK	1068.05	2	28.9942	1399.74	1	y	13	5.97177e+06		869003	978649
dicLab1_genemodels_DLAgn_00219760_1	FTASTDIQIVGDDLTVTNPK	1068.05	2	28.9942	1133.58	1	b	11		5842.72
dicLab1_genemodels_DLAgn_00219760_1	FTASTDIQIVGDDLTVTNPK	1068.05	2	28.9942	1476.72	1	b	14		23141.8
dicLab1_genemodels_DLAgn_00219760_1	LGDLYR	368.703	2	4.28955	623.315	1	y	5	7.00935e+06	7.10283e+06	865986	1.79258e+06
dicLab1_genemodels_DLAgn_00219760_1	LGDLYR	368.703	2	4.28955	566.293	1	y	4	4.75998e+06	4.4507e+06	375251	781744
dicLab1_genemodels_DLAgn_00219760_1	LGDLYR	368.703	2	4.28955	451.266	1	y	3	2.25977e+06	1.92495e+06	162758	347608
dicLab1_genemodels_DLAgn_00219760_1	LGDLYR	368.703	2	4.28955	286.14	1	b	3	1.16396e+06	926804	69319.2	138884
dicLab1_genemodels_DLAgn_00219760_1	LGDLYR	368.703	2	4.28955	338.182	1	y	2	1.16503e+06	939180	74995.9	162181
dicLab1_genemodels_DLAgn_00219760_1	ILENNEALELLK	699.896	2	26.0725	1172.62	1	y	10	3.74434e+06	3.69938e+06	708435	754901
dicLab1_genemodels_DLAgn_00219760_1	ILENNEALELLK	699.896	2	26.0725	1043.57	1	y	9	2.22419e+06	1.91117e+06	339134	365483
dicLab1_genemodels_DLAgn_00219760_1	ILENNEALELLK	699.896	2	26.0725	929.53	1	y	8	930412	770635	142003	153690
dicLab1_genemodels_DLAgn_00219760_1	ILENNEALELLK	699.896	2	26.0725	815.487	1	y	7	758271	662249	124277	137992
dicLab1_genemodels_DLAgn_00219760_1	ILENNEALELLK	699.896	2	26.0725	1285.7	1	y	11	517847	470879	97023.1	99833.7
dicLab1_genemodels_DLAgn_00219760_1	IIIGMDVAASEFFR	784.911	2	39.8514	1229.56	1	y	11				1.27215e+06
dicLab1_genemodels_DLAgn_00219760_1	IIIGMDVAASEFFR	784.911	2	39.8514	827.405	1	y	7				1.16639e+06
dicLab1_genemodels_DLAgn_00219760_1	IIIGMDVAASEFFR	784.911	2	39.8514	1342.65	1	y	12				925390
dicLab1_genemodels_DLAgn_00219760_1	IIIGMDVAASEFFR	784.911	2	39.8514	1041.5	1	y	9				785050
dicLab1_genemodels_DLAgn_00219760_1	IIIGMDVAASEFFR	784.911	2	39.8514	926.473	1	y	8				597575
dicLab1_genemodels_DLAgn_00219760_1	SGKYDLDFK	536.769	2	6.13471	779.357	1	b	7	3.70669e+06	3.02737e+06	193317	347604
dicLab1_genemodels_DLAgn_00219760_1	SGKYDLDFK	536.769	2	6.13471	800.383	1	y	6	2.79451e+06	2.3206e+06	164328	284544
dicLab1_genemodels_DLAgn_00219760_1	SGKYDLDFK	536.769	2	6.13471	637.319	1	y	5	879545	711923	54845.8	98292.5
dicLab1_genemodels_DLAgn_00219760_1	SGKYDLDFK	536.769	2	6.13471	551.246	1	b	5	756380	573771	44601.4	79849.6
dicLab1_genemodels_DLAgn_00219760_1	SGKYDLDFK	536.769	2	6.13471	926.425	1	b	8	299317	253135	20552.6	35182.3
dicLab1_genemodels_DLAgn_00219760_1	LAMQEFMILPVGAANFHEAMR	792.727	3	40.38	1299.63	1	y	12	144101	53804.5	4025.99	609163
dicLab1_genemodels_DLAgn_00219760_1	LAMQEFMILPVGAANFHEAMR	792.727	3	40.38	1103.51	1	y	10	76072.7	33866.3	2236.01	263993
dicLab1_genemodels_DLAgn_00219760_1	LAMQEFMILPVGAANFHEAMR	792.727	3	40.38	902.455	2	y	16	26863.2	18826.6	862.995	135152
dicLab1_genemodels_DLAgn_00219760_1	LAMQEFMILPVGAANFHEAMR	792.727	3	40.38	828.921	2	y	15	27895.9	16239.2	656.231	105765
dicLab1_genemodels_DLAgn_00219760_1	LAMQEFMILPVGAANFHEAMR	792.727	3	40.38	966.977	2	y	17	24047		53.6674	90393
dicLab1_genemodels_DLAgn_00219760_1	HIADLAGHKDVILPVPAFNVINGGSHAGNK	613.132	5	26.943	741.876	2	y	15	3.08603e+06	2.48034e+06	112600	147323
dicLab1_genemodels_DLAgn_00219760_1	HIADLAGHKDVILPVPAFNVINGGSHAGNK	613.132	5	26.943	841.391	1	y	9	1.46279e+06	1.36178e+06	61165.8	87703.2
dicLab1_genemodels_DLAgn_00219760_1	HIADLAGHKDVILPVPAFNVINGGSHAGNK	613.132	5	26.943	954.475	1	y	10	1.00522e+06	862383	45697.2	57696.8
dicLab1_genemodels_DLAgn_00219760_1	HIADLAGHKDVILPVPAFNVINGGSHAGNK	613.132	5	26.943	790.451	2	b	15	1.00661e+06	715383	43992.9	58071.4
dicLab1_genemodels_DLAgn_00219760_1	HIADLAGHKDVILPVPAFNVINGGSHAGNK	613.132	5	26.943	692.391	2	b	13	958120	796857	36520.9	48076.9
dicLab1_genemodels_DLAgn_00219760_1	IDKFMLELDGTENK	551.612	3	18.9145	663.294	1	y	6	4.09845e+06	3.65079e+06	102608	177812
dicLab1_genemodels_DLAgn_00219760_1	IDKFMLELDGTENK	551.612	3	18.9145	877.449	1	b	7	1.95382e+06	1.75754e+06	48576.1	87751.5
dicLab1_genemodels_DLAgn_00219760_1	IDKFMLELDGTENK	551.612	3	18.9145	776.378	1	y	7	1.90498e+06	1.66762e+06	52029.7	81230.7
dicLab1_genemodels_DLAgn_00219760_1	IDKFMLELDGTENK	551.612	3	18.9145	748.406	1	b	6	707559	599511	17552.2	27215.8
dicLab1_genemodels_DLAgn_00219760_1	IDKFMLELDGTENK	551.612	3	18.9145	635.322	1	b	5	725774	651204	19494.9	32316.8
dicLab1_genemodels_DLAgn_00219760_1	SGETEDTFISDLVVGLC[PPa]TGQIK	1192.09	2	46.0576	1403.76	1	y	13	31171.6	4240.6		328804
dicLab1_genemodels_DLAgn_00219760_1	SGETEDTFISDLVVGLC[PPa]TGQIK	1192.09	2	46.0576	1316.72	1	y	12	5332.69	8938.05	1631.84	86646.2
dicLab1_genemodels_DLAgn_00219760_1	SGETEDTFISDLVVGLC[PPa]TGQIK	1192.09	2	46.0576	1394.63	1	b	13	8512.7	43903.8	1127.03	100257
dicLab1_genemodels_DLAgn_00219760_1	SGETEDTFISDLVVGLC[PPa]TGQIK	1192.09	2	46.0576	1493.7	1	b	14	11965.5	23485.5		99205.5
dicLab1_genemodels_DLAgn_00219760_1	SGETEDTFISDLVVGLC[PPa]TGQIK	1192.09	2	46.0576	1295.56	1	b	12	7292.72	38317.5		72359.3
dicLab1_genemodels_DLAgn_00219760_1	IEEELGSK	452.735	2	0.818227	662.336	1	y	6	3.81142e+06	3.12386e+06	254354	439335
dicLab1_genemodels_DLAgn_00219760_1	IEEELGSK	452.735	2	0.818227	791.378	1	y	7	2.98041e+06	2.34924e+06	190998	320819
dicLab1_genemodels_DLAgn_00219760_1	IEEELGSK	452.735	2	0.818227	533.293	1	y	5	433094	310473	21261.5	46454.7
dicLab1_genemodels_DLAgn_00219760_1	IEEELGSK	452.735	2	0.818227	291.166	1	y	3	442792	336857	29257.5	50684.9
dicLab1_genemodels_DLAgn_00219760_1	IEEELGSK	452.735	2	0.818227	404.25	1	y	4	451834	314875	26916.7	44374.2
dicLab1_genemodels_DLAgn_00101310_1	LAIIENANVLAR	648.885	2	23.1846	886.474	1	y	8	5.97694e+06	1.75702e+07	1.53482e+06	1.05662e+06
dicLab1_genemodels_DLAgn_00101310_1	LAIIENANVLAR	648.885	2	23.1846	999.558	1	y	9		1.57037e+07	1.13649e+06	799269
dicLab1_genemodels_DLAgn_00101310_1	LAIIENANVLAR	648.885	2	23.1846	757.432	1	y	7	1.38765e+07	1.43916e+07	771431	577022
dicLab1_genemodels_DLAgn_00101310_1	LAIIENANVLAR	648.885	2	23.1846	1112.64	1	y	10	5.2525e+06	5.58045e+06	228231	162726
dicLab1_genemodels_DLAgn_00101310_1	LAIIENANVLAR	648.885	2	23.1846	938.531	1	b	9	1.5561e+06	1.58516e+06	94135.6	69815.7
dicLab1_genemodels_DLAgn_00101310_1	GILAADESTGSVAK	659.846	2	7.45251	964.458	1	y	10	1.0723e+07	9.80968e+06	452382	376913
dicLab1_genemodels_DLAgn_00101310_1	GILAADESTGSVAK	659.846	2	7.45251	1035.5	1	y	11	1.01006e+07	9.18074e+06	382960	310735
dicLab1_genemodels_DLAgn_00101310_1	GILAADESTGSVAK	659.846	2	7.45251	893.421	1	y	9	9.62522e+06	8.697e+06	325617	272139
dicLab1_genemodels_DLAgn_00101310_1	GILAADESTGSVAK	659.846	2	7.45251	778.394	1	y	8	4.81014e+06	4.12592e+06	106587	91885.2
dicLab1_genemodels_DLAgn_00101310_1	GILAADESTGSVAK	659.846	2	7.45251	1148.58	1	y	12	3.64551e+06	3.33389e+06	94073	76662.9
dicLab1_genemodels_DLAgn_00101310_1	PHAYPFLTPEQK	476.582	3	10.3986	501.267	1	y	4	1.07454e+07	1.09461e+07	417199	347404
dicLab1_genemodels_DLAgn_00101310_1	PHAYPFLTPEQK	476.582	3	10.3986	713.341	1	b	6	9.23665e+06	9.39619e+06	328062	269284
dicLab1_genemodels_DLAgn_00101310_1	PHAYPFLTPEQK	476.582	3	10.3986	602.314	1	y	5	8.8919e+06	9.33758e+06	288254	247894
dicLab1_genemodels_DLAgn_00101310_1	PHAYPFLTPEQK	476.582	3	10.3986	715.398	1	y	6	5.78625e+06	5.6224e+06	152881	133910
dicLab1_genemodels_DLAgn_00101310_1	PHAYPFLTPEQK	476.582	3	10.3986	826.425	1	b	7	5.31489e+06	5.07148e+06	138270	124744
dicLab1_genemodels_DLAgn_00101310_1	YSNQEIAMSTVTALR	842.422	2	21.2591	949.514	1	y	9	1.23969e+07	1.18409e+07	407351	331266
dicLab1_genemodels_DLAgn_00101310_1	YSNQEIAMSTVTALR	842.422	2	21.2591	1062.6	1	y	10	8.70766e+06	8.61902e+06	230049	175400
dicLab1_genemodels_DLAgn_00101310_1	YSNQEIAMSTVTALR	842.422	2	21.2591	878.476	1	y	8	8.1577e+06	7.97524e+06	204513	157243
dicLab1_genemodels_DLAgn_00101310_1	YSNQEIAMSTVTALR	842.422	2	21.2591	1191.64	1	y	11	5.42941e+06	5.56162e+06	136261	108178
dicLab1_genemodels_DLAgn_00101310_1	YSNQEIAMSTVTALR	842.422	2	21.2591	1319.7	1	y	12	1.24155e+06	1.33798e+06	35730.5	25121.1
dicLab1_genemodels_DLAgn_00101310_1	SFTQYLK	443.737	2	12.1446	652.366	1	y	5	1.74805e+07	1.55201e+07	731464	4581.82
dicLab1_genemodels_DLAgn_00101310_1	SFTQYLK	443.737	2	12.1446	551.319	1	y	4	2.97402e+06	2.63074e+06	62344.1
dicLab1_genemodels_DLAgn_00101310_1	SFTQYLK	443.737	2	12.1446	799.435	1	y	6	1.19299e+06	1.10072e+06		2600.06
dicLab1_genemodels_DLAgn_00101310_1	SFTQYLK	443.737	2	12.1446	740.361	1	b	6				753.897
dicLab1_genemodels_DLAgn_00101310_1	SFTQYLK	443.737	2	12.1446	627.277	1	b	5
dicLab1_genemodels_DLAgn_00101310_1	QLLFTADDR	539.78	2	13.2745	837.41	1	y	7	8.84918e+06	8.21067e+06	212375	129519
dicLab1_genemodels_DLAgn_00101310_1	QLLFTADDR	539.78	2	13.2745	577.258	1	y	5	9.75485e+06	8.94191e+06	214070	139647
dicLab1_genemodels_DLAgn_00101310_1	QLLFTADDR	539.78	2	13.2745	724.326	1	y	6	8.99815e+06	8.68138e+06	216800	156222
dicLab1_genemodels_DLAgn_00101310_1	QLLFTADDR	539.78	2	13.2745	950.494	1	y	8	628927	561642	16494.2	10591.5
dicLab1_genemodels_DLAgn_00101310_1	QLLFTADDR	539.78	2	13.2745	789.414	1	b	7
dicLab1_genemodels_DLAgn_00101310_1	FQSINAENTEENRR	569.94	3	1.00136	716.842	2	y	12	6.47035e+06	8.19703e+06	254455	195238
dicLab1_genemodels_DLAgn_00101310_1	FQSINAENTEENRR	569.94	3	1.00136	616.784	2	y	10	1.78397e+06	1.30995e+06	34009	30806.8
dicLab1_genemodels_DLAgn_00101310_1	FQSINAENTEENRR	569.94	3	1.00136	673.326	2	y	11	1.37994e+06	1.0914e+06	28513.5	20799.8
dicLab1_genemodels_DLAgn_00101310_1	FQSINAENTEENRR	569.94	3	1.00136	780.872	2	y	13	858366	655730	18858.2	14642.6
dicLab1_genemodels_DLAgn_00101310_1	FQSINAENTEENRR	569.94	3	1.00136	574.306	1	y	4
dicLab1_genemodels_DLAgn_00101310_1	GVVPLAGTNGETTTQGLDGLYER	1174.59	2	26.3285	1353.66	1	y	12	1.94879e+06	2.00869e+06	95598.4	60510.8
dicLab1_genemodels_DLAgn_00101310_1	GVVPLAGTNGETTTQGLDGLYER	1174.59	2	26.3285	1252.62	1	y	11	1.19513e+06	1.21798e+06	66172	40946.6
dicLab1_genemodels_DLAgn_00101310_1	GVVPLAGTNGETTTQGLDGLYER	1174.59	2	26.3285	1482.71	1	y	13	345908	356069	26790	13902.7
dicLab1_genemodels_DLAgn_00101310_1	GVVPLAGTNGETTTQGLDGLYER	1174.59	2	26.3285	1426.72	1	b	15	307817	298566	22406.1	17816.5
dicLab1_genemodels_DLAgn_00101310_1	GVVPLAGTNGETTTQGLDGLYER	1174.59	2	26.3285	1298.66	1	b	14	161416		16783.2	9418.02
dicLab1_genemodels_DLAgn_00101310_1	YVSAGSSAAGGESLFVANHAY	1029.48	2	20.2352	1264.6	1	y	12	4.2654e+06	3.89733e+06	266636	110513
dicLab1_genemodels_DLAgn_00101310_1	YVSAGSSAAGGESLFVANHAY	1029.48	2	20.2352	1335.63	1	y	13	2.97708e+06	2.67045e+06	177579	85773.1
dicLab1_genemodels_DLAgn_00101310_1	YVSAGSSAAGGESLFVANHAY	1029.48	2	20.2352	1207.57	1	y	11	1.35219e+06	1.22894e+06	72804.9	32253.2
dicLab1_genemodels_DLAgn_00101310_1	YVSAGSSAAGGESLFVANHAY	1029.48	2	20.2352	1406.67	1	y	14	1.32583e+06	1.3333e+06	92747.4	34656
dicLab1_genemodels_DLAgn_00101310_1	YVSAGSSAAGGESLFVANHAY	1029.48	2	20.2352	1493.7	1	y	15	1.13579e+06	1.12727e+06	76369.6	32955.7
dicLab1_genemodels_DLAgn_00101310_1	AC[PPa]QEEFIK	519.75	2	4.40505	793.409	1	y	6	4.04557e+06	4.17564e+06	94833.1	87724.8
dicLab1_genemodels_DLAgn_00101310_1	AC[PPa]QEEFIK	519.75	2	4.40505	665.35	1	y	5	1.24262e+06	1.30505e+06	28828.5	29413.5
dicLab1_genemodels_DLAgn_00101310_1	AC[PPa]QEEFIK	519.75	2	4.40505	536.308	1	y	4	433460	425079	8181.53	10819.9
dicLab1_genemodels_DLAgn_00101310_1	AC[PPa]QEEFIK	519.75	2	4.40505	892.387	1	b	7	305607	316083	7982.02	6431.75
dicLab1_genemodels_DLAgn_00101310_1	AC[PPa]QEEFIK	519.75	2	4.40505	967.455	1	y	7			4765.82
dicLab1_genemodels_DLAgn_00101310_1	IKPC[PPa]IGGVILFHETMYQK	537.789	4	24.0037	655.334	2	y	10	550191	792604	20142.6	10188.6
dicLab1_genemodels_DLAgn_00101310_1	IKPC[PPa]IGGVILFHETMYQK	537.789	4	24.0037	936.424	1	y	7	295573	425776	11034.3	4068.58
dicLab1_genemodels_DLAgn_00101310_1	IKPC[PPa]IGGVILFHETMYQK	537.789	4	24.0037	598.792	2	y	9	327364	475922	10753.1	6148.58
dicLab1_genemodels_DLAgn_00101310_1	IKPC[PPa]IGGVILFHETMYQK	537.789	4	24.0037	761.89	2	y	13	485856	697980	17201.3	8025.95
dicLab1_genemodels_DLAgn_00101310_1	IKPC[PPa]IGGVILFHETMYQK	537.789	4	24.0037	1083.49	1	y	8	237768	355516	7308.03	5192.97
dicLab1_genemodels_DLAgn_00101310_1	ALANNLAC[PPa]QGK	587.306	2	2.52215	989.483	1	y	9	2.0816e+06	2.01049e+06	33510.2	25813.3
dicLab1_genemodels_DLAgn_00101310_1	ALANNLAC[PPa]QGK	587.306	2	2.52215	918.446	1	y	8	1.36656e+06	1.28557e+06	23719.3	19740.2
dicLab1_genemodels_DLAgn_00101310_1	ALANNLAC[PPa]QGK	587.306	2	2.52215	690.36	1	y	6	1.05172e+06	951987	17664.3	12868.9
dicLab1_genemodels_DLAgn_00101310_1	ALANNLAC[PPa]QGK	587.306	2	2.52215	804.403	1	y	7	970505	948525	18137.2	12300.7
dicLab1_genemodels_DLAgn_00101310_1	ALANNLAC[PPa]QGK	587.306	2	2.52215	597.336	1	b	6	326369	294385	7056.9	4344.76
dicLab1_genemodels_DLAgn_00101310_1	ALQASALK	401.245	2	2.17009	617.362	1	y	6	5.50821e+06	3.69649e+06	164732	167025
dicLab1_genemodels_DLAgn_00101310_1	ALQASALK	401.245	2	2.17009	489.303	1	y	5	2.71022e+06	2.14573e+06	64427.2	67962.4
dicLab1_genemodels_DLAgn_00101310_1	ALQASALK	401.245	2	2.17009	418.266	1	y	4	642824	544257	15362.7	6808.51
dicLab1_genemodels_DLAgn_00101310_1	ALQASALK	401.245	2	2.17009	471.256	1	b	5
dicLab1_genemodels_DLAgn_00101310_1	ALQASALK	401.245	2	2.17009	730.446	1	y	7		158845
dicLab1_genemodels_DLAgn_00101310_1	ALSDHHVYLEGTLLKPNMVTAGHSC[PPa]SHK	520.263	6	13.6208	632.326	3	y	17	293381	277183	3042.05	4261.07
dicLab1_genemodels_DLAgn_00101310_1	ALSDHHVYLEGTLLKPNMVTAGHSC[PPa]SHK	520.263	6	13.6208	760.374	1	b	7	515193	616625	3969.11	8573.4
dicLab1_genemodels_DLAgn_00101310_1	ALSDHHVYLEGTLLKPNMVTAGHSC[PPa]SHK	520.263	6	13.6208	720.33	2	y	13	603781	747141	8215.49	339.402
dicLab1_genemodels_DLAgn_00101310_1	ALSDHHVYLEGTLLKPNMVTAGHSC[PPa]SHK	520.263	6	13.6208	611.796	2	b	11	401976	485246	3667.87	154.653
dicLab1_genemodels_DLAgn_00101310_1	ALSDHHVYLEGTLLKPNMVTAGHSC[PPa]SHK	520.263	6	13.6208	826.362	1	y	7	383358	472481	4089.69	395.275
sp|P0AEY0|MALE_ECO57	LIAYPIAVEALSLIYNK	946.051	2	47.9162	1430.83	1	y	13	5436	2072.23	8305.23	2.41429e+06
sp|P0AEY0|MALE_ECO57	LIAYPIAVEALSLIYNK	946.051	2	47.9162	1220.69	1	y	11	1297.06	432.339	2233.63	1.23363e+06
sp|P0AEY0|MALE_ECO57	LIAYPIAVEALSLIYNK	946.051	2	47.9162	1050.58	1	y	9	1513.22	360.319	1369	1.30634e+06
sp|P0AEY0|MALE_ECO57	LIAYPIAVEALSLIYNK	946.051	2	47.9162	1149.65	1	y	10	872.192	412.873	1585.19	1.07092e+06
sp|P0AEY0|MALE_ECO57	LIAYPIAVEALSLIYNK	946.051	2	47.9162	1333.77	1	y	12	645.539	360.285		366567
sp|P0AEY0|MALE_ECO57	AGLTFLVDLIK	595.363	2	44.8871	700.46	1	y	6	9978.24			8.17888e+06
sp|P0AEY0|MALE_ECO57	AGLTFLVDLIK	595.363	2	44.8871	847.529	1	y	7				9.7924e+06
sp|P0AEY0|MALE_ECO57	AGLTFLVDLIK	595.363	2	44.8871	948.576	1	y	8				8.9192e+06
sp|P0AEY0|MALE_ECO57	AGLTFLVDLIK	595.363	2	44.8871	603.35	1	b	6	1307.79	684.48		1.1176e+06
sp|P0AEY0|MALE_ECO57	AGLTFLVDLIK	595.363	2	44.8871	930.529	1	b	9		268.019		557442
sp|P0AEY0|MALE_ECO57	VNYGVTVLPTFK	669.377	2	26.2752	805.482	1	y	7	4.65331e+06	4.00821e+06	8.21826e+06	7.23945e+06
sp|P0AEY0|MALE_ECO57	VNYGVTVLPTFK	669.377	2	26.2752	961.572	1	y	9	2.72657e+06	2.51315e+06	5.82793e+06	5.06623e+06
sp|P0AEY0|MALE_ECO57	VNYGVTVLPTFK	669.377	2	26.2752	1124.64	1	y	10	2.30625e+06	2.1206e+06	4.98437e+06	4.33997e+06
sp|P0AEY0|MALE_ECO57	VNYGVTVLPTFK	669.377	2	26.2752	704.434	1	y	6	1.00946e+06	866250	2.23389e+06	1.96428e+06
sp|P0AEY0|MALE_ECO57	VNYGVTVLPTFK	669.377	2	26.2752	904.55	1	y	8	881432	803629	2.01107e+06	1.75233e+06
sp|P0AEY0|MALE_ECO57	LYPFTWDAVR	634.327	2	28.7148	991.5	1	y	8	5.62307e+06	3.33374e+06	9.13907e+06	9.36173e+06
sp|P0AEY0|MALE_ECO57	LYPFTWDAVR	634.327	2	28.7148	747.378	1	y	6	3.08773e+06	1.91937e+06	5.74742e+06	5.58134e+06
sp|P0AEY0|MALE_ECO57	LYPFTWDAVR	634.327	2	28.7148	894.447	1	y	7	1.54511e+06	981999	2.91997e+06	2.76907e+06
sp|P0AEY0|MALE_ECO57	LYPFTWDAVR	634.327	2	28.7148	646.331	1	y	5	1.09977e+06	629332	2.08761e+06	2.01026e+06
sp|P0AEY0|MALE_ECO57	LYPFTWDAVR	634.327	2	28.7148	496.253	2	y	8	5.67081e+06	3.16211e+06	8.93816e+06	9.35151e+06
sp|P0AEY0|MALE_ECO57	GQPSKPFVGVLSAGINAASPNK	713.723	3	22.5734	871.463	1	y	9	2.23905e+06	1.99671e+06	5.11349e+06	4.9102e+06
sp|P0AEY0|MALE_ECO57	GQPSKPFVGVLSAGINAASPNK	713.723	3	22.5734	1029.53	1	y	11	1.20914e+06	1.15968e+06	3.58682e+06	3.1047e+06
sp|P0AEY0|MALE_ECO57	GQPSKPFVGVLSAGINAASPNK	713.723	3	22.5734	812.446	2	b	17	595842	531762	1.85923e+06	1.47619e+06
sp|P0AEY0|MALE_ECO57	GQPSKPFVGVLSAGINAASPNK	713.723	3	22.5734	942.5	1	y	10	665938	564069	2.33467e+06	1.868e+06
sp|P0AEY0|MALE_ECO57	GQPSKPFVGVLSAGINAASPNK	713.723	3	22.5734	997.547	1	b	10	603365	518793	1.87759e+06	1.56481e+06
sp|P0AEY0|MALE_ECO57	FGGYAQSGLLAEITPDK	883.952	2	28.941	1143.63	1	y	11	1.50888e+06	741379	3.65495e+06	3.32532e+06
sp|P0AEY0|MALE_ECO57	FGGYAQSGLLAEITPDK	883.952	2	28.941	1056.59	1	y	10	939392	468106	2.23674e+06	1.9244e+06
sp|P0AEY0|MALE_ECO57	FGGYAQSGLLAEITPDK	883.952	2	28.941	1342.72	1	y	13	853664	394377	1.98335e+06	1.76826e+06
sp|P0AEY0|MALE_ECO57	FGGYAQSGLLAEITPDK	883.952	2	28.941	1271.68	1	y	12	804422	412103	2.02232e+06	1.76258e+06
sp|P0AEY0|MALE_ECO57	FGGYAQSGLLAEITPDK	883.952	2	28.941	1307.66	1	b	13	289956	156117	691728	557516
sp|P0AEY0|MALE_ECO57	EFLENYLLTDEGLEAVNK	1049.02	2	35.2104	1075.53	1	y	10	22063.7	24467.9	62874.7	4.53325e+06
sp|P0AEY0|MALE_ECO57	EFLENYLLTDEGLEAVNK	1049.02	2	35.2104	1188.61	1	y	11	23801.7	28082.5	55793.5	4.19835e+06
sp|P0AEY0|MALE_ECO57	EFLENYLLTDEGLEAVNK	1049.02	2	35.2104	1301.69	1	y	12	13726.7	18171.4	42228.7	3.01923e+06
sp|P0AEY0|MALE_ECO57	EFLENYLLTDEGLEAVNK	1049.02	2	35.2104	1464.76	1	y	13	6686.15	3198.04	13091.9	903755
sp|P0AEY0|MALE_ECO57	EFLENYLLTDEGLEAVNK	1049.02	2	35.2104	1123.57	1	b	9	51218.2	106072	34446.4	251735
sp|P0AEY0|MALE_ECO57	LVIWINGDK	529.306	2	20.6145	546.288	1	y	5	1.77723e+06	1.58707e+06	3.05046e+06	2.86194e+06
sp|P0AEY0|MALE_ECO57	LVIWINGDK	529.306	2	20.6145	732.367	1	y	6	3.44719e+06	3.23023e+06	5.59128e+06	5.05963e+06
sp|P0AEY0|MALE_ECO57	LVIWINGDK	529.306	2	20.6145	845.452	1	y	7	5.59609e+06	5.40432e+06	7.90443e+06	6.64059e+06
sp|P0AEY0|MALE_ECO57	LVIWINGDK	529.306	2	20.6145	944.52	1	y	8	442570	407590	786812	740613
sp|P0AEY0|MALE_ECO57	LVIWINGDK	529.306	2	20.6145	433.204	1	y	4	870255	776094	1.4549e+06	1.42021e+06
sp|P0AEY0|MALE_ECO57	FPQVAATGDGPDIIFWAHDR	738.364	3	33.0459	831.39	1	y	6		2077.9		5.90248e+06
sp|P0AEY0|MALE_ECO57	FPQVAATGDGPDIIFWAHDR	738.364	3	33.0459	944.474	1	y	7		758.397		3.71001e+06
sp|P0AEY0|MALE_ECO57	FPQVAATGDGPDIIFWAHDR	738.364	3	33.0459	1156.53	1	b	12	611.037		2568.73	2.27638e+06
sp|P0AEY0|MALE_ECO57	FPQVAATGDGPDIIFWAHDR	738.364	3	33.0459	871.418	2	y	16	5143.59	8725.65	1445.48	1.48494e+06
sp|P0AEY0|MALE_ECO57	FPQVAATGDGPDIIFWAHDR	738.364	3	33.0459	1269.64	1	y	10		3047.32		1.16916e+06
sp|P0AEY0|MALE_ECO57	TWEEIPALDK	601.309	2	19.8934	914.483	1	y	8	4.75699e+06	4.10886e+06	8.079e+06	7.69765e+06
sp|P0AEY0|MALE_ECO57	TWEEIPALDK	601.309	2	19.8934	785.44	1	y	7	1.26623e+06	1.03673e+06	2.50691e+06	2.32493e+06
sp|P0AEY0|MALE_ECO57	TWEEIPALDK	601.309	2	19.8934	656.398	1	y	6	671320	536716	1.24547e+06	1.21857e+06
sp|P0AEY0|MALE_ECO57	TWEEIPALDK	601.309	2	19.8934	659.304	1	b	5		204159	453364	404791
sp|P0AEY0|MALE_ECO57	TWEEIPALDK	601.309	2	19.8934	1100.56	1	y	9
sp|P0AEY0|MALE_ECO57	DKPLGAVALK	506.314	2	6.1319	768.498	1	y	8	2.80726e+06	2.61185e+06	4.4455e+06	5.13173e+06
sp|P0AEY0|MALE_ECO57	DKPLGAVALK	506.314	2	6.1319	558.361	1	y	6	344933	309728	655809	839761
sp|P0AEY0|MALE_ECO57	DKPLGAVALK	506.314	2	6.1319	671.445	1	y	7	219069	202496	427674	504065
sp|P0AEY0|MALE_ECO57	DKPLGAVALK	506.314	2	6.1319	865.514	1	b	9
sp|P0AEY0|MALE_ECO57	DKPLGAVALK	506.314	2	6.1319	752.43	1	b	8
sp|P0AEY0|MALE_ECO57	SYEEELAKDPR	446.217	3	3.24081	543.775	2	y	9	367406	259966	504147	628036
sp|P0AEY0|MALE_ECO57	SYEEELAKDPR	446.217	3	3.24081	533.24	2	b	9	236442	174079	344257	418508
sp|P0AEY0|MALE_ECO57	SYEEELAKDPR	446.217	3	3.24081	586.331	1	y	5	44616.2	35788.8	60445.5	77060.4
sp|P0AEY0|MALE_ECO57	SYEEELAKDPR	446.217	3	3.24081	699.415	1	y	6	27847.3	19253	39113.4	47757.9
sp|P0AEY0|MALE_ECO57	SYEEELAKDPR	446.217	3	3.24081	828.457	1	y	7	23823.6	15352.1	30399.7	34554.3
sp|P0AEY0|MALE_ECO57	DLLPNPPK	447.258	2	11.8697	553.298	1	b	5	1.98102e+06	1.72359e+06	3.28023e+06	3.10338e+06
sp|P0AEY0|MALE_ECO57	DLLPNPPK	447.258	2	11.8697	552.314	1	y	5	5.86856e+06	5.31675e+06	8.94977e+06	9.18792e+06
sp|P0AEY0|MALE_ECO57	DLLPNPPK	447.258	2	11.8697	665.398	1	y	6	2.96529e+06	2.46781e+06	4.95725e+06	5.31992e+06
sp|P0AEY0|MALE_ECO57	DLLPNPPK	447.258	2	11.8697	455.261	1	y	4
sp|P0AEY0|MALE_ECO57	DLLPNPPK	447.258	2	11.8697	342.202	1	b	3	1.87506e+06	1.28049e+06	3.03942e+06	3.00626e+06
sp|P0AEY0|MALE_ECO57	HMNADTDYSIAEAAFNK	633.284	3	16.391	750.378	1	y	7	1.24174e+06	1.17648e+06	1.96977e+06	1.815e+06
sp|P0AEY0|MALE_ECO57	HMNADTDYSIAEAAFNK	633.284	3	16.391	785.288	1	b	7	729267	716892	1.22764e+06	1.0899e+06
sp|P0AEY0|MALE_ECO57	HMNADTDYSIAEAAFNK	633.284	3	16.391	679.341	1	y	6	562912	529305	928567	824452
sp|P0AEY0|MALE_ECO57	HMNADTDYSIAEAAFNK	633.284	3	16.391	1035.38	1	b	9	417378	392291	685345	637159
sp|P0AEY0|MALE_ECO57	HMNADTDYSIAEAAFNK	633.284	3	16.391	948.352	1	b	8	219264	227573	380777	349233
sp|P0AEY0|MALE_ECO57	GEIMPNIPQMSAFWYAVR	1055.52	2	43.6512	1355.66	1	y	11	52190.1	67625.2	4950.19
sp|P0AEY0|MALE_ECO57	GEIMPNIPQMSAFWYAVR	1055.52	2	43.6512	1468.74	1	y	12	5346.79	5992.78		1570.12
sp|P0AEY0|MALE_ECO57	GEIMPNIPQMSAFWYAVR	1055.52	2	43.6512	1130.55	1	y	9	29502.8	14006.6	3089.71
sp|P0AEY0|MALE_ECO57	GEIMPNIPQMSAFWYAVR	1055.52	2	43.6512	1258.6	1	y	10	24317.1	26245.5
sp|P0AEY0|MALE_ECO57	GEIMPNIPQMSAFWYAVR	1055.52	2	43.6512	1416.67	1	b	13	11092.2	1560.8	2908.9	684.275
dicLab1_genemodels_DLAgn_00042440_1	LITAIGEVVNNDPVIGDR	948.015	2	29.5138	1383.69	1	y	13	2722.18	5111.91	536.147	13584.8
dicLab1_genemodels_DLAgn_00042440_1	LITAIGEVVNNDPVIGDR	948.015	2	29.5138	1098.55	1	y	10	41043.2	34197.1	1229.33	12076.6
dicLab1_genemodels_DLAgn_00042440_1	LITAIGEVVNNDPVIGDR	948.015	2	29.5138	999.485	1	y	9	36643	24646.5	2907.84	10252.7
dicLab1_genemodels_DLAgn_00042440_1	LITAIGEVVNNDPVIGDR	948.015	2	29.5138	1197.62	1	y	11	18305.5	13828.2	908.027	14781.9
dicLab1_genemodels_DLAgn_00042440_1	LITAIGEVVNNDPVIGDR	948.015	2	29.5138	1496.77	1	y	14				3631.47
dicLab1_genemodels_DLAgn_00042440_1	DLDQLQSLR	544.291	2	15.398	859.463	1	y	7	4.28528e+06	2.8461e+06	72417.2	15921.3
dicLab1_genemodels_DLAgn_00042440_1	DLDQLQSLR	544.291	2	15.398	616.378	1	y	5	2.62396e+06	1.48671e+06	42810.7
dicLab1_genemodels_DLAgn_00042440_1	DLDQLQSLR	544.291	2	15.398	744.436	1	y	6	1.77029e+06	1.01822e+06
dicLab1_genemodels_DLAgn_00042440_1	DLDQLQSLR	544.291	2	15.398	585.288	1	b	5	792596	465555	13832.4	4893.69
dicLab1_genemodels_DLAgn_00042440_1	DLDQLQSLR	544.291	2	15.398	713.346	1	b	6	366333	265168	7837.15	15383.6
dicLab1_genemodels_DLAgn_00042440_1	WPVDLFAHLLPR	488.61	3	42.276	639.372	2	y	11	730.603	340.297	144.101	2882.2
dicLab1_genemodels_DLAgn_00042440_1	WPVDLFAHLLPR	488.61	3	42.276	498.34	1	y	4	634.86	90.356		1352.54
dicLab1_genemodels_DLAgn_00042440_1	WPVDLFAHLLPR	488.61	3	42.276	706.436	1	y	6	625.934	687.853	144.12	390.477
dicLab1_genemodels_DLAgn_00042440_1	WPVDLFAHLLPR	488.61	3	42.276	853.504	1	y	7		476.404		1401.08
dicLab1_genemodels_DLAgn_00042440_1	WPVDLFAHLLPR	488.61	3	42.276	635.399	1	y	5		97.9574		1152.66
dicLab1_genemodels_DLAgn_00042440_1	IGEDFIR	425.227	2	12.2221	736.362	1	y	6		3.70414e+06	98054.9	419.059
dicLab1_genemodels_DLAgn_00042440_1	IGEDFIR	425.227	2	12.2221	679.341	1	y	5		1.07115e+06	22897.6	1476.98
dicLab1_genemodels_DLAgn_00042440_1	IGEDFIR	425.227	2	12.2221	550.298	1	y	4	2262.81	573782	14043.2	2293.19
dicLab1_genemodels_DLAgn_00042440_1	IGEDFIR	425.227	2	12.2221	435.271	1	y	3	445.164	367503	9127.03	71.9591
dicLab1_genemodels_DLAgn_00042440_1	IGEDFIR	425.227	2	12.2221	562.251	1	b	5
dicLab1_genemodels_DLAgn_00042440_1	QAIDQIAGGFFSPK	739.886	2	27.8899	810.414	1	y	8	102214	65268.6	3553.99	6302.17
dicLab1_genemodels_DLAgn_00042440_1	QAIDQIAGGFFSPK	739.886	2	27.8899	1166.58	1	y	11	40261.3	24134.2	1223.23	2424.86
dicLab1_genemodels_DLAgn_00042440_1	QAIDQIAGGFFSPK	739.886	2	27.8899	923.499	1	y	9	36586.5	26600.8	1236.27	4091.44
dicLab1_genemodels_DLAgn_00042440_1	QAIDQIAGGFFSPK	739.886	2	27.8899	1279.67	1	y	12		1610.91		2300.83
dicLab1_genemodels_DLAgn_00042440_1	QAIDQIAGGFFSPK	739.886	2	27.8899	1051.56	1	y	10	11550	11174.7	355.34
dicLab1_genemodels_DLAgn_00042440_1	FSVHLEEHYK	430.216	3	7.38205	571.285	2	y	9	1.4219e+06	882170	42266.9	463.953
dicLab1_genemodels_DLAgn_00042440_1	FSVHLEEHYK	430.216	3	7.38205	478.235	2	y	7	635747	415864	11564.2	306.485
dicLab1_genemodels_DLAgn_00042440_1	FSVHLEEHYK	430.216	3	7.38205	818.404	1	y	6	558240	363394	11473.9
dicLab1_genemodels_DLAgn_00042440_1	FSVHLEEHYK	430.216	3	7.38205	527.769	2	y	8	461975	326157	5622.44	72.0542
dicLab1_genemodels_DLAgn_00042440_1	FSVHLEEHYK	430.216	3	7.38205	705.32	1	y	5	344997	225181	9563.58
dicLab1_genemodels_DLAgn_00042440_1	IPAPDDKI	434.742	2	8.99267	587.304	1	y	5	1.05979e+06	610340	20950.2	476.245
dicLab1_genemodels_DLAgn_00042440_1	IPAPDDKI	434.742	2	8.99267	755.393	1	y	7	917702	535433	15980.4	143.819
dicLab1_genemodels_DLAgn_00042440_1	IPAPDDKI	434.742	2	8.99267	658.341	1	y	6	513319	247365	8268.63
dicLab1_genemodels_DLAgn_00042440_1	IPAPDDKI	434.742	2	8.99267	737.383	1	b	7	246662			348.272
dicLab1_genemodels_DLAgn_00042440_1	IPAPDDKI	434.742	2	8.99267	494.261	1	b	5	137460	81207.3	1364.72	215.061
dicLab1_genemodels_DLAgn_00042440_1	YVNDEAFIR	563.78	2	12.7228	864.421	1	y	7	4845.93	2.763e+06	73415
dicLab1_genemodels_DLAgn_00042440_1	YVNDEAFIR	563.78	2	12.7228	635.351	1	y	5	12640.4	406844	10577.3	2392.75
dicLab1_genemodels_DLAgn_00042440_1	YVNDEAFIR	563.78	2	12.7228	750.378	1	y	6	9672.61	408350	13815.5	373.635
dicLab1_genemodels_DLAgn_00042440_1	YVNDEAFIR	563.78	2	12.7228	963.489	1	y	8	1331.43	266551	7165	639.806
dicLab1_genemodels_DLAgn_00042440_1	YVNDEAFIR	563.78	2	12.7228	621.251	1	b	5	225.996			636.052
dicLab1_genemodels_DLAgn_00042440_1	INPNSMFDIQVK	703.361	2	25.2523	1178.59	1	y	10		326.06		6068.75
dicLab1_genemodels_DLAgn_00042440_1	INPNSMFDIQVK	703.361	2	25.2523	967.492	1	y	8	3223.88	428.65		2748.83
dicLab1_genemodels_DLAgn_00042440_1	INPNSMFDIQVK	703.361	2	25.2523	749.419	1	y	6	2090.76	1124.65	600.31	2756.16
dicLab1_genemodels_DLAgn_00042440_1	INPNSMFDIQVK	703.361	2	25.2523	1081.53	1	y	9	3597.28	2652.6	648.169	1788.52
dicLab1_genemodels_DLAgn_00042440_1	INPNSMFDIQVK	703.361	2	25.2523	880.46	1	y	7	1105.52	613.859	1411.02	967.669
dicLab1_genemodels_DLAgn_00042440_1	VFADYEDYMK	640.779	2	17.6776	1034.41	1	y	8	3.54087e+06	2.46938e+06	47087.8	10692.4
dicLab1_genemodels_DLAgn_00042440_1	VFADYEDYMK	640.779	2	17.6776	963.376	1	y	7	1.1004e+06	716707	11484.9	3859.93
dicLab1_genemodels_DLAgn_00042440_1	VFADYEDYMK	640.779	2	17.6776	1181.48	1	y	9	627985	421812	7387.32	698.427
dicLab1_genemodels_DLAgn_00042440_1	VFADYEDYMK	640.779	2	17.6776	848.349	1	y	6	651670	409615	8241.31	1053.89
dicLab1_genemodels_DLAgn_00042440_1	VFADYEDYMK	640.779	2	17.6776	685.286	1	y	5	305402	194039	4840.99	1728.54
dicLab1_genemodels_DLAgn_00042440_1	EIWGMEPTLEK	666.829	2	22.0566	904.444	1	y	8	1.68886e+06	1096.78	17602.2	6077.03
dicLab1_genemodels_DLAgn_00042440_1	EIWGMEPTLEK	666.829	2	22.0566	1090.52	1	y	9	1.20761e+06		14593.9	5236.71
dicLab1_genemodels_DLAgn_00042440_1	EIWGMEPTLEK	666.829	2	22.0566	716.383	1	y	6	773223		9470.32	2804.13
dicLab1_genemodels_DLAgn_00042440_1	EIWGMEPTLEK	666.829	2	22.0566	847.423	1	y	7	482684		6875.95	4241.91
dicLab1_genemodels_DLAgn_00042440_1	EIWGMEPTLEK	666.829	2	22.0566	746.318	1	b	6		2010.72	675.562	1318.76
dicLab1_genemodels_DLAgn_00042440_1	VDDVDALDMK	560.763	2	10.6208	692.328	1	y	6	944822	711574	12618	1149.61
dicLab1_genemodels_DLAgn_00042440_1	VDDVDALDMK	560.763	2	10.6208	577.301	1	y	5	243363	181841	3705.99	719.165
dicLab1_genemodels_DLAgn_00042440_1	VDDVDALDMK	560.763	2	10.6208	906.424	1	y	8	1.09363e+06	797325	14865.9	2859.14
dicLab1_genemodels_DLAgn_00042440_1	VDDVDALDMK	560.763	2	10.6208	791.397	1	y	7	290986	224868	3368.17	826.269
dicLab1_genemodels_DLAgn_00042440_1	VDDVDALDMK	560.763	2	10.6208	615.262	1	b	6				95.1311
dicLab1_genemodels_DLAgn_00042440_1	LKQEYFVVSATLQDIIR	675.046	3	37.3483	858.504	1	y	7	15511.1	11992	1642.52	16737.9
dicLab1_genemodels_DLAgn_00042440_1	LKQEYFVVSATLQDIIR	675.046	3	37.3483	1016.57	1	y	9	2249.18		1216.92	17741.5
dicLab1_genemodels_DLAgn_00042440_1	LKQEYFVVSATLQDIIR	675.046	3	37.3483	757.457	1	y	6	4363.86	6931.97	483.624	14041.2
dicLab1_genemodels_DLAgn_00042440_1	LKQEYFVVSATLQDIIR	675.046	3	37.3483	908.488	1	b	7	13957.8	6534.49	2396.59	12085.8
dicLab1_genemodels_DLAgn_00042440_1	LKQEYFVVSATLQDIIR	675.046	3	37.3483	929.541	1	y	8	9720.98	6730.8	158.392	8961.96
dicLab1_genemodels_DLAgn_00042440_1	TITQYAR	426.732	2	1.41529	638.326	1	y	5	1.67993e+06	914042	24389.3
dicLab1_genemodels_DLAgn_00042440_1	TITQYAR	426.732	2	1.41529	537.278	1	y	4	144253	68826.9	2530.87	399.563
dicLab1_genemodels_DLAgn_00042440_1	TITQYAR	426.732	2	1.41529	444.245	1	b	4				580.233
dicLab1_genemodels_DLAgn_00042440_1	TITQYAR	426.732	2	1.41529	409.219	1	y	3	148833	74727.1	1856.91
dicLab1_genemodels_DLAgn_00042440_1	TITQYAR	426.732	2	1.41529	319.666	2	y	5			1152.9	71.9284
dicLab1_genemodels_DLAgn_00042440_1	KYVNDEAFIR	627.828	2	9.36188	963.489	1	y	8	349566	241145	7643.52	739.456
dicLab1_genemodels_DLAgn_00042440_1	KYVNDEAFIR	627.828	2	9.36188	1126.55	1	y	9	311399	209231	6690.52	3120.66
dicLab1_genemodels_DLAgn_00042440_1	KYVNDEAFIR	627.828	2	9.36188	864.421	1	y	7	217400	147269	4441.8	2828.15
dicLab1_genemodels_DLAgn_00042440_1	KYVNDEAFIR	627.828	2	9.36188	750.378	1	y	6	74037	47602.4	1796.96	3509.6
dicLab1_genemodels_DLAgn_00042440_1	KYVNDEAFIR	627.828	2	9.36188	635.351	1	y	5	134586	87941.9	3798.76	189.854
dicLab1_genemodels_DLAgn_00036360_1	FEEILNR	460.745	2	8.3596	644.373	1	y	5	9.74441e+06	9.7982e+06	1.41729e+06	987309
dicLab1_genemodels_DLAgn_00036360_1	FEEILNR	460.745	2	8.3596	515.33	1	y	4	4.48485e+06	4.1517e+06	362047	263710
dicLab1_genemodels_DLAgn_00036360_1	FEEILNR	460.745	2	8.3596	773.415	1	y	6	3.93969e+06	3.84378e+06	314468	244052
dicLab1_genemodels_DLAgn_00036360_1	FEEILNR	460.745	2	8.3596	519.245	1	b	4	744454	695973	73379.2
dicLab1_genemodels_DLAgn_00036360_1	FEEILNR	460.745	2	8.3596	632.329	1	b	5
dicLab1_genemodels_DLAgn_00036360_1	FSVDEEFPDLSLHNNHMAK	558.261	4	22.8206	688.841	2	y	12	3.87003e+06	4.07144e+06	219084	159678
dicLab1_genemodels_DLAgn_00036360_1	FSVDEEFPDLSLHNNHMAK	558.261	4	22.8206	707.288	1	b	6	1.68849e+06	1.81099e+06	103056	75085.1
dicLab1_genemodels_DLAgn_00036360_1	FSVDEEFPDLSLHNNHMAK	558.261	4	22.8206	640.314	2	y	11	638835	684658	31950.1	27808.4
dicLab1_genemodels_DLAgn_00036360_1	FSVDEEFPDLSLHNNHMAK	558.261	4	22.8206	851.394	1	y	7	577600	644314	33041.1	23881
dicLab1_genemodels_DLAgn_00036360_1	FSVDEEFPDLSLHNNHMAK	558.261	4	22.8206	582.801	2	y	10	512240	528478	24746.1	17980.6
dicLab1_genemodels_DLAgn_00036360_1	YYPLDGMTDAEQEQLIADHFLFDKPVSPLLTC[PPa]AGMAR	1057.51	4	45.9513	1386.72	1	y	13	37338.7	3022.82	10765.2	33927
dicLab1_genemodels_DLAgn_00036360_1	YYPLDGMTDAEQEQLIADHFLFDKPVSPLLTC[PPa]AGMAR	1057.51	4	45.9513	1190.6	1	y	11	35455.5			39508.1
dicLab1_genemodels_DLAgn_00036360_1	YYPLDGMTDAEQEQLIADHFLFDKPVSPLLTC[PPa]AGMAR	1057.51	4	45.9513	1180.6	2	y	21	44506.9	30647.4
dicLab1_genemodels_DLAgn_00036360_1	YYPLDGMTDAEQEQLIADHFLFDKPVSPLLTC[PPa]AGMAR	1057.51	4	45.9513	1237.14	2	y	22			1022.38	6250.13
dicLab1_genemodels_DLAgn_00036360_1	YYPLDGMTDAEQEQLIADHFLFDKPVSPLLTC[PPa]AGMAR	1057.51	4	45.9513	1289.67	1	y	12	9814.19	3613.25	5314.42	7876.66
dicLab1_genemodels_DLAgn_00036360_1	IEEIFKK	453.768	2	3.88365	664.403	1	y	5	1.46433e+06	1.33715e+06	86270.6	72522.8
dicLab1_genemodels_DLAgn_00036360_1	IEEIFKK	453.768	2	3.88365	793.445	1	y	6	1.18779e+06	1.10143e+06	75731.3	60556
dicLab1_genemodels_DLAgn_00036360_1	IEEIFKK	453.768	2	3.88365	535.36	1	y	4	265735	225676	17073.3	11702.9
dicLab1_genemodels_DLAgn_00036360_1	IEEIFKK	453.768	2	3.88365	243.134	2	b	4	701544	583309	41394.1	32167.6
dicLab1_genemodels_DLAgn_00036360_1	IEEIFKK	453.768	2	3.88365	372.177	1	b	3	269651	244282	18108.3	16046.2
dicLab1_genemodels_DLAgn_00036360_1	IEEIFK	389.721	2	9.00374	665.35	1	y	5	3.13362e+06	3.27351e+06	296885	207615
dicLab1_genemodels_DLAgn_00036360_1	IEEIFK	389.721	2	9.00374	536.308	1	y	4	2.19338e+06	2.22883e+06	195166	137792
dicLab1_genemodels_DLAgn_00036360_1	IEEIFK	389.721	2	9.00374	407.265	1	y	3	301869	286783	24737.6	25020.4
dicLab1_genemodels_DLAgn_00036360_1	IEEIFK	389.721	2	9.00374	485.261	1	b	4
dicLab1_genemodels_DLAgn_00036360_1	IEEIFK	389.721	2	9.00374	389.721	2	y	6	3.46587e+06	3.41071e+06	435369	297759
dicLab1_genemodels_DLAgn_00036360_1	DWPDGR	373.167	2	2.00798	444.22	1	y	4	5.28983e+06	4.28033e+06	263187	280004
dicLab1_genemodels_DLAgn_00036360_1	DWPDGR	373.167	2	2.00798	232.14	1	y	2	959772	730798	42464.8	55706.2
dicLab1_genemodels_DLAgn_00036360_1	DWPDGR	373.167	2	2.00798	302.114	1	b	2	1.97315e+06	1.55279e+06	90241.9	100552
dicLab1_genemodels_DLAgn_00036360_1	DWPDGR	373.167	2	2.00798	373.167	2	y	6	1.06715e+06	892721	59523.8	56670.1
dicLab1_genemodels_DLAgn_00036360_1	DWPDGR	373.167	2	2.00798	399.166	1	b	3
dicLab1_genemodels_DLAgn_00036360_1	LEKGESIDGMIPAQK	539.284	3	10.5405	556.345	1	y	5	161175	146417	4384.54	5561.62
dicLab1_genemodels_DLAgn_00036360_1	LEKGESIDGMIPAQK	539.284	3	10.5405	859.434	1	y	8	141101	142698	4144.62	3055.06
dicLab1_genemodels_DLAgn_00036360_1	LEKGESIDGMIPAQK	539.284	3	10.5405	744.407	1	y	7	118417	120418	3435.21	3543.1
dicLab1_genemodels_DLAgn_00036360_1	LEKGESIDGMIPAQK	539.284	3	10.5405	1060.5	1	b	10	104913	100336	3163.81	3232.23
dicLab1_genemodels_DLAgn_00036360_1	LEKGESIDGMIPAQK	539.284	3	10.5405	929.457	1	b	9	63911.6	60573.6	2835.82	2941.15
dicLab1_genemodels_DLAgn_00036360_1	FSVDEEFPDLSLHNNH	633.955	3	26.0906	1046.5	1	y	9	71712.3	62891.9	13518.5	4543.31
dicLab1_genemodels_DLAgn_00036360_1	FSVDEEFPDLSLHNNH	633.955	3	26.0906	783.845	2	y	13	28513	22759.4	3428.78	2327.37
dicLab1_genemodels_DLAgn_00036360_1	FSVDEEFPDLSLHNNH	633.955	3	26.0906	833.379	2	y	14	21324.4	16301.2	2658.69	4184.26
dicLab1_genemodels_DLAgn_00036360_1	FSVDEEFPDLSLHNNH	633.955	3	26.0906	721.338	1	y	6	18867.3	16444.6	4049.28	2508.12
dicLab1_genemodels_DLAgn_00036360_1	FSVDEEFPDLSLHNNH	633.955	3	26.0906	834.422	1	y	7	19499.1	14256.6	3037.73	3263.31
dicLab1_genemodels_DLAgn_00036360_1	GMTDAEQEQLIADHFLFDKPVSPLLTC[PPa]AGMAR	894.689	4	39.5116	1386.72	1	y	13	31293.7	49688.9		2606.55
dicLab1_genemodels_DLAgn_00036360_1	GMTDAEQEQLIADHFLFDKPVSPLLTC[PPa]AGMAR	894.689	4	39.5116	1103.57	1	y	10	48528.5	64046.5	520.165	3727.31
dicLab1_genemodels_DLAgn_00036360_1	GMTDAEQEQLIADHFLFDKPVSPLLTC[PPa]AGMAR	894.689	4	39.5116	1190.6	1	y	11	26568.1	41662.4	411.083
dicLab1_genemodels_DLAgn_00036360_1	GMTDAEQEQLIADHFLFDKPVSPLLTC[PPa]AGMAR	894.689	4	39.5116	1180.6	2	y	21	8290.71	13469.7	393.823
dicLab1_genemodels_DLAgn_00036360_1	GMTDAEQEQLIADHFLFDKPVSPLLTC[PPa]AGMAR	894.689	4	39.5116	1289.67	1	y	12	5409.28	18314.9		863.876
dicLab1_genemodels_DLAgn_00169670_1	VNFALEVGK	488.777	2	15.695	763.435	1	y	7	8.26608e+06	7.50071e+06	64549.5	36300
dicLab1_genemodels_DLAgn_00169670_1	VNFALEVGK	488.777	2	15.695	616.366	1	y	6	4.83935e+06	4.24511e+06	27099.6	17005.8
dicLab1_genemodels_DLAgn_00169670_1	VNFALEVGK	488.777	2	15.695	545.329	1	y	5	4.70615e+06	4.14695e+06	26303.5	13449.5
dicLab1_genemodels_DLAgn_00169670_1	VNFALEVGK	488.777	2	15.695	877.478	1	y	8	3.47674e+06	3.12591e+06	19606.3	10719
dicLab1_genemodels_DLAgn_00169670_1	VNFALEVGK	488.777	2	15.695	773.419	1	b	7
dicLab1_genemodels_DLAgn_00169670_1	GDLGIEIPTEK	586.314	2	18.5339	716.383	1	y	6	7.58823e+06	6.95545e+06	64178.1	46176.6
dicLab1_genemodels_DLAgn_00169670_1	GDLGIEIPTEK	586.314	2	18.5339	886.488	1	y	8	6.29444e+06	5.50966e+06	42177.6	33490.7
dicLab1_genemodels_DLAgn_00169670_1	GDLGIEIPTEK	586.314	2	18.5339	829.467	1	y	7	2.70838e+06	2.33577e+06	16926.6	13364
dicLab1_genemodels_DLAgn_00169670_1	GDLGIEIPTEK	586.314	2	18.5339	698.372	1	b	7	2.36148e+06	2.04058e+06	14132.5	10003.2
dicLab1_genemodels_DLAgn_00169670_1	GDLGIEIPTEK	586.314	2	18.5339	999.572	1	y	9
dicLab1_genemodels_DLAgn_00169670_1	VVQTGSHIYIDDGLISLK	653.358	3	25.7267	1136.62	1	y	10	1.64646e+06	1.48604e+06	18653.8	108203
dicLab1_genemodels_DLAgn_00169670_1	VVQTGSHIYIDDGLISLK	653.358	3	25.7267	860.472	1	y	8	1.58782e+06	1.25157e+06	20086.9	116786
dicLab1_genemodels_DLAgn_00169670_1	VVQTGSHIYIDDGLISLK	653.358	3	25.7267	973.556	1	y	9	1.01097e+06	823697	14680.4	73387
dicLab1_genemodels_DLAgn_00169670_1	VVQTGSHIYIDDGLISLK	653.358	3	25.7267	880.465	2	y	16	2.30615e+06	1.6549e+06	43275.5	194242
dicLab1_genemodels_DLAgn_00169670_1	VVQTGSHIYIDDGLISLK	653.358	3	25.7267	745.445	1	y	7	711305	547127	9404.24	53747.5
dicLab1_genemodels_DLAgn_00169670_1	GIYPVLYTKPANDVWAEDVDLR	845.436	3	32.3859	1003.48	1	y	8	2.55732e+06		13886.1	11664.9
dicLab1_genemodels_DLAgn_00169670_1	GIYPVLYTKPANDVWAEDVDLR	845.436	3	32.3859	1101.07	2	y	19	908300	636.807	9086.3	4767.84
dicLab1_genemodels_DLAgn_00169670_1	GIYPVLYTKPANDVWAEDVDLR	845.436	3	32.3859	1499.71	1	y	13	950751	2003.15	7771.14	4890.5
dicLab1_genemodels_DLAgn_00169670_1	GIYPVLYTKPANDVWAEDVDLR	845.436	3	32.3859	946.463	2	y	16	464677		2747.49	2440.95
dicLab1_genemodels_DLAgn_00169670_1	GIYPVLYTKPANDVWAEDVDLR	845.436	3	32.3859	1003	2	y	17	400289	366.008	2249.48	2120.13
dicLab1_genemodels_DLAgn_00169670_1	KGVNLPGAAVDLPAVSEK	589	3	21.1949	630.346	1	y	6	7.05404e+06	5.90296e+06	55278	332019
dicLab1_genemodels_DLAgn_00169670_1	KGVNLPGAAVDLPAVSEK	589	3	21.1949	808.468	1	b	9	5.64326e+06	4.85362e+06	48893.7	270940
dicLab1_genemodels_DLAgn_00169670_1	KGVNLPGAAVDLPAVSEK	589	3	21.1949	858.457	1	y	8	4.87012e+06	4.26085e+06	43901.1	242814
dicLab1_genemodels_DLAgn_00169670_1	KGVNLPGAAVDLPAVSEK	589	3	21.1949	737.43	1	b	8	2.71002e+06	2.33787e+06	19962.9	130029
dicLab1_genemodels_DLAgn_00169670_1	KGVNLPGAAVDLPAVSEK	589	3	21.1949	1022.56	1	b	11	2.31881e+06	2.05215e+06	20288	112870
dicLab1_genemodels_DLAgn_00169670_1	DATESFTPGTVEYRPVAIALDTK	827.755	3	28.2069	865.478	2	y	16	3.21123e+06	2.93781e+06	43325.5	215896
dicLab1_genemodels_DLAgn_00169670_1	DATESFTPGTVEYRPVAIALDTK	827.755	3	28.2069	1033.05	2	y	19	1.59744e+06	1.80403e+06	24115.7	116278
dicLab1_genemodels_DLAgn_00169670_1	DATESFTPGTVEYRPVAIALDTK	827.755	3	28.2069	916.002	2	y	17	2.49795e+06	1.95492e+06	25808	127955
dicLab1_genemodels_DLAgn_00169670_1	DATESFTPGTVEYRPVAIALDTK	827.755	3	28.2069	989.536	2	y	18	1.34119e+06	1.22979e+06	15502.4	82079.8
dicLab1_genemodels_DLAgn_00169670_1	DATESFTPGTVEYRPVAIALDTK	827.755	3	28.2069	1097.57	2	y	20	697827	662685	7707.6	49313.9
dicLab1_genemodels_DLAgn_00169670_1	GDYPLEAVR	510.261	2	9.77041	684.404	1	y	6	7.3095e+06	6.80692e+06	58948.5	40890.6
dicLab1_genemodels_DLAgn_00169670_1	GDYPLEAVR	510.261	2	9.77041	587.351	1	y	5	2.6792e+06	2.17246e+06	13925.6	9886.25
dicLab1_genemodels_DLAgn_00169670_1	GDYPLEAVR	510.261	2	9.77041	847.467	1	y	7	743698	628465	5032.42	6088.19
dicLab1_genemodels_DLAgn_00169670_1	GDYPLEAVR	510.261	2	9.77041	845.404	1	b	8
dicLab1_genemodels_DLAgn_00169670_1	GDYPLEAVR	510.261	2	9.77041	675.298	1	b	6
dicLab1_genemodels_DLAgn_00169670_1	APIIAVTR	420.769	2	7.85364	559.356	1	y	5	4.33346e+06	3.74797e+06	35795.5	17993.7
dicLab1_genemodels_DLAgn_00169670_1	APIIAVTR	420.769	2	7.85364	672.44	1	y	6	6.35841e+06	3.4115e+06
dicLab1_genemodels_DLAgn_00169670_1	APIIAVTR	420.769	2	7.85364	446.272	1	y	4	3.27586e+06	2.67215e+06	23096.3	15418.5
dicLab1_genemodels_DLAgn_00169670_1	APIIAVTR	420.769	2	7.85364	769.493	1	y	7	340385	287168	2569.57	1065.43
dicLab1_genemodels_DLAgn_00169670_1	APIIAVTR	420.769	2	7.85364	466.302	1	b	5	245741	210528	1823.85
dicLab1_genemodels_DLAgn_00169670_1	SGDVAIVVTGWRPGSGYTNTMR	775.387	3	23.6943	891.441	2	y	16	2.44959e+06	2.38335e+06	10503.4	7163.89
dicLab1_genemodels_DLAgn_00169670_1	SGDVAIVVTGWRPGSGYTNTMR	775.387	3	23.6943	983.502	2	y	18	1.42844e+06	1.38535e+06	5789.76	4545.41
dicLab1_genemodels_DLAgn_00169670_1	SGDVAIVVTGWRPGSGYTNTMR	775.387	3	23.6943	841.907	2	y	15	1.86958e+06	1.61176e+06	7282.97	4131.26
dicLab1_genemodels_DLAgn_00169670_1	SGDVAIVVTGWRPGSGYTNTMR	775.387	3	23.6943	947.983	2	y	17	1.43769e+06	1.48517e+06	6386.69	4150.39
dicLab1_genemodels_DLAgn_00169670_1	SGDVAIVVTGWRPGSGYTNTMR	775.387	3	23.6943	792.373	2	y	14	1.17103e+06	1.05912e+06	4315.59	2498.69
dicLab1_genemodels_DLAgn_00169670_1	LTFDDQYMEK	645.29	2	13.5474	1075.44	1	y	8	4.92209e+06	4.19632e+06	23073.9	256570
dicLab1_genemodels_DLAgn_00169670_1	LTFDDQYMEK	645.29	2	13.5474	928.372	1	y	7	2.44945e+06	2.1858e+06	17651.3	125860
dicLab1_genemodels_DLAgn_00169670_1	LTFDDQYMEK	645.29	2	13.5474	1176.49	1	y	9	1.27045e+06	1.14558e+06	6275.86	59579.4
dicLab1_genemodels_DLAgn_00169670_1	LTFDDQYMEK	645.29	2	13.5474	813.345	1	y	6	1.10742e+06	979521	5080.56	56896.2
dicLab1_genemodels_DLAgn_00169670_1	LTFDDQYMEK	645.29	2	13.5474	698.318	1	y	5	505996	434590	1533.84	28756.1
dicLab1_genemodels_DLAgn_00169670_1	GVNLPGAAVDLPAVSEK	818.949	2	26.0531	1253.67	1	y	13	6.8466e+06	5.10114e+06	75962.1	336124
dicLab1_genemodels_DLAgn_00169670_1	GVNLPGAAVDLPAVSEK	818.949	2	26.0531	1028.56	1	y	10	976712	749955	10354.3	51425.9
dicLab1_genemodels_DLAgn_00169670_1	GVNLPGAAVDLPAVSEK	818.949	2	26.0531	858.457	1	y	8	1.02008e+06	732038	9643.37	43691.3
dicLab1_genemodels_DLAgn_00169670_1	GVNLPGAAVDLPAVSEK	818.949	2	26.0531	957.525	1	y	9	868882	629786	9790.99	48632.4
dicLab1_genemodels_DLAgn_00169670_1	GVNLPGAAVDLPAVSEK	818.949	2	26.0531	1156.62	1	y	12	650596	442121	7080.95	30494.6
dicLab1_genemodels_DLAgn_00169670_1	RFDEILEASDGIMVAR	607.977	3	27.4379	661.33	1	b	5	3.3251e+06	1.96928e+06	47414.8	21659.6
dicLab1_genemodels_DLAgn_00169670_1	RFDEILEASDGIMVAR	607.977	3	27.4379	646.37	1	y	6	2.47492e+06	1.47089e+06	42032.3	15898.8
dicLab1_genemodels_DLAgn_00169670_1	RFDEILEASDGIMVAR	607.977	3	27.4379	903.457	1	b	7	2.48922e+06	1.45097e+06	31603.4	16619.2
dicLab1_genemodels_DLAgn_00169670_1	RFDEILEASDGIMVAR	607.977	3	27.4379	774.414	1	b	6	2.31528e+06	1.41266e+06	36368.3	17555.4
dicLab1_genemodels_DLAgn_00169670_1	RFDEILEASDGIMVAR	607.977	3	27.4379	848.429	1	y	8	1.88296e+06	1.09282e+06	30465.4	10577.5
dicLab1_genemodels_DLAgn_00169670_1	NTGIVC[PPa]TIGPASR	680.356	2	9.96997	974.509	1	y	9	2.41819e+06	2.53661e+06	14068.2	8476.16
dicLab1_genemodels_DLAgn_00169670_1	NTGIVC[PPa]TIGPASR	680.356	2	9.96997	875.44	1	y	8	2.20158e+06	2.32999e+06	14250.6	7831.14
dicLab1_genemodels_DLAgn_00169670_1	NTGIVC[PPa]TIGPASR	680.356	2	9.96997	1144.61	1	y	11	714619	738100	5130.12	2577.39
dicLab1_genemodels_DLAgn_00169670_1	NTGIVC[PPa]TIGPASR	680.356	2	9.96997	701.394	1	y	7	797120	806252	4863.57	2816.44
dicLab1_genemodels_DLAgn_00169670_1	NTGIVC[PPa]TIGPASR	680.356	2	9.96997	1087.59	1	y	10	229392	249790	1898.9	1057.4
dicLab1_genemodels_DLAgn_00169670_1	IGKPIIC[PPa]ATQMLESMTK	645.675	3	32.7571	839.4	1	y	7	22061.6	39215.2	1964.33	3161.61
dicLab1_genemodels_DLAgn_00169670_1	IGKPIIC[PPa]ATQMLESMTK	645.675	3	32.7571	708.36	1	y	6	24112.8	42728.4	986.661	2085.5
dicLab1_genemodels_DLAgn_00169670_1	IGKPIIC[PPa]ATQMLESMTK	645.675	3	32.7571	967.459	1	y	8	7783.71	8612.27	765.716	2265.26
dicLab1_genemodels_DLAgn_00169670_1	IGKPIIC[PPa]ATQMLESMTK	645.675	3	32.7571	1068.51	1	y	9	3567.27	5914.47	944.841	1580.42
dicLab1_genemodels_DLAgn_00169670_1	IGKPIIC[PPa]ATQMLESMTK	645.675	3	32.7571	867.512	1	b	8	484.942	2166.46	805.981	990.18
dicLab1_genemodels_DLAgn_00169670_1	GSGTAEVELK	495.759	2	2.50169	688.388	1	y	6	1.96673e+06	1.28361e+06	6226.89	59223.9
dicLab1_genemodels_DLAgn_00169670_1	GSGTAEVELK	495.759	2	2.50169	846.457	1	y	8	1.58729e+06	1.06975e+06	5189.71	47988
dicLab1_genemodels_DLAgn_00169670_1	GSGTAEVELK	495.759	2	2.50169	617.35	1	y	5	1.06527e+06	696381	3577.03	29931.8
dicLab1_genemodels_DLAgn_00169670_1	GSGTAEVELK	495.759	2	2.50169	789.435	1	y	7	500275	342792	2283.15	18463.8
dicLab1_genemodels_DLAgn_00169670_1	GSGTAEVELK	495.759	2	2.50169	731.321	1	b	8
dicLab1_genemodels_DLAgn_00227010_1	INYPEITLTWYK	770.906	2	32.8091	1150.61	1	y	9	1698.11	418.177		1.52288e+06
dicLab1_genemodels_DLAgn_00227010_1	INYPEITLTWYK	770.906	2	32.8091	811.435	1	y	6		3187.26	493.953	244845
dicLab1_genemodels_DLAgn_00227010_1	INYPEITLTWYK	770.906	2	32.8091	924.519	1	y	7	833.991	1947.04		149770
dicLab1_genemodels_DLAgn_00227010_1	INYPEITLTWYK	770.906	2	32.8091	1053.56	1	y	8		405.288	782.252	179338
dicLab1_genemodels_DLAgn_00227010_1	INYPEITLTWYK	770.906	2	32.8091	1313.68	1	y	10	264.25	237.265	56.5997	315600
dicLab1_genemodels_DLAgn_00227010_1	LTPIGDPTMVVEWLHDGKPLEAANR	690.61	4	38.7401	770.416	1	y	7	309.323	249.611	784.633	119416
dicLab1_genemodels_DLAgn_00227010_1	LTPIGDPTMVVEWLHDGKPLEAANR	690.61	4	38.7401	955.532	1	y	9		574.951	200.681	49043.7
dicLab1_genemodels_DLAgn_00227010_1	LTPIGDPTMVVEWLHDGKPLEAANR	690.61	4	38.7401	867.95	2	y	15	113.324	144.118	194.524	40276.8
dicLab1_genemodels_DLAgn_00227010_1	LTPIGDPTMVVEWLHDGKPLEAANR	690.61	4	38.7401	1207.62	1	y	11	360.162	249.642		31250.4
dicLab1_genemodels_DLAgn_00227010_1	LTPIGDPTMVVEWLHDGKPLEAANR	690.61	4	38.7401	721.705	3	y	19			33.0957	34684.7
dicLab1_genemodels_DLAgn_00227010_1	LDNSDKYNISTVGDR	566.276	3	5.46966	634.318	2	y	11	14224.4	64666.9	37191.3	234888
dicLab1_genemodels_DLAgn_00227010_1	LDNSDKYNISTVGDR	566.276	3	5.46966	950.421	1	b	8	7472.88	23196.6	17258.5	92966.5
dicLab1_genemodels_DLAgn_00227010_1	LDNSDKYNISTVGDR	566.276	3	5.46966	734.855	2	y	13	2921.59	13675.5	8275.93	55814.6
dicLab1_genemodels_DLAgn_00227010_1	LDNSDKYNISTVGDR	566.276	3	5.46966	792.368	2	y	14	2238.47	10212.7	6966.46	38023.8
dicLab1_genemodels_DLAgn_00227010_1	LDNSDKYNISTVGDR	566.276	3	5.46966	861.442	1	y	8	2325.51	7478.78	3978.87	26052.8
dicLab1_genemodels_DLAgn_00227010_1	VTGIPTPVVK	505.816	2	13.9715	640.403	1	y	6	63243.1	227688	129111	721.773
dicLab1_genemodels_DLAgn_00227010_1	VTGIPTPVVK	505.816	2	13.9715	810.508	1	y	8	30957.3	78603.5	37386.7
dicLab1_genemodels_DLAgn_00227010_1	VTGIPTPVVK	505.816	2	13.9715	911.556	1	y	9	5935.69	15006	9485.44	546.886
dicLab1_genemodels_DLAgn_00227010_1	VTGIPTPVVK	505.816	2	13.9715	753.487	1	y	7
dicLab1_genemodels_DLAgn_00227010_1	VTGIPTPVVK	505.816	2	13.9715	543.35	1	y	5				587.319
dicLab1_genemodels_DLAgn_00227010_1	GLVEESQLPEGR	657.338	2	9.26647	1044.5	1	y	9	450.487	2666.99	3327.48	92630.4
dicLab1_genemodels_DLAgn_00227010_1	GLVEESQLPEGR	657.338	2	9.26647	786.41	1	y	7		2571.99	3593.51	90881.9
dicLab1_genemodels_DLAgn_00227010_1	GLVEESQLPEGR	657.338	2	9.26647	915.453	1	y	8		5327.98	2596.01	74613.1
dicLab1_genemodels_DLAgn_00227010_1	GLVEESQLPEGR	657.338	2	9.26647	856.441	1	b	8	131.705	3228.6	3517.8	58973.6
dicLab1_genemodels_DLAgn_00227010_1	GLVEESQLPEGR	657.338	2	9.26647	699.378	1	y	6	48.9937	1106.34	1566.2	30596.6
dicLab1_genemodels_DLAgn_00227010_1	EGAEIQSSADFR	655.305	2	5.87158	810.374	1	y	7	38616.6	67905.1	29160.6	92754.1
dicLab1_genemodels_DLAgn_00227010_1	EGAEIQSSADFR	655.305	2	5.87158	682.315	1	y	6	31044.5	51061.8	22968	75553.1
dicLab1_genemodels_DLAgn_00227010_1	EGAEIQSSADFR	655.305	2	5.87158	923.458	1	y	8	17616.5	25701.5	11147.6	44304.6
dicLab1_genemodels_DLAgn_00227010_1	EGAEIQSSADFR	655.305	2	5.87158	1052.5	1	y	9	4844.8	10644.6	5161.16	11125.8
dicLab1_genemodels_DLAgn_00227010_1	EGAEIQSSADFR	655.305	2	5.87158	1180.56	1	y	11
dicLab1_genemodels_DLAgn_00227010_1	FDVPLEPVTVSEGEK	823.42	2	25.7305	945.489	1	y	9	3849.35	17702.1		338951
dicLab1_genemodels_DLAgn_00227010_1	FDVPLEPVTVSEGEK	823.42	2	25.7305	1284.67	1	y	12	1631.26	8851.41		196194
dicLab1_genemodels_DLAgn_00227010_1	FDVPLEPVTVSEGEK	823.42	2	25.7305	1074.53	1	y	10	359.161	6327.44	260.267	88283.2
dicLab1_genemodels_DLAgn_00227010_1	FDVPLEPVTVSEGEK	823.42	2	25.7305	1187.62	1	y	11	1075.16	3573.84	310.269	41275.1
dicLab1_genemodels_DLAgn_00227010_1	FDVPLEPVTVSEGEK	823.42	2	25.7305	848.436	1	y	8	1709.65		455.401
dicLab1_genemodels_DLAgn_00227010_1	VNWYLNGQLIR	688.378	2	26.0317	700.41	1	y	6	270.924			133340
dicLab1_genemodels_DLAgn_00227010_1	VNWYLNGQLIR	688.378	2	26.0317	976.557	1	y	8		185.282	355.322	157271
dicLab1_genemodels_DLAgn_00227010_1	VNWYLNGQLIR	688.378	2	26.0317	813.494	1	y	7	103.309	177.659	1066.61	180257
dicLab1_genemodels_DLAgn_00227010_1	VNWYLNGQLIR	688.378	2	26.0317	1162.64	1	y	9	1571.26	133.24	152.834	92608
dicLab1_genemodels_DLAgn_00227010_1	VNWYLNGQLIR	688.378	2	26.0317	1276.68	1	y	10	173.768	464.649	1894.04
dicLab1_genemodels_DLAgn_00227010_1	AIGNPLPDIVWLK	718.419	2	38.7655	1080.65	1	y	9		184.342	216.193	227828
dicLab1_genemodels_DLAgn_00227010_1	AIGNPLPDIVWLK	718.419	2	38.7655	870.508	1	y	7	1261.17	741.085		197203
dicLab1_genemodels_DLAgn_00227010_1	AIGNPLPDIVWLK	718.419	2	38.7655	1251.71	1	y	11	9502.73		504.259	64360.3
dicLab1_genemodels_DLAgn_00227010_1	AIGNPLPDIVWLK	718.419	2	38.7655	983.592	1	y	8	795.111	1256.76	288.028	22326.7
dicLab1_genemodels_DLAgn_00227010_1	AIGNPLPDIVWLK	718.419	2	38.7655	773.456	1	y	6		148.817	48.9798
dicLab1_genemodels_DLAgn_00227010_1	DGQVLTAAALPGVQISFSDGR	1051.55	2	35.3619	1162.59	1	y	11	3102.97		2133.11	205249
dicLab1_genemodels_DLAgn_00227010_1	DGQVLTAAALPGVQISFSDGR	1051.55	2	35.3619	1417.74	1	y	14	884.502	1105.66	2994.82	16803.4
dicLab1_genemodels_DLAgn_00227010_1	DGQVLTAAALPGVQISFSDGR	1051.55	2	35.3619	1346.71	1	y	13			1820.41	20581.9
dicLab1_genemodels_DLAgn_00227010_1	DGQVLTAAALPGVQISFSDGR	1051.55	2	35.3619	1275.67	1	y	12	1211.12	1616.17	663.261	40404.4
dicLab1_genemodels_DLAgn_00227010_1	DGQVLTAAALPGVQISFSDGR	1051.55	2	35.3619	1193.65	1	b	13		606.744	2138.12	33517.1
dicLab1_genemodels_DLAgn_00227010_1	ATSTAELLVQGEEAVPAK	907.481	2	20.989	1027.54	1	y	10	3170.96		11989.4	60260.9
dicLab1_genemodels_DLAgn_00227010_1	ATSTAELLVQGEEAVPAK	907.481	2	20.989	928.473	1	y	9	1403.92	20645.7	8128.98	42903.4
dicLab1_genemodels_DLAgn_00227010_1	ATSTAELLVQGEEAVPAK	907.481	2	20.989	1140.63	1	y	11	3159.18	639.062	7683.33	42808.9
dicLab1_genemodels_DLAgn_00227010_1	ATSTAELLVQGEEAVPAK	907.481	2	20.989	1253.71	1	y	12	2376.23		3315.47	19871.3
dicLab1_genemodels_DLAgn_00227010_1	ATSTAELLVQGEEAVPAK	907.481	2	20.989	1499.76	1	b	15	3866.64		9390.56	73557.2
dicLab1_genemodels_DLAgn_00077480_1	FPVTGLVEGR	537.801	2	18.975	731.405	1	y	7	32237.1	24625	10080.7	334.7
dicLab1_genemodels_DLAgn_00077480_1	FPVTGLVEGR	537.801	2	18.975	830.473	1	y	8	12955.8	18983.4	4228.82	56.6377
dicLab1_genemodels_DLAgn_00077480_1	FPVTGLVEGR	537.801	2	18.975	630.357	1	y	6	11786.1	12107.3	2558.52	846.025
dicLab1_genemodels_DLAgn_00077480_1	FPVTGLVEGR	537.801	2	18.975	927.526	1	y	9	4290.86	4852.94	1080.73	56.6377
dicLab1_genemodels_DLAgn_00077480_1	FPVTGLVEGR	537.801	2	18.975	843.461	1	b	8	2609.44	1150.08		563.908
dicLab1_genemodels_DLAgn_00077480_1	TSDVTEPVPALTKPGTK	580.984	3	11.8931	912.551	1	y	9	7048.71	16294.7	1084.7	432.331
dicLab1_genemodels_DLAgn_00077480_1	TSDVTEPVPALTKPGTK	580.984	3	11.8931	776.933	2	y	15	3627.91	6728.9	215.971	753.976
dicLab1_genemodels_DLAgn_00077480_1	TSDVTEPVPALTKPGTK	580.984	3	11.8931	669.885	2	y	13	3079.62	6243.35	144.107	72.0458
dicLab1_genemodels_DLAgn_00077480_1	TSDVTEPVPALTKPGTK	580.984	3	11.8931	815.499	1	y	8		2039.31		190.671
dicLab1_genemodels_DLAgn_00077480_1	TSDVTEPVPALTKPGTK	580.984	3	11.8931	1108.67	1	y	11	1474.22	2594.06	504.346
dicLab1_genemodels_DLAgn_00077480_1	VDYVFNDNALSQGEK	849.902	2	17.451	1222.57	1	y	11	19697.3	35980.5	3685.88	4060.95
dicLab1_genemodels_DLAgn_00077480_1	VDYVFNDNALSQGEK	849.902	2	17.451	1075.5	1	y	10		32314.7	4138.22	2831.52
dicLab1_genemodels_DLAgn_00077480_1	VDYVFNDNALSQGEK	849.902	2	17.451	1321.64	1	y	12			1276.36	2239.7
dicLab1_genemodels_DLAgn_00077480_1	VDYVFNDNALSQGEK	849.902	2	17.451	961.458	1	y	9	4115.57	7153.14	1538.06	219.001
dicLab1_genemodels_DLAgn_00077480_1	VDYVFNDNALSQGEK	849.902	2	17.451	1151.54	1	b	10	1353.67	1813.43		536.038
dicLab1_genemodels_DLAgn_00077480_1	LEIAQISK	451.271	2	10.5786	659.409	1	y	6	97.9696	35763.4		839.281
dicLab1_genemodels_DLAgn_00077480_1	LEIAQISK	451.271	2	10.5786	546.325	1	y	5	2649.32	11229.6		711.06
dicLab1_genemodels_DLAgn_00077480_1	LEIAQISK	451.271	2	10.5786	788.451	1	y	7	113.275	12959.3	502.356	966.865
dicLab1_genemodels_DLAgn_00077480_1	LEIAQISK	451.271	2	10.5786	475.287	1	y	4	137.825	1282.7	810.053	135.287
dicLab1_genemodels_DLAgn_00077480_1	LEIAQISK	451.271	2	10.5786	347.229	1	y	3	154.667	1766.98	655.858	239.809
dicLab1_genemodels_DLAgn_00077480_1	YAIEFNDGK	528.753	2	9.60047	822.399	1	y	7	18818.8	28142.8	2765.56	118.684
dicLab1_genemodels_DLAgn_00077480_1	YAIEFNDGK	528.753	2	9.60047	709.315	1	y	6	12672.5	14996.2	1601.27	654.068
dicLab1_genemodels_DLAgn_00077480_1	YAIEFNDGK	528.753	2	9.60047	893.436	1	y	8	4216.3	7035.68	1192.29	402.024
dicLab1_genemodels_DLAgn_00077480_1	YAIEFNDGK	528.753	2	9.60047	580.273	1	y	5	6674.16	7435.96	1056.75	236.784
dicLab1_genemodels_DLAgn_00077480_1	YAIEFNDGK	528.753	2	9.60047	910.394	1	b	8			72.0542	218.957
dicLab1_genemodels_DLAgn_00077480_1	HGPVSEYGITFQTHIVDR	686.013	3	18.8155	740.405	1	y	6		3784.56	1342.33	4202.72
dicLab1_genemodels_DLAgn_00077480_1	HGPVSEYGITFQTHIVDR	686.013	3	18.8155	1116.58	1	y	9	271.793	4172.21	601.046	1193.52
dicLab1_genemodels_DLAgn_00077480_1	HGPVSEYGITFQTHIVDR	686.013	3	18.8155	940.452	1	b	9	218.459	2199.21	625.115	634.955
dicLab1_genemodels_DLAgn_00077480_1	HGPVSEYGITFQTHIVDR	686.013	3	18.8155	827.368	1	b	8	1611.1	4900.23	677.306	715.422
dicLab1_genemodels_DLAgn_00077480_1	HGPVSEYGITFQTHIVDR	686.013	3	18.8155	868.464	1	y	7		2923.42	1381.42	196.094
dicLab1_genemodels_DLAgn_00077480_1	NNVTIDPLANPGK	676.862	2	14.5177	1025.56	1	y	10	18257.1	25174.5	1704.37	416.759
dicLab1_genemodels_DLAgn_00077480_1	NNVTIDPLANPGK	676.862	2	14.5177	696.404	1	y	7	10131.6	9885.45	1482.42	179.174
dicLab1_genemodels_DLAgn_00077480_1	NNVTIDPLANPGK	676.862	2	14.5177	811.431	1	y	8	9021.8	12161.8	1226.77
dicLab1_genemodels_DLAgn_00077480_1	NNVTIDPLANPGK	676.862	2	14.5177	924.515	1	y	9	6409.42	7871.22	1340.25
dicLab1_genemodels_DLAgn_00077480_1	NNVTIDPLANPGK	676.862	2	14.5177	1124.63	1	y	11		1585.96	671.313	3439.27
dicLab1_genemodels_DLAgn_00077480_1	FKGEIDESLPAPR	486.924	3	13.3682	906.42	1	b	8	6889.96	10143.3	1082.98	56.6293
dicLab1_genemodels_DLAgn_00077480_1	FKGEIDESLPAPR	486.924	3	13.3682	1019.5	1	b	9	2354.69	3258.18	624.691	56.6461
dicLab1_genemodels_DLAgn_00077480_1	FKGEIDESLPAPR	486.924	3	13.3682	640.378	1	y	6	1335.29	1804.6	265.368	162.271
dicLab1_genemodels_DLAgn_00077480_1	FKGEIDESLPAPR	486.924	3	13.3682	690.346	1	b	6	1157.4	2094.49
dicLab1_genemodels_DLAgn_00077480_1	FKGEIDESLPAPR	486.924	3	13.3682	819.388	1	b	7	1692.25	1380.2	360.284
dicLab1_genemodels_DLAgn_00077480_1	ATLTLTHLNKEDEGLYTLR	547.796	4	20.0906	672.697	3	y	17	1473.62	72.0542	216.172
dicLab1_genemodels_DLAgn_00077480_1	ATLTLTHLNKEDEGLYTLR	547.796	4	20.0906	552.314	1	y	4	4566.79	386.257		48.9698
dicLab1_genemodels_DLAgn_00077480_1	ATLTLTHLNKEDEGLYTLR	547.796	4	20.0906	851.462	1	y	7			833.23	503.107
dicLab1_genemodels_DLAgn_00077480_1	ATLTLTHLNKEDEGLYTLR	547.796	4	20.0906	722.42	1	y	6	1209.95	154.63	222.859	764.421
dicLab1_genemodels_DLAgn_00077480_1	ATLTLTHLNKEDEGLYTLR	547.796	4	20.0906	966.489	1	y	8	937.477		232.53	536.552
dicLab1_genemodels_DLAgn_00058740_1	TNVSEAVANSVR	623.823	2	8.53376	932.48	1	y	9	8.75547e+06	7.93409e+06	3.35126e+06	28322
dicLab1_genemodels_DLAgn_00058740_1	TNVSEAVANSVR	623.823	2	8.53376	716.405	1	y	7	6.24782e+06	5.42593e+06	1.65049e+06	13681.1
dicLab1_genemodels_DLAgn_00058740_1	TNVSEAVANSVR	623.823	2	8.53376	1031.55	1	y	10	5.05304e+06	4.32884e+06	1.24167e+06	7162.98
dicLab1_genemodels_DLAgn_00058740_1	TNVSEAVANSVR	623.823	2	8.53376	845.448	1	y	8	4.84547e+06	4.17693e+06	1.14851e+06	9746.51
dicLab1_genemodels_DLAgn_00058740_1	TNVSEAVANSVR	623.823	2	8.53376	645.368	1	y	6	5.10597e+06	4.27085e+06	1.15279e+06	10523.6
dicLab1_genemodels_DLAgn_00058740_1	SLGELIQTMNGAK	681.358	2	22.7384	862.445	1	y	8			1.33074e+06	3.04355e+06
dicLab1_genemodels_DLAgn_00058740_1	SLGELIQTMNGAK	681.358	2	22.7384	749.361	1	y	7			1.40673e+06	3.1416e+06
dicLab1_genemodels_DLAgn_00058740_1	SLGELIQTMNGAK	681.358	2	22.7384	1161.59	1	y	11		880.432	937141	2.03979e+06
dicLab1_genemodels_DLAgn_00058740_1	SLGELIQTMNGAK	681.358	2	22.7384	975.529	1	y	9			806511	1.81173e+06
dicLab1_genemodels_DLAgn_00058740_1	SLGELIQTMNGAK	681.358	2	22.7384	1104.57	1	y	10		4018.14	139523	269459
dicLab1_genemodels_DLAgn_00058740_1	IIYGGSVTGGTC[PPa]K	663.84	2	6.69662	1100.5	1	y	11	6.67481e+06	6.94061e+06	1.98821e+06
dicLab1_genemodels_DLAgn_00058740_1	IIYGGSVTGGTC[PPa]K	663.84	2	6.69662	937.441	1	y	10	3.93479e+06	3.95073e+06	875830	4332.24
dicLab1_genemodels_DLAgn_00058740_1	IIYGGSVTGGTC[PPa]K	663.84	2	6.69662	880.419	1	y	9	1.56855e+06	1.55318e+06	321974	1213.7
dicLab1_genemodels_DLAgn_00058740_1	IIYGGSVTGGTC[PPa]K	663.84	2	6.69662	736.366	1	y	7	857422	870278	178245	679.01
dicLab1_genemodels_DLAgn_00058740_1	IIYGGSVTGGTC[PPa]K	663.84	2	6.69662	823.398	1	y	8	665835	668697	145360	514.218
dicLab1_genemodels_DLAgn_00058740_1	FGVAAQNC[PPa]YK	586.282	2	4.69941	868.398	1	y	7	4.72562e+06	4.84752e+06	1.13703e+06	1.85629e+06
dicLab1_genemodels_DLAgn_00058740_1	FGVAAQNC[PPa]YK	586.282	2	4.69941	797.361	1	y	6	3.9129e+06	3.66678e+06	779625	1.29465e+06
dicLab1_genemodels_DLAgn_00058740_1	FGVAAQNC[PPa]YK	586.282	2	4.69941	726.324	1	y	5	1.90118e+06	1.82342e+06	366410	595927
dicLab1_genemodels_DLAgn_00058740_1	FGVAAQNC[PPa]YK	586.282	2	4.69941	598.265	1	y	4	1.25783e+06	1.18366e+06	247897	413210
dicLab1_genemodels_DLAgn_00058740_1	FGVAAQNC[PPa]YK	586.282	2	4.69941	1024.49	1	y	9	1.02136e+06	960739	206805	323763
dicLab1_genemodels_DLAgn_00058740_1	DC[PPa]GVNWVILGHSER	552.603	3	20.5589	683.865	2	y	12	1.71609e+06	24382	689485	697771
dicLab1_genemodels_DLAgn_00058740_1	DC[PPa]GVNWVILGHSER	552.603	3	20.5589	811.442	1	y	7	1.80982e+06	34393.4	748416	721835
dicLab1_genemodels_DLAgn_00058740_1	DC[PPa]GVNWVILGHSER	552.603	3	20.5589	585.274	1	y	5	1.59922e+06	11488.8	595960	633241
dicLab1_genemodels_DLAgn_00058740_1	DC[PPa]GVNWVILGHSER	552.603	3	20.5589	698.358	1	y	6	1.35828e+06	25189	551178	550609
dicLab1_genemodels_DLAgn_00058740_1	DC[PPa]GVNWVILGHSER	552.603	3	20.5589	910.51	1	y	8	802856	12029.4	344998	330331
dicLab1_genemodels_DLAgn_00058740_1	VDPNVEVVC[PPa]GAPTIYLDFVR	1139.08	2	40.842	1425.72	1	y	12	106897		4656.86	3.05397e+06
dicLab1_genemodels_DLAgn_00058740_1	VDPNVEVVC[PPa]GAPTIYLDFVR	1139.08	2	40.842	1251.67	1	y	11	95432	12234.4		2.07361e+06
dicLab1_genemodels_DLAgn_00058740_1	VDPNVEVVC[PPa]GAPTIYLDFVR	1139.08	2	40.842	1465.74	1	b	14		1237.61
dicLab1_genemodels_DLAgn_00058740_1	VDPNVEVVC[PPa]GAPTIYLDFVR	1139.08	2	40.842	753.378	1	b	7		62467.7	2018.56	1.80248e+06
dicLab1_genemodels_DLAgn_00058740_1	VDPNVEVVC[PPa]GAPTIYLDFVR	1139.08	2	40.842	654.309	1	b	6	1313	42752	1661.8	1.29295e+06
dicLab1_genemodels_DLAgn_00058740_1	VVFAQTK	396.734	2	1.87884	594.325	1	y	5	4.05381e+06	4.04544e+06	1.54108e+06	3.1302e+06
dicLab1_genemodels_DLAgn_00058740_1	VVFAQTK	396.734	2	1.87884	693.393	1	y	6	793124	577924	161546	381009
dicLab1_genemodels_DLAgn_00058740_1	VVFAQTK	396.734	2	1.87884	447.256	1	y	4	640221	429684	134237	287863
dicLab1_genemodels_DLAgn_00058740_1	VVFAQTK	396.734	2	1.87884	417.25	1	b	4
dicLab1_genemodels_DLAgn_00058740_1	VVFAQTK	396.734	2	1.87884	545.308	1	b	5
dicLab1_genemodels_DLAgn_00058740_1	RHVFGESDELIGQK	538.946	3	8.52793	889.463	1	y	8	460792	412122	154681
dicLab1_genemodels_DLAgn_00058740_1	RHVFGESDELIGQK	538.946	3	8.52793	726.368	1	b	6	348801	313122	106984	1202.35
dicLab1_genemodels_DLAgn_00058740_1	RHVFGESDELIGQK	538.946	3	8.52793	558.361	1	y	5	347360	303481	105213	619.51
dicLab1_genemodels_DLAgn_00058740_1	RHVFGESDELIGQK	538.946	3	8.52793	802.43	1	y	7	665232	506173	123558
dicLab1_genemodels_DLAgn_00058740_1	RHVFGESDELIGQK	538.946	3	8.52793	687.404	1	y	6	286663	254725	92785.9	770.094
dicLab1_genemodels_DLAgn_00058740_1	TAHALENGLGVIAC[PPa]IGEK	622.996	3	24.3729	804.428	1	y	7		157295	19373.7	2.16638e+06
dicLab1_genemodels_DLAgn_00058740_1	TAHALENGLGVIAC[PPa]IGEK	622.996	3	24.3729	691.344	1	y	6		171991	15105.7	1.88447e+06
dicLab1_genemodels_DLAgn_00058740_1	TAHALENGLGVIAC[PPa]IGEK	622.996	3	24.3729	964.485	1	b	10	125693	18346.8	3266.12	1.17971e+06
dicLab1_genemodels_DLAgn_00058740_1	TAHALENGLGVIAC[PPa]IGEK	622.996	3	24.3729	960.518	1	y	9		47931.2	1537.81	1.08717e+06
dicLab1_genemodels_DLAgn_00058740_1	TAHALENGLGVIAC[PPa]IGEK	622.996	3	24.3729	794.379	1	b	8	62706.6			988007
dicLab1_genemodels_DLAgn_00058740_1	PNVEVVC[PPa]GAPTIYLDFVR	1032.04	2	38.8889	1425.72	1	y	12	81057.4	1800.15	20914.8	591085
dicLab1_genemodels_DLAgn_00058740_1	PNVEVVC[PPa]GAPTIYLDFVR	1032.04	2	38.8889	1123.61	1	y	9	127349	10125.2	29394.1	604251
dicLab1_genemodels_DLAgn_00058740_1	PNVEVVC[PPa]GAPTIYLDFVR	1032.04	2	38.8889	1251.67	1	y	11	164303	4167.77		426468
dicLab1_genemodels_DLAgn_00058740_1	PNVEVVC[PPa]GAPTIYLDFVR	1032.04	2	38.8889	1194.65	1	y	10	7642.19	20288.5	2331.7	112950
dicLab1_genemodels_DLAgn_00058740_1	PNVEVVC[PPa]GAPTIYLDFVR	1032.04	2	38.8889	1414.7	1	b	13		456.914
dicLab1_genemodels_DLAgn_00058740_1	APTIYLDFVR	597.83	2	28.2774	812.43	1	y	6		4253.08	412.086	52280.6
dicLab1_genemodels_DLAgn_00058740_1	APTIYLDFVR	597.83	2	28.2774	1026.56	1	y	8		225.239		25221.9
dicLab1_genemodels_DLAgn_00058740_1	APTIYLDFVR	597.83	2	28.2774	925.514	1	y	7	2128.14	183.02	288.174	17195.6
dicLab1_genemodels_DLAgn_00058740_1	APTIYLDFVR	597.83	2	28.2774	649.367	1	y	5	1488.74	201.36		19038.8
dicLab1_genemodels_DLAgn_00058740_1	APTIYLDFVR	597.83	2	28.2774	270.145	1	b	3	219.535	194.14	121.031	9363.72
dicLab1_genemodels_DLAgn_00058740_1	KSLGELIQTMNGAK	497.273	3	18.6167	628.366	1	b	6	3154.14	2488.98	28878.1	1412.36
dicLab1_genemodels_DLAgn_00058740_1	KSLGELIQTMNGAK	497.273	3	18.6167	621.302	1	y	6	5841.52	3866.59	16611.6	148.379
dicLab1_genemodels_DLAgn_00058740_1	KSLGELIQTMNGAK	497.273	3	18.6167	749.361	1	y	7	2714.79	9866.47	16475.6
dicLab1_genemodels_DLAgn_00058740_1	KSLGELIQTMNGAK	497.273	3	18.6167	741.451	1	b	7	227.449	443.531	10409.8	213.927
dicLab1_genemodels_DLAgn_00058740_1	KSLGELIQTMNGAK	497.273	3	18.6167	515.282	1	b	5	1856.52	1298.63	6151.7	320.025
dicLab1_genemodels_DLAgn_00058740_1	TAHALENGLGVIAC[PPa]	720.369	2	18.6689	1063.55	1	b	11	97287.2	131540	30784.8	37179.7
dicLab1_genemodels_DLAgn_00058740_1	TAHALENGLGVIAC[PPa]	720.369	2	18.6689	1176.64	1	b	12	72955.3	88733.9	27262.3	29408.7
dicLab1_genemodels_DLAgn_00058740_1	TAHALENGLGVIAC[PPa]	720.369	2	18.6689	964.485	1	b	10	55675.4	59192.6	15521.1	18822.2
dicLab1_genemodels_DLAgn_00058740_1	TAHALENGLGVIAC[PPa]	720.369	2	18.6689	1247.67	1	b	13	37324.6	45863.9	13940.1	13071.7
dicLab1_genemodels_DLAgn_00058740_1	TAHALENGLGVIAC[PPa]	720.369	2	18.6689	907.463	1	b	9	28895.3	37677.9	10513.7	10179.5
dicLab1_genemodels_DLAgn_00058740_1	DC[PPa]GVNWVILGH	642.314	2	27.7667	838.457	1	y	7			354.587	23225.5
dicLab1_genemodels_DLAgn_00058740_1	DC[PPa]GVNWVILGH	642.314	2	27.7667	994.547	1	y	9		444.794	1026.65	18910.8
dicLab1_genemodels_DLAgn_00058740_1	DC[PPa]GVNWVILGH	642.314	2	27.7667	724.414	1	y	6	865.76	331.63		7898.17
dicLab1_genemodels_DLAgn_00058740_1	DC[PPa]GVNWVILGH	642.314	2	27.7667	746.293	1	b	6	362.071	122.473	308.066	3313.51
dicLab1_genemodels_DLAgn_00058740_1	DC[PPa]GVNWVILGH	642.314	2	27.7667	937.525	1	y	8	521.774	706.592		4576.83
dicLab1_genemodels_DLAgn_00058740_1	TAHALENGLGVIA	633.346	2	18.5977	1063.55	1	b	11	60615.2	60061.9	30688.7	31348.9
dicLab1_genemodels_DLAgn_00058740_1	TAHALENGLGVIA	633.346	2	18.5977	964.485	1	b	10	46998.4	37664.6	16762.8	25095.8
dicLab1_genemodels_DLAgn_00058740_1	TAHALENGLGVIA	633.346	2	18.5977	794.379	1	b	8	9115.98	7940.45	4707.55	3101.84
dicLab1_genemodels_DLAgn_00058740_1	TAHALENGLGVIA	633.346	2	18.5977	907.463	1	b	9	13474.1	12234.2	6198.94	5051.4
dicLab1_genemodels_DLAgn_00058740_1	TAHALENGLGVIA	633.346	2	18.5977	737.358	1	b	7	4953.92	2761.93
dicLab1_genemodels_DLAgn_00059000_1	VPTPNVSVVDLTVR	748.428	2	26.2843	888.515	1	y	8	4.23045e+06	2.98374e+06	188831	102744
dicLab1_genemodels_DLAgn_00059000_1	VPTPNVSVVDLTVR	748.428	2	26.2843	1198.68	1	y	11	5.11364e+06	3.61877e+06	247585	129999
dicLab1_genemodels_DLAgn_00059000_1	VPTPNVSVVDLTVR	748.428	2	26.2843	801.483	1	y	7	1.02146e+06	719063	48060.4	23615.9
dicLab1_genemodels_DLAgn_00059000_1	VPTPNVSVVDLTVR	748.428	2	26.2843	987.583	1	y	9	1.42153e+06	1.04698e+06	74262.1	38780.2
dicLab1_genemodels_DLAgn_00059000_1	VPTPNVSVVDLTVR	748.428	2	26.2843	1101.63	1	y	10	937061	688384	43134.3	24651.5
dicLab1_genemodels_DLAgn_00059000_1	VINDNFGIIEGLMSTVHAITATQK	858.12	3	47.8861	935.509	2	y	18	2378.04	1008.74	432.325	47354.1
dicLab1_genemodels_DLAgn_00059000_1	VINDNFGIIEGLMSTVHAITATQK	858.12	3	47.8861	869.484	1	y	8	1756.26	1359.72	72.0542	33057.7
dicLab1_genemodels_DLAgn_00059000_1	VINDNFGIIEGLMSTVHAITATQK	858.12	3	47.8861	1156.63	1	y	11	1008.87	325.493		30416
dicLab1_genemodels_DLAgn_00059000_1	VINDNFGIIEGLMSTVHAITATQK	858.12	3	47.8861	1287.67	1	y	12	792.68	576.407		22204.1
dicLab1_genemodels_DLAgn_00059000_1	VINDNFGIIEGLMSTVHAITATQK	858.12	3	47.8861	1457.78	1	y	14	744.996	360.251		14595.4
dicLab1_genemodels_DLAgn_00059000_1	LVTWYDNEFAYSNR	889.413	2	23.6976	1278.54	1	y	10	4.98814e+06	5.45016e+06	200815	94723.6
dicLab1_genemodels_DLAgn_00059000_1	LVTWYDNEFAYSNR	889.413	2	23.6976	1115.48	1	y	9	4.01398e+06	4.31716e+06	215149	59460.1
dicLab1_genemodels_DLAgn_00059000_1	LVTWYDNEFAYSNR	889.413	2	23.6976	1000.45	1	y	8	1.96113e+06	2.139e+06	104986	31149.4
dicLab1_genemodels_DLAgn_00059000_1	LVTWYDNEFAYSNR	889.413	2	23.6976	1464.62	1	y	11	1.52764e+06	1.76401e+06	67161.7	24829.2
dicLab1_genemodels_DLAgn_00059000_1	LVTWYDNEFAYSNR	889.413	2	23.6976	1021.46	1	b	8				5025.59
dicLab1_genemodels_DLAgn_00059000_1	GILGYTEHQVVSTDFNGDTHSSIFDAGAGIALNDHFVK	807.393	5	34.9877	943.5	1	y	8			42857.1	96511.7
dicLab1_genemodels_DLAgn_00059000_1	GILGYTEHQVVSTDFNGDTHSSIFDAGAGIALNDHFVK	807.393	5	34.9877	872.462	1	y	7			19297.1	47820.9
dicLab1_genemodels_DLAgn_00059000_1	GILGYTEHQVVSTDFNGDTHSSIFDAGAGIALNDHFVK	807.393	5	34.9877	1113.61	1	y	10			22551.9	38086.4
dicLab1_genemodels_DLAgn_00059000_1	GILGYTEHQVVSTDFNGDTHSSIFDAGAGIALNDHFVK	807.393	5	34.9877	966.463	4	y	36	10994.2	13854.8		14193.3
dicLab1_genemodels_DLAgn_00059000_1	GILGYTEHQVVSTDFNGDTHSSIFDAGAGIALNDHFVK	807.393	5	34.9877	999.489	1	b	9	9016.54	8127.57	8643.23	8463.18
dicLab1_genemodels_DLAgn_00059000_1	GASQNIIPASTGAAK	693.373	2	6.12202	702.378	1	y	8	6.90263e+06	6.36701e+06	264791	133976
dicLab1_genemodels_DLAgn_00059000_1	GASQNIIPASTGAAK	693.373	2	6.12202	815.462	1	y	9	5.16992e+06	4.98369e+06	163113	86579.3
dicLab1_genemodels_DLAgn_00059000_1	GASQNIIPASTGAAK	693.373	2	6.12202	1042.59	1	y	11	1.52754e+06	1.46262e+06	47575	22802.6
dicLab1_genemodels_DLAgn_00059000_1	GASQNIIPASTGAAK	693.373	2	6.12202	928.546	1	y	10	1.33197e+06	1.21305e+06	39627.3	17575
dicLab1_genemodels_DLAgn_00059000_1	GASQNIIPASTGAAK	693.373	2	6.12202	1170.65	1	y	12
dicLab1_genemodels_DLAgn_00059000_1	VVISAPSADAPMFVMGVNHEK	733.703	3	27.2222	865.405	2	y	16	2.67697e+06	2.71827e+06	87662	50059.1
dicLab1_genemodels_DLAgn_00059000_1	VVISAPSADAPMFVMGVNHEK	733.703	3	27.2222	1288.62	1	y	11	2.0852e+06	2.3031e+06	60387.1	31393.8
dicLab1_genemodels_DLAgn_00059000_1	VVISAPSADAPMFVMGVNHEK	733.703	3	27.2222	1000.98	2	y	19	920790	821787	20810.5	13914.5
dicLab1_genemodels_DLAgn_00059000_1	VVISAPSADAPMFVMGVNHEK	733.703	3	27.2222	944.44	2	y	18	925118	808736	22277.9	13464.4
dicLab1_genemodels_DLAgn_00059000_1	VVISAPSADAPMFVMGVNHEK	733.703	3	27.2222	814.388	1	y	7	936663	956034	25692.8	14055.7
dicLab1_genemodels_DLAgn_00059000_1	WGEAGAQYVVESTGVFTTIEK	1136.56	2	34.5891	1310.68	1	y	12	350611	348495	92995.5	54372.6
dicLab1_genemodels_DLAgn_00059000_1	WGEAGAQYVVESTGVFTTIEK	1136.56	2	34.5891	1409.75	1	y	13	215019	270040	60638.9	35338
dicLab1_genemodels_DLAgn_00059000_1	WGEAGAQYVVESTGVFTTIEK	1136.56	2	34.5891	1277.58	1	b	12			10542.1
dicLab1_genemodels_DLAgn_00059000_1	WGEAGAQYVVESTGVFTTIEK	1136.56	2	34.5891	1435.65	1	b	14				6254.8
dicLab1_genemodels_DLAgn_00059000_1	WGEAGAQYVVESTGVFTTIEK	1136.56	2	34.5891	1378.63	1	b	13				8894.61
dicLab1_genemodels_DLAgn_00059000_1	RVVISAPSADAPMFVMGVNHEK	589.554	4	23.4554	626.398	1	b	6	1.7328e+06	1.76531e+06	30050.1	20993.7
dicLab1_genemodels_DLAgn_00059000_1	RVVISAPSADAPMFVMGVNHEK	589.554	4	23.4554	814.388	1	y	7	471677	485400	9768.52	8290.63
dicLab1_genemodels_DLAgn_00059000_1	RVVISAPSADAPMFVMGVNHEK	589.554	4	23.4554	683.347	1	y	6	424209	444691	5055.95	8073.74
dicLab1_genemodels_DLAgn_00059000_1	RVVISAPSADAPMFVMGVNHEK	589.554	4	23.4554	1288.62	1	y	11	157235	173978	3386.66	1569.37
dicLab1_genemodels_DLAgn_00059000_1	RVVISAPSADAPMFVMGVNHEK	589.554	4	23.4554	913.456	1	y	8	194133	203346	7133.93	4017.44
dicLab1_genemodels_DLAgn_00059000_1	VC[PPa]DLMAHMAAK	420.868	3	7.643	581.264	2	y	10	535616	693626	7873.63	5294.86
dicLab1_genemodels_DLAgn_00059000_1	VC[PPa]DLMAHMAAK	420.868	3	7.643	628.324	1	y	6	266019	348730	13077.7	11543.1
dicLab1_genemodels_DLAgn_00059000_1	VC[PPa]DLMAHMAAK	420.868	3	7.643	759.364	1	y	7	243310	320421	2543.38	1473.31
dicLab1_genemodels_DLAgn_00059000_1	VC[PPa]DLMAHMAAK	420.868	3	7.643	494.241	2	y	9	302325	406079	5242.07	1279.79
dicLab1_genemodels_DLAgn_00059000_1	VC[PPa]DLMAHMAAK	420.868	3	7.643	557.286	1	y	5	169843	214217	2586.25	953.244
dicLab1_genemodels_DLAgn_00059000_1	ISVFHER	444.24	2	2.89732	588.289	1	y	4	304523	282053	13425.1	5509.49
dicLab1_genemodels_DLAgn_00059000_1	ISVFHER	444.24	2	2.89732	774.389	1	y	6	338085	319149	13895.9	7189.55
dicLab1_genemodels_DLAgn_00059000_1	ISVFHER	444.24	2	2.89732	687.357	1	y	5	220759	249486		4348.87
dicLab1_genemodels_DLAgn_00059000_1	ISVFHER	444.24	2	2.89732	344.182	2	y	5	69511.5	65651.8	2016.27	1955.86
dicLab1_genemodels_DLAgn_00059000_1	ISVFHER	444.24	2	2.89732	387.698	2	y	6	114602	100947	3681.17	1857.68
dicLab1_genemodels_DLAgn_00059000_1	KVEIVAINDPFIDLEYMVYMFK	893.127	3	47.9379	982.557	1	b	9	6160.35	87303.3	144.11	9965.35
dicLab1_genemodels_DLAgn_00059000_1	KVEIVAINDPFIDLEYMVYMFK	893.127	3	47.9379	1338.61	1	y	10	3410.04	42496.5
dicLab1_genemodels_DLAgn_00059000_1	KVEIVAINDPFIDLEYMVYMFK	893.127	3	47.9379	981.457	1	y	7	3987.04	51595	288.221	6567.25
dicLab1_genemodels_DLAgn_00059000_1	KVEIVAINDPFIDLEYMVYMFK	893.127	3	47.9379	1110.5	1	y	8	2710.5	36594.6		6657.27
dicLab1_genemodels_DLAgn_00059000_1	KVEIVAINDPFIDLEYMVYMFK	893.127	3	47.9379	1226.68	1	b	11	3793.95	55324.1	144.111	9668.89
dicLab1_genemodels_DLAgn_00059000_1	VSVVDLTVR	494.295	2	17.0685	702.414	1	y	6	371073	401561	15534.5	19091.9
dicLab1_genemodels_DLAgn_00059000_1	VSVVDLTVR	494.295	2	17.0685	603.346	1	y	5	286210	311208	13349	14212.6
dicLab1_genemodels_DLAgn_00059000_1	VSVVDLTVR	494.295	2	17.0685	801.483	1	y	7	234182	248618	11361.7	12219.4
dicLab1_genemodels_DLAgn_00059000_1	VSVVDLTVR	494.295	2	17.0685	888.515	1	y	8	184232	198196	8825.42	7948.56
dicLab1_genemodels_DLAgn_00059000_1	VSVVDLTVR	494.295	2	17.0685	500.271	1	b	5			1783.29	5866.28
dicLab1_genemodels_DLAgn_00059000_1	KVEIVAIND	500.787	2	12.0031	640.403	1	b	6	463911	435268	12014.8	5810.93
dicLab1_genemodels_DLAgn_00059000_1	KVEIVAIND	500.787	2	12.0031	753.487	1	b	7	437224	430874	13018	5095.21
dicLab1_genemodels_DLAgn_00059000_1	KVEIVAIND	500.787	2	12.0031	569.366	1	b	5	234852	226104	6095.11	2818.04
dicLab1_genemodels_DLAgn_00059000_1	KVEIVAIND	500.787	2	12.0031	531.277	1	y	5	38239	30406.8
dicLab1_genemodels_DLAgn_00059000_1	KVEIVAIND	500.787	2	12.0031	867.53	1	b	8	61793.7	69356.7	1401.46	1120.07
dicLab1_genemodels_DLAgn_00059000_1	YSNSLPVVSNASC[PPa]TTNC[PPa]LAPLAK	1248.12	2	25.9765	1363.67	1	y	12	63924.3	107201	1211.12	3981.3
dicLab1_genemodels_DLAgn_00059000_1	YSNSLPVVSNASC[PPa]TTNC[PPa]LAPLAK	1248.12	2	25.9765	1434.71	1	y	13	27688.3	52553.7	12635.2	891.449
dicLab1_genemodels_DLAgn_00059000_1	YSNSLPVVSNASC[PPa]TTNC[PPa]LAPLAK	1248.12	2	25.9765	1276.64	1	y	11	31397	53505.3	236.072
dicLab1_genemodels_DLAgn_00059000_1	YSNSLPVVSNASC[PPa]TTNC[PPa]LAPLAK	1248.12	2	25.9765	1393.64	1	b	13				1461.49
dicLab1_genemodels_DLAgn_00059000_1	YSNSLPVVSNASC[PPa]TTNC[PPa]LAPLAK	1248.12	2	25.9765	428.287	1	y	4	355783	463235	674.104
dicLab1_genemodels_DLAgn_00059000_1	VPTPNVSVVDLTVRLEKPAKYDDIK	560.116	5	27.9166	608.34	1	b	6	2659.29	19275.2	1564.78
dicLab1_genemodels_DLAgn_00059000_1	VPTPNVSVVDLTVRLEKPAKYDDIK	560.116	5	27.9166	695.39	4	b	25	2212.06	14933.9	1657.26	697.854
dicLab1_genemodels_DLAgn_00059000_1	VPTPNVSVVDLTVRLEKPAKYDDIK	560.116	5	27.9166	668.377	3	y	17		23284.4	1978.48	268.937
dicLab1_genemodels_DLAgn_00059000_1	VPTPNVSVVDLTVRLEKPAKYDDIK	560.116	5	27.9166	730.411	3	y	19	1297.2	8281.38	832.864
dicLab1_genemodels_DLAgn_00059000_1	VPTPNVSVVDLTVRLEKPAKYDDIK	560.116	5	27.9166	794.441	1	b	8	3227.83	15030.5	1531.61	10429.6
dicLab1_genemodels_DLAgn_00146590_1	HGFFVNPSDSVAVIAANITSIPYFQK	941.489	3	47.6866	983.52	1	y	8	5572.51	392.806	144.094	7131.4
dicLab1_genemodels_DLAgn_00146590_1	HGFFVNPSDSVAVIAANITSIPYFQK	941.489	3	47.6866	1357.65	1	b	13	1343.27		72.047	7781.85
dicLab1_genemodels_DLAgn_00146590_1	HGFFVNPSDSVAVIAANITSIPYFQK	941.489	3	47.6866	1258.59	1	b	12	2629.73	275.447	144.094	4232.88
dicLab1_genemodels_DLAgn_00146590_1	HGFFVNPSDSVAVIAANITSIPYFQK	941.489	3	47.6866	1210.65	1	y	10	4764.9			9281.72
dicLab1_genemodels_DLAgn_00146590_1	HGFFVNPSDSVAVIAANITSIPYFQK	941.489	3	47.6866	1281.68	1	y	11	3042.92	154.576		2853.59
dicLab1_genemodels_DLAgn_00146590_1	VTVFQQNQHYAENFIQSIISVIEPAER	1054.21	3	48.5389	1213.68	1	y	11	864.765	310.056	2667.77	218.879
dicLab1_genemodels_DLAgn_00146590_1	VTVFQQNQHYAENFIQSIISVIEPAER	1054.21	3	48.5389	1341.74	1	y	12		244.543	2507.87
dicLab1_genemodels_DLAgn_00146590_1	VTVFQQNQHYAENFIQSIISVIEPAER	1054.21	3	48.5389	1126.65	1	y	10	144.136	113.267	2567.85	341.189
dicLab1_genemodels_DLAgn_00146590_1	VTVFQQNQHYAENFIQSIISVIEPAER	1054.21	3	48.5389	1316.64	1	b	11	576.51		3231.18	503.922
dicLab1_genemodels_DLAgn_00146590_1	VTVFQQNQHYAENFIQSIISVIEPAER	1054.21	3	48.5389	1445.68	1	b	12	720.658		2131.72	149.186
dicLab1_genemodels_DLAgn_00146590_1	GIFDFAALK	491.274	2	32.3707	811.435	1	y	7		660.931	9688.22	7886.13
dicLab1_genemodels_DLAgn_00146590_1	GIFDFAALK	491.274	2	32.3707	664.366	1	y	6			2669.15	1512.09
dicLab1_genemodels_DLAgn_00146590_1	GIFDFAALK	491.274	2	32.3707	549.34	1	y	5	785.095	460.891	694.452	1335.12
dicLab1_genemodels_DLAgn_00146590_1	GIFDFAALK	491.274	2	32.3707	835.435	1	b	8	693.467		216.163
dicLab1_genemodels_DLAgn_00146590_1	GIFDFAALK	491.274	2	32.3707	722.351	1	b	7	216.182	435.093		191.097
dicLab1_genemodels_DLAgn_00146590_1	LDAMHGVVGPYVK	462.58	3	14.2304	636.824	2	y	12	612361	496081	260.323	651.239
dicLab1_genemodels_DLAgn_00146590_1	LDAMHGVVGPYVK	462.58	3	14.2304	579.31	2	y	11	353163	272754	2463.63	2608.68
dicLab1_genemodels_DLAgn_00146590_1	LDAMHGVVGPYVK	462.58	3	14.2304	818.477	1	y	8	255128	207472		71.9877
dicLab1_genemodels_DLAgn_00146590_1	LDAMHGVVGPYVK	462.58	3	14.2304	563.319	1	y	5	260544	206700	120.954	363.689
dicLab1_genemodels_DLAgn_00146590_1	LDAMHGVVGPYVK	462.58	3	14.2304	662.387	1	y	6	213997	162848	318.372	1096.48
dicLab1_genemodels_DLAgn_00146590_1	YNISSGGPAPEGITNK	802.899	2	10.2298	1214.6	1	y	13	914649	716845	6714.39	889.569
dicLab1_genemodels_DLAgn_00146590_1	YNISSGGPAPEGITNK	802.899	2	10.2298	1040.54	1	y	11	547909	417699	3380.36	419.564
dicLab1_genemodels_DLAgn_00146590_1	YNISSGGPAPEGITNK	802.899	2	10.2298	926.494	1	y	9	533504	414263	2702.13
dicLab1_genemodels_DLAgn_00146590_1	YNISSGGPAPEGITNK	802.899	2	10.2298	1127.57	1	y	12	524694	408547	2630.67	75.078
dicLab1_genemodels_DLAgn_00146590_1	YNISSGGPAPEGITNK	802.899	2	10.2298	983.516	1	y	10	342325	259558	2461.75	230.107
dicLab1_genemodels_DLAgn_00146590_1	ELLSGASHINVR	432.574	3	9.29824	470.752	2	y	9	1.69592e+06	1.36545e+06	9037.25	4230.24
dicLab1_genemodels_DLAgn_00146590_1	ELLSGASHINVR	432.574	3	9.29824	527.294	2	y	10	630970	498125	3829.68	4230.92
dicLab1_genemodels_DLAgn_00146590_1	ELLSGASHINVR	432.574	3	9.29824	501.314	1	y	4	312679	260617	2558.87	1699
dicLab1_genemodels_DLAgn_00146590_1	ELLSGASHINVR	432.574	3	9.29824	638.373	1	y	5	201826	166543	2289.12	1518.34
dicLab1_genemodels_DLAgn_00146590_1	ELLSGASHINVR	432.574	3	9.29824	725.405	1	y	6	191091	158805	5806.37	10186.6
dicLab1_genemodels_DLAgn_00146590_1	VAISDNFAYTDPVDGSVSK	992.979	2	21.4763	1238.59	1	y	12	773189	689386	7104.79	233.594
dicLab1_genemodels_DLAgn_00146590_1	VAISDNFAYTDPVDGSVSK	992.979	2	21.4763	1167.55	1	y	11	843146	733476	8231.87
dicLab1_genemodels_DLAgn_00146590_1	VAISDNFAYTDPVDGSVSK	992.979	2	21.4763	1385.66	1	y	13	220739	199007	1883.06
dicLab1_genemodels_DLAgn_00146590_1	VAISDNFAYTDPVDGSVSK	992.979	2	21.4763	1499.7	1	y	14	143780	129883		336.949
dicLab1_genemodels_DLAgn_00146590_1	VAISDNFAYTDPVDGSVSK	992.979	2	21.4763	1197.54	1	b	11	149045	128291	2050.38	445.703
dicLab1_genemodels_DLAgn_00146590_1	AVGGIILTASHNPGGPNGDFGIK	731.387	3	23.8405	1058.53	1	y	11	659024	379423	3329.14
dicLab1_genemodels_DLAgn_00146590_1	AVGGIILTASHNPGGPNGDFGIK	731.387	3	23.8405	1011.52	2	y	21	615923	321053
dicLab1_genemodels_DLAgn_00146590_1	AVGGIILTASHNPGGPNGDFGIK	731.387	3	23.8405	897.96	2	y	18	509454	288272	1474.74	203.627
dicLab1_genemodels_DLAgn_00146590_1	AVGGIILTASHNPGGPNGDFGIK	731.387	3	23.8405	841.418	2	y	17	362390	145263	856.438	1012.98
dicLab1_genemodels_DLAgn_00146590_1	AVGGIILTASHNPGGPNGDFGIK	731.387	3	23.8405	784.876	2	y	16	224654	122783	256.519	277.766
dicLab1_genemodels_DLAgn_00146590_1	LYIDSYEKDPQK	500.252	3	7.85227	611.801	2	y	10	584535	430976	3023.29	762.039
dicLab1_genemodels_DLAgn_00146590_1	LYIDSYEKDPQK	500.252	3	7.85227	693.333	2	y	11	249352	186161	2842.74
dicLab1_genemodels_DLAgn_00146590_1	LYIDSYEKDPQK	500.252	3	7.85227	1109.51	1	y	9	98263.8	77895	310.824	227.714
dicLab1_genemodels_DLAgn_00146590_1	LYIDSYEKDPQK	500.252	3	7.85227	555.259	2	y	9	102371	75105.4	1307.29
dicLab1_genemodels_DLAgn_00146590_1	LYIDSYEKDPQK	500.252	3	7.85227	994.484	1	y	8	61633.7	48056	504.394	71.8736
dicLab1_genemodels_DLAgn_00146590_1	AMFDPSFVGK	549.768	2	21.1643	896.451	1	y	8	2.25459e+06	1.82242e+06	8800.88	5422.44
dicLab1_genemodels_DLAgn_00146590_1	AMFDPSFVGK	549.768	2	21.1643	634.356	1	y	6	1.8162e+06	1.40485e+06	7295.2	465.08
dicLab1_genemodels_DLAgn_00146590_1	AMFDPSFVGK	549.768	2	21.1643	749.383	1	y	7	696108	555099	2996.84	539.827
dicLab1_genemodels_DLAgn_00146590_1	AMFDPSFVGK	549.768	2	21.1643	895.402	1	b	8			462.049	90.3827
dicLab1_genemodels_DLAgn_00146590_1	AMFDPSFVGK	549.768	2	21.1643	1027.49	1	y	9			288.18
dicLab1_genemodels_DLAgn_00146590_1	FFGNLMDAGK	550.266	2	20.519	805.387	1	y	8	2.39457e+06	1.88239e+06	7822.93	3724.96
dicLab1_genemodels_DLAgn_00146590_1	FFGNLMDAGK	550.266	2	20.519	952.456	1	y	9	411288	308609	2219.62	1253.18
dicLab1_genemodels_DLAgn_00146590_1	FFGNLMDAGK	550.266	2	20.519	634.323	1	y	6	166771	117807	4068.1	3199.01
dicLab1_genemodels_DLAgn_00146590_1	FFGNLMDAGK	550.266	2	20.519	748.366	1	y	7	194338	151027		7811.38
dicLab1_genemodels_DLAgn_00146590_1	FFGNLMDAGK	550.266	2	20.519	579.293	1	b	5			392.399	2072.82
dicLab1_genemodels_DLAgn_00146590_1	SMPTSGALDNVAK	645.822	2	10.6274	874.463	1	y	9	593527	438605		177.859
dicLab1_genemodels_DLAgn_00146590_1	SMPTSGALDNVAK	645.822	2	10.6274	1072.56	1	y	11	678441	508542	97.9691	228.938
dicLab1_genemodels_DLAgn_00146590_1	SMPTSGALDNVAK	645.822	2	10.6274	975.511	1	y	10	296226	217663	56.6271	149.392
dicLab1_genemodels_DLAgn_00146590_1	SMPTSGALDNVAK	645.822	2	10.6274	787.431	1	y	8	246166	186837	288.113	1976.89
dicLab1_genemodels_DLAgn_00146590_1	SMPTSGALDNVAK	645.822	2	10.6274	659.372	1	y	6	122091	91401.6	292.058	50.7041
dicLab1_genemodels_DLAgn_00146590_1	YDYEEVDSDAANK	759.815	2	4.50219	948.427	1	y	9	691414	479868	3279.43	1765.35
dicLab1_genemodels_DLAgn_00146590_1	YDYEEVDSDAANK	759.815	2	4.50219	819.384	1	y	8	633912	423938	3354.16	1881.99
dicLab1_genemodels_DLAgn_00146590_1	YDYEEVDSDAANK	759.815	2	4.50219	1077.47	1	y	10	413713	290236	2017.48	730.807
dicLab1_genemodels_DLAgn_00146590_1	YDYEEVDSDAANK	759.815	2	4.50219	1240.53	1	y	11	306234	218474	1476.94	530.172
dicLab1_genemodels_DLAgn_00146590_1	YDYEEVDSDAANK	759.815	2	4.50219	1355.56	1	y	12	123463	91305.2	360.166	504.322
dicLab1_genemodels_DLAgn_00146590_1	IIFSDGSR	447.738	2	7.01256	668.3	1	y	6	2.72411e+06	1.97513e+06		113.294
dicLab1_genemodels_DLAgn_00146590_1	IIFSDGSR	447.738	2	7.01256	521.231	1	y	5	398286	265826	784.856	1742.01
dicLab1_genemodels_DLAgn_00146590_1	IIFSDGSR	447.738	2	7.01256	781.384	1	y	7	248306	171728	359.876	459.072
dicLab1_genemodels_DLAgn_00146590_1	IIFSDGSR	447.738	2	7.01256	319.172	1	y	3	221104	140116	48.9865	924.028
dicLab1_genemodels_DLAgn_00146590_1	IIFSDGSR	447.738	2	7.01256	227.175	1	b	2	664184	453340	207.371
dicLab1_genemodels_DLAgn_00166080_1	FIIPNIVK	472.302	2	27.3715	683.445	1	y	6			2988.29	73321.6
dicLab1_genemodels_DLAgn_00166080_1	FIIPNIVK	472.302	2	27.3715	570.361	1	y	5			1640.99	60388.9
dicLab1_genemodels_DLAgn_00166080_1	FIIPNIVK	472.302	2	27.3715	796.529	1	y	7			72.0637	5079.45
dicLab1_genemodels_DLAgn_00166080_1	FIIPNIVK	472.302	2	27.3715	698.424	1	b	6			144.108
dicLab1_genemodels_DLAgn_00166080_1	FIIPNIVK	472.302	2	27.3715	585.34	1	b	5			72.0512
dicLab1_genemodels_DLAgn_00166080_1	LVVDGAYEVIK	603.342	2	19.4136	993.525	1	y	9	8.52544e+06	8.03814e+06	127671	80631.7
dicLab1_genemodels_DLAgn_00166080_1	LVVDGAYEVIK	603.342	2	19.4136	894.457	1	y	8	6.44577e+06	5.82963e+06	59358.3	35139.7
dicLab1_genemodels_DLAgn_00166080_1	LVVDGAYEVIK	603.342	2	19.4136	779.43	1	y	7	4.36182e+06	3.88095e+06	32733.2	18853.9
dicLab1_genemodels_DLAgn_00166080_1	LVVDGAYEVIK	603.342	2	19.4136	651.371	1	y	5	1.42944e+06	1.21793e+06	10143.8	6262.4
dicLab1_genemodels_DLAgn_00166080_1	LVVDGAYEVIK	603.342	2	19.4136	1092.59	1	y	10	719241	668238	7497.28
dicLab1_genemodels_DLAgn_00166080_1	SAETLWGVQK	559.796	2	10.7335	617.341	1	y	5		5.12967e+06	30751.5	11871.8
dicLab1_genemodels_DLAgn_00166080_1	SAETLWGVQK	559.796	2	10.7335	831.472	1	y	7		3.24313e+06	19417.3	7577.16
dicLab1_genemodels_DLAgn_00166080_1	SAETLWGVQK	559.796	2	10.7335	960.515	1	y	8		2.25989e+06	16114.5	5712.59
dicLab1_genemodels_DLAgn_00166080_1	SAETLWGVQK	559.796	2	10.7335	730.425	1	y	6	1592.95	1.83141e+06	11064.4	5375.75
dicLab1_genemodels_DLAgn_00166080_1	SAETLWGVQK	559.796	2	10.7335	688.33	1	b	6	2762.75	456075	5769.68	1293.42
dicLab1_genemodels_DLAgn_00166080_1	IVADKDYSVTANSK	504.263	3	1.6035	649.815	2	y	12	2.443e+06	1.61348e+06	10145.4	6443.26
dicLab1_genemodels_DLAgn_00166080_1	IVADKDYSVTANSK	504.263	3	1.6035	520.273	1	y	5	1.15787e+06	765163	5771.59	5045.4
dicLab1_genemodels_DLAgn_00166080_1	IVADKDYSVTANSK	504.263	3	1.6035	699.349	2	y	13	656656	422285	1827.65	2260.43
dicLab1_genemodels_DLAgn_00166080_1	IVADKDYSVTANSK	504.263	3	1.6035	984.463	1	y	9	439813	297757	3386.3	1089.88
dicLab1_genemodels_DLAgn_00166080_1	IVADKDYSVTANSK	504.263	3	1.6035	706.373	1	y	7	414130	272213	1974.89	1110.55
dicLab1_genemodels_DLAgn_00166080_1	GEAMDLQHGSLFLK	515.929	3	19.7477	680.358	2	y	12	2.67795e+06	2.30148e+06	13304	8381.54
dicLab1_genemodels_DLAgn_00166080_1	GEAMDLQHGSLFLK	515.929	3	19.7477	644.84	2	y	11	839021	766104	4033.74	3242.47
dicLab1_genemodels_DLAgn_00166080_1	GEAMDLQHGSLFLK	515.929	3	19.7477	579.319	2	y	10	654228	572944	2891.11	2548.16
dicLab1_genemodels_DLAgn_00166080_1	GEAMDLQHGSLFLK	515.929	3	19.7477	801.462	1	y	7	575220	522586	3162.47	1849.21
dicLab1_genemodels_DLAgn_00166080_1	GEAMDLQHGSLFLK	515.929	3	19.7477	664.403	1	y	6	403965	365312	2093.54	2511.91
dicLab1_genemodels_DLAgn_00166080_1	LKGEAMDLQHGSLFLK	596.322	3	19.6027	773.39	2	y	14	1.13645e+06	1.17481e+06	116.895	601.925
dicLab1_genemodels_DLAgn_00166080_1	LKGEAMDLQHGSLFLK	596.322	3	19.6027	801.462	1	y	7	442236	417057	48.9865	196.934
dicLab1_genemodels_DLAgn_00166080_1	LKGEAMDLQHGSLFLK	596.322	3	19.6027	664.403	1	y	6	377723	356950	128.313	87.2178
dicLab1_genemodels_DLAgn_00166080_1	LKGEAMDLQHGSLFLK	596.322	3	19.6027	745.355	1	b	7	243520	223643
dicLab1_genemodels_DLAgn_00166080_1	LKGEAMDLQHGSLFLK	596.322	3	19.6027	680.358	2	y	12	150223	132022	172.585	219.263
dicLab1_genemodels_DLAgn_00166080_1	MGAEGDAENWK	604.256	2	3.67848	819.363	1	y	7	2.31465e+06	1.75866e+06	6536.71	5268.12
dicLab1_genemodels_DLAgn_00166080_1	MGAEGDAENWK	604.256	2	3.67848	1076.46	1	y	10	1.47651e+06	1.15515e+06	3430.06	2944.9
dicLab1_genemodels_DLAgn_00166080_1	MGAEGDAENWK	604.256	2	3.67848	948.406	1	y	8	1.12688e+06	846910	2819.69	2778.43
dicLab1_genemodels_DLAgn_00166080_1	MGAEGDAENWK	604.256	2	3.67848	647.315	1	y	5	628050	456320	1990	1854.71
dicLab1_genemodels_DLAgn_00166080_1	MGAEGDAENWK	604.256	2	3.67848	1019.44	1	y	9	576353	422667	1529.21	1988.96
dicLab1_genemodels_DLAgn_00166080_1	LHLHPSSC[PPa]HGWIIGEHGDSSVPVWSGVNVAGVC[PPa]LQGLNPK	866.635	5	33.0764	1099.59	1	y	10	17625.7	2796.05		4009.2
dicLab1_genemodels_DLAgn_00166080_1	LHLHPSSC[PPa]HGWIIGEHGDSSVPVWSGVNVAGVC[PPa]LQGLNPK	866.635	5	33.0764	1170.63	1	y	11	5112.56	14303.8	726.768	3232.37
dicLab1_genemodels_DLAgn_00166080_1	LHLHPSSC[PPa]HGWIIGEHGDSSVPVWSGVNVAGVC[PPa]LQGLNPK	866.635	5	33.0764	943.503	1	y	8	3996.77	2978.66	610.035	381.398
dicLab1_genemodels_DLAgn_00166080_1	LHLHPSSC[PPa]HGWIIGEHGDSSVPVWSGVNVAGVC[PPa]LQGLNPK	866.635	5	33.0764	1161.05	2	b	21	7023.96	846.144	211.255	1583.52
dicLab1_genemodels_DLAgn_00166080_1	LHLHPSSC[PPa]HGWIIGEHGDSSVPVWSGVNVAGVC[PPa]LQGLNPK	866.635	5	33.0764	1259.11	2	b	23	3031.19	856.92		1011.18
dicLab1_genemodels_DLAgn_00166080_1	VHPVSTLVQGMHGVKDEVFLSVPC[PPa]VLGNSGLTDVIQMTLK	864.658	5	47.546	1048.57	1	y	9	19161.2		2401.38	5145.89
dicLab1_genemodels_DLAgn_00166080_1	VHPVSTLVQGMHGVKDEVFLSVPC[PPa]VLGNSGLTDVIQMTLK	864.658	5	47.546	947.523	1	y	8	7004.55	1008.86	2796.25	7219.19
dicLab1_genemodels_DLAgn_00166080_1	VHPVSTLVQGMHGVKDEVFLSVPC[PPa]VLGNSGLTDVIQMTLK	864.658	5	47.546	1218.68	1	y	11	5926.76	850.65	1585.05	1700.95
dicLab1_genemodels_DLAgn_00166080_1	VHPVSTLVQGMHGVKDEVFLSVPC[PPa]VLGNSGLTDVIQMTLK	864.658	5	47.546	980.516	2	y	18	5573.12	253.295	2594.2
dicLab1_genemodels_DLAgn_00166080_1	VHPVSTLVQGMHGVKDEVFLSVPC[PPa]VLGNSGLTDVIQMTLK	864.658	5	47.546	1476.77	1	y	14	863.872	480.946		1137.37
dicLab1_genemodels_DLAgn_00166080_1	VHPVSTLVQGMHGVK	530.292	3	10.6928	676.871	2	y	13	836016	1.44068e+06	5972.03
dicLab1_genemodels_DLAgn_00166080_1	VHPVSTLVQGMHGVK	530.292	3	10.6928	628.345	2	y	12	305301	465516	3190.76	1372.03
dicLab1_genemodels_DLAgn_00166080_1	VHPVSTLVQGMHGVK	530.292	3	10.6928	756.382	1	y	7	293601	486932	2481.18	2470.27
dicLab1_genemodels_DLAgn_00166080_1	VHPVSTLVQGMHGVK	530.292	3	10.6928	855.451	1	y	8	212938	356204	2069.92	896.77
dicLab1_genemodels_DLAgn_00166080_1	VHPVSTLVQGMHGVK	530.292	3	10.6928	1156.61	1	y	11	171129	305486	1080.86	390.633
dicLab1_genemodels_DLAgn_00166080_1	DLC[PPa]DELALVDVMEDK	889.913	2	39.3398	1019.51	1	y	9	66513.2	64552.9	603.892	6300.31
dicLab1_genemodels_DLAgn_00166080_1	DLC[PPa]DELALVDVMEDK	889.913	2	39.3398	948.471	1	y	8	43381.8	71254.4	1192.48	10934.3
dicLab1_genemodels_DLAgn_00166080_1	DLC[PPa]DELALVDVMEDK	889.913	2	39.3398	1132.59	1	y	10	22716.8	35761.7	517.749	5634.67
dicLab1_genemodels_DLAgn_00166080_1	DLC[PPa]DELALVDVMEDK	889.913	2	39.3398	1376.66	1	y	12	12896.3	26530.7		3549.62
dicLab1_genemodels_DLAgn_00166080_1	DLC[PPa]DELALVDVMEDK	889.913	2	39.3398	1261.63	1	y	11	4093.3		154.553	5505.67
dicLab1_genemodels_DLAgn_00166080_1	VTVVGVGMVGMASAVSILLK	966.057	2	49.28	1089.63	1	y	11	23513.9	368559	154929	101347
dicLab1_genemodels_DLAgn_00166080_1	VTVVGVGMVGMASAVSILLK	966.057	2	49.28	1376.76	1	y	14	17259.3	256853	110697	67728.2
dicLab1_genemodels_DLAgn_00166080_1	VTVVGVGMVGMASAVSILLK	966.057	2	49.28	1188.7	1	y	12	9368.88	133034	61118.2	41113.8
dicLab1_genemodels_DLAgn_00166080_1	VTVVGVGMVGMASAVSILLK	966.057	2	49.28	1475.83	1	y	15	2377.92	27983.4	12905.2	12172.6
dicLab1_genemodels_DLAgn_00166080_1	VTVVGVGMVGMASAVSILLK	966.057	2	49.28	1032.61	1	y	10	4690.65	55636.2	26878.1	20142.3
dicLab1_genemodels_DLAgn_00166080_1	NKVTVVGVGMVGMASAVSILLK	725.086	3	47.4944	1089.63	1	y	11	59715.6	74970.8	22144.9	46969.1
dicLab1_genemodels_DLAgn_00166080_1	NKVTVVGVGMVGMASAVSILLK	725.086	3	47.4944	901.572	1	y	9	45935.4	49587.6	16149.6	34754.6
dicLab1_genemodels_DLAgn_00166080_1	NKVTVVGVGMVGMASAVSILLK	725.086	3	47.4944	830.535	1	y	8	53473.1	59342.6	18389	39662.8
dicLab1_genemodels_DLAgn_00166080_1	NKVTVVGVGMVGMASAVSILLK	725.086	3	47.4944	854.509	1	b	9	35176.6	37327.8	8653.18	31162.8
dicLab1_genemodels_DLAgn_00166080_1	NKVTVVGVGMVGMASAVSILLK	725.086	3	47.4944	985.55	1	b	10	32507.5	35318.9	9837.59	20967.5
dicLab1_genemodels_DLAgn_00047100_1	INYPEITLSWYK	763.898	2	32.3692	1136.6	1	y	9	710.255			610789
dicLab1_genemodels_DLAgn_00047100_1	INYPEITLSWYK	763.898	2	32.3692	797.419	1	y	6	12170.5	7484.05	1223.43	109027
dicLab1_genemodels_DLAgn_00047100_1	INYPEITLSWYK	763.898	2	32.3692	1039.55	1	y	8		896.084	233.585	79371.5
dicLab1_genemodels_DLAgn_00047100_1	INYPEITLSWYK	763.898	2	32.3692	910.503	1	y	7	9201.66	8681.98	541.052	64945.5
dicLab1_genemodels_DLAgn_00047100_1	INYPEITLSWYK	763.898	2	32.3692	1413.7	1	y	11	1091.84	821.456	143.919
dicLab1_genemodels_DLAgn_00047100_1	DISDQSVFTNK	627.304	2	9.35414	1025.49	1	y	9	5706.91	33051.7	24325.9	169939
dicLab1_genemodels_DLAgn_00047100_1	DISDQSVFTNK	627.304	2	9.35414	695.372	1	y	6	1972.65	8273.47	8293.94	47686.1
dicLab1_genemodels_DLAgn_00047100_1	DISDQSVFTNK	627.304	2	9.35414	938.458	1	y	8	1402.36	6099.37	4213.16	36600.2
dicLab1_genemodels_DLAgn_00047100_1	DISDQSVFTNK	627.304	2	9.35414	823.431	1	y	7	1041.38	5958.29	5376.69	27577.5
dicLab1_genemodels_DLAgn_00047100_1	DISDQSVFTNK	627.304	2	9.35414	646.268	1	b	6		9107.28	11863.2	11778.7
dicLab1_genemodels_DLAgn_00047100_1	LTVMEAEIEK	581.805	2	14.7953	948.471	1	y	8	2256.61	27258	17173.3	527.906
dicLab1_genemodels_DLAgn_00047100_1	LTVMEAEIEK	581.805	2	14.7953	849.402	1	y	7	3056.79	22775.4	14794.9
dicLab1_genemodels_DLAgn_00047100_1	LTVMEAEIEK	581.805	2	14.7953	718.362	1	y	6	382.902	12618.2	5347.25	2874.82
dicLab1_genemodels_DLAgn_00047100_1	LTVMEAEIEK	581.805	2	14.7953	1049.52	1	y	9	612.911	4591.31	4009.36	195.987
dicLab1_genemodels_DLAgn_00047100_1	LTVMEAEIEK	581.805	2	14.7953	589.319	1	y	5	601.823
dicLab1_genemodels_DLAgn_00047100_1	LDTNDKYDISISGDR	571.276	3	10.8164	634.315	1	y	6	3095.11	13598	14454.6
dicLab1_genemodels_DLAgn_00047100_1	LDTNDKYDISISGDR	571.276	3	10.8164	965.421	1	b	8	924.366	5972.23	7251.49	776.673
dicLab1_genemodels_DLAgn_00047100_1	LDTNDKYDISISGDR	571.276	3	10.8164	1078.51	1	b	9	940.112	3242.03	2705.32	311.012
dicLab1_genemodels_DLAgn_00047100_1	LDTNDKYDISISGDR	571.276	3	10.8164	742.355	2	y	13	160.588	6064.73	4618.38
dicLab1_genemodels_DLAgn_00047100_1	LDTNDKYDISISGDR	571.276	3	10.8164	1165.54	1	b	10	432.086	2139.19	2757.9
dicLab1_genemodels_DLAgn_00047100_1	GLLQAIEQLKK	620.885	2	24.8823	829.514	1	y	7	97.916	936.687		60670.3
dicLab1_genemodels_DLAgn_00047100_1	GLLQAIEQLKK	620.885	2	24.8823	758.477	1	y	6	226.456	432.146	346.719	27154.5
dicLab1_genemodels_DLAgn_00047100_1	GLLQAIEQLKK	620.885	2	24.8823	957.573	1	y	8	654.088		1080.33	27519.4
dicLab1_genemodels_DLAgn_00047100_1	GLLQAIEQLKK	620.885	2	24.8823	645.393	1	y	5	1770.2	825.975	216.226	18725.3
dicLab1_genemodels_DLAgn_00047100_1	GLLQAIEQLKK	620.885	2	24.8823	1070.66	1	y	9	560.6	360.187	144.12	10098.1
dicLab1_genemodels_DLAgn_00047100_1	IVDKPDALSVTAGDIAALEVK	709.063	3	30.0426	915.515	1	y	9	1808.52			191399
dicLab1_genemodels_DLAgn_00047100_1	IVDKPDALSVTAGDIAALEVK	709.063	3	30.0426	1087.6	1	y	11	2499.77	404.238	198.79	82878.8
dicLab1_genemodels_DLAgn_00047100_1	IVDKPDALSVTAGDIAALEVK	709.063	3	30.0426	986.552	1	y	10	225.413	304.749	278.092	89603.4
dicLab1_genemodels_DLAgn_00047100_1	IVDKPDALSVTAGDIAALEVK	709.063	3	30.0426	852.483	1	b	8	1960.21		543.42	43509.6
dicLab1_genemodels_DLAgn_00047100_1	IVDKPDALSVTAGDIAALEVK	709.063	3	30.0426	858.493	1	y	8	307.965	468.725	267.275	40157.9
dicLab1_genemodels_DLAgn_00047100_1	VGGDPIPSVK	484.774	2	8.44606	640.403	1	y	6	318.126	6193.16	3197.34
dicLab1_genemodels_DLAgn_00047100_1	VGGDPIPSVK	484.774	2	8.44606	869.473	1	y	9		4763.25	3274.45	90.3369
dicLab1_genemodels_DLAgn_00047100_1	VGGDPIPSVK	484.774	2	8.44606	812.451	1	y	8	952.316	3855.05	1299.09	491.192
dicLab1_genemodels_DLAgn_00047100_1	VGGDPIPSVK	484.774	2	8.44606	539.282	1	b	6	344.636	1284.21		180.299
dicLab1_genemodels_DLAgn_00047100_1	VGGDPIPSVK	484.774	2	8.44606	755.43	1	y	7	288.299		1760.24	162.226
dicLab1_genemodels_DLAgn_00047100_1	LANLFFVEEPK	653.856	2	28.9801	895.456	1	y	7		4532.31		157584
dicLab1_genemodels_DLAgn_00047100_1	LANLFFVEEPK	653.856	2	28.9801	748.388	1	y	6				106728
dicLab1_genemodels_DLAgn_00047100_1	LANLFFVEEPK	653.856	2	28.9801	1122.58	1	y	9	11730.1	13994.6	1747.32	61048.7
dicLab1_genemodels_DLAgn_00047100_1	LANLFFVEEPK	653.856	2	28.9801	1008.54	1	y	8	3651.01	2683.94	287.901	31119.2
dicLab1_genemodels_DLAgn_00047100_1	LANLFFVEEPK	653.856	2	28.9801	1193.62	1	y	10	617.853	385.856	71.9675	16186.2
dicLab1_genemodels_DLAgn_00047100_1	ESSPVNLIVK	543.314	2	17.2659	782.513	1	y	7	35.1794		1842.06	31863.7
dicLab1_genemodels_DLAgn_00047100_1	ESSPVNLIVK	543.314	2	17.2659	586.392	1	y	5	265.076	2760.18	948.198	20007.5
dicLab1_genemodels_DLAgn_00047100_1	ESSPVNLIVK	543.314	2	17.2659	869.545	1	y	8	47.7392	2709.66	544.256	9627.63
dicLab1_genemodels_DLAgn_00047100_1	ESSPVNLIVK	543.314	2	17.2659	685.461	1	y	6	19.0191		504.275	8398.67
dicLab1_genemodels_DLAgn_00047100_1	ESSPVNLIVK	543.314	2	17.2659	956.578	1	y	9		96.1551	576.322	956.769
dicLab1_genemodels_DLAgn_00047100_1	VPQPVEGLK	483.785	2	6.10552	642.382	1	y	6	3437.6	7612.42	71.9139	66778.4
dicLab1_genemodels_DLAgn_00047100_1	VPQPVEGLK	483.785	2	6.10552	770.441	1	y	7		864.723	56.6293	16698.7
dicLab1_genemodels_DLAgn_00047100_1	VPQPVEGLK	483.785	2	6.10552	545.329	1	y	5	347.393
dicLab1_genemodels_DLAgn_00047100_1	VPQPVEGLK	483.785	2	6.10552	867.493	1	y	8	211.268	582.403	540.702	9600.42
dicLab1_genemodels_DLAgn_00047100_1	VPQPVEGLK	483.785	2	6.10552	820.456	1	b	8	146.962		141.985
dicLab1_genemodels_DLAgn_00047100_1	DNQVILELFNVDR	787.912	2	39.8002	1005.54	1	y	8	828.445	230.08	1538.13	119153
dicLab1_genemodels_DLAgn_00047100_1	DNQVILELFNVDR	787.912	2	39.8002	892.452	1	y	7			435.784	71395
dicLab1_genemodels_DLAgn_00047100_1	DNQVILELFNVDR	787.912	2	39.8002	1118.62	1	y	9	1968.44	331.886	143.864	133387
dicLab1_genemodels_DLAgn_00047100_1	DNQVILELFNVDR	787.912	2	39.8002	812.415	1	b	7	32363.9		145.963	39301.8
dicLab1_genemodels_DLAgn_00047100_1	DNQVILELFNVDR	787.912	2	39.8002	763.41	1	y	6	28702		301.632	37328
dicLab1_genemodels_DLAgn_00047100_1	EAVFEC[PPa]EIK	569.776	2	12.9579	839.397	1	y	6		6726.16	5865.81	609.765
dicLab1_genemodels_DLAgn_00047100_1	EAVFEC[PPa]EIK	569.776	2	12.9579	692.328	1	y	5	770.175	2857.71	3247.1	572.126
dicLab1_genemodels_DLAgn_00047100_1	EAVFEC[PPa]EIK	569.776	2	12.9579	938.465	1	y	7	1003.88	1981.04	1623.41	332.291
dicLab1_genemodels_DLAgn_00047100_1	EAVFEC[PPa]EIK	569.776	2	12.9579	420.202	2	y	6		1289.07	864.708	1687.48
dicLab1_genemodels_DLAgn_00047100_1	EAVFEC[PPa]EIK	569.776	2	12.9579	469.736	2	y	7	207.561	864.12	355.835	911.257
dicLab1_genemodels_DLAgn_00047100_1	AGSSETTASLVVK	625.335	2	6.00493	818.498	1	y	8	281.38	2242.43	1030.25	26444.9
dicLab1_genemodels_DLAgn_00047100_1	AGSSETTASLVVK	625.335	2	6.00493	717.451	1	y	7		1032.46	1359.25	17382.5
dicLab1_genemodels_DLAgn_00047100_1	AGSSETTASLVVK	625.335	2	6.00493	947.541	1	y	9	478.993	1629.26	519.617	9229.23
dicLab1_genemodels_DLAgn_00047100_1	AGSSETTASLVVK	625.335	2	6.00493	1034.57	1	y	10		1048.05	143.985	10386.5
dicLab1_genemodels_DLAgn_00047100_1	AGSSETTASLVVK	625.335	2	6.00493	634.268	1	b	7	170.068	378.855		2126.92
dicLab1_genemodels_DLAgn_00047100_1	VAGSSPIEVSWLK	686.877	2	25.6397	971.556	1	y	8	633.122	204.306	604.34	76504.6
dicLab1_genemodels_DLAgn_00047100_1	VAGSSPIEVSWLK	686.877	2	25.6397	1202.64	1	y	11	2050.3	136.51	3741.76	50968.8
dicLab1_genemodels_DLAgn_00047100_1	VAGSSPIEVSWLK	686.877	2	25.6397	1058.59	1	y	9	2690.66	83.2616	71.9675	26212.2
dicLab1_genemodels_DLAgn_00047100_1	VAGSSPIEVSWLK	686.877	2	25.6397	1273.68	1	y	12	913.146	196.767	1067.01	8971.78
dicLab1_genemodels_DLAgn_00047100_1	VAGSSPIEVSWLK	686.877	2	25.6397	1145.62	1	y	10		763.817	355.375	7286.76
dicLab1_genemodels_DLAgn_00047080_1	ILTKPQSVTVAEGETAR	600.667	3	6.66593	733.348	1	y	7	6347.32	63119.2	14752.1	431382
dicLab1_genemodels_DLAgn_00047080_1	ILTKPQSVTVAEGETAR	600.667	3	6.66593	662.31	1	y	6	3937.71	52911.3	9065.46	308227
dicLab1_genemodels_DLAgn_00047080_1	ILTKPQSVTVAEGETAR	600.667	3	6.66593	933.464	1	y	9	5502.28	25641.4	7360.26	154659
dicLab1_genemodels_DLAgn_00047080_1	ILTKPQSVTVAEGETAR	600.667	3	6.66593	968.578	1	b	9		12793.3	4207.62	81662.3
dicLab1_genemodels_DLAgn_00047080_1	ILTKPQSVTVAEGETAR	600.667	3	6.66593	832.416	1	y	8	1661.74	17714.8	6683.68	132859
dicLab1_genemodels_DLAgn_00047080_1	QEAHFTLTIR	405.888	3	12.0416	502.335	1	y	4	212.776	26775	10731.5	119620
dicLab1_genemodels_DLAgn_00047080_1	QEAHFTLTIR	405.888	3	12.0416	750.451	1	y	6	56.6377	14958.3	4205.66	51363.7
dicLab1_genemodels_DLAgn_00047080_1	QEAHFTLTIR	405.888	3	12.0416	603.382	1	y	5	261.34	24681.7	9547.78	92211.5
dicLab1_genemodels_DLAgn_00047080_1	QEAHFTLTIR	405.888	3	12.0416	479.777	2	y	8		2702.2		17564
dicLab1_genemodels_DLAgn_00047080_1	QEAHFTLTIR	405.888	3	12.0416	466.204	1	b	4	71.9021	3450.73		13718
dicLab1_genemodels_DLAgn_00047080_1	YTVTPLNEGSLYVFR	879.957	2	31.3305	1294.68	1	y	11	820.267	2642.84	601.197	399837
dicLab1_genemodels_DLAgn_00047080_1	YTVTPLNEGSLYVFR	879.957	2	31.3305	1395.73	1	y	12	631.105	3104	321.053	73187.9
dicLab1_genemodels_DLAgn_00047080_1	YTVTPLNEGSLYVFR	879.957	2	31.3305	1084.54	1	y	9	2430.44	5646.28	239.018	77580.3
dicLab1_genemodels_DLAgn_00047080_1	YTVTPLNEGSLYVFR	879.957	2	31.3305	970.499	1	y	8	1559.43	1123.05	2058.04	37864.8
dicLab1_genemodels_DLAgn_00047080_1	YTVTPLNEGSLYVFR	879.957	2	31.3305	1197.63	1	y	10		7257.44	497.697	24980.3
dicLab1_genemodels_DLAgn_00047080_1	LLQRPPEFTLPLYNR	619.684	3	27.8532	662.362	1	y	5	866.25	10436.4		385168
dicLab1_genemodels_DLAgn_00047080_1	LLQRPPEFTLPLYNR	619.684	3	27.8532	815.939	2	y	13	283.415			63704.8
dicLab1_genemodels_DLAgn_00047080_1	LLQRPPEFTLPLYNR	619.684	3	27.8532	1082.6	1	b	9	139.333	450.337	216.172	65075.2
dicLab1_genemodels_DLAgn_00047080_1	LLQRPPEFTLPLYNR	619.684	3	27.8532	1195.68	1	b	10	225.94	358.378	147.834	45176.2
dicLab1_genemodels_DLAgn_00047080_1	LLQRPPEFTLPLYNR	619.684	3	27.8532	876.494	1	y	7	4045.55	4845.33	530.939	16709.5
dicLab1_genemodels_DLAgn_00047080_1	SPEPSVTSPSPSLK	706.867	2	8.02107	1099.6	1	y	11	1353.58	16942.7	3944.2	134747
dicLab1_genemodels_DLAgn_00047080_1	SPEPSVTSPSPSLK	706.867	2	8.02107	816.446	1	y	8		7244.97	1913.23	68126.1
dicLab1_genemodels_DLAgn_00047080_1	SPEPSVTSPSPSLK	706.867	2	8.02107	715.398	1	y	7	450.222	2527.26	1233.49	29058
dicLab1_genemodels_DLAgn_00047080_1	SPEPSVTSPSPSLK	706.867	2	8.02107	1002.55	1	y	10	213.956	2844.54	792.353	21294.1
dicLab1_genemodels_DLAgn_00047080_1	SPEPSVTSPSPSLK	706.867	2	8.02107	1228.64	1	y	12	185.357	2089.7	720.563	17043.6
dicLab1_genemodels_DLAgn_00047080_1	FTLNIQAKPEAEIK	534.635	3	18.2002	677.39	2	y	12	448.832		1929.21	67269.8
dicLab1_genemodels_DLAgn_00047080_1	FTLNIQAKPEAEIK	534.635	3	18.2002	686.372	1	y	6	3110.62		2198.08	37730.6
dicLab1_genemodels_DLAgn_00047080_1	FTLNIQAKPEAEIK	534.635	3	18.2002	620.848	2	y	11	140.603	154.721		22359.3
dicLab1_genemodels_DLAgn_00047080_1	FTLNIQAKPEAEIK	534.635	3	18.2002	727.914	2	y	13	117.495	122.263	720.439	30302.2
dicLab1_genemodels_DLAgn_00047080_1	FTLNIQAKPEAEIK	534.635	3	18.2002	885.504	1	y	8	101.76	97.9814		10866.9
dicLab1_genemodels_DLAgn_00047080_1	SPEPPVTPSPAPSVTSPVPSVK	1079.08	2	20.3097	1449.79	1	y	15	243.057	10548.1	5665.11	125540
dicLab1_genemodels_DLAgn_00047080_1	SPEPPVTPSPAPSVTSPVPSVK	1079.08	2	20.3097	1265.71	1	y	13	12400.7	28000	3529.5	28354.1
dicLab1_genemodels_DLAgn_00047080_1	SPEPPVTPSPAPSVTSPVPSVK	1079.08	2	20.3097	1352.74	1	y	14				6601.74
dicLab1_genemodels_DLAgn_00047080_1	SPEPPVTPSPAPSVTSPVPSVK	1079.08	2	20.3097	1444.73	1	b	15			500.49
dicLab1_genemodels_DLAgn_00047080_1	SPEPPVTPSPAPSVTSPVPSVK	1079.08	2	20.3097	922.512	2	y	19	1080.35	11531.7	6559.96	121011
dicLab1_genemodels_DLAgn_00047080_1	VSGIPAPTLK	491.8	2	14.4112	626.387	1	y	6	37.5281	3866.52	7302.05
dicLab1_genemodels_DLAgn_00047080_1	VSGIPAPTLK	491.8	2	14.4112	796.493	1	y	8		408.731	1296.99	98.0803
dicLab1_genemodels_DLAgn_00047080_1	VSGIPAPTLK	491.8	2	14.4112	883.525	1	y	9		918.379	576.065	132.384
dicLab1_genemodels_DLAgn_00047080_1	VSGIPAPTLK	491.8	2	14.4112	458.297	1	y	4	329.879	1501.28	1655.46	2427.42
dicLab1_genemodels_DLAgn_00047080_1	VSGIPAPTLK	491.8	2	14.4112	357.213	1	b	4	203.578	1360.23	3111.99	404.659
dicLab1_genemodels_DLAgn_00047080_1	LSVLGPPGPPVAPLK	721.443	2	27.4315	972.588	1	y	10		987.267	9868.67	145161
dicLab1_genemodels_DLAgn_00047080_1	LSVLGPPGPPVAPLK	721.443	2	27.4315	1029.61	1	y	11	1513.8	306.316	9015.8	142200
dicLab1_genemodels_DLAgn_00047080_1	LSVLGPPGPPVAPLK	721.443	2	27.4315	875.535	1	y	9	45.1793	401.341	3232.12	44696.2
dicLab1_genemodels_DLAgn_00047080_1	LSVLGPPGPPVAPLK	721.443	2	27.4315	778.482	1	y	8	1236.04	430.421	1369.38	21786.6
dicLab1_genemodels_DLAgn_00047080_1	LSVLGPPGPPVAPLK	721.443	2	27.4315	1085.64	1	b	12	105.605	37.5281	843.935	11417.9
dicLab1_genemodels_DLAgn_00047080_1	TAYIGEDVR	512.259	2	6.69815	851.426	1	y	7	1052.03	1251.07	988.319
dicLab1_genemodels_DLAgn_00047080_1	TAYIGEDVR	512.259	2	6.69815	575.278	1	y	5		5024.2	2793.42	3298.49
dicLab1_genemodels_DLAgn_00047080_1	TAYIGEDVR	512.259	2	6.69815	688.362	1	y	6	481.538	872.078	4571.92	476.123
dicLab1_genemodels_DLAgn_00047080_1	TAYIGEDVR	512.259	2	6.69815	922.463	1	y	8	154.613		288.218	96.2225
dicLab1_genemodels_DLAgn_00047080_1	TAYIGEDVR	512.259	2	6.69815	336.155	1	b	3	56.6461	1685.52	1673.77
dicLab1_genemodels_DLAgn_00047080_1	LGFGPFTVTTEPVR	760.909	2	33.217	1146.62	1	y	10	408.831		162.278	63981.8
dicLab1_genemodels_DLAgn_00047080_1	LGFGPFTVTTEPVR	760.909	2	33.217	1203.64	1	y	11	583.36	565.749	360.198	49087.2
dicLab1_genemodels_DLAgn_00047080_1	LGFGPFTVTTEPVR	760.909	2	33.217	801.446	1	y	7	5325.08			77899.5
dicLab1_genemodels_DLAgn_00047080_1	LGFGPFTVTTEPVR	760.909	2	33.217	902.494	1	y	8	1408.68	939.009	131.712	71150.9
dicLab1_genemodels_DLAgn_00047080_1	LGFGPFTVTTEPVR	760.909	2	33.217	1049.56	1	y	9	1959.65	2140.97	1287.12	21388.7
dicLab1_genemodels_DLAgn_00047080_1	FSC[PPa]DIDGEPAPTVTWMHESR	783.681	3	21.9524	1243.59	1	y	10	424.992	14452	3724.77	56395.7
dicLab1_genemodels_DLAgn_00047080_1	FSC[PPa]DIDGEPAPTVTWMHESR	783.681	3	21.9524	946.42	1	y	7	5931.09	9785.32	5940.71	48716.9
dicLab1_genemodels_DLAgn_00047080_1	FSC[PPa]DIDGEPAPTVTWMHESR	783.681	3	21.9524	1411.68	1	y	12	1051.11	6853.77	1201.64	24811.4
dicLab1_genemodels_DLAgn_00047080_1	FSC[PPa]DIDGEPAPTVTWMHESR	783.681	3	21.9524	845.372	1	y	6	2772.19	3782.6		22725.1
dicLab1_genemodels_DLAgn_00047080_1	FSC[PPa]DIDGEPAPTVTWMHESR	783.681	3	21.9524	856.888	2	y	15	933.061	6439.14	1641.99	42589
dicLab1_genemodels_DLAgn_00141100_1	IVNGWQVEEADDWLR	915.444	2	32.4715	1033.46	1	y	8	62471	44044.2	3667.74	783.253
dicLab1_genemodels_DLAgn_00141100_1	IVNGWQVEEADDWLR	915.444	2	32.4715	1132.53	1	y	9	61378.6	50614.6	2887.84	507.218
dicLab1_genemodels_DLAgn_00141100_1	IVNGWQVEEADDWLR	915.444	2	32.4715	1260.59	1	y	10	43331.3	41278.9	1264.74	667.799
dicLab1_genemodels_DLAgn_00141100_1	IVNGWQVEEADDWLR	915.444	2	32.4715	1446.66	1	y	11	6220.21	5732.64	252.622	482.449
dicLab1_genemodels_DLAgn_00141100_1	IVNGWQVEEADDWLR	915.444	2	32.4715	1055.52	1	b	9			206.624	2827.09
dicLab1_genemodels_DLAgn_00141100_1	NNIVNTMR	481.248	2	5.06298	620.318	1	y	5	1.28769e+06	650186	9888.78	3376
dicLab1_genemodels_DLAgn_00141100_1	NNIVNTMR	481.248	2	5.06298	733.403	1	y	6	543963	285433	3971.81	597.045
dicLab1_genemodels_DLAgn_00141100_1	NNIVNTMR	481.248	2	5.06298	521.25	1	y	4	577280	293622	4787.77	1683.4
dicLab1_genemodels_DLAgn_00141100_1	NNIVNTMR	481.248	2	5.06298	847.445	1	y	7				1484.62
dicLab1_genemodels_DLAgn_00141100_1	NNIVNTMR	481.248	2	5.06298	656.336	1	b	6				1911.39
dicLab1_genemodels_DLAgn_00141100_1	LAAC[PPa]FLDSMASLGLAAYGYGIR	1167.58	2	47.9202	1311.71	1	y	13			432.282	20205.6
dicLab1_genemodels_DLAgn_00141100_1	LAAC[PPa]FLDSMASLGLAAYGYGIR	1167.58	2	47.9202	1442.75	1	y	14	72.0542	74.816	107.55	8638.56
dicLab1_genemodels_DLAgn_00141100_1	LAAC[PPa]FLDSMASLGLAAYGYGIR	1167.58	2	47.9202	1294.62	1	b	12	72.0542		72.047	7714.97
dicLab1_genemodels_DLAgn_00141100_1	LAAC[PPa]FLDSMASLGLAAYGYGIR	1167.58	2	47.9202	1351.64	1	b	13		71.2738		7377.98
dicLab1_genemodels_DLAgn_00141100_1	LAAC[PPa]FLDSMASLGLAAYGYGIR	1167.58	2	47.9202	1464.72	1	b	14		169.268	144.1	9587.13
dicLab1_genemodels_DLAgn_00141100_1	ARPEYMRPVHFYGR	445.478	4	8.50468	542.272	1	y	4	21606.5	10425.6		6860.16
dicLab1_genemodels_DLAgn_00141100_1	ARPEYMRPVHFYGR	445.478	4	8.50468	619.317	2	b	10	12318.2	10872	343.868
dicLab1_genemodels_DLAgn_00141100_1	ARPEYMRPVHFYGR	445.478	4	8.50468	550.787	2	b	9	12100.4	5422.78	128.685
dicLab1_genemodels_DLAgn_00141100_1	ARPEYMRPVHFYGR	445.478	4	8.50468	454.241	1	b	4	3670.93	1350.7	206.392	784.164
dicLab1_genemodels_DLAgn_00141100_1	ARPEYMRPVHFYGR	445.478	4	8.50468	617.304	1	b	5	675.627	2136.57		546.409
dicLab1_genemodels_DLAgn_00141100_1	GLAGVENVADLK	593.327	2	17.1283	788.415	1	y	7	21785.8	13359.1	1401.51	326.844
dicLab1_genemodels_DLAgn_00141100_1	GLAGVENVADLK	593.327	2	17.1283	944.505	1	y	9	16441.3	9942.95	1044.16	733.251
dicLab1_genemodels_DLAgn_00141100_1	GLAGVENVADLK	593.327	2	17.1283	1015.54	1	y	10	11184.5	5626.52	212.205
dicLab1_genemodels_DLAgn_00141100_1	GLAGVENVADLK	593.327	2	17.1283	659.372	1	y	6	6703.96	4121.99	566.754	2255.37
dicLab1_genemodels_DLAgn_00141100_1	GLAGVENVADLK	593.327	2	17.1283	887.483	1	y	8	4858.68	3733.66		849.828
dicLab1_genemodels_DLAgn_00141100_1	FAAYLEEHYNVK	495.245	3	12.8567	633.312	2	y	10	5691.93	4299.28		127.945
dicLab1_genemodels_DLAgn_00141100_1	FAAYLEEHYNVK	495.245	3	12.8567	668.83	2	y	11	2802.97	1498.15	71.9306
dicLab1_genemodels_DLAgn_00141100_1	FAAYLEEHYNVK	495.245	3	12.8567	918.432	1	y	7	1938.33	871.795	1532.08
dicLab1_genemodels_DLAgn_00141100_1	FAAYLEEHYNVK	495.245	3	12.8567	1031.52	1	y	8	1790.03	1768.21	450.535	251.128
dicLab1_genemodels_DLAgn_00141100_1	FAAYLEEHYNVK	495.245	3	12.8567	523.287	1	y	4	508.478	1364.41		304.355
dicLab1_genemodels_DLAgn_00141100_1	WPIDLFQNLLPR	756.422	2	48.3097	1115.62	1	y	9	736.882		72.0447	860.095
dicLab1_genemodels_DLAgn_00141100_1	WPIDLFQNLLPR	756.422	2	48.3097	887.51	1	y	7	392.66	826.43
dicLab1_genemodels_DLAgn_00141100_1	WPIDLFQNLLPR	756.422	2	48.3097	1228.7	1	y	10	228.894	432.339	378.526	1558.62
dicLab1_genemodels_DLAgn_00141100_1	WPIDLFQNLLPR	756.422	2	48.3097	1325.76	1	y	11	95.6338	143.985		71.9687
dicLab1_genemodels_DLAgn_00141100_1	WPIDLFQNLLPR	756.422	2	48.3097	1000.59	1	y	8			72.0458	519.562
dicLab1_genemodels_DLAgn_00141100_1	LDLSTLPDK	501.279	2	15.2982	773.44	1	y	7	20873.5	8803.39	162.307	205.902
dicLab1_genemodels_DLAgn_00141100_1	LDLSTLPDK	501.279	2	15.2982	660.356	1	y	6	13750.9	8298.94	2348.13	4031.63
dicLab1_genemodels_DLAgn_00141100_1	LDLSTLPDK	501.279	2	15.2982	888.467	1	y	8	11651.6	4681.21	3890.75	2941.14
dicLab1_genemodels_DLAgn_00141100_1	LDLSTLPDK	501.279	2	15.2982	573.324	1	y	5	6549.37	2980.86	4498.59	4850.57
dicLab1_genemodels_DLAgn_00141100_1	LDLSTLPDK	501.279	2	15.2982	359.193	1	y	3	19144.9	15064.1
dicLab1_genemodels_DLAgn_00141100_1	VFADYEDYIK	631.801	2	21.0097	1016.46	1	y	8	30226.6
dicLab1_genemodels_DLAgn_00141100_1	VFADYEDYIK	631.801	2	21.0097	945.42	1	y	7	7889.03		1014.66	548.85
dicLab1_genemodels_DLAgn_00141100_1	VFADYEDYIK	631.801	2	21.0097	830.393	1	y	6	5862.06	2067.87	847.531	10255.6
dicLab1_genemodels_DLAgn_00141100_1	VFADYEDYIK	631.801	2	21.0097	1163.53	1	y	9	5386.15	704.649	144.034
dicLab1_genemodels_DLAgn_00141100_1	VFADYEDYIK	631.801	2	21.0097	667.33	1	y	5	2506.18	983.606	113.322	427.636
dicLab1_genemodels_DLAgn_00141100_1	IGEDYIR	433.224	2	7.45155	752.357	1	y	6		16687.1	143.953	337.238
dicLab1_genemodels_DLAgn_00141100_1	IGEDYIR	433.224	2	7.45155	695.336	1	y	5	94163.3	3116.2	340.684	128.656
dicLab1_genemodels_DLAgn_00141100_1	IGEDYIR	433.224	2	7.45155	566.293	1	y	4	72420.7	1908.18	48.9591	526.14
dicLab1_genemodels_DLAgn_00141100_1	IGEDYIR	433.224	2	7.45155	451.266	1	y	3		1302.97	56.4316	52.9222
dicLab1_genemodels_DLAgn_00141100_1	IGEDYIR	433.224	2	7.45155	415.182	1	b	4			1433.95	955.117
dicLab1_genemodels_DLAgn_00141100_1	GYDAVSYYNR	604.273	2	6.41407	702.321	1	y	5	26460.1	12748.3		2191.76
dicLab1_genemodels_DLAgn_00141100_1	GYDAVSYYNR	604.273	2	6.41407	987.453	1	y	8	7671.69	5011.08
dicLab1_genemodels_DLAgn_00141100_1	GYDAVSYYNR	604.273	2	6.41407	801.389	1	y	6	14477.9	5272.34	347.686	2747.73
dicLab1_genemodels_DLAgn_00141100_1	GYDAVSYYNR	604.273	2	6.41407	872.426	1	y	7	5850.69	3040.18	368.568	470.386
dicLab1_genemodels_DLAgn_00141100_1	GYDAVSYYNR	604.273	2	6.41407	615.289	1	y	4	3805.16	1639.96	936.755	12375.6
dicLab1_genemodels_DLAgn_00005730_1	YYGYAGAFR	534.251	2	10.0633	741.368	1	y	7	1.17728e+06	1.05085e+06	17963.9	48215.7
dicLab1_genemodels_DLAgn_00005730_1	YYGYAGAFR	534.251	2	10.0633	904.431	1	y	8	184197	147267	2689.85	7562.9
dicLab1_genemodels_DLAgn_00005730_1	YYGYAGAFR	534.251	2	10.0633	684.346	1	y	6	103863	85221.2	2086.09	14636.3
dicLab1_genemodels_DLAgn_00005730_1	YYGYAGAFR	534.251	2	10.0633	547.219	1	b	4
dicLab1_genemodels_DLAgn_00005730_1	YYGYAGAFR	534.251	2	10.0633	618.256	1	b	5			1299.23	1507.57
dicLab1_genemodels_DLAgn_00005730_1	C[PPa]ANPGEASSYYAVAVVK	900.435	2	16.622	1440.74	1	y	14	204840	273043	4690.13	11147.7
dicLab1_genemodels_DLAgn_00005730_1	C[PPa]ANPGEASSYYAVAVVK	900.435	2	16.622	1086.58	1	y	10	61237.5	87605.8	1188.16	2678.94
dicLab1_genemodels_DLAgn_00005730_1	C[PPa]ANPGEASSYYAVAVVK	900.435	2	16.622	1157.62	1	y	11	78055.9	100733	1089.96	3920.4
dicLab1_genemodels_DLAgn_00005730_1	C[PPa]ANPGEASSYYAVAVVK	900.435	2	16.622	999.551	1	y	9	31770.7	47279.9	1541.32	3007.26
dicLab1_genemodels_DLAgn_00005730_1	C[PPa]ANPGEASSYYAVAVVK	900.435	2	16.622	1286.66	1	y	12	19543.9	27136.9	337.032	156.42
dicLab1_genemodels_DLAgn_00005730_1	HLTVPVSER	519.291	2	3.4002	787.431	1	y	7	308466	239998		9841.22
dicLab1_genemodels_DLAgn_00005730_1	HLTVPVSER	519.291	2	3.4002	587.315	1	y	5	91342.3	74185	71.9994	2877.31
dicLab1_genemodels_DLAgn_00005730_1	HLTVPVSER	519.291	2	3.4002	900.515	1	y	8	82557.9	65601.9	144.12	3488.87
dicLab1_genemodels_DLAgn_00005730_1	HLTVPVSER	519.291	2	3.4002	686.383	1	y	6	38655.4	30568.4	72.0483	268.335
dicLab1_genemodels_DLAgn_00005730_1	HLTVPVSER	519.291	2	3.4002	863.462	1	b	8			71.9614
dicLab1_genemodels_DLAgn_00005730_1	FGSTGSDPTFR	586.273	2	5.62404	779.368	1	y	7	213643	182741	3016.12	8222.45
dicLab1_genemodels_DLAgn_00005730_1	FGSTGSDPTFR	586.273	2	5.62404	880.416	1	y	8	116530	103085	1385.31	5396.89
dicLab1_genemodels_DLAgn_00005730_1	FGSTGSDPTFR	586.273	2	5.62404	967.448	1	y	9	70827.1	65469.1	2258.45	3668.51
dicLab1_genemodels_DLAgn_00005730_1	FGSTGSDPTFR	586.273	2	5.62404	1024.47	1	y	10	79473.2	79025.5		4887.33
dicLab1_genemodels_DLAgn_00005730_1	FGSTGSDPTFR	586.273	2	5.62404	722.347	1	y	6	76889.4	65044.1	1453.29	3418.99
dicLab1_genemodels_DLAgn_00005730_1	NSGVTWDTLK	560.785	2	11.8296	763.398	1	y	6	362168	328801	5791.88	14530.8
dicLab1_genemodels_DLAgn_00005730_1	NSGVTWDTLK	560.785	2	11.8296	919.488	1	y	8	237692	215561	3757.13	9117.8
dicLab1_genemodels_DLAgn_00005730_1	NSGVTWDTLK	560.785	2	11.8296	662.351	1	y	5	97935.1	88271.6
dicLab1_genemodels_DLAgn_00005730_1	NSGVTWDTLK	560.785	2	11.8296	862.467	1	y	7	65250.5	57044.4	1210.46
dicLab1_genemodels_DLAgn_00005730_1	NSGVTWDTLK	560.785	2	11.8296	1006.52	1	y	9	30219.7	30579.3		2470.08
dicLab1_genemodels_DLAgn_00005730_1	ANYELLC[PPa]K	512.76	2	9.68159	839.433	1	y	6	156258	178694	1745.33
dicLab1_genemodels_DLAgn_00005730_1	ANYELLC[PPa]K	512.76	2	9.68159	547.327	1	y	4	108571	114242	1636.46	515.334
dicLab1_genemodels_DLAgn_00005730_1	ANYELLC[PPa]K	512.76	2	9.68159	676.37	1	y	5	95368.2	101479		1024.87
dicLab1_genemodels_DLAgn_00005730_1	ANYELLC[PPa]K	512.76	2	9.68159	704.361	1	b	6			105.586
dicLab1_genemodels_DLAgn_00005730_1	ANYELLC[PPa]K	512.76	2	9.68159	953.476	1	y	7	8321.28	11259.1	71.9983	72.0055
dicLab1_genemodels_DLAgn_00005730_1	C[PPa]LVEGAGDVAFIK	696.863	2	22.2999	1006.52	1	y	10	101703	1426.96	360.219	8528.06
dicLab1_genemodels_DLAgn_00005730_1	C[PPa]LVEGAGDVAFIK	696.863	2	22.2999	1105.59	1	y	11	106184	1825.54	328.21	75688.5
dicLab1_genemodels_DLAgn_00005730_1	C[PPa]LVEGAGDVAFIK	696.863	2	22.2999	877.478	1	y	9	84345.7	5840.08	6411.93	5111.46
dicLab1_genemodels_DLAgn_00005730_1	C[PPa]LVEGAGDVAFIK	696.863	2	22.2999	749.419	1	y	7	31376.6	607.21	110.045
dicLab1_genemodels_DLAgn_00005730_1	C[PPa]LVEGAGDVAFIK	696.863	2	22.2999	820.456	1	y	8	15987.7	1518.75	82.113
dicLab1_genemodels_DLAgn_00005730_1	KDQQMADLILK	651.858	2	13.8502	817.351	1	b	7	37145.8	22516.5	608.157	739.82
dicLab1_genemodels_DLAgn_00005730_1	KDQQMADLILK	651.858	2	13.8502	1043.52	1	b	9	31158.9	33622.3	855.194	2267.69
dicLab1_genemodels_DLAgn_00005730_1	KDQQMADLILK	651.858	2	13.8502	1174.61	1	y	10	20174.6	21384.5	144.111	1358.67
dicLab1_genemodels_DLAgn_00005730_1	KDQQMADLILK	651.858	2	13.8502	930.435	1	b	8			2352.65
dicLab1_genemodels_DLAgn_00005730_1	KDQQMADLILK	651.858	2	13.8502	1059.59	1	y	9	8737.48	7029.28	238.373	370.633
dicLab1_genemodels_DLAgn_00005730_1	NPVPITEYASC[PPa]HLALVPAHAVVTRPESR	620.53	5	24.6675	660.363	2	y	12	28293.1	27841	1481.16
dicLab1_genemodels_DLAgn_00005730_1	NPVPITEYASC[PPa]HLALVPAHAVVTRPESR	620.53	5	24.6675	697.87	4	y	25	22841.8	22672.7	3682.66	1424.41
dicLab1_genemodels_DLAgn_00005730_1	NPVPITEYASC[PPa]HLALVPAHAVVTRPESR	620.53	5	24.6675	860.111	3	y	23	14305.3	16313.5	432.338	720.573
dicLab1_genemodels_DLAgn_00005730_1	NPVPITEYASC[PPa]HLALVPAHAVVTRPESR	620.53	5	24.6675	801.957	2	y	15	17993.8	23454.9	6613.92
dicLab1_genemodels_DLAgn_00005730_1	NPVPITEYASC[PPa]HLALVPAHAVVTRPESR	620.53	5	24.6675	826.429	3	y	22	1744.25		135.52	5522.79
dicLab1_genemodels_DLAgn_00005730_1	SHREPYYDYAGAFQC[PPa]LVEDAGEVAFVK	784.618	4	43.3023	1064.53	1	y	10	13839.9	871.324	551.442	320.896
dicLab1_genemodels_DLAgn_00005730_1	SHREPYYDYAGAFQC[PPa]LVEDAGEVAFVK	784.618	4	43.3023	1163.59	1	y	11	11520.8	1172.64	56.5859	329.198
dicLab1_genemodels_DLAgn_00005730_1	SHREPYYDYAGAFQC[PPa]LVEDAGEVAFVK	784.618	4	43.3023	935.483	1	y	9	2011.11		174.834	1321.58
dicLab1_genemodels_DLAgn_00005730_1	SHREPYYDYAGAFQC[PPa]LVEDAGEVAFVK	784.618	4	43.3023	1048.45	1	b	8	1172.75	1518.07	192.962	794.319
dicLab1_genemodels_DLAgn_00005730_1	SHREPYYDYAGAFQC[PPa]LVEDAGEVAFVK	784.618	4	43.3023	843.371	2	b	14	409.087		216.013	227.197
dicLab1_genemodels_DLAgn_00005730_1	EADAMAVDGGQVYTAGK	841.888	2	9.24753	995.479	1	y	10	128894	116213	1453.52	7223.56
dicLab1_genemodels_DLAgn_00005730_1	EADAMAVDGGQVYTAGK	841.888	2	9.24753	1165.58	1	y	12	100457	87771.5	888.025	5696.97
dicLab1_genemodels_DLAgn_00005730_1	EADAMAVDGGQVYTAGK	841.888	2	9.24753	1094.55	1	y	11	91426.7	74292		4086.8
dicLab1_genemodels_DLAgn_00005730_1	EADAMAVDGGQVYTAGK	841.888	2	9.24753	880.452	1	y	9	57670.8	46577	1302.24	5148.06
dicLab1_genemodels_DLAgn_00005730_1	EADAMAVDGGQVYTAGK	841.888	2	9.24753	1296.63	1	y	13	28000.9	22248.6		1428.6
dicLab1_genemodels_DLAgn_00005730_1	DQQMADLILK	587.81	2	21.505	803.47	1	y	7	62107.5	57905	71.9591	2234.65
dicLab1_genemodels_DLAgn_00005730_1	DQQMADLILK	587.81	2	21.505	672.429	1	y	6	55774.8	48499.6		2009.83
dicLab1_genemodels_DLAgn_00005730_1	DQQMADLILK	587.81	2	21.505	931.528	1	y	8	63548.4	68068.4	215.918	1064.15
dicLab1_genemodels_DLAgn_00005730_1	DQQMADLILK	587.81	2	21.505	601.392	1	y	5	18233.4	15513.1		419.532
dicLab1_genemodels_DLAgn_00005730_1	DQQMADLILK	587.81	2	21.505	802.34	1	b	7	2687.56	3993.66	131.695	482.339
dicLab1_genemodels_DLAgn_00005730_1	TAGWNIPMGHIHSITNDC[PPa]DFTK	633.047	4	23.4713	943.93	2	y	16	29487.6	44094.9		1080.72
dicLab1_genemodels_DLAgn_00005730_1	TAGWNIPMGHIHSITNDC[PPa]DFTK	633.047	4	23.4713	1014.42	1	y	8	11453.8	13889.3	45.1805	113.284
dicLab1_genemodels_DLAgn_00005730_1	TAGWNIPMGHIHSITNDC[PPa]DFTK	633.047	4	23.4713	684.302	1	y	5	8550.96	9209.93	56.6377	961.377
dicLab1_genemodels_DLAgn_00005730_1	TAGWNIPMGHIHSITNDC[PPa]DFTK	633.047	4	23.4713	1214.56	2	y	21	5932.65	7534.19
dicLab1_genemodels_DLAgn_00005730_1	TAGWNIPMGHIHSITNDC[PPa]DFTK	633.047	4	23.4713	786.365	3	y	20	9457.59	12577.8	533.016	1710.84
dicLab1_genemodels_DLAgn_00168130_1	ATDAEGDVASLNR	659.815	2	4.2767	831.432	1	y	8	102511	139347	3.70409e+06	7.18368e+06
dicLab1_genemodels_DLAgn_00168130_1	ATDAEGDVASLNR	659.815	2	4.2767	960.474	1	y	9	51625.5	67157.3	2.29179e+06	5.2117e+06
dicLab1_genemodels_DLAgn_00168130_1	ATDAEGDVASLNR	659.815	2	4.2767	1146.54	1	y	11	25868.7	39305.8	1.21812e+06	2.97801e+06
dicLab1_genemodels_DLAgn_00168130_1	ATDAEGDVASLNR	659.815	2	4.2767	1031.51	1	y	10	40637.2	74196.7	1.04898e+06	2.47881e+06
dicLab1_genemodels_DLAgn_00168130_1	ATDAEGDVASLNR	659.815	2	4.2767	774.41	1	y	7	19014.1	25073.8	838396	2.1467e+06
dicLab1_genemodels_DLAgn_00168130_1	KATDAEGDVASLNR	482.911	3	3.79988	560.315	1	y	5	54493.7	77334.6	2.53485e+06
dicLab1_genemodels_DLAgn_00168130_1	KATDAEGDVASLNR	482.911	3	3.79988	788.342	1	b	8	53702.6	72146.4	2.38586e+06	36911.3
dicLab1_genemodels_DLAgn_00168130_1	KATDAEGDVASLNR	482.911	3	3.79988	887.411	1	b	9	18651.5	25738	866602	13928.7
dicLab1_genemodels_DLAgn_00168130_1	KATDAEGDVASLNR	482.911	3	3.79988	616.294	1	b	6	6252.09	11922.7	306716	3807.69
dicLab1_genemodels_DLAgn_00168130_1	KATDAEGDVASLNR	482.911	3	3.79988	659.383	1	y	6	5605.68	6994.56	220591
dicLab1_genemodels_DLAgn_00168130_1	KLEDDLVALQK	636.364	2	18.1225	1030.54	1	y	9	53571.5		2.76144e+06	3.0602e+06
dicLab1_genemodels_DLAgn_00168130_1	KLEDDLVALQK	636.364	2	18.1225	901.499	1	y	8	38604.8		2.02432e+06	2.21193e+06
dicLab1_genemodels_DLAgn_00168130_1	KLEDDLVALQK	636.364	2	18.1225	786.472	1	y	7	22367.7	33716.7	1.09839e+06	1.18732e+06
dicLab1_genemodels_DLAgn_00168130_1	KLEDDLVALQK	636.364	2	18.1225	671.445	1	y	6	19648.2	36820.4	1.18577e+06	1.26091e+06
dicLab1_genemodels_DLAgn_00168130_1	KLEDDLVALQK	636.364	2	18.1225	1143.63	1	y	10		306477	276998	254277
dicLab1_genemodels_DLAgn_00168130_1	GTEDELDKYSEALKDAQEKLELAEK	713.857	4	31.1105	855.769	3	y	22	1260.03		30515.2	98682.2
dicLab1_genemodels_DLAgn_00168130_1	GTEDELDKYSEALKDAQEKLELAEK	713.857	4	31.1105	898.783	3	y	23	1365.98	105.586	33839.5	103769
dicLab1_genemodels_DLAgn_00168130_1	GTEDELDKYSEALKDAQEKLELAEK	713.857	4	31.1105	901.481	2	y	16	372.782	480.549	24170.4	79736.6
dicLab1_genemodels_DLAgn_00168130_1	GTEDELDKYSEALKDAQEKLELAEK	713.857	4	31.1105	817.427	3	y	21	2671.05	282.925	15052.1	46935.8
dicLab1_genemodels_DLAgn_00168130_1	GTEDELDKYSEALKDAQEKLELAEK	713.857	4	31.1105	793.443	2	y	14	1625.67	394.256	20915.4	66847.9
dicLab1_genemodels_DLAgn_00168130_1	LKGTEDELDKYSEALKDAQEKLELAEK	619.523	5	28.7515	702.403	1	y	6	1402.38	465.82	77775.7	229865
dicLab1_genemodels_DLAgn_00168130_1	LKGTEDELDKYSEALKDAQEKLELAEK	619.523	5	28.7515	713.857	4	y	25		459.902	63339.5	199177
dicLab1_genemodels_DLAgn_00168130_1	LKGTEDELDKYSEALKDAQEKLELAEK	619.523	5	28.7515	644.325	1	b	6	1741.83	1018.2	27686.4	84372.8
dicLab1_genemodels_DLAgn_00168130_1	LKGTEDELDKYSEALKDAQEKLELAEK	619.523	5	28.7515	773.368	1	b	7	1153.6	2919.94	31125.9	81012.7
dicLab1_genemodels_DLAgn_00168130_1	LKGTEDELDKYSEALKDAQEKLELAEK	619.523	5	28.7515	1273.66	1	y	11		71.958	14982.6	46791.6
dicLab1_genemodels_DLAgn_00168130_1	DAQEKLELAEK	637.335	2	3.85301	702.403	1	y	6	3036.95	2499.98	104945	330802
dicLab1_genemodels_DLAgn_00168130_1	DAQEKLELAEK	637.335	2	3.85301	959.541	1	y	8	3283.01	672.261	115202	353411
dicLab1_genemodels_DLAgn_00168130_1	DAQEKLELAEK	637.335	2	3.85301	830.498	1	y	7	3378.97	569.8	97426.2	314163
dicLab1_genemodels_DLAgn_00168130_1	DAQEKLELAEK	637.335	2	3.85301	814.394	1	b	7	4091.98	2621.06	61736.3	195469
dicLab1_genemodels_DLAgn_00168130_1	DAQEKLELAEK	637.335	2	3.85301	927.478	1	b	8	1042.63	981.413	35344	118939
dicLab1_genemodels_DLAgn_00168130_1	C[PPa]SELEEELKTVTNNLK	640.991	3	28.2832	789.446	1	y	7	2935.67	4960.66	34772.1	104752
dicLab1_genemodels_DLAgn_00168130_1	C[PPa]SELEEELKTVTNNLK	640.991	3	28.2832	830.444	2	y	14	4443.86	4588.92	27579.6	79110.3
dicLab1_genemodels_DLAgn_00168130_1	C[PPa]SELEEELKTVTNNLK	640.991	3	28.2832	873.96	2	y	15	1223.59	3053.03	16521.5	47689.4
dicLab1_genemodels_DLAgn_00168130_1	C[PPa]SELEEELKTVTNNLK	640.991	3	28.2832	765.922	2	y	13	1273.95	3391.86	11199.3	47845.7
dicLab1_genemodels_DLAgn_00168130_1	C[PPa]SELEEELKTVTNNLK	640.991	3	28.2832	917.541	1	y	8		2213.08	16191.8	53259.3
dicLab1_genemodels_DLAgn_00168130_1	YSEALKDAQEKLELAEK	492.01	4	15.0296	601.323	3	y	16	271.617	822.143	11038.5	26005.3
dicLab1_genemodels_DLAgn_00168130_1	YSEALKDAQEKLELAEK	492.01	4	15.0296	702.403	1	y	6	347.598		4236.34	14374.3
dicLab1_genemodels_DLAgn_00168130_1	YSEALKDAQEKLELAEK	492.01	4	15.0296	529.298	3	y	14		42775.2	2866.04	5060.79
dicLab1_genemodels_DLAgn_00168130_1	YSEALKDAQEKLELAEK	492.01	4	15.0296	589.319	1	y	5		5216.49	2868.91	6566.41
dicLab1_genemodels_DLAgn_00168130_1	YSEALKDAQEKLELAEK	492.01	4	15.0296	637.335	2	y	11		10531.3	2704.28	6622.36
dicLab1_genemodels_DLAgn_00155520_1	VWFVSNIDGTHIAK	529.616	3	22.4411	651.346	2	y	12	471134	144163	19090.6	14859
dicLab1_genemodels_DLAgn_00155520_1	VWFVSNIDGTHIAK	529.616	3	22.4411	741.389	1	y	7	341633	105924	18370.8	13294
dicLab1_genemodels_DLAgn_00155520_1	VWFVSNIDGTHIAK	529.616	3	22.4411	1055.55	1	y	10	278998	92766	12920.1	7876.32
dicLab1_genemodels_DLAgn_00155520_1	VWFVSNIDGTHIAK	529.616	3	22.4411	626.362	1	y	6	162966	53045.3	17152
dicLab1_genemodels_DLAgn_00155520_1	VWFVSNIDGTHIAK	529.616	3	22.4411	846.451	1	b	7
dicLab1_genemodels_DLAgn_00155520_1	VFQGNRPTNSIIFK	540.967	3	11.8635	687.878	2	y	12	625755	165921	28457.3	21214.1
dicLab1_genemodels_DLAgn_00155520_1	VFQGNRPTNSIIFK	540.967	3	11.8635	623.849	2	y	11	293848	76744.4	11858.3	7236.31
dicLab1_genemodels_DLAgn_00155520_1	VFQGNRPTNSIIFK	540.967	3	11.8635	761.412	2	y	13	185950	51958.4	9350.42	6333.29
dicLab1_genemodels_DLAgn_00155520_1	VFQGNRPTNSIIFK	540.967	3	11.8635	1246.69	1	y	11
dicLab1_genemodels_DLAgn_00155520_1	VFQGNRPTNSIIFK	540.967	3	11.8635	407.265	1	y	3	49747.1	12020.9	2687.21	965.587
dicLab1_genemodels_DLAgn_00155520_1	VSPYTLGALIAMYEHK	598.315	3	37.1394	803.919	2	y	14	72.0549	349.351	72.0553	1795.29
dicLab1_genemodels_DLAgn_00155520_1	VSPYTLGALIAMYEHK	598.315	3	37.1394	778.355	1	y	6	661.138	202.13	268.668	3345.95
dicLab1_genemodels_DLAgn_00155520_1	VSPYTLGALIAMYEHK	598.315	3	37.1394	1346.71	1	y	12		72.0531	72.0553	216.182
dicLab1_genemodels_DLAgn_00155520_1	VSPYTLGALIAMYEHK	598.315	3	37.1394	1132.58	1	y	10	216.165	139.032	71.9972	936.607
dicLab1_genemodels_DLAgn_00155520_1	VSPYTLGALIAMYEHK	598.315	3	37.1394	891.439	1	y	7	56.6377			761.415
dicLab1_genemodels_DLAgn_00155520_1	DTAEVHSHDSSTNGLINFLK	729.022	3	20.5049	804.498	1	y	7	133953	38882.4	7366.01	5322.43
dicLab1_genemodels_DLAgn_00155520_1	DTAEVHSHDSSTNGLINFLK	729.022	3	20.5049	918.541	1	y	8	125755	33093.1	7204.56	4292.63
dicLab1_genemodels_DLAgn_00155520_1	DTAEVHSHDSSTNGLINFLK	729.022	3	20.5049	984.992	2	y	18	67753.9	17107.3	3078.98	2461.95
dicLab1_genemodels_DLAgn_00155520_1	DTAEVHSHDSSTNGLINFLK	729.022	3	20.5049	1019.59	1	y	9	63426.7	18437.7	3387.41	2553.58
dicLab1_genemodels_DLAgn_00155520_1	DTAEVHSHDSSTNGLINFLK	729.022	3	20.5049	1106.62	1	y	10	50612.6	12659.9	3030.7	1906.1
dicLab1_genemodels_DLAgn_00155520_1	AITDVVNVGIGGSDLGPLMVTEALKPYSK	982.195	3	45.2961	1067.07	2	y	21	8595.84	345.534	748.833	10807.2
dicLab1_genemodels_DLAgn_00155520_1	AITDVVNVGIGGSDLGPLMVTEALKPYSK	982.195	3	45.2961	1173.62	2	y	23	32218.1	2608.4	2785.62	5280.48
dicLab1_genemodels_DLAgn_00155520_1	AITDVVNVGIGGSDLGPLMVTEALKPYSK	982.195	3	45.2961	1223.16	2	y	24			792.003	3241.24
dicLab1_genemodels_DLAgn_00155520_1	AITDVVNVGIGGSDLGPLMVTEALKPYSK	982.195	3	45.2961	1135.64	1	y	10	8026.94	956.446		997.908
dicLab1_genemodels_DLAgn_00155520_1	AITDVVNVGIGGSDLGPLMVTEALKPYSK	982.195	3	45.2961	1476.81	1	y	13	10079.6	485.436	1726.09	1267.82
dicLab1_genemodels_DLAgn_00155520_1	ILLANFLAQTEAMMK	847.454	2	47.4054	909.417	1	y	8	10940.6		113.247	9330.92
dicLab1_genemodels_DLAgn_00155520_1	ILLANFLAQTEAMMK	847.454	2	47.4054	1022.5	1	y	9	16041.2	398.935		8844.69
dicLab1_genemodels_DLAgn_00155520_1	ILLANFLAQTEAMMK	847.454	2	47.4054	1169.57	1	y	10	7031.14			4435.76
dicLab1_genemodels_DLAgn_00155520_1	ILLANFLAQTEAMMK	847.454	2	47.4054	1354.65	1	y	12	3818.45	113.275		2466.65
dicLab1_genemodels_DLAgn_00155520_1	ILLANFLAQTEAMMK	847.454	2	47.4054	1283.61	1	y	11	5409.95	647.305	113.332	2264.82
dicLab1_genemodels_DLAgn_00155520_1	NLITDEVMK	531.779	2	16.7618	835.423	1	y	7	1.17869e+06	328887	21432.4	15427.6
dicLab1_genemodels_DLAgn_00155520_1	NLITDEVMK	531.779	2	16.7618	722.339	1	y	6	801468	237766	17883	9501.97
dicLab1_genemodels_DLAgn_00155520_1	NLITDEVMK	531.779	2	16.7618	621.291	1	y	5	91845.4	26446.3	1246.03	1074.18
dicLab1_genemodels_DLAgn_00155520_1	NLITDEVMK	531.779	2	16.7618	948.507	1	y	8				492.64
dicLab1_genemodels_DLAgn_00155520_1	NLITDEVMK	531.779	2	16.7618	341.218	1	b	3	254295	66115.4	4629.15	2175.2
dicLab1_genemodels_DLAgn_00155520_1	TEDGDILLDYSK	684.83	2	17.5948	1138.56	1	y	10	998192	296771	40201.9	16887.1
dicLab1_genemodels_DLAgn_00155520_1	TEDGDILLDYSK	684.83	2	17.5948	738.403	1	y	6	436789	117486	17139.7	3686.39
dicLab1_genemodels_DLAgn_00155520_1	TEDGDILLDYSK	684.83	2	17.5948	851.487	1	y	7	209822	60702.4	8581.94	2554.01
dicLab1_genemodels_DLAgn_00155520_1	TEDGDILLDYSK	684.83	2	17.5948	1023.54	1	y	9	239989	71818	7523.02	3324.47
dicLab1_genemodels_DLAgn_00155520_1	TEDGDILLDYSK	684.83	2	17.5948	966.514	1	y	8	86774.4	22337.3	3180.6	1690
dicLab1_genemodels_DLAgn_00155520_1	LQDWYTAHALNLNMR	615.974	3	23.6552	802.886	2	y	13	339131	91479	4839.02	4245.92
dicLab1_genemodels_DLAgn_00155520_1	LQDWYTAHALNLNMR	615.974	3	23.6552	831.451	1	y	7	181714	49283.6	3242.02	1679.96
dicLab1_genemodels_DLAgn_00155520_1	LQDWYTAHALNLNMR	615.974	3	23.6552	968.509	1	y	8	134941	42664.5
dicLab1_genemodels_DLAgn_00155520_1	LQDWYTAHALNLNMR	615.974	3	23.6552	760.413	1	y	6	134054	35680.6	2698.95
dicLab1_genemodels_DLAgn_00155520_1	LQDWYTAHALNLNMR	615.974	3	23.6552	745.372	2	y	12	74669.1	18601	931.58	236.306
dicLab1_genemodels_DLAgn_00155520_1	VNYHTGPIVWGEPGTNGQHAFYQLIHQGTR	676.337	5	26.9725	981.515	1	b	9	197707	55099.3	10650.6	5181.3
dicLab1_genemodels_DLAgn_00155520_1	VNYHTGPIVWGEPGTNGQHAFYQLIHQGTR	676.337	5	26.9725	882.447	1	b	8	157510	38720.1	8949.57	6462.48
dicLab1_genemodels_DLAgn_00155520_1	VNYHTGPIVWGEPGTNGQHAFYQLIHQGTR	676.337	5	26.9725	824.474	1	y	7	41320.4	8373.42	2440.52	1710.39
dicLab1_genemodels_DLAgn_00155520_1	VNYHTGPIVWGEPGTNGQHAFYQLIHQGTR	676.337	5	26.9725	1013.01	2	y	18	52142.8	11535.3	1989.42	2089.67
dicLab1_genemodels_DLAgn_00155520_1	VNYHTGPIVWGEPGTNGQHAFYQLIHQGTR	676.337	5	26.9725	711.39	1	y	6	57784.1	16071.9	10403.8	8278.69
dicLab1_genemodels_DLAgn_00155520_1	TFTTQETITNAESAK	821.402	2	8.52288	1063.53	1	y	10	288223	82365	12779.2	7245.73
dicLab1_genemodels_DLAgn_00155520_1	TFTTQETITNAESAK	821.402	2	8.52288	934.484	1	y	9	294719	77863.4	11509.6	7787.57
dicLab1_genemodels_DLAgn_00155520_1	TFTTQETITNAESAK	821.402	2	8.52288	1191.59	1	y	11	161975	40117.2	13318.7	10495.4
dicLab1_genemodels_DLAgn_00155520_1	TFTTQETITNAESAK	821.402	2	8.52288	1292.63	1	y	12	141538	39317.1	5692.45
dicLab1_genemodels_DLAgn_00155520_1	TFTTQETITNAESAK	821.402	2	8.52288	833.436	1	y	8	149669	43468.2	13674.4	8616.2
dicLab1_genemodels_DLAgn_00155520_1	MVPSDFLIPAQSQHPIR	646.008	3	24.4401	1033.55	1	y	9	335954	117163	9300.58	7956.87
dicLab1_genemodels_DLAgn_00155520_1	MVPSDFLIPAQSQHPIR	646.008	3	24.4401	853.455	2	y	15	172974	54468.8	4321.69	3879.19
dicLab1_genemodels_DLAgn_00155520_1	MVPSDFLIPAQSQHPIR	646.008	3	24.4401	737.405	1	y	6	41241.7	7475.17	762.714
dicLab1_genemodels_DLAgn_00155520_1	MVPSDFLIPAQSQHPIR	646.008	3	24.4401	1146.64	1	y	10	33825.7	10509	921.807	648.836
dicLab1_genemodels_DLAgn_00155520_1	MVPSDFLIPAQSQHPIR	646.008	3	24.4401	865.464	1	y	7	26434.5	8867.49	729.715	1411.86
dicLab1_genemodels_DLAgn_00155520_1	LLSGGHWMDNHFR	393.19	4	11.7244	448.528	3	y	11	200960	49931.9	3383.22	2706.15
dicLab1_genemodels_DLAgn_00155520_1	LLSGGHWMDNHFR	393.19	4	11.7244	1005.44	1	y	7	43566.8	12479	720.333	720.624
dicLab1_genemodels_DLAgn_00155520_1	LLSGGHWMDNHFR	393.19	4	11.7244	486.223	3	y	12	38161	9693.57	936.747	1166.92
dicLab1_genemodels_DLAgn_00155520_1	LLSGGHWMDNHFR	393.19	4	11.7244	672.289	2	y	11	48735.1	10753.1	927.451	973.109
dicLab1_genemodels_DLAgn_00155520_1	LLSGGHWMDNHFR	393.19	4	11.7244	819.357	1	y	6	38882	11495.2	1080.88	1127.4
dicLab1_genemodels_DLAgn_00155520_1	AWFLEHAK	501.264	2	9.67438	744.404	1	y	6	548534	154269	21686.2	17781.3
dicLab1_genemodels_DLAgn_00155520_1	AWFLEHAK	501.264	2	9.67438	597.336	1	y	5	130617		6469.69	5176.67
dicLab1_genemodels_DLAgn_00155520_1	AWFLEHAK	501.264	2	9.67438	784.378	1	b	6				309.321
dicLab1_genemodels_DLAgn_00155520_1	AWFLEHAK	501.264	2	9.67438	930.483	1	y	7				432.345
dicLab1_genemodels_DLAgn_00155520_1	AWFLEHAK	501.264	2	9.67438	355.209	1	y	3	52218.7	11192.2	2150.91	1599.23
dicLab1_genemodels_DLAgn_00155520_1	HFVALSTNGPK	585.817	2	6.03158	1024.52	1	b	10
dicLab1_genemodels_DLAgn_00155520_1	HFVALSTNGPK	585.817	2	6.03158	886.499	1	y	9	328837	83748.5		3498.79
dicLab1_genemodels_DLAgn_00155520_1	HFVALSTNGPK	585.817	2	6.03158	787.431	1	y	8	143416	40506.1	746.508	1151.85
dicLab1_genemodels_DLAgn_00155520_1	HFVALSTNGPK	585.817	2	6.03158	716.394	1	y	7	49988.4	15601.2	153.188
dicLab1_genemodels_DLAgn_00155520_1	HFVALSTNGPK	585.817	2	6.03158	603.31	1	y	6	57020.3	15633.6	567.004	198.245
dicLab1_genemodels_DLAgn_00246320_1	QKFEEGQAELEGAQK	564.613	3	3.05468	645.304	2	b	11	2169.61	1415.8	4568.67	2307.13
dicLab1_genemodels_DLAgn_00246320_1	QKFEEGQAELEGAQK	564.613	3	3.05468	774.399	1	y	7	3916.2	5835.77	16674.7	5325.89
dicLab1_genemodels_DLAgn_00246320_1	QKFEEGQAELEGAQK	564.613	3	3.05468	845.436	1	y	8	2421.11	3312.76	14451.8	8054.08
dicLab1_genemodels_DLAgn_00246320_1	QKFEEGQAELEGAQK	564.613	3	3.05468	847.394	1	b	7	166.69		4269.15	1325.89
dicLab1_genemodels_DLAgn_00246320_1	QKFEEGQAELEGAQK	564.613	3	3.05468	719.336	1	b	6		534.041	3538.16	1524.29
dicLab1_genemodels_DLAgn_00246320_1	NSYEEALDHLETMK	840.383	2	22.0913	1186.58	1	y	10	395.79		7467.37
dicLab1_genemodels_DLAgn_00246320_1	NSYEEALDHLETMK	840.383	2	22.0913	1315.62	1	y	11	1350.28	2842.19	6637.39	136.962
dicLab1_genemodels_DLAgn_00246320_1	NSYEEALDHLETMK	840.383	2	22.0913	873.413	1	y	7	8147.88	9778.26	8912.39	206.475
dicLab1_genemodels_DLAgn_00246320_1	NSYEEALDHLETMK	840.383	2	22.0913	1057.53	1	y	9	1122.07		9551.34
dicLab1_genemodels_DLAgn_00246320_1	NSYEEALDHLETMK	840.383	2	22.0913	986.498	1	y	8		2478.34	6323.05	511.666
dicLab1_genemodels_DLAgn_00095810_1	LQGPATASEVHQVLK	526.626	3	10.2149	624.383	1	y	5	215016	197499	10902.3	14562.8
dicLab1_genemodels_DLAgn_00095810_1	LQGPATASEVHQVLK	526.626	3	10.2149	939.526	1	y	8	297785	306774	15551.3	23681.1
dicLab1_genemodels_DLAgn_00095810_1	LQGPATASEVHQVLK	526.626	3	10.2149	668.865	2	y	13	1.30034e+06	1.15028e+06	54542.6	88938.7
dicLab1_genemodels_DLAgn_00095810_1	LQGPATASEVHQVLK	526.626	3	10.2149	852.494	1	y	7	102938	95673	4565	9363.03
dicLab1_genemodels_DLAgn_00095810_1	LQGPATASEVHQVLK	526.626	3	10.2149	1010.56	1	y	9	241361	237203	11288.2	16724.4
dicLab1_genemodels_DLAgn_00095810_1	LPPNVLAVPDLAESVK	831.477	2	33.4693	1451.81	1	y	14	495.962	2258.4		99121.1
dicLab1_genemodels_DLAgn_00095810_1	LPPNVLAVPDLAESVK	831.477	2	33.4693	858.457	1	y	8	17822.2		849.395	111871
dicLab1_genemodels_DLAgn_00095810_1	LPPNVLAVPDLAESVK	831.477	2	33.4693	1141.65	1	y	11	4949.72	463.072		74459.9
dicLab1_genemodels_DLAgn_00095810_1	LPPNVLAVPDLAESVK	831.477	2	33.4693	1028.56	1	y	10	7870.14		151.556	60416.1
dicLab1_genemodels_DLAgn_00095810_1	LPPNVLAVPDLAESVK	831.477	2	33.4693	957.525	1	y	9	1736.32	1422.16	654.351	44153
dicLab1_genemodels_DLAgn_00095810_1	LGLMEMIAFAK	612.33	2	39.5251	940.463	1	y	8	2038.56	1866.96	223.445	57999.1
dicLab1_genemodels_DLAgn_00095810_1	LGLMEMIAFAK	612.33	2	39.5251	809.423	1	y	7	5101.42	3430.56	45.1732	54150.9
dicLab1_genemodels_DLAgn_00095810_1	LGLMEMIAFAK	612.33	2	39.5251	680.38	1	y	6	2009.66	349.941		24867.7
dicLab1_genemodels_DLAgn_00095810_1	LGLMEMIAFAK	612.33	2	39.5251	1110.57	1	y	10	1494.19	815.36	261.141	24431.3
dicLab1_genemodels_DLAgn_00095810_1	LGLMEMIAFAK	612.33	2	39.5251	1053.55	1	y	9	260.327	483.93	72.03	9793.7
dicLab1_genemodels_DLAgn_00095810_1	GADILIFVVPHQFIMR	619.347	3	43.1015	928.516	2	y	16	912.878	660.352	143.976	36633.7
dicLab1_genemodels_DLAgn_00095810_1	GADILIFVVPHQFIMR	619.347	3	43.1015	694.37	1	y	5	463.335	767.369	360.274	10294
dicLab1_genemodels_DLAgn_00095810_1	GADILIFVVPHQFIMR	619.347	3	43.1015	750.431	2	y	12	97.9696	283.338	72.0553	9137.75
dicLab1_genemodels_DLAgn_00095810_1	GADILIFVVPHQFIMR	619.347	3	43.1015	637.347	2	y	10	196	1208.57		9777.87
dicLab1_genemodels_DLAgn_00095810_1	GADILIFVVPHQFIMR	619.347	3	43.1015	693.889	2	y	11	290.396		72.0055	10505.9
dicLab1_genemodels_DLAgn_00095810_1	ELMQTTNFR	570.279	2	8.71869	638.326	1	y	5	827113	747453	21458.7	41053.2
dicLab1_genemodels_DLAgn_00095810_1	ELMQTTNFR	570.279	2	8.71869	766.384	1	y	6	664007	616972	14678.3	30319
dicLab1_genemodels_DLAgn_00095810_1	ELMQTTNFR	570.279	2	8.71869	897.425	1	y	7	493271	467572	11098.5	21480.4
dicLab1_genemodels_DLAgn_00095810_1	ELMQTTNFR	570.279	2	8.71869	603.281	1	b	5			2161.45	2150.79
dicLab1_genemodels_DLAgn_00095810_1	ELMQTTNFR	570.279	2	8.71869	1010.51	1	y	8
dicLab1_genemodels_DLAgn_00095810_1	KLTEIINTDHENVK	551.965	3	5.26015	956.443	1	y	8	139833	125210	4896.38	6292.39
dicLab1_genemodels_DLAgn_00095810_1	KLTEIINTDHENVK	551.965	3	5.26015	763.396	2	y	13	93892.8	87050.4	6061.45	6339.49
dicLab1_genemodels_DLAgn_00095810_1	KLTEIINTDHENVK	551.965	3	5.26015	706.854	2	y	12	105260	98502.8	3783.17	2652.54
dicLab1_genemodels_DLAgn_00095810_1	KLTEIINTDHENVK	551.965	3	5.26015	1069.53	1	y	9	69188.3	71995.5	3727.3	3124.39
dicLab1_genemodels_DLAgn_00095810_1	KLTEIINTDHENVK	551.965	3	5.26015	626.326	1	y	5	86247.4	81214.9	3901.08	3675.72
dicLab1_genemodels_DLAgn_00095810_1	DAVGMSLIK	467.257	2	15.9489	648.375	1	y	6	2.06936e+06	1.84939e+06	50782.8	97094.7
dicLab1_genemodels_DLAgn_00095810_1	DAVGMSLIK	467.257	2	15.9489	747.443	1	y	7	959042	865751	21108.6	47326.1
dicLab1_genemodels_DLAgn_00095810_1	DAVGMSLIK	467.257	2	15.9489	591.353	1	y	5	149868	139942	4179.19	7871.27
dicLab1_genemodels_DLAgn_00095810_1	DAVGMSLIK	467.257	2	15.9489	787.402	1	b	8
dicLab1_genemodels_DLAgn_00095810_1	DAVGMSLIK	467.257	2	15.9489	474.202	1	b	5
dicLab1_genemodels_DLAgn_00095810_1	KIC[PPa]VIGSGNWGSAIAK	558.971	3	17.5898	732.404	1	y	7	124374	159773	6423.19	7969.02
dicLab1_genemodels_DLAgn_00095810_1	KIC[PPa]VIGSGNWGSAIAK	558.971	3	17.5898	628.385	1	b	5	78568.1	103592	5083.23	4369.65
dicLab1_genemodels_DLAgn_00095810_1	KIC[PPa]VIGSGNWGSAIAK	558.971	3	17.5898	943.503	1	b	9	107612	143964	8526.45	6235.96
dicLab1_genemodels_DLAgn_00095810_1	KIC[PPa]VIGSGNWGSAIAK	558.971	3	17.5898	685.407	1	b	6	48343.1	65107.7	2146.44	2665.2
dicLab1_genemodels_DLAgn_00095810_1	KIC[PPa]VIGSGNWGSAIAK	558.971	3	17.5898	829.46	1	b	8	57237.2	76563.5	1918.13	4554.45
dicLab1_genemodels_DLAgn_00095810_1	GVDAGPEGLK	471.748	2	3.09031	786.399	1	y	8	964271	813242	27617.5	62616.8
dicLab1_genemodels_DLAgn_00095810_1	GVDAGPEGLK	471.748	2	3.09031	600.335	1	y	6	409333	294149	12699.7	25634.9
dicLab1_genemodels_DLAgn_00095810_1	GVDAGPEGLK	471.748	2	3.09031	671.372	1	y	7	254224	184512	9987.18	15487.3
dicLab1_genemodels_DLAgn_00095810_1	GVDAGPEGLK	471.748	2	3.09031	543.314	1	y	5	116926	90316.9	4441.46	10753.7
dicLab1_genemodels_DLAgn_00095810_1	GVDAGPEGLK	471.748	2	3.09031	462.743	2	b	10	44687.6		1285.11
dicLab1_genemodels_DLAgn_00095810_1	YDKFNTTVNMWVFEEMVNDR	846.719	3	38.6758	1039.45	1	y	8		1386.04	606.727	35484.2
dicLab1_genemodels_DLAgn_00095810_1	YDKFNTTVNMWVFEEMVNDR	846.719	3	38.6758	1138.52	1	y	9	4206	1302.06	1098.56	13642.4
dicLab1_genemodels_DLAgn_00095810_1	YDKFNTTVNMWVFEEMVNDR	846.719	3	38.6758	892.383	1	y	7		2841.89		13145.8
dicLab1_genemodels_DLAgn_00095810_1	YDKFNTTVNMWVFEEMVNDR	846.719	3	38.6758	1324.6	1	y	10	189.967		131.724	4317.27
dicLab1_genemodels_DLAgn_00095810_1	YDKFNTTVNMWVFEEMVNDR	846.719	3	38.6758	1083.51	1	b	9	5366.2	2048.04		4404.32
dicLab1_genemodels_DLAgn_00095810_1	FC[PPa]ETTIGC[PPa]K	572.262	2	4.12663	822.403	1	y	7	238432	284159	11600.4	17902.1
dicLab1_genemodels_DLAgn_00095810_1	FC[PPa]ETTIGC[PPa]K	572.262	2	4.12663	693.36	1	y	6	108213	119215	4425.68	7307.12
dicLab1_genemodels_DLAgn_00095810_1	FC[PPa]ETTIGC[PPa]K	572.262	2	4.12663	996.449	1	y	8	57658.9	71790.7	2898.78	5328.57
dicLab1_genemodels_DLAgn_00095810_1	FC[PPa]ETTIGC[PPa]K	572.262	2	4.12663	592.312	1	y	5	46229.7	46734.2	2435.79	3840.76
dicLab1_genemodels_DLAgn_00095810_1	FC[PPa]ETTIGC[PPa]K	572.262	2	4.12663	766.344	1	b	6
dicLab1_genemodels_DLAgn_00095810_1	IC[PPa]VIGSGNWGSAIAK	773.906	2	22.681	1047.52	1	y	11	161190	212913		13225.8
dicLab1_genemodels_DLAgn_00095810_1	IC[PPa]VIGSGNWGSAIAK	773.906	2	22.681	1160.61	1	y	12	117386	145020	241.088	11583.8
dicLab1_genemodels_DLAgn_00095810_1	IC[PPa]VIGSGNWGSAIAK	773.906	2	22.681	1259.67	1	y	13	84865	110273	294.836	9168.58
dicLab1_genemodels_DLAgn_00095810_1	IC[PPa]VIGSGNWGSAIAK	773.906	2	22.681	990.5	1	y	10	40321.2	51333.6		12584
dicLab1_genemodels_DLAgn_00095810_1	IC[PPa]VIGSGNWGSAIAK	773.906	2	22.681	903.468	1	y	9	43933.5	50478.1	604.986	27599.8
dicLab1_genemodels_DLAgn_00095810_1	GADILIFVVPHQF	728.403	2	44.204	873.462	1	y	7	915.105	534.45		7778.69
dicLab1_genemodels_DLAgn_00095810_1	GADILIFVVPHQF	728.403	2	44.204	986.546	1	y	8	509.9	229.215	248.987	4518.89
dicLab1_genemodels_DLAgn_00095810_1	GADILIFVVPHQF	728.403	2	44.204	1099.63	1	y	9	139.376	1001.59	71.9508	3173.95
dicLab1_genemodels_DLAgn_00095810_1	GADILIFVVPHQF	728.403	2	44.204	829.482	1	b	8	1007.82	2318.01	200.315	4685.27
dicLab1_genemodels_DLAgn_00095810_1	GADILIFVVPHQF	728.403	2	44.204	928.55	1	b	9	381.723	422.166	539.958	4638.61
dicLab1_genemodels_DLAgn_00095810_1	IGEAFAK	368.205	2	3.30309	622.32	1	y	6	304742	229075		298.385
dicLab1_genemodels_DLAgn_00095810_1	IGEAFAK	368.205	2	3.30309	565.298	1	y	5	61890.4	45434	71.9306	748.376
dicLab1_genemodels_DLAgn_00095810_1	IGEAFAK	368.205	2	3.30309	436.255	1	y	4	31622.6	21727.3	105.281	334.923
dicLab1_genemodels_DLAgn_00095810_1	IGEAFAK	368.205	2	3.30309	359.2	2	b	7			173.709	301.758
dicLab1_genemodels_DLAgn_00095810_1	IGEAFAK	368.205	2	3.30309	171.113	1	b	2				1359.35
dicLab1_genemodels_DLAgn_00095810_1	DKTYGPMLK	526.776	2	3.65788	809.423	1	y	7	169493	158832	288.243	9842.89
dicLab1_genemodels_DLAgn_00095810_1	DKTYGPMLK	526.776	2	3.65788	708.375	1	y	6	87344.4	76729.8		3668.88
dicLab1_genemodels_DLAgn_00095810_1	DKTYGPMLK	526.776	2	3.65788	545.312	1	y	5	58675.9	51059	72.0553	1855.83
dicLab1_genemodels_DLAgn_00095810_1	DKTYGPMLK	526.776	2	3.65788	906.439	1	b	8	14292.9	11460.5	72.0553	260.273
dicLab1_genemodels_DLAgn_00095810_1	DKTYGPMLK	526.776	2	3.65788	488.29	1	y	4	21823.2	17908.6	71.9116	2153.14
dicLab1_genemodels_DLAgn_00038950_1	LSVEALTSLDGEFK	754.896	2	32.3209	896.436	1	y	8				928606
dicLab1_genemodels_DLAgn_00038950_1	LSVEALTSLDGEFK	754.896	2	32.3209	1009.52	1	y	9				546963
dicLab1_genemodels_DLAgn_00038950_1	LSVEALTSLDGEFK	754.896	2	32.3209	1080.56	1	y	10				501899
dicLab1_genemodels_DLAgn_00038950_1	LSVEALTSLDGEFK	754.896	2	32.3209	795.388	1	y	7				504972
dicLab1_genemodels_DLAgn_00038950_1	LSVEALTSLDGEFK	754.896	2	32.3209	1209.6	1	y	11				409704
dicLab1_genemodels_DLAgn_00038950_1	LGSSEVDQVQLVVDGVK	886.475	2	25.9271	1199.66	1	y	11	3.54278e+06	5.86915e+06	1.13081e+06	631288
dicLab1_genemodels_DLAgn_00038950_1	LGSSEVDQVQLVVDGVK	886.475	2	25.9271	1298.73	1	y	12	3.27188e+06	3.09578e+06	508859	297198
dicLab1_genemodels_DLAgn_00038950_1	LGSSEVDQVQLVVDGVK	886.475	2	25.9271	956.578	1	y	9	3.04198e+06	2.73375e+06	457227	275558
dicLab1_genemodels_DLAgn_00038950_1	LGSSEVDQVQLVVDGVK	886.475	2	25.9271	1084.64	1	y	10	2.12373e+06	1.82346e+06	325595	191237
dicLab1_genemodels_DLAgn_00038950_1	LGSSEVDQVQLVVDGVK	886.475	2	25.9271	1427.77	1	y	13	768273	656861	143650	89335.7
dicLab1_genemodels_DLAgn_00038950_1	VEEEFPNLSK	596.298	2	11.4588	963.478	1	y	8	6.47805e+06	6.52611e+06	862756	482662
dicLab1_genemodels_DLAgn_00038950_1	VEEEFPNLSK	596.298	2	11.4588	705.393	1	y	6	3.11416e+06	3.06737e+06	326951	186952
dicLab1_genemodels_DLAgn_00038950_1	VEEEFPNLSK	596.298	2	11.4588	834.436	1	y	7	2.33267e+06	2.30399e+06	246615	142491
dicLab1_genemodels_DLAgn_00038950_1	VEEEFPNLSK	596.298	2	11.4588	1092.52	1	y	9	1.26606e+06	1.27829e+06	154756	86321.4
dicLab1_genemodels_DLAgn_00038950_1	VEEEFPNLSK	596.298	2	11.4588	634.272	1	b	5	658754	624183	77019.7	45002.6
dicLab1_genemodels_DLAgn_00038950_1	IEAIFK	360.718	2	9.62264	478.302	1	y	4	4.48638e+06	4.55888e+06	485359	365683
dicLab1_genemodels_DLAgn_00038950_1	IEAIFK	360.718	2	9.62264	607.345	1	y	5	3.9494e+06	4.01917e+06	434016	336510
dicLab1_genemodels_DLAgn_00038950_1	IEAIFK	360.718	2	9.62264	407.265	1	y	3	418284	417378	38227	27804.5
dicLab1_genemodels_DLAgn_00038950_1	IEAIFK	360.718	2	9.62264	427.255	1	b	4
dicLab1_genemodels_DLAgn_00038950_1	IEAIFK	360.718	2	9.62264	574.324	1	b	5
dicLab1_genemodels_DLAgn_00038950_1	SMTDAEQDQLINDHFLFDKPVSPLLTC[PPa]AGMAR	909.439	4	37.4406	1103.57	1	y	10	45041.5	24585.1	4541.15	43399.6
dicLab1_genemodels_DLAgn_00038950_1	SMTDAEQDQLINDHFLFDKPVSPLLTC[PPa]AGMAR	909.439	4	37.4406	1386.72	1	y	13	39521.7	21904.9	310.024	32119.8
dicLab1_genemodels_DLAgn_00038950_1	SMTDAEQDQLINDHFLFDKPVSPLLTC[PPa]AGMAR	909.439	4	37.4406	1190.6	1	y	11	37599.5	21676.3	548.315	23386.6
dicLab1_genemodels_DLAgn_00038950_1	SMTDAEQDQLINDHFLFDKPVSPLLTC[PPa]AGMAR	909.439	4	37.4406	1139.56	3	y	30	3882.12			11544.7
dicLab1_genemodels_DLAgn_00038950_1	SMTDAEQDQLINDHFLFDKPVSPLLTC[PPa]AGMAR	909.439	4	37.4406	1043.85	3	y	27			68.2449	6260.49
dicLab1_genemodels_DLAgn_00038950_1	VISMQQGGNMR	610.797	2	3.51795	1008.43	1	y	9	4.34737e+06	3.22168e+06	129022	145109
dicLab1_genemodels_DLAgn_00038950_1	VISMQQGGNMR	610.797	2	3.51795	790.362	1	y	7	1.83555e+06	1.60303e+06	39162.1	56436.2
dicLab1_genemodels_DLAgn_00038950_1	VISMQQGGNMR	610.797	2	3.51795	662.304	1	y	6	1.8264e+06	1.53956e+06	45238	60040.7
dicLab1_genemodels_DLAgn_00038950_1	VISMQQGGNMR	610.797	2	3.51795	921.403	1	y	8	812700	680284	18451.5	24920.8
dicLab1_genemodels_DLAgn_00038950_1	VISMQQGGNMR	610.797	2	3.51795	687.349	1	b	6	235063	180966
dicLab1_genemodels_DLAgn_00038950_1	LNYKVEEEFPNLSK	570.63	3	17.8405	741.877	2	y	12	898863	994403	43299.7	33346.5
dicLab1_genemodels_DLAgn_00038950_1	LNYKVEEEFPNLSK	570.63	3	17.8405	798.899	2	y	13	705968	656456	38076.4	22663.1
dicLab1_genemodels_DLAgn_00038950_1	LNYKVEEEFPNLSK	570.63	3	17.8405	1005.49	1	b	8	735579	845209	42358.1	26259.3
dicLab1_genemodels_DLAgn_00038950_1	LNYKVEEEFPNLSK	570.63	3	17.8405	705.393	1	y	6	889224	949084	47474.4	30683.6
dicLab1_genemodels_DLAgn_00038950_1	LNYKVEEEFPNLSK	570.63	3	17.8405	1191.59	1	y	10	356398	413640	17770.7	12935.3
dicLab1_genemodels_DLAgn_00038950_1	IEAIFKK	424.766	2	3.71495	606.397	1	y	5	600849	605112	17172.9	20034.6
dicLab1_genemodels_DLAgn_00038950_1	IEAIFKK	424.766	2	3.71495	735.44	1	y	6	338555	327338	10932.6	10424.7
dicLab1_genemodels_DLAgn_00038950_1	IEAIFKK	424.766	2	3.71495	535.36	1	y	4	73446.8	71494.6	2405.27	3470.23
dicLab1_genemodels_DLAgn_00038950_1	IEAIFKK	424.766	2	3.71495	314.171	1	b	3	98444.5	88879.9	3195.91	4606.17
dicLab1_genemodels_DLAgn_00038950_1	IEAIFKK	424.766	2	3.71495	243.134	1	b	2	264821	248239	8277.5	14655.6
dicLab1_genemodels_DLAgn_00038950_1	GKYYPLK	434.75	2	1.33778	683.376	1	y	5	412845	359720	23134.7	22227.3
dicLab1_genemodels_DLAgn_00038950_1	GKYYPLK	434.75	2	1.33778	520.313	1	y	4	105629	92206	4523.18	4122.12
dicLab1_genemodels_DLAgn_00038950_1	GKYYPLK	434.75	2	1.33778	722.387	1	b	6	56122.4	55141.1	3100.75	3183.83
dicLab1_genemodels_DLAgn_00038950_1	GKYYPLK	434.75	2	1.33778	512.25	1	b	4	56683.2	44323.1	4147.57	4612.49
dicLab1_genemodels_DLAgn_00038950_1	GKYYPLK	434.75	2	1.33778	609.303	1	b	5			984.806	1138.77
dicLab1_genemodels_DLAgn_00038950_1	LEKGEAIDSMIPAQK	543.955	3	11.5916	556.345	1	y	5	205016	203590	5420.24	5259.57
dicLab1_genemodels_DLAgn_00038950_1	LEKGEAIDSMIPAQK	543.955	3	11.5916	889.445	1	y	8	125486	135611	1710.68
dicLab1_genemodels_DLAgn_00038950_1	LEKGEAIDSMIPAQK	543.955	3	11.5916	628.33	1	b	6	142679	135529	3805.15
dicLab1_genemodels_DLAgn_00038950_1	LEKGEAIDSMIPAQK	543.955	3	11.5916	1074.51	1	b	10	101685	103038	2997.91	1788.15
dicLab1_genemodels_DLAgn_00038950_1	LEKGEAIDSMIPAQK	543.955	3	11.5916	774.418	1	y	7	100407	102420	2851.94	2866.5
dicLab1_genemodels_DLAgn_00038950_1	SMTDAEQDQLINDHFLFDK	756.348	3	27.4661	1024.98	2	y	17	69181.5	57369.9	703.23
dicLab1_genemodels_DLAgn_00038950_1	SMTDAEQDQLINDHFLFDK	756.348	3	27.4661	1148.57	1	y	9	26403.7	24840.9		13524.7
dicLab1_genemodels_DLAgn_00038950_1	SMTDAEQDQLINDHFLFDK	756.348	3	27.4661	1035.49	1	y	8	35921.4	25613	1282.41	4269.44
dicLab1_genemodels_DLAgn_00038950_1	SMTDAEQDQLINDHFLFDK	756.348	3	27.4661	974.458	2	y	16	22418.5	23670.5	5064.47
dicLab1_genemodels_DLAgn_00038950_1	SMTDAEQDQLINDHFLFDK	756.348	3	27.4661	806.42	1	y	6	19753.8	12988.6	729.868
dicLab1_genemodels_DLAgn_00038950_1	DKQTPSGYTLDDVIQTGVDNPGHPF	901.096	3	31.3019	939.432	1	y	9	73933.6	2233.35		475.998
dicLab1_genemodels_DLAgn_00038950_1	DKQTPSGYTLDDVIQTGVDNPGHPF	901.096	3	31.3019	1040.48	1	y	10	73546.5	912.136	1715.27	418.731
dicLab1_genemodels_DLAgn_00038950_1	DKQTPSGYTLDDVIQTGVDNPGHPF	901.096	3	31.3019	1168.54	1	y	11	22741.8	3826.26	2164.38	830.638
dicLab1_genemodels_DLAgn_00038950_1	DKQTPSGYTLDDVIQTGVDNPGHPF	901.096	3	31.3019	1420.66	1	b	13	31435.6	391.467	576.384	598.439
dicLab1_genemodels_DLAgn_00038950_1	DKQTPSGYTLDDVIQTGVDNPGHPF	901.096	3	31.3019	1151.55	2	b	22	36701.8		835.844
dicLab1_genemodels_DLAgn_00196080_1	GPAGALGIR	406.243	2	5.98577	657.404	1	y	7	201496	162553	272447	1.03523e+06
dicLab1_genemodels_DLAgn_00196080_1	GPAGALGIR	406.243	2	5.98577	586.367	1	y	6	184563	144488	233034	895913
dicLab1_genemodels_DLAgn_00196080_1	GPAGALGIR	406.243	2	5.98577	458.309	1	y	4	67711	57873.4	108394	358916
dicLab1_genemodels_DLAgn_00196080_1	GPAGALGIR	406.243	2	5.98577	529.346	1	y	5	38023.8	27186.9	55784.2	213795
dicLab1_genemodels_DLAgn_00196080_1	GPAGALGIR	406.243	2	5.98577	467.261	1	b	6	25490.2	17706.6	28758	127061
dicLab1_genemodels_DLAgn_00196080_1	GETGPAGPAGPAGPAGPR	758.879	2	4.02709	947.506	1	y	11	68396.7	42785.5	87756.5
dicLab1_genemodels_DLAgn_00196080_1	GETGPAGPAGPAGPAGPR	758.879	2	4.02709	1004.53	1	y	12	46740.1	26415.8	61810.1
dicLab1_genemodels_DLAgn_00196080_1	GETGPAGPAGPAGPAGPR	758.879	2	4.02709	779.416	1	y	9	30354.1	18550.4	41987.6	902.866
dicLab1_genemodels_DLAgn_00196080_1	GETGPAGPAGPAGPAGPR	758.879	2	4.02709	1172.62	1	y	14	11045.1	6069.02	12004.7
dicLab1_genemodels_DLAgn_00196080_1	GETGPAGPAGPAGPAGPR	758.879	2	4.02709	1075.56	1	y	13	6495.8	3653.69	10422.5	727.315
dicLab1_genemodels_DLAgn_00196080_1	NGDRGETGPAGPAGPAGPAGPR	653.652	3	1.85999	722.394	1	y	8	77766.9	9918.35	95226.9	38753.2
dicLab1_genemodels_DLAgn_00196080_1	NGDRGETGPAGPAGPAGPAGPR	653.652	3	1.85999	1012.44	1	b	11	54600.4	417.792	67254.4	6285.14
dicLab1_genemodels_DLAgn_00196080_1	NGDRGETGPAGPAGPAGPAGPR	653.652	3	1.85999	779.416	1	y	9	52516.8	7240.85	63289.8	18286
dicLab1_genemodels_DLAgn_00196080_1	NGDRGETGPAGPAGPAGPAGPR	653.652	3	1.85999	955.423	1	b	10	26480.8	246.287	31719.5	5742.7
dicLab1_genemodels_DLAgn_00196080_1	NGDRGETGPAGPAGPAGPAGPR	653.652	3	1.85999	947.506	1	y	11	29330.1	2876.72	38939.8	12275.8
dicLab1_genemodels_DLAgn_00196080_1	GEPGAAGPVGPSGAR	640.323	2	1.01458	797.426	1	y	9	9606.51	4759.71	10414.6	60056
dicLab1_genemodels_DLAgn_00196080_1	GEPGAAGPVGPSGAR	640.323	2	1.01458	868.464	1	y	10	7101.81	4685.39	7080.19	34820.5
dicLab1_genemodels_DLAgn_00196080_1	GEPGAAGPVGPSGAR	640.323	2	1.01458	740.405	1	y	8	6589.86	2974.99	7850.74	34099.8
dicLab1_genemodels_DLAgn_00196080_1	GEPGAAGPVGPSGAR	640.323	2	1.01458	939.501	1	y	11	1486.98	291.82	1873	7117
dicLab1_genemodels_DLAgn_00196080_1	GEPGAAGPVGPSGAR	640.323	2	1.01458	996.522	1	y	12	1966.88	1079.95	3169.46	11641.8
dicLab1_genemodels_DLAgn_00196080_1	DGMTGLPGPTGPSGPR	748.862	2	14.3755	922.474	1	y	10	311.581	33336.1	27700.3
dicLab1_genemodels_DLAgn_00196080_1	DGMTGLPGPTGPSGPR	748.862	2	14.3755	1092.58	1	y	12	3225.77	1708.72	1248.8	764.386
dicLab1_genemodels_DLAgn_00196080_1	DGMTGLPGPTGPSGPR	748.862	2	14.3755	825.421	1	y	9	1400.56	1536.05	2051.05	211.318
dicLab1_genemodels_DLAgn_00196080_1	DGMTGLPGPTGPSGPR	748.862	2	14.3755	768.4	1	y	8	220.344	1953.25	1970.62	205.546
dicLab1_genemodels_DLAgn_00196080_1	DGMTGLPGPTGPSGPR	748.862	2	14.3755	1035.56	1	y	11	124.763			41.3224
dicLab1_genemodels_DLAgn_00196080_1	TGGSC[PPa]TLDGQVFADR	799.367	2	14.4721	907.427	1	y	8	8304.14	754.21	8172.21
dicLab1_genemodels_DLAgn_00196080_1	TGGSC[PPa]TLDGQVFADR	799.367	2	14.4721	1121.56	1	y	10	3558.33		5764.4	222.684
dicLab1_genemodels_DLAgn_00196080_1	TGGSC[PPa]TLDGQVFADR	799.367	2	14.4721	1020.51	1	y	9	3231.4	281.268	9559.36	308.952
dicLab1_genemodels_DLAgn_00196080_1	TGGSC[PPa]TLDGQVFADR	799.367	2	14.4721	1295.6	1	y	11	2704.75	396.683	2767.32	215.934
dicLab1_genemodels_DLAgn_00196080_1	TGGSC[PPa]TLDGQVFADR	799.367	2	14.4721	806.335	1	b	8	1324.2		2134.7	674.369
dicLab1_genemodels_DLAgn_00138560_1	ILYVDLTATPR	631.361	2	22.8668	1035.55	1	y	9	322351	386149	213517	181695
dicLab1_genemodels_DLAgn_00138560_1	ILYVDLTATPR	631.361	2	22.8668	773.415	1	y	7	266029	294466	159989	139193
dicLab1_genemodels_DLAgn_00138560_1	ILYVDLTATPR	631.361	2	22.8668	872.484	1	y	8	183127	201180	114160	99072.5
dicLab1_genemodels_DLAgn_00138560_1	ILYVDLTATPR	631.361	2	22.8668	658.388	1	y	6	94072.8	98835.8	54474.2	55175.1
dicLab1_genemodels_DLAgn_00138560_1	ILYVDLTATPR	631.361	2	22.8668	1148.63	1	y	10	29590.2	37033.7	18846.1	19774.9
dicLab1_genemodels_DLAgn_00138560_1	GHDVHLYDITTK	466.905	3	5.8688	740.383	1	y	6	45242.6	43613.8	25435.5	46543.2
dicLab1_genemodels_DLAgn_00138560_1	GHDVHLYDITTK	466.905	3	5.8688	546.242	1	b	5	44167.8	38700.4	20906.5	35328.8
dicLab1_genemodels_DLAgn_00138560_1	GHDVHLYDITTK	466.905	3	5.8688	577.319	1	y	5	23240.9	20061	10721.6	22710.7
dicLab1_genemodels_DLAgn_00138560_1	GHDVHLYDITTK	466.905	3	5.8688	853.467	1	y	7	17533.4	19739	10458.6	20576
dicLab1_genemodels_DLAgn_00138560_1	GHDVHLYDITTK	466.905	3	5.8688	602.814	2	y	10	13086.5	13171.5	7146.79	12477.5
dicLab1_genemodels_DLAgn_00138560_1	DGLHAFPITR	563.804	2	12.6905	704.409	1	y	6	114164	120748	60564.4	58063.7
dicLab1_genemodels_DLAgn_00138560_1	DGLHAFPITR	563.804	2	12.6905	633.372	1	y	5	71732.7	78301.2	38430.9	37870.9
dicLab1_genemodels_DLAgn_00138560_1	DGLHAFPITR	563.804	2	12.6905	641.304	1	b	6	14952.2	16722.1	11245.7	11827.7
dicLab1_genemodels_DLAgn_00138560_1	DGLHAFPITR	563.804	2	12.6905	841.468	1	y	7	25972	30277.4	15379.9	13630.5
dicLab1_genemodels_DLAgn_00138560_1	DGLHAFPITR	563.804	2	12.6905	851.441	1	b	8				5349.49
dicLab1_genemodels_DLAgn_00138560_1	TWSHLPVC[PPa]TSALR	514.601	3	16.2519	721.366	1	y	6	51935.5	61182.2	26205.9	33226
dicLab1_genemodels_DLAgn_00138560_1	TWSHLPVC[PPa]TSALR	514.601	3	16.2519	547.32	1	y	5	70742.3	79462.4	39797.5	48591
dicLab1_genemodels_DLAgn_00138560_1	TWSHLPVC[PPa]TSALR	514.601	3	16.2519	821.43	1	b	7	29060.8	36248.5	15833.8	16651.3
dicLab1_genemodels_DLAgn_00138560_1	TWSHLPVC[PPa]TSALR	514.601	3	16.2519	625.309	1	b	5	30204.7	35224.2	16957.9	17611.1
dicLab1_genemodels_DLAgn_00138560_1	TWSHLPVC[PPa]TSALR	514.601	3	16.2519	917.487	1	y	8	24011.2	28362	13859.4	16613.5
dicLab1_genemodels_DLAgn_00138560_1	ELDDIHNIGHVDAAFR	456.227	4	17.3403	579.289	1	y	5	56311.3	65497.5	34166.3	50793.4
dicLab1_genemodels_DLAgn_00138560_1	ELDDIHNIGHVDAAFR	456.227	4	17.3403	527.259	3	y	14	61146.7	74689.9	40942.3	67232.5
dicLab1_genemodels_DLAgn_00138560_1	ELDDIHNIGHVDAAFR	456.227	4	17.3403	678.357	1	y	6	27053	33157.2	19251.5	33848
dicLab1_genemodels_DLAgn_00138560_1	ELDDIHNIGHVDAAFR	456.227	4	17.3403	464.262	1	y	4	23759.3	26540.9	15052.2	24913.1
dicLab1_genemodels_DLAgn_00138560_1	ELDDIHNIGHVDAAFR	456.227	4	17.3403	618.815	2	y	11	12572.6	13969.8	8904.28	11524.4
dicLab1_genemodels_DLAgn_00138560_1	VDAAFVC[PPa]PDDNTVHIIQGQR	757.039	3	20.2894	833.902	2	y	14	78872.8	113612	57828.5	52728.2
dicLab1_genemodels_DLAgn_00138560_1	VDAAFVC[PPa]PDDNTVHIIQGQR	757.039	3	20.2894	851.485	1	y	7	50461.9	69302	36185.8	31240.3
dicLab1_genemodels_DLAgn_00138560_1	VDAAFVC[PPa]PDDNTVHIIQGQR	757.039	3	20.2894	883.436	2	y	15	37439.6	61761.5	29496.4	28857.4
dicLab1_genemodels_DLAgn_00138560_1	VDAAFVC[PPa]PDDNTVHIIQGQR	757.039	3	20.2894	956.97	2	y	16	28604.6	41565.1	21365.2	19423.7
dicLab1_genemodels_DLAgn_00138560_1	VDAAFVC[PPa]PDDNTVHIIQGQR	757.039	3	20.2894	1492.75	1	y	13	23196.9	37290.5	18375.7	16397.4
dicLab1_genemodels_DLAgn_00138560_1	AAAHYTLIEGYPK	478.586	3	10.7745	593.293	1	y	5	142226	154390	83787.1	86693.8
dicLab1_genemodels_DLAgn_00138560_1	AAAHYTLIEGYPK	478.586	3	10.7745	728.373	1	b	7	121963	127421	66671.6	69385.2
dicLab1_genemodels_DLAgn_00138560_1	AAAHYTLIEGYPK	478.586	3	10.7745	706.377	1	y	6	50687.3	57039.9	27023	29087.7
dicLab1_genemodels_DLAgn_00138560_1	AAAHYTLIEGYPK	478.586	3	10.7745	615.289	1	b	6	34860.8	31806.8	18761.8	18191.4
dicLab1_genemodels_DLAgn_00138560_1	AAAHYTLIEGYPK	478.586	3	10.7745	841.457	1	b	8	16973.3	20500.8	9556.78	11576.5
dicLab1_genemodels_DLAgn_00138560_1	TYFFAGPIYMR	683.337	2	30.0357	736.381	1	y	6	165724	1526.87	50997.9	57645.1
dicLab1_genemodels_DLAgn_00138560_1	TYFFAGPIYMR	683.337	2	30.0357	807.418	1	y	7	142349	1694.86	50279.6	57588.8
dicLab1_genemodels_DLAgn_00138560_1	TYFFAGPIYMR	683.337	2	30.0357	1101.56	1	y	9	121525	1352.48	47790	50518.6
dicLab1_genemodels_DLAgn_00138560_1	TYFFAGPIYMR	683.337	2	30.0357	954.487	1	y	8	123898	2531.69	48489.1	44819.5
dicLab1_genemodels_DLAgn_00138560_1	TYFFAGPIYMR	683.337	2	30.0357	687.314	1	b	6	7109.2	2589.21	2323.77	2639.66
dicLab1_genemodels_DLAgn_00138560_1	EVTNGVDAVFSYTDK	822.891	2	21.5532	1045.48	1	y	9	117729	129863	70620.8	61886.9
dicLab1_genemodels_DLAgn_00138560_1	EVTNGVDAVFSYTDK	822.891	2	21.5532	1201.57	1	y	11	46782.4	47035.8	26501.7	25077.5
dicLab1_genemodels_DLAgn_00138560_1	EVTNGVDAVFSYTDK	822.891	2	21.5532	1416.66	1	y	13	26700.4	28396.1	14235.6	14661.3
dicLab1_genemodels_DLAgn_00138560_1	EVTNGVDAVFSYTDK	822.891	2	21.5532	1315.62	1	y	12	23618.1	28988.7	15993.3	10931.3
dicLab1_genemodels_DLAgn_00138560_1	EVTNGVDAVFSYTDK	822.891	2	21.5532	930.457	1	y	8	27608.8	31332.4	18304.1	15256.4
dicLab1_genemodels_DLAgn_00138560_1	GTTFFFK	424.221	2	17.2311	689.366	1	y	5	140127	143029	57235.7	100742
dicLab1_genemodels_DLAgn_00138560_1	GTTFFFK	424.221	2	17.2311	588.318	1	y	4	55652.2	59382.3	21389.9	39287.2
dicLab1_genemodels_DLAgn_00138560_1	GTTFFFK	424.221	2	17.2311	441.25	1	y	3	41802.1	39098.4	15329.7	27651.4
dicLab1_genemodels_DLAgn_00138560_1	GTTFFFK	424.221	2	17.2311	554.261	1	b	5
dicLab1_genemodels_DLAgn_00138560_1	GTTFFFK	424.221	2	17.2311	790.413	1	y	6
dicLab1_genemodels_DLAgn_00138560_1	QIQDDFPGVPTHLDSAVEC[PPa]PK	789.714	3	23.6668	810.906	2	y	15	20363.4	28043.3	12180.5	13777.8
dicLab1_genemodels_DLAgn_00138560_1	QIQDDFPGVPTHLDSAVEC[PPa]PK	789.714	3	23.6668	1367.66	1	y	12	11565.9	17298.2	8113.63	10968.7
dicLab1_genemodels_DLAgn_00138560_1	QIQDDFPGVPTHLDSAVEC[PPa]PK	789.714	3	23.6668	919.419	1	y	8	7741.33	11656.5	6118.86	6418.99
dicLab1_genemodels_DLAgn_00138560_1	QIQDDFPGVPTHLDSAVEC[PPa]PK	789.714	3	23.6668	884.44	2	y	16	8206.51	7175.61	4943.46	4558.35
dicLab1_genemodels_DLAgn_00138560_1	QIQDDFPGVPTHLDSAVEC[PPa]PK	789.714	3	23.6668	1063.5	2	y	19	5431.82	4260.26	3954.28	4949.77
dicLab1_genemodels_DLAgn_00138560_1	C[PPa]EGIEFDAITPDEK	819.372	2	20.0992	1164.54	1	y	10	52172.3	72183.8	21841.3	44844.6
dicLab1_genemodels_DLAgn_00138560_1	C[PPa]EGIEFDAITPDEK	819.372	2	20.0992	1334.65	1	y	12	31510.8	41302.1	15048	28120.6
dicLab1_genemodels_DLAgn_00138560_1	C[PPa]EGIEFDAITPDEK	819.372	2	20.0992	1035.5	1	y	9	32451.6	41635	13037.7	24878.4
dicLab1_genemodels_DLAgn_00138560_1	C[PPa]EGIEFDAITPDEK	819.372	2	20.0992	888.431	1	y	8	22060.2	26564.4	8324.1	19293
dicLab1_genemodels_DLAgn_00138560_1	C[PPa]EGIEFDAITPDEK	819.372	2	20.0992	1277.63	1	y	11	7050.05	6308.58	2981.07	4926.06
dicLab1_genemodels_DLAgn_00138560_1	IYLIKDDQVYIYK	558.643	3	21.0353	699.387	2	y	11	72907.3	66770.5	25260.6	21918.1
dicLab1_genemodels_DLAgn_00138560_1	IYLIKDDQVYIYK	558.643	3	21.0353	586.303	2	y	9	31792.9	25402.6	11911.5	9598.77
dicLab1_genemodels_DLAgn_00138560_1	IYLIKDDQVYIYK	558.643	3	21.0353	780.919	2	y	12	23179.8	24964.2	8674.75	12643.2
dicLab1_genemodels_DLAgn_00138560_1	IYLIKDDQVYIYK	558.643	3	21.0353	1043.5	1	y	8	10807.4	12433.6	6473.95	5554.62
dicLab1_genemodels_DLAgn_00138560_1	IYLIKDDQVYIYK	558.643	3	21.0353	1171.6	1	y	9	7979.79	8405.8	4711.02	5186.02
dicLab1_genemodels_DLAgn_00138560_1	GEC[PPa]MADSVLFFK	709.328	2	28.3381	926.498	1	y	8	65868.8	64877.4	32215.9	39033.1
dicLab1_genemodels_DLAgn_00138560_1	GEC[PPa]MADSVLFFK	709.328	2	28.3381	1057.54	1	y	9	40436.3	40465.8	22215.4	25458.2
dicLab1_genemodels_DLAgn_00138560_1	GEC[PPa]MADSVLFFK	709.328	2	28.3381	855.461	1	y	7	39559.6	29160.1	13061.3	18767.2
dicLab1_genemodels_DLAgn_00138560_1	GEC[PPa]MADSVLFFK	709.328	2	28.3381	1231.58	1	y	10	14178.1	13199.3	7722.58	10242.7
dicLab1_genemodels_DLAgn_00138560_1	GEC[PPa]MADSVLFFK	709.328	2	28.3381	740.434	1	y	6	15281.6	10434.7	6830.02	8991.17
dicLab1_genemodels_DLAgn_00138560_1	GPQYYHYESPMILAMGR	671.65	3	24.0626	1125.46	1	b	9	19159.7	26215.3	7586.55	7105.15
dicLab1_genemodels_DLAgn_00138560_1	GPQYYHYESPMILAMGR	671.65	3	24.0626	1353.56	1	b	11	17727.9	21172.6	8021.24	6313.29
dicLab1_genemodels_DLAgn_00138560_1	GPQYYHYESPMILAMGR	671.65	3	24.0626	888.479	1	y	8	16877.2	16296	8047.8	5177.58
dicLab1_genemodels_DLAgn_00138560_1	GPQYYHYESPMILAMGR	671.65	3	24.0626	791.427	1	y	7	17826.8	16132.2	8177.04	4364.42
dicLab1_genemodels_DLAgn_00138560_1	GPQYYHYESPMILAMGR	671.65	3	24.0626	677.282	2	b	11	8942.44	12345.4	4797.53	2929.93
sp|P42212|GFP_AEQVI	GEELFTGVVPILVELDGDVNGHK	813.092	3	47.5082	1083.51	1	y	10	7379.84	5497.63	16067.8	1.6698e+06
sp|P42212|GFP_AEQVI	GEELFTGVVPILVELDGDVNGHK	813.092	3	47.5082	931.505	2	y	18	15739.9	11913.5	19143.4	959545
sp|P42212|GFP_AEQVI	GEELFTGVVPILVELDGDVNGHK	813.092	3	47.5082	841.38	1	y	8	5987.98	5850.37	11945.2	1.28336e+06
sp|P42212|GFP_AEQVI	GEELFTGVVPILVELDGDVNGHK	813.092	3	47.5082	880.981	2	y	17	7867.1	3584.12	10056.8	913730
sp|P42212|GFP_AEQVI	GEELFTGVVPILVELDGDVNGHK	813.092	3	47.5082	1182.57	1	y	11	5786.44	4291.8	14921.2	1.28631e+06
sp|P42212|GFP_AEQVI	FEGDTLVNR	525.764	2	6.23733	774.41	1	y	7	4.0034e+06	3.58684e+06	5.80514e+06	6.24523e+06
sp|P42212|GFP_AEQVI	FEGDTLVNR	525.764	2	6.23733	602.362	1	y	5	968720	826504	1.60621e+06	1.86698e+06
sp|P42212|GFP_AEQVI	FEGDTLVNR	525.764	2	6.23733	903.453	1	y	8	711718	622902	1.24579e+06	1.40066e+06
sp|P42212|GFP_AEQVI	FEGDTLVNR	525.764	2	6.23733	717.389	1	y	6	289945	240919	470658	556028
sp|P42212|GFP_AEQVI	FEGDTLVNR	525.764	2	6.23733	663.298	1	b	6
sp|P42212|GFP_AEQVI	HNIEDGSVQLADHYQQNTPIGDGPVLLPDNHYLSTQSALSK	895.241	5	27.8471	934.52	1	y	9	159542	184416	345641	333594
sp|P42212|GFP_AEQVI	HNIEDGSVQLADHYQQNTPIGDGPVLLPDNHYLSTQSALSK	895.241	5	27.8471	980.443	1	b	9	169502	155976	343125	334263
sp|P42212|GFP_AEQVI	HNIEDGSVQLADHYQQNTPIGDGPVLLPDNHYLSTQSALSK	895.241	5	27.8471	1211.63	2	y	23	341347	354838	721616	653950
sp|P42212|GFP_AEQVI	HNIEDGSVQLADHYQQNTPIGDGPVLLPDNHYLSTQSALSK	895.241	5	27.8471	975.44	2	b	17	215030	255687	569262	430873
sp|P42212|GFP_AEQVI	HNIEDGSVQLADHYQQNTPIGDGPVLLPDNHYLSTQSALSK	895.241	5	27.8471	918.419	2	b	16	219562	215447	509851	485905
sp|P42212|GFP_AEQVI	LEYNYNSHNVYIMADK	658.64	3	14.4032	866.393	2	y	14	1.14437e+06	975073	1.86433e+06	1.80396e+06
sp|P42212|GFP_AEQVI	LEYNYNSHNVYIMADK	658.64	3	14.4032	930.915	2	y	15	229920	230652	402609	426429
sp|P42212|GFP_AEQVI	LEYNYNSHNVYIMADK	658.64	3	14.4032	784.862	2	y	13	216381	210748	425517	369514
sp|P42212|GFP_AEQVI	LEYNYNSHNVYIMADK	658.64	3	14.4032	740.365	1	y	6	248440	226957	427495	396391
sp|P42212|GFP_AEQVI	LEYNYNSHNVYIMADK	658.64	3	14.4032	727.84	2	y	12	170037	151208	283825	278047
sp|P42212|GFP_AEQVI	SAMPEGYVQER	633.793	2	5.25933	977.469	1	y	8	2.55962e+06	2.1685e+06	2.96702e+06	3.05583e+06
sp|P42212|GFP_AEQVI	SAMPEGYVQER	633.793	2	5.25933	751.373	1	y	6	812108	677989	917503	970133
sp|P42212|GFP_AEQVI	SAMPEGYVQER	633.793	2	5.25933	880.416	1	y	7	435368	367362	517643	540365
sp|P42212|GFP_AEQVI	SAMPEGYVQER	633.793	2	5.25933	694.352	1	y	5	129593		152938	157064
sp|P42212|GFP_AEQVI	SAMPEGYVQER	633.793	2	5.25933	1108.51	1	y	9
sp|P42212|GFP_AEQVI	GIDFKEDGNILGHK	514.935	3	12.2493	686.846	2	y	12	430180	355954	634463	690196
sp|P42212|GFP_AEQVI	GIDFKEDGNILGHK	514.935	3	12.2493	629.333	2	y	11	283862	229533	165695	201905
sp|P42212|GFP_AEQVI	GIDFKEDGNILGHK	514.935	3	12.2493	853.453	1	y	8	73935.1	61934.8	105124	121329
sp|P42212|GFP_AEQVI	GIDFKEDGNILGHK	514.935	3	12.2493	976.437	1	b	9	143771	136636	233884	254962
sp|P42212|GFP_AEQVI	GIDFKEDGNILGHK	514.935	3	12.2493	567.361	1	y	5	67230.5	57926.5	100286	114243
sp|P42212|GFP_AEQVI	AEVKFEGDTLVNR	493.26	3	9.62372	501.314	1	y	4	148061	64742.3	187487	216029
sp|P42212|GFP_AEQVI	AEVKFEGDTLVNR	493.26	3	9.62372	977.457	1	b	9	90751.7	71691.2	132417	146437
sp|P42212|GFP_AEQVI	AEVKFEGDTLVNR	493.26	3	9.62372	639.346	2	y	11	88482.2	44413.9	124233	135098
sp|P42212|GFP_AEQVI	AEVKFEGDTLVNR	493.26	3	9.62372	602.362	1	y	5	61965.1	36037.2	68789.9	113550
sp|P42212|GFP_AEQVI	AEVKFEGDTLVNR	493.26	3	9.62372	876.41	1	b	8	62516.5	33067.2	100502	111423
sp|P42212|GFP_AEQVI	QHDFFK	411.201	2	1.66453	556.277	1	y	4	48270.2	39116.6	84122.6	105310
sp|P42212|GFP_AEQVI	QHDFFK	411.201	2	1.66453	441.25	1	y	3	33054.8	24285.7	56775.8	63841.5
sp|P42212|GFP_AEQVI	QHDFFK	411.201	2	1.66453	693.336	1	y	5	12832.3	10670.8	18669.1	24249.9
sp|P42212|GFP_AEQVI	QHDFFK	411.201	2	1.66453	675.289	1	b	5	14338.9	10731.5	21854.3	27022.6
sp|P42212|GFP_AEQVI	QHDFFK	411.201	2	1.66453	528.22	1	b	4	4955.93	3233.07	7189.63	7559.25
sp|P42212|GFP_AEQVI	TIFFKDDGNYK	449.891	3	9.2943	567.267	2	y	9	512560	400204	548276	604791
sp|P42212|GFP_AEQVI	TIFFKDDGNYK	449.891	3	9.2943	711.294	1	y	6	102350	77806.5	106268	114742
sp|P42212|GFP_AEQVI	TIFFKDDGNYK	449.891	3	9.2943	839.389	1	y	7	112728	85637.2	118511	129166
sp|P42212|GFP_AEQVI	TIFFKDDGNYK	449.891	3	9.2943	493.733	2	y	8	46403.7	38435.4	47442.3	51306.4
sp|P42212|GFP_AEQVI	TIFFKDDGNYK	449.891	3	9.2943	596.267	1	y	5	26687	22934.6	31396.3	35970.7
sp|P42212|GFP_AEQVI	GPVLLPDNHYLSTQSALSK	680.697	3	21.2213	780.886	2	y	14	77479.6	71807.6	207259	169574
sp|P42212|GFP_AEQVI	GPVLLPDNHYLSTQSALSK	680.697	3	21.2213	837.428	2	y	15	32860.4	27479.3	93260.2	88545
sp|P42212|GFP_AEQVI	GPVLLPDNHYLSTQSALSK	680.697	3	21.2213	893.97	2	y	16	25878.8	26751.4	85944.9	71844.6
sp|P42212|GFP_AEQVI	GPVLLPDNHYLSTQSALSK	680.697	3	21.2213	934.52	1	y	9	13501.5	12949.6	46330.5	38875.2
sp|P42212|GFP_AEQVI	GPVLLPDNHYLSTQSALSK	680.697	3	21.2213	943.505	2	y	17	10269	9427.41	32534.3	26809.7
sp|P42212|GFP_AEQVI	IRHNIEDGSVQLADHYQQNTPIGDGPVLLPDNHYLSTQSALSK	791.066	6	25.9807	837.428	2	y	15	13535	11973.2	51706.6	34922
sp|P42212|GFP_AEQVI	IRHNIEDGSVQLADHYQQNTPIGDGPVLLPDNHYLSTQSALSK	791.066	6	25.9807	934.52	1	y	9	6939.51	7641.79	30851.1	26156.1
sp|P42212|GFP_AEQVI	IRHNIEDGSVQLADHYQQNTPIGDGPVLLPDNHYLSTQSALSK	791.066	6	25.9807	992.031	2	y	18	7958.28	6811.12	31461.2	23029
sp|P42212|GFP_AEQVI	IRHNIEDGSVQLADHYQQNTPIGDGPVLLPDNHYLSTQSALSK	791.066	6	25.9807	893.97	2	y	16	12002.1	10957.6	48340	28069.8
sp|P42212|GFP_AEQVI	IRHNIEDGSVQLADHYQQNTPIGDGPVLLPDNHYLSTQSALSK	791.066	6	25.9807	878.448	1	b	7	10546.7	8279.78	34757	21147.4
sp|P42212|GFP_AEQVI	LEYNYNSHNVY	708.315	2	9.16693	896.39	1	y	7	10881.3	9256.17	21796.7	20973.5
sp|P42212|GFP_AEQVI	LEYNYNSHNVY	708.315	2	9.16693	1173.5	1	y	9	32782.7	25949.2	66119.2	52716.6
sp|P42212|GFP_AEQVI	LEYNYNSHNVY	708.315	2	9.16693	733.326	1	y	6	9905.76	10596.2	20045.5	17639
sp|P42212|GFP_AEQVI	LEYNYNSHNVY	708.315	2	9.16693	1010.43	1	y	8	16501.3	13082	26226.9	27116.2
sp|P42212|GFP_AEQVI	LEYNYNSHNVY	708.315	2	9.16693	1135.48	1	b	9	8751.89	7448.06	12666.5	12910
sp|P42212|GFP_AEQVI	HNIEDGSVQLADHYQQNTPIGD	817.711	3	14.9884	1025.96	2	b	18	32237.9	30197.7	89185.2	75025.6
sp|P42212|GFP_AEQVI	HNIEDGSVQLADHYQQNTPIGD	817.711	3	14.9884	975.44	2	b	17	12225.4	9719.01	27374.3	22855.1
sp|P42212|GFP_AEQVI	HNIEDGSVQLADHYQQNTPIGD	817.711	3	14.9884	918.419	2	b	16	6172.01	7692.03	20808.6	15448
sp|P42212|GFP_AEQVI	HNIEDGSVQLADHYQQNTPIGD	817.711	3	14.9884	854.39	2	b	15	7990.33	7499.72	23494.3	20329.4
sp|P42212|GFP_AEQVI	HNIEDGSVQLADHYQQNTPIGD	817.711	3	14.9884	1279.59	1	b	12	3049.59	3785.34	9536.27	7415.55
sp|P42212|GFP_AEQVI	GSVQLADHYQQNTPIGDGPVLLPDNHYLSTQSALSK	966.735	4	27.5855	1211.63	2	y	23	996.748	9035.37	35612.2	36636.7
sp|P42212|GFP_AEQVI	GSVQLADHYQQNTPIGDGPVLLPDNHYLSTQSALSK	966.735	4	27.5855	1099.52	1	b	10		5817.21	28039.7	20624.8
sp|P42212|GFP_AEQVI	GSVQLADHYQQNTPIGDGPVLLPDNHYLSTQSALSK	966.735	4	27.5855	1442.67	1	b	13	336.956	6838.27	28454.3	25028.4
sp|P42212|GFP_AEQVI	GSVQLADHYQQNTPIGDGPVLLPDNHYLSTQSALSK	966.735	4	27.5855	1106.57	2	y	21		4512.51
sp|P42212|GFP_AEQVI	GSVQLADHYQQNTPIGDGPVLLPDNHYLSTQSALSK	966.735	4	27.5855	1227.58	1	b	11	459.23	1910.59	13859.4	13146.9
sp|P42212|GFP_AEQVI	FIC[PPa]TTGK	420.718	2	1.12511	580.276	1	y	5	54887.4	45239.5	138064	161532
sp|P42212|GFP_AEQVI	FIC[PPa]TTGK	420.718	2	1.12511	693.36	1	y	6	10534	9680.17	17891.8	30040.9
sp|P42212|GFP_AEQVI	FIC[PPa]TTGK	420.718	2	1.12511	536.254	1	b	4
sp|P42212|GFP_AEQVI	FIC[PPa]TTGK	420.718	2	1.12511	305.182	1	y	3	4972.94		8218.61	8998.19
sp|P42212|GFP_AEQVI	FIC[PPa]TTGK	420.718	2	1.12511	406.23	1	y	4	5740.39	5171.95	10842.7	14872
dicLab1_genemodels_DLAgn_00175090_1	GLDLAGLLDDLEK	686.372	2	45.5651	902.483	1	y	8	18401	1343.15	816.021	218405
dicLab1_genemodels_DLAgn_00175090_1	GLDLAGLLDDLEK	686.372	2	45.5651	973.52	1	y	9		381.129	226.647	139180
dicLab1_genemodels_DLAgn_00175090_1	GLDLAGLLDDLEK	686.372	2	45.5651	732.377	1	y	6		409.783	147.014	77511.7
dicLab1_genemodels_DLAgn_00175090_1	GLDLAGLLDDLEK	686.372	2	45.5651	845.461	1	y	7	4200.67	440.907	256.715	32593
dicLab1_genemodels_DLAgn_00175090_1	GLDLAGLLDDLEK	686.372	2	45.5651	1201.63	1	y	11		143.892		28157.9
dicLab1_genemodels_DLAgn_00175090_1	DIRPYHYWDAANR	559.602	3	9.15405	732.342	1	y	6	140570	129125	17213.1	36897.1
dicLab1_genemodels_DLAgn_00175090_1	DIRPYHYWDAANR	559.602	3	9.15405	645.336	1	b	5	70676.1	69218.4	9064.88	16477.6
dicLab1_genemodels_DLAgn_00175090_1	DIRPYHYWDAANR	559.602	3	9.15405	782.394	1	b	6	97220.2	90333.6	13155.7	26931.8
dicLab1_genemodels_DLAgn_00175090_1	DIRPYHYWDAANR	559.602	3	9.15405	895.406	1	y	7	68884.4	58947.5	7279.83	16135.4
dicLab1_genemodels_DLAgn_00175090_1	DIRPYHYWDAANR	559.602	3	9.15405	945.458	1	b	7	15326.8	15358.8	2614.06	5380.57
dicLab1_genemodels_DLAgn_00175090_1	VGNLTVVAQDGENLAR	828.439	2	18.4259	1072.54	1	y	10	338875	325910	52407.3	83131.3
dicLab1_genemodels_DLAgn_00175090_1	VGNLTVVAQDGENLAR	828.439	2	18.4259	973.47	1	y	9	284320	282845	45708.6	69246
dicLab1_genemodels_DLAgn_00175090_1	VGNLTVVAQDGENLAR	828.439	2	18.4259	1171.61	1	y	11	170195	179295	22765.8	36146
dicLab1_genemodels_DLAgn_00175090_1	VGNLTVVAQDGENLAR	828.439	2	18.4259	1272.65	1	y	12	146695	148050	27441.1	44334.2
dicLab1_genemodels_DLAgn_00175090_1	VGNLTVVAQDGENLAR	828.439	2	18.4259	902.433	1	y	8	119850	117033	21353	31478.1
dicLab1_genemodels_DLAgn_00175090_1	VNLGVGAYR	474.767	2	8.77434	622.331	1	y	6	296003	267889	37510	71517.9
dicLab1_genemodels_DLAgn_00175090_1	VNLGVGAYR	474.767	2	8.77434	735.415	1	y	7	247296	216910	29806.1	61481.7
dicLab1_genemodels_DLAgn_00175090_1	VNLGVGAYR	474.767	2	8.77434	565.309	1	y	5	77595.6	72391.4	8987.91	17637.3
dicLab1_genemodels_DLAgn_00175090_1	VNLGVGAYR	474.767	2	8.77434	849.458	1	y	8	74346.4	59453	7999.82	13601.6
dicLab1_genemodels_DLAgn_00175090_1	VNLGVGAYR	474.767	2	8.77434	483.293	1	b	5	26657	23496.5	3709.45	6430.92
dicLab1_genemodels_DLAgn_00175090_1	LQGLGTPGTWDHITQQIGMFSFTGLNPK	1015.51	3	44.7902	1198.59	1	y	11	2050.59	1455.22	1116.3	20695.7
dicLab1_genemodels_DLAgn_00175090_1	LQGLGTPGTWDHITQQIGMFSFTGLNPK	1015.51	3	44.7902	1238.11	2	y	22	964.796	2262.94	177.716	11486.4
dicLab1_genemodels_DLAgn_00175090_1	LQGLGTPGTWDHITQQIGMFSFTGLNPK	1015.51	3	44.7902	1311.68	1	y	12	24679	15364.9		6209.06
dicLab1_genemodels_DLAgn_00175090_1	LQGLGTPGTWDHITQQIGMFSFTGLNPK	1015.51	3	44.7902	1402.2	2	y	26	309.658		216.032	7381.83
dicLab1_genemodels_DLAgn_00175090_1	LQGLGTPGTWDHITQQIGMFSFTGLNPK	1015.51	3	44.7902	1317.14	2	y	24	1006.22	4563.67		5496.35
dicLab1_genemodels_DLAgn_00175090_1	IGAEFLR	403.232	2	11.5884	692.373	1	y	6	518598	451641	60971	127548
dicLab1_genemodels_DLAgn_00175090_1	IGAEFLR	403.232	2	11.5884	635.351	1	y	5	166981	146243	16767.4	35016.3
dicLab1_genemodels_DLAgn_00175090_1	IGAEFLR	403.232	2	11.5884	435.271	1	y	3	63928.2	52126.5	8081.63	15183.4
dicLab1_genemodels_DLAgn_00175090_1	IGAEFLR	403.232	2	11.5884	564.314	1	y	4	65388.1	56759.4	8727.49	15701.7
dicLab1_genemodels_DLAgn_00175090_1	IGAEFLR	403.232	2	11.5884	631.345	1	b	6
dicLab1_genemodels_DLAgn_00175090_1	VALGDDSPAIK	543.295	2	7.5298	802.394	1	y	8	283173	226832	49305.2	100182
dicLab1_genemodels_DLAgn_00175090_1	VALGDDSPAIK	543.295	2	7.5298	915.478	1	y	9	187152	158483	23778.7	44005
dicLab1_genemodels_DLAgn_00175090_1	VALGDDSPAIK	543.295	2	7.5298	745.373	1	y	7	113495
dicLab1_genemodels_DLAgn_00175090_1	VALGDDSPAIK	543.295	2	7.5298	986.515	1	y	10	50805.8	40560	5171.69	11963.4
dicLab1_genemodels_DLAgn_00175090_1	VALGDDSPAIK	543.295	2	7.5298	630.346	1	y	6	39392.8	32993.6	8208.95	16630
dicLab1_genemodels_DLAgn_00175090_1	NIDYVAQSIHETVTK	859.441	2	15.6265	1113.59	1	y	10	93056.2	92733.4	19778	33320.6
dicLab1_genemodels_DLAgn_00175090_1	NIDYVAQSIHETVTK	859.441	2	15.6265	1490.75	1	y	13	32197.7	35280.9	5934.11	8955.24
dicLab1_genemodels_DLAgn_00175090_1	NIDYVAQSIHETVTK	859.441	2	15.6265	914.494	1	y	8	38247.5	40234.6	7059.74	9861.21
dicLab1_genemodels_DLAgn_00175090_1	NIDYVAQSIHETVTK	859.441	2	15.6265	1212.66	1	y	11	39540.4	37645.3	6595.15	6068.33
dicLab1_genemodels_DLAgn_00175090_1	NIDYVAQSIHETVTK	859.441	2	15.6265	1042.55	1	y	9	32026.5	34586.7	5280.27	8626.55
dicLab1_genemodels_DLAgn_00175090_1	TLNC[PPa]PELFAEWK	761.374	2	27.9969	1019.52	1	y	8	247124	271890	33895.4	46895.6
dicLab1_genemodels_DLAgn_00175090_1	TLNC[PPa]PELFAEWK	761.374	2	27.9969	1193.57	1	y	9	53543.4	69489.9	20009.1	18393.1
dicLab1_genemodels_DLAgn_00175090_1	TLNC[PPa]PELFAEWK	761.374	2	27.9969	1307.61	1	y	10	59779.5	72167.4	8765.23	10894.3
dicLab1_genemodels_DLAgn_00175090_1	TLNC[PPa]PELFAEWK	761.374	2	27.9969	922.467	1	y	7	21081.7		1864.3	3286.6
dicLab1_genemodels_DLAgn_00175090_1	TLNC[PPa]PELFAEWK	761.374	2	27.9969	793.424	1	y	6	16939.4	22131.8	2899.32	9119.09
dicLab1_genemodels_DLAgn_00175090_1	NFGLYNER	506.746	2	7.97652	751.373	1	y	6	391323	350265	45035	86785.2
dicLab1_genemodels_DLAgn_00175090_1	NFGLYNER	506.746	2	7.97652	581.268	1	y	4	140581	129836	15678	26847.1
dicLab1_genemodels_DLAgn_00175090_1	NFGLYNER	506.746	2	7.97652	694.352	1	y	5				8683.41
dicLab1_genemodels_DLAgn_00175090_1	NFGLYNER	506.746	2	7.97652	898.442	1	y	7
dicLab1_genemodels_DLAgn_00175090_1	NFGLYNER	506.746	2	7.97652	319.14	1	b	3	45713.3	38354.1	4351.54	9630.99
dicLab1_genemodels_DLAgn_00175090_1	VGGVQC[PPa]LGGTGALR	679.864	2	11.1712	918.483	1	y	9	100169	114487	13134.5	22054.4
dicLab1_genemodels_DLAgn_00175090_1	VGGVQC[PPa]LGGTGALR	679.864	2	11.1712	1046.54	1	y	10	74653.2	89064	9847.99	14126
dicLab1_genemodels_DLAgn_00175090_1	VGGVQC[PPa]LGGTGALR	679.864	2	11.1712	744.436	1	y	8	63762.1	74085	6101.6	12395
dicLab1_genemodels_DLAgn_00175090_1	VGGVQC[PPa]LGGTGALR	679.864	2	11.1712	728.376	1	b	7	14396.5	17279.9	2157.76	3429.7
dicLab1_genemodels_DLAgn_00175090_1	VGGVQC[PPa]LGGTGALR	679.864	2	11.1712	1202.63	1	y	12
dicLab1_genemodels_DLAgn_00175090_1	LTADFR	361.695	2	4.14872	508.251	1	y	4	61746.7	53548.9	7490.38	22408.4
dicLab1_genemodels_DLAgn_00175090_1	LTADFR	361.695	2	4.14872	609.299	1	y	5		41584.4	11028	19751.7
dicLab1_genemodels_DLAgn_00175090_1	LTADFR	361.695	2	4.14872	437.214	1	y	3	5746.5	7394.14	927.935	3912.48
dicLab1_genemodels_DLAgn_00175090_1	LTADFR	361.695	2	4.14872	401.203	1	b	4			3420.83	3746.53
dicLab1_genemodels_DLAgn_00175090_1	LTADFR	361.695	2	4.14872	352.69	2	b	6	19942.2	12700.8	1757.45	4297.05
dicLab1_genemodels_DLAgn_00175090_1	TDDC[PPa]QPWVLPVVK	785.9	2	27.9204	937.587	1	y	8	241095	213626	31860.5	46987.9
dicLab1_genemodels_DLAgn_00175090_1	TDDC[PPa]QPWVLPVVK	785.9	2	27.9204	1016.41	1	b	8	20002.1	18522.8	4411.21	4538.63
dicLab1_genemodels_DLAgn_00175090_1	TDDC[PPa]QPWVLPVVK	785.9	2	27.9204	1129.5	1	b	9	20850.7	25320.3	3677.22	4522.88
dicLab1_genemodels_DLAgn_00175090_1	TDDC[PPa]QPWVLPVVK	785.9	2	27.9204	840.534	1	y	7	14859.6			2187.37
dicLab1_genemodels_DLAgn_00175090_1	TDDC[PPa]QPWVLPVVK	785.9	2	27.9204	1065.65	1	y	9	17835.4	15924.8	2751.34	4015.21
dicLab1_genemodels_DLAgn_00175090_1	TTWSNPPSQGAR	651.315	2	1.50551	712.374	1	y	7	218566	152051	16288.3	42573.7
dicLab1_genemodels_DLAgn_00175090_1	TTWSNPPSQGAR	651.315	2	1.50551	913.449	1	y	9	55327.8	37372.2	3300.69	7987.25
dicLab1_genemodels_DLAgn_00175090_1	TTWSNPPSQGAR	651.315	2	1.50551	826.417	1	y	8	40198	29204.8	3285.16	6630.12
dicLab1_genemodels_DLAgn_00175090_1	TTWSNPPSQGAR	651.315	2	1.50551	1099.53	1	y	10	13230.9	9002.77	1264.44	3229.09
dicLab1_genemodels_DLAgn_00175090_1	TTWSNPPSQGAR	651.315	2	1.50551	687.31	1	b	6			648.35
dicLab1_genemodels_DLAgn_00046930_1	YSLQPVAAELK	609.84	2	17.6756	727.435	1	y	7	1.54754e+06	2.62856e+06	204535	176723
dicLab1_genemodels_DLAgn_00046930_1	YSLQPVAAELK	609.84	2	17.6756	855.493	1	y	8	207145	357187	26941.9	23020.7
dicLab1_genemodels_DLAgn_00046930_1	YSLQPVAAELK	609.84	2	17.6756	968.578	1	y	9	141276	241248	19717.9	16010.4
dicLab1_genemodels_DLAgn_00046930_1	YSLQPVAAELK	609.84	2	17.6756	1055.61	1	y	10	82709.8	155654	10164.5	11243.3
dicLab1_genemodels_DLAgn_00046930_1	YSLQPVAAELK	609.84	2	17.6756	630.382	1	y	6			13426	29234.5
dicLab1_genemodels_DLAgn_00046930_1	LGDVYVNDAFGTAHR	545.602	3	14.8108	688.353	1	y	6	185641	292657	39858.1	29107.4
dicLab1_genemodels_DLAgn_00046930_1	LGDVYVNDAFGTAHR	545.602	3	14.8108	988.46	1	y	9	152567	261768	31077.1	24299.9
dicLab1_genemodels_DLAgn_00046930_1	LGDVYVNDAFGTAHR	545.602	3	14.8108	761.358	2	y	14	153806	240696	25796.5	20117.2
dicLab1_genemodels_DLAgn_00046930_1	LGDVYVNDAFGTAHR	545.602	3	14.8108	625.799	2	y	11	224789	347123	34864.2	26553.9
dicLab1_genemodels_DLAgn_00046930_1	LGDVYVNDAFGTAHR	545.602	3	14.8108	759.39	1	y	7	64346.5	135605	15242.1	14158.7
dicLab1_genemodels_DLAgn_00046930_1	ITLPVDFVTAEKFDEK	617.996	3	31.1021	762.883	2	y	13	214771		19845.4	15953
dicLab1_genemodels_DLAgn_00046930_1	ITLPVDFVTAEKFDEK	617.996	3	31.1021	819.425	2	y	14	129189	1430.24	10258.8	6099.25
dicLab1_genemodels_DLAgn_00046930_1	ITLPVDFVTAEKFDEK	617.996	3	31.1021	967.473	1	y	8	79203.7	546.08	5630.61	5025.84
dicLab1_genemodels_DLAgn_00046930_1	ITLPVDFVTAEKFDEK	617.996	3	31.1021	869.949	2	y	15	50972.8		4117.07	2271.03
dicLab1_genemodels_DLAgn_00046930_1	ITLPVDFVTAEKFDEK	617.996	3	31.1021	1328.64	1	y	11	40446.6		3052.19
dicLab1_genemodels_DLAgn_00046930_1	ITLPVDFVTAEK	666.874	2	30.3942	1005.53	1	y	9	1.13194e+06	339.17	173101	140298
dicLab1_genemodels_DLAgn_00046930_1	ITLPVDFVTAEK	666.874	2	30.3942	809.404	1	y	7	163504	7105.02	27283.1	18040.7
dicLab1_genemodels_DLAgn_00046930_1	ITLPVDFVTAEK	666.874	2	30.3942	1118.61	1	y	10	190372	1416.45	29681.5	23296.1
dicLab1_genemodels_DLAgn_00046930_1	ITLPVDFVTAEK	666.874	2	30.3942	908.472	1	y	8	104548		16091.5	10046.8
dicLab1_genemodels_DLAgn_00046930_1	ITLPVDFVTAEK	666.874	2	30.3942	694.377	1	y	6	69960.4		9619.2	8588.54
dicLab1_genemodels_DLAgn_00046930_1	ELDYFAMALEKPQRPFLAILGGAK	670.365	4	42.4682	905.041	2	y	17	124.819	72.0637		2953.82
dicLab1_genemodels_DLAgn_00046930_1	ELDYFAMALEKPQRPFLAILGGAK	670.365	4	42.4682	720.078	3	y	20	144.063			4312.21
dicLab1_genemodels_DLAgn_00046930_1	ELDYFAMALEKPQRPFLAILGGAK	670.365	4	42.4682	812.98	2	y	15	148.469	72.0637	72.0458	2203.78
dicLab1_genemodels_DLAgn_00046930_1	ELDYFAMALEKPQRPFLAILGGAK	670.365	4	42.4682	684.411	2	y	13	660.058	105.634		3094.64
dicLab1_genemodels_DLAgn_00046930_1	ELDYFAMALEKPQRPFLAILGGAK	670.365	4	42.4682	869.522	2	y	16	90.3218	298.558	432.292	2243.87
dicLab1_genemodels_DLAgn_00046930_1	ATQEQIDSFR	597.791	2	4.91987	894.432	1	y	7	322354	437446	27479	23033
dicLab1_genemodels_DLAgn_00046930_1	ATQEQIDSFR	597.791	2	4.91987	765.389	1	y	6	237211	300667	23633	14125.2
dicLab1_genemodels_DLAgn_00046930_1	ATQEQIDSFR	597.791	2	4.91987	637.33	1	y	5	220125	287671	18784.8	14354.7
dicLab1_genemodels_DLAgn_00046930_1	ATQEQIDSFR	597.791	2	4.91987	1022.49	1	y	8	130855	172746	10448	10045.4
dicLab1_genemodels_DLAgn_00046930_1	ATQEQIDSFR	597.791	2	4.91987	671.336	1	b	6	51087.3	63665.2	2905.37	3501.83
dicLab1_genemodels_DLAgn_00046930_1	VSHVSTGGGASLELLEGK	580.976	3	14.8157	688.388	1	y	6	251000	369636	56943.8	37068.7
dicLab1_genemodels_DLAgn_00046930_1	VSHVSTGGGASLELLEGK	580.976	3	14.8157	888.504	1	y	8	148040	200116	30841.2	19867.5
dicLab1_genemodels_DLAgn_00046930_1	VSHVSTGGGASLELLEGK	580.976	3	14.8157	782.379	1	b	9	146809	191379	24759.3	25604.4
dicLab1_genemodels_DLAgn_00046930_1	VSHVSTGGGASLELLEGK	580.976	3	14.8157	801.472	1	y	7	97339.3	160573	22326.1	15625.5
dicLab1_genemodels_DLAgn_00046930_1	VSHVSTGGGASLELLEGK	580.976	3	14.8157	853.416	1	b	10	111684	161357	18060.3	13724.5
dicLab1_genemodels_DLAgn_00046930_1	AAVPSIQHC[PPa]LDNGAK	532.272	3	8.31899	677.333	2	y	12	297708	549997	29763.6	15896.8
dicLab1_genemodels_DLAgn_00046930_1	AAVPSIQHC[PPa]LDNGAK	532.272	3	8.31899	791.372	1	y	7	29783.9	51580.9	2753.07	1191.1
dicLab1_genemodels_DLAgn_00046930_1	AAVPSIQHC[PPa]LDNGAK	532.272	3	8.31899	726.867	2	y	13	34258.5	62787.1	7676.7	3821.34
dicLab1_genemodels_DLAgn_00046930_1	AAVPSIQHC[PPa]LDNGAK	532.272	3	8.31899	928.431	1	y	8	35743.3	66971.5	3091.38	1466.07
dicLab1_genemodels_DLAgn_00046930_1	AAVPSIQHC[PPa]LDNGAK	532.272	3	8.31899	628.806	2	y	11	19656.4	39936.5	2928.55	870.176
dicLab1_genemodels_DLAgn_00046930_1	VDFNVPMK	475.244	2	14.0995	735.386	1	y	6	345879	503242	25225.3	24443
dicLab1_genemodels_DLAgn_00046930_1	VDFNVPMK	475.244	2	14.0995	850.413	1	y	7	269093	395784	17474	17718.3
dicLab1_genemodels_DLAgn_00046930_1	VDFNVPMK	475.244	2	14.0995	588.317	1	y	5	65927.5	85947.3	5682.34	5313.75
dicLab1_genemodels_DLAgn_00046930_1	VDFNVPMK	475.244	2	14.0995	575.282	1	b	5	40411.1	54294.4	1417.79	1201.58
dicLab1_genemodels_DLAgn_00046930_1	VDFNVPMK	475.244	2	14.0995	803.376	1	b	7			681.681	550.36
dicLab1_genemodels_DLAgn_00046930_1	AHSSMVGVNLPQK	456.575	3	6.63331	599.351	1	y	5	246868	378097	9501.45	12323.3
dicLab1_genemodels_DLAgn_00046930_1	AHSSMVGVNLPQK	456.575	3	6.63331	670.298	1	b	7	190422	295090	8998.49	10655.6
dicLab1_genemodels_DLAgn_00046930_1	AHSSMVGVNLPQK	456.575	3	6.63331	755.441	1	y	7	210706	308156	10195.4	10624.1
dicLab1_genemodels_DLAgn_00046930_1	AHSSMVGVNLPQK	456.575	3	6.63331	514.208	1	b	5	157214	234632	8143.96	6642.14
dicLab1_genemodels_DLAgn_00046930_1	AHSSMVGVNLPQK	456.575	3	6.63331	613.276	1	b	6	71684.3	111458	3619	4748.27
dicLab1_genemodels_DLAgn_00046930_1	VLNNMEIGTSLYDEEGAGIVK	1126.56	2	30.4614	1438.71	1	y	14	343515	433648	37036.2	2435.45
dicLab1_genemodels_DLAgn_00046930_1	VLNNMEIGTSLYDEEGAGIVK	1126.56	2	30.4614	1280.64	1	y	12	113658	136958	22972.6	4287.64
dicLab1_genemodels_DLAgn_00046930_1	VLNNMEIGTSLYDEEGAGIVK	1126.56	2	30.4614	1381.68	1	y	13	83108.2	99503.3	13530.1	553.4
dicLab1_genemodels_DLAgn_00046930_1	VLNNMEIGTSLYDEEGAGIVK	1126.56	2	30.4614	1450.69	1	b	13
dicLab1_genemodels_DLAgn_00046930_1	VLNNMEIGTSLYDEEGAGIVK	1126.56	2	30.4614	1080.52	1	y	10	125262	128344	13105.4
dicLab1_genemodels_DLAgn_00046930_1	LTLDKVDVK	515.811	2	7.21137	785.44	1	b	7	139427	194456	18024.3	17129.9
dicLab1_genemodels_DLAgn_00046930_1	LTLDKVDVK	515.811	2	7.21137	816.483	1	y	7	59402.8	91894.2	5430.15	5292.15
dicLab1_genemodels_DLAgn_00046930_1	LTLDKVDVK	515.811	2	7.21137	703.398	1	y	6	32787	48183.1	3894.53	3009.72
dicLab1_genemodels_DLAgn_00046930_1	LTLDKVDVK	515.811	2	7.21137	588.372	1	y	5	17017.1	24788.3	590.132	1161.54
dicLab1_genemodels_DLAgn_00046930_1	LTLDKVDVK	515.811	2	7.21137	571.345	1	b	5	10590.4	15796.8
dicLab1_genemodels_DLAgn_00046930_1	AAGFLMK	369.204	2	7.87433	595.327	1	y	5	366313	547355	16334.4	21027.7
dicLab1_genemodels_DLAgn_00046930_1	AAGFLMK	369.204	2	7.87433	666.364	1	y	6	113897	163596	5920.47	6548.95
dicLab1_genemodels_DLAgn_00046930_1	AAGFLMK	369.204	2	7.87433	391.237	1	y	3	21860.1	32109.8	772.474	1174.67
dicLab1_genemodels_DLAgn_00046930_1	AAGFLMK	369.204	2	7.87433	538.306	1	y	4	20668.1		695.833	1690.12
dicLab1_genemodels_DLAgn_00046930_1	AAGFLMK	369.204	2	7.87433	591.296	1	b	6
dicLab1_genemodels_DLAgn_00081100_1	VVVTALAGLK	485.818	2	19.1042	772.493	1	y	8	3.24928e+06	2.91185e+06	484200	853717
dicLab1_genemodels_DLAgn_00081100_1	VVVTALAGLK	485.818	2	19.1042	673.424	1	y	7	1.18214e+06	1.04179e+06	169926	297217
dicLab1_genemodels_DLAgn_00081100_1	VVVTALAGLK	485.818	2	19.1042	572.377	1	y	6	407939	350670	57846.6	101050
dicLab1_genemodels_DLAgn_00081100_1	VVVTALAGLK	485.818	2	19.1042	871.561	1	y	9	216967	196427	33549	61615.6
dicLab1_genemodels_DLAgn_00081100_1	VVVTALAGLK	485.818	2	19.1042	501.34	1	y	5	185186	148122	23195.6	45551.4
dicLab1_genemodels_DLAgn_00081100_1	VPSPIAQFR	507.79	2	13.8871	731.42	1	y	6	666880	559371	104572	161633
dicLab1_genemodels_DLAgn_00081100_1	VPSPIAQFR	507.79	2	13.8871	818.452	1	y	7	559261	468993	83841.3	142167
dicLab1_genemodels_DLAgn_00081100_1	VPSPIAQFR	507.79	2	13.8871	521.283	1	y	4	300484	202319	32142.2	64783.3
dicLab1_genemodels_DLAgn_00081100_1	VPSPIAQFR	507.79	2	13.8871	634.367	1	y	5	121021	92964.5	17568.1	30907.9
dicLab1_genemodels_DLAgn_00081100_1	VPSPIAQFR	507.79	2	13.8871	915.505	1	y	8	151920	122364	22126.5	38175.6
dicLab1_genemodels_DLAgn_00081100_1	TFLIWVNEEDHTR	553.942	3	23.85	706.352	2	y	11	380503	326524	60975.2	122969
dicLab1_genemodels_DLAgn_00081100_1	TFLIWVNEEDHTR	553.942	3	23.85	900.381	1	y	7	397246	279984	59271.4	124350
dicLab1_genemodels_DLAgn_00081100_1	TFLIWVNEEDHTR	553.942	3	23.85	593.268	2	y	9	342389	238096	46958.4	91289.2
dicLab1_genemodels_DLAgn_00081100_1	TFLIWVNEEDHTR	553.942	3	23.85	649.81	2	y	10	208058	149848	29896	61236.9
dicLab1_genemodels_DLAgn_00081100_1	TFLIWVNEEDHTR	553.942	3	23.85	999.449	1	y	8	258186	198248	36749.4	78211.9
dicLab1_genemodels_DLAgn_00081100_1	LYPPSSDFPDLR	703.851	2	22.2119	1033.49	1	y	9	319899	294375	78336.2	96680.8
dicLab1_genemodels_DLAgn_00081100_1	LYPPSSDFPDLR	703.851	2	22.2119	1130.55	1	y	10	276595	263809	52894.1	73431.4
dicLab1_genemodels_DLAgn_00081100_1	LYPPSSDFPDLR	703.851	2	22.2119	936.442	1	y	8	129495	111523	18798.6	26512.6
dicLab1_genemodels_DLAgn_00081100_1	LYPPSSDFPDLR	703.851	2	22.2119	849.41	1	y	7	65248.6	50575.8	12307.1	14757.5
dicLab1_genemodels_DLAgn_00081100_1	LYPPSSDFPDLR	703.851	2	22.2119	762.378	1	y	6	31233.6	23118.8	4490.07	6908.26
dicLab1_genemodels_DLAgn_00081100_1	ITNAMFDDKYVLSSR	587.294	3	17.7383	773.372	2	y	13	295093	272504	20257.2	45615.3
dicLab1_genemodels_DLAgn_00081100_1	ITNAMFDDKYVLSSR	587.294	3	17.7383	823.896	2	y	14	201874	184911	16008.2	28641.1
dicLab1_genemodels_DLAgn_00081100_1	ITNAMFDDKYVLSSR	587.294	3	17.7383	1229.62	1	y	10	91121.1	85578.5	7990.93	12847.4
dicLab1_genemodels_DLAgn_00081100_1	ITNAMFDDKYVLSSR	587.294	3	17.7383	716.35	2	y	12	57098.7	51285.4	4850.46	7909.92
dicLab1_genemodels_DLAgn_00081100_1	ITNAMFDDKYVLSSR	587.294	3	17.7383	615.312	2	y	10	58718.3	61022.7	6240.42	10318.7
dicLab1_genemodels_DLAgn_00081100_1	GWEFMWNER	627.772	2	26.7097	882.393	1	y	6	663197	566345	64916.2	113497
dicLab1_genemodels_DLAgn_00081100_1	GWEFMWNER	627.772	2	26.7097	1011.44	1	y	7	573185	484750	50818.6	96481.2
dicLab1_genemodels_DLAgn_00081100_1	GWEFMWNER	627.772	2	26.7097	735.324	1	y	5	391939	321947	31761.2	60497.6
dicLab1_genemodels_DLAgn_00081100_1	GWEFMWNER	627.772	2	26.7097	651.26	1	b	5	64546.4	57730.3	7837.41	12159.4
dicLab1_genemodels_DLAgn_00081100_1	GWEFMWNER	627.772	2	26.7097	837.339	1	b	6	37290.8	26444.7		5633.8
dicLab1_genemodels_DLAgn_00081100_1	GTGGVDTAATGDTFDISNNDR	1042.46	2	12.9003	1354.59	1	y	12	226245	193152	33618.9	62799.1
dicLab1_genemodels_DLAgn_00081100_1	GTGGVDTAATGDTFDISNNDR	1042.46	2	12.9003	1425.62	1	y	13	205683	193662	33676.6	53574.5
dicLab1_genemodels_DLAgn_00081100_1	GTGGVDTAATGDTFDISNNDR	1042.46	2	12.9003	1253.54	1	y	11	209966	175274	28281.1	55770
dicLab1_genemodels_DLAgn_00081100_1	GTGGVDTAATGDTFDISNNDR	1042.46	2	12.9003	1496.66	1	y	14	102601	99613.1	13896.6	28096.1
dicLab1_genemodels_DLAgn_00081100_1	GTGGVDTAATGDTFDISNNDR	1042.46	2	12.9003	1081.49	1	y	9	98720.4	91450.9	13000	23825.9
dicLab1_genemodels_DLAgn_00081100_1	QVEHLIQER	384.544	3	1.59611	432.22	1	y	3	113982	71719.5	10325.7	23007.3
dicLab1_genemodels_DLAgn_00081100_1	QVEHLIQER	384.544	3	1.59611	545.304	1	y	4	56375.3	40660.6	4966.64	8120.38
dicLab1_genemodels_DLAgn_00081100_1	QVEHLIQER	384.544	3	1.59611	658.388	1	y	5	29325.7	21459.1	2706.12	6352.58
dicLab1_genemodels_DLAgn_00081100_1	QVEHLIQER	384.544	3	1.59611	398.227	2	y	6	11097.5	7095.06	936.399	1702.11
dicLab1_genemodels_DLAgn_00081100_1	QVEHLIQER	384.544	3	1.59611	494.236	1	b	4		4359.37	1344.47	2119.56
dicLab1_genemodels_DLAgn_00081100_1	GLSLPPAC[PPa]SR	536.284	2	9.03077	701.34	1	y	6	584142	1.22696e+06	141625	250589
dicLab1_genemodels_DLAgn_00081100_1	GLSLPPAC[PPa]SR	536.284	2	9.03077	604.287	1	y	5	163948	161781	9425.33	33234.5
dicLab1_genemodels_DLAgn_00081100_1	GLSLPPAC[PPa]SR	536.284	2	9.03077	901.456	1	y	8	66843.2	54263.1	8055.26	11774.8
dicLab1_genemodels_DLAgn_00081100_1	GLSLPPAC[PPa]SR	536.284	2	9.03077	351.174	2	y	6	199617	235064	25414.1	51795.1
dicLab1_genemodels_DLAgn_00081100_1	GLSLPPAC[PPa]SR	536.284	2	9.03077	258.145	1	b	3	143997	92393.4	14176.3	31706.1
dicLab1_genemodels_DLAgn_00081100_1	TMTHPTDLDASK	439.543	3	0.717746	846.42	1	y	8	100016	45928	5163.02	6609.59
dicLab1_genemodels_DLAgn_00081100_1	TMTHPTDLDASK	439.543	3	0.717746	542.767	2	y	10	59654	26107.8	3022.77	3464.6
dicLab1_genemodels_DLAgn_00081100_1	TMTHPTDLDASK	439.543	3	0.717746	608.287	2	y	11	25160.7	11398.1	2116.37	2228.39
dicLab1_genemodels_DLAgn_00081100_1	TMTHPTDLDASK	439.543	3	0.717746	749.368	1	y	7	10385.1	3042.39	508.11	1522.36
dicLab1_genemodels_DLAgn_00081100_1	TMTHPTDLDASK	439.543	3	0.717746	471.202	1	b	4	6138.33		718.392
dicLab1_genemodels_DLAgn_00081100_1	RGTGGVDTAATGDTFDISNNDR	747.344	3	9.4784	833.375	1	y	7	77892.9	74702.5	11456.4	20634.7
dicLab1_genemodels_DLAgn_00081100_1	RGTGGVDTAATGDTFDISNNDR	747.344	3	9.4784	886.438	1	b	10	67005.1	51596.5	9079.31	16673
dicLab1_genemodels_DLAgn_00081100_1	RGTGGVDTAATGDTFDISNNDR	747.344	3	9.4784	980.443	1	y	8	52082.1	38386	6813.96	14099
dicLab1_genemodels_DLAgn_00081100_1	RGTGGVDTAATGDTFDISNNDR	747.344	3	9.4784	815.401	1	b	9	56518.3	44737.9	12940.7	23762.1
dicLab1_genemodels_DLAgn_00081100_1	RGTGGVDTAATGDTFDISNNDR	747.344	3	9.4784	1253.54	1	y	11	30032.1	25876.4	4202.56	8582.99
dicLab1_genemodels_DLAgn_00081100_1	LYPPSSDFPDLRK	512.268	3	16.0759	629.825	2	y	11	158056	137168	14277.7	19620.5
dicLab1_genemodels_DLAgn_00081100_1	LYPPSSDFPDLRK	512.268	3	16.0759	628.378	1	y	5	25707.1	26292.6
dicLab1_genemodels_DLAgn_00081100_1	LYPPSSDFPDLRK	512.268	3	16.0759	581.299	2	y	10	22813.6	19541.2	756.14	3217.48
dicLab1_genemodels_DLAgn_00081100_1	LYPPSSDFPDLRK	512.268	3	16.0759	775.446	1	y	6	11769.3	13947	1277.98
dicLab1_genemodels_DLAgn_00081100_1	LYPPSSDFPDLRK	512.268	3	16.0759	1064.54	1	y	9			642.946
dicLab1_genemodels_DLAgn_00081100_1	KLYPPSSDFPDLR	512.268	3	18.6828	888.446	1	b	8	97674.4	81809.8	7708.59	29718
dicLab1_genemodels_DLAgn_00081100_1	KLYPPSSDFPDLR	512.268	3	18.6828	647.309	2	y	11	15482.4	10079.3	4374.78	8432.08
dicLab1_genemodels_DLAgn_00081100_1	KLYPPSSDFPDLR	512.268	3	18.6828	849.41	1	y	7	17043.3	6516.26	1049.26	4818.35
dicLab1_genemodels_DLAgn_00081100_1	KLYPPSSDFPDLR	512.268	3	18.6828	1035.51	1	b	9	14872.6	10663.3	1186.91	5848.34
dicLab1_genemodels_DLAgn_00081100_1	KLYPPSSDFPDLR	512.268	3	18.6828	686.387	1	b	6	15178.7	11559.3		2838.99
dicLab1_genemodels_DLAgn_00138380_1	FTQAGSEVSALLGR	718.381	2	22.7228	988.542	1	y	10	180263	73567.1	350.512	32534.4
dicLab1_genemodels_DLAgn_00138380_1	FTQAGSEVSALLGR	718.381	2	22.7228	1059.58	1	y	11	123056	57953.4	3527.13	15181
dicLab1_genemodels_DLAgn_00138380_1	FTQAGSEVSALLGR	718.381	2	22.7228	931.521	1	y	9	53043.7	22872.6	240.983	14016.5
dicLab1_genemodels_DLAgn_00138380_1	FTQAGSEVSALLGR	718.381	2	22.7228	844.489	1	y	8	52971.1	20457.2	98.011	6452.74
dicLab1_genemodels_DLAgn_00138380_1	FTQAGSEVSALLGR	718.381	2	22.7228	1187.64	1	y	12	35228.1	15223.5	274.874	4158.95
dicLab1_genemodels_DLAgn_00138380_1	VALTGLTVAEYFR	720.398	2	33.938	1055.55	1	y	9	1120.74	355.335	347.568	23626.4
dicLab1_genemodels_DLAgn_00138380_1	VALTGLTVAEYFR	720.398	2	33.938	885.446	1	y	7		2818.95		31197.5
dicLab1_genemodels_DLAgn_00138380_1	VALTGLTVAEYFR	720.398	2	33.938	1156.6	1	y	10	1946.02	166.133	160.808	24853
dicLab1_genemodels_DLAgn_00138380_1	VALTGLTVAEYFR	720.398	2	33.938	784.399	1	y	6		229.727		12909.8
dicLab1_genemodels_DLAgn_00138380_1	VALTGLTVAEYFR	720.398	2	33.938	998.531	1	y	8		293.813	105.622	10757.6
dicLab1_genemodels_DLAgn_00138380_1	TVLIMELINNVAK	729.423	2	44.6214	1031.56	1	y	9	731.56	377.979	355.627	19205.7
dicLab1_genemodels_DLAgn_00138380_1	TVLIMELINNVAK	729.423	2	44.6214	900.515	1	y	8	2767.29	5065.21	329.556	8440.68
dicLab1_genemodels_DLAgn_00138380_1	TVLIMELINNVAK	729.423	2	44.6214	1144.64	1	y	10	430.281	370.005	71.9972	8794.22
dicLab1_genemodels_DLAgn_00138380_1	TVLIMELINNVAK	729.423	2	44.6214	1257.72	1	y	11	589.76	391.37		5868.17
dicLab1_genemodels_DLAgn_00138380_1	TVLIMELINNVAK	729.423	2	44.6214	771.472	1	y	7	374.276			5812.78
dicLab1_genemodels_DLAgn_00138380_1	VVDLLAPYAK	544.821	2	21.2919	890.498	1	y	8	330049	129582	549.455	46630.1
dicLab1_genemodels_DLAgn_00138380_1	VVDLLAPYAK	544.821	2	21.2919	662.387	1	y	6	116741	43379.4	289.573	19763.1
dicLab1_genemodels_DLAgn_00138380_1	VVDLLAPYAK	544.821	2	21.2919	549.303	1	y	5	210988	101592
dicLab1_genemodels_DLAgn_00138380_1	VVDLLAPYAK	544.821	2	21.2919	775.471	1	y	7	50878.6	20041.7	15.0708
dicLab1_genemodels_DLAgn_00138380_1	VVDLLAPYAK	544.821	2	21.2919	989.567	1	y	9	23221	8482.22	71.9675	2453.69
dicLab1_genemodels_DLAgn_00138380_1	IGLFGGAGVGK	488.285	2	16.8564	692.373	1	y	8	200384	75434.1	1151.38	28006.1
dicLab1_genemodels_DLAgn_00138380_1	IGLFGGAGVGK	488.285	2	16.8564	545.304	1	y	7	126078	92490.5		67604.3
dicLab1_genemodels_DLAgn_00138380_1	IGLFGGAGVGK	488.285	2	16.8564	862.478	1	y	10	122618	45874.2	120.961	15453.8
dicLab1_genemodels_DLAgn_00138380_1	IGLFGGAGVGK	488.285	2	16.8564	805.457	1	y	9	45962.3	20681.2	445.762	7133.34
dicLab1_genemodels_DLAgn_00138380_1	IGLFGGAGVGK	488.285	2	16.8564	616.345	1	b	7				5068.82
dicLab1_genemodels_DLAgn_00138380_1	IPVGPETLGR	519.801	2	10.9792	729.389	1	y	7	158380	63331.7	3135.18	21880.3
dicLab1_genemodels_DLAgn_00138380_1	IPVGPETLGR	519.801	2	10.9792	828.457	1	y	8	74739.6	25721.1	707.298	10808.9
dicLab1_genemodels_DLAgn_00138380_1	IPVGPETLGR	519.801	2	10.9792	672.367	1	y	6	41963.5	25433.5	984.058	6288.62
dicLab1_genemodels_DLAgn_00138380_1	IPVGPETLGR	519.801	2	10.9792	925.51	1	y	9	33287.3	15761.2	1122.17	3886.92
dicLab1_genemodels_DLAgn_00138380_1	IPVGPETLGR	519.801	2	10.9792	575.315	1	y	5
dicLab1_genemodels_DLAgn_00138380_1	AIAELGIYPAVDPLDSTSR	994.52	2	34.0857	1157.58	1	y	11		33324.3	5049.97	40552.7
dicLab1_genemodels_DLAgn_00138380_1	AIAELGIYPAVDPLDSTSR	994.52	2	34.0857	1320.64	1	y	12		1583.74		48035
dicLab1_genemodels_DLAgn_00138380_1	AIAELGIYPAVDPLDSTSR	994.52	2	34.0857	1490.75	1	y	14		8898.66	401.141	8986.92
dicLab1_genemodels_DLAgn_00138380_1	AIAELGIYPAVDPLDSTSR	994.52	2	34.0857	1060.53	1	y	10		11036.3		952.453
dicLab1_genemodels_DLAgn_00138380_1	AIAELGIYPAVDPLDSTSR	994.52	2	34.0857	1433.73	1	y	13		562.344	229.769	5562.38
dicLab1_genemodels_DLAgn_00138380_1	TIAMDGTEGLVR	631.824	2	15.4215	731.405	1	y	7	66198.6	27301	105.597	883.071
dicLab1_genemodels_DLAgn_00138380_1	TIAMDGTEGLVR	631.824	2	15.4215	846.432	1	y	8	151144	88069.5	1029.19
dicLab1_genemodels_DLAgn_00138380_1	TIAMDGTEGLVR	631.824	2	15.4215	977.472	1	y	9	61275.3	23605.6	471.647
dicLab1_genemodels_DLAgn_00138380_1	TIAMDGTEGLVR	631.824	2	15.4215	1048.51	1	y	10	178845	67194.6	71.8534	781.552
dicLab1_genemodels_DLAgn_00138380_1	TIAMDGTEGLVR	631.824	2	15.4215	1161.59	1	y	11			144.119	71.8367
dicLab1_genemodels_DLAgn_00138380_1	FLSQPFQVAEVFTGHMGK	675.008	3	36.6807	777.371	1	y	7	1570.71	539.834	732.839	3101.93
dicLab1_genemodels_DLAgn_00138380_1	FLSQPFQVAEVFTGHMGK	675.008	3	36.6807	881.933	2	y	16	200.688	863.978	432.338	3552.57
dicLab1_genemodels_DLAgn_00138380_1	FLSQPFQVAEVFTGHMGK	675.008	3	36.6807	774.387	2	y	14	815.264			4653.88
dicLab1_genemodels_DLAgn_00138380_1	FLSQPFQVAEVFTGHMGK	675.008	3	36.6807	1076.52	1	y	10	809.986		539.898	2760.61
dicLab1_genemodels_DLAgn_00138380_1	FLSQPFQVAEVFTGHMGK	675.008	3	36.6807	1175.59	1	y	11	333.141	233.823	1392.11
dicLab1_genemodels_DLAgn_00138380_1	EGNDLYHEMIESGVINLK	687.67	3	31.4542	730.446	1	y	7	59978.2	1353.57	376.653	11060.7
dicLab1_genemodels_DLAgn_00138380_1	EGNDLYHEMIESGVINLK	687.67	3	31.4542	859.488	1	y	8	49269.9	2746.4		14730.8
dicLab1_genemodels_DLAgn_00138380_1	EGNDLYHEMIESGVINLK	687.67	3	31.4542	1089.43	1	b	9	11125.5		329.218	2047.67
dicLab1_genemodels_DLAgn_00138380_1	EGNDLYHEMIESGVINLK	687.67	3	31.4542	972.572	1	y	9	9461.74	328.98	71.9972	3242.06
dicLab1_genemodels_DLAgn_00138380_1	EGNDLYHEMIESGVINLK	687.67	3	31.4542	1202.51	1	b	10	5374.75	1074.13	92.0574	792.652
dicLab1_genemodels_DLAgn_00138380_1	IMNVIGEPIDER	693.358	2	18.9472	815.389	1	y	7	219798	82341.8	1832.43	15493.2
dicLab1_genemodels_DLAgn_00138380_1	IMNVIGEPIDER	693.358	2	18.9472	928.473	1	y	8	170538	66544.7	914.039	12860
dicLab1_genemodels_DLAgn_00138380_1	IMNVIGEPIDER	693.358	2	18.9472	1141.58	1	y	10	48601.1	17866.1	314.014	2756.69
dicLab1_genemodels_DLAgn_00138380_1	IMNVIGEPIDER	693.358	2	18.9472	758.368	1	y	6	27801.3	11197.8		2241.9
dicLab1_genemodels_DLAgn_00138380_1	IMNVIGEPIDER	693.358	2	18.9472	1027.54	1	y	9	32585.6	10537.1	578.48	3781.25
dicLab1_genemodels_DLAgn_00138380_1	KGSITSVQAIYVPADDLTDPAPATTFAHLDATTVLSR	961.501	4	38.2056	1247.7	1	b	12	14944	2112.53	1028.72	10330.5
dicLab1_genemodels_DLAgn_00138380_1	KGSITSVQAIYVPADDLTDPAPATTFAHLDATTVLSR	961.501	4	38.2056	985.568	1	b	10		152.798	154.656	8163.45
dicLab1_genemodels_DLAgn_00138380_1	KGSITSVQAIYVPADDLTDPAPATTFAHLDATTVLSR	961.501	4	38.2056	1148.63	1	b	11	1023.1	453.766	698.47
dicLab1_genemodels_DLAgn_00138380_1	KGSITSVQAIYVPADDLTDPAPATTFAHLDATTVLSR	961.501	4	38.2056	1298.65	2	y	25	1725.48	376.964		7007.5
dicLab1_genemodels_DLAgn_00138380_1	KGSITSVQAIYVPADDLTDPAPATTFAHLDATTVLSR	961.501	4	38.2056	1043.03	2	y	20	7709.81	86.5169		3164.87
dicLab1_genemodels_DLAgn_00138380_1	IMDPNIVGAEHYDVAR	600.63	3	17.784	778.379	2	y	14	32310.7	13700.7	354.57	938.93
dicLab1_genemodels_DLAgn_00138380_1	IMDPNIVGAEHYDVAR	600.63	3	17.784	1017.47	1	y	9	27661.7	11630.5		353.614
dicLab1_genemodels_DLAgn_00138380_1	IMDPNIVGAEHYDVAR	600.63	3	17.784	1116.54	1	y	10	23767.1	11073.5	216.155
dicLab1_genemodels_DLAgn_00138380_1	IMDPNIVGAEHYDVAR	600.63	3	17.784	720.865	2	y	13	27068.4	11035.8	232.079	56.589
dicLab1_genemodels_DLAgn_00138380_1	IMDPNIVGAEHYDVAR	600.63	3	17.784	843.899	2	y	15	8124.89	3405.52		71.9899
dicLab1_genemodels_DLAgn_00213640_1	TFIAVKPDGVQR	444.254	3	9.70056	541.819	2	y	10	5.71255e+06	1.01556e+07	1.17236e+07	3849.18
dicLab1_genemodels_DLAgn_00213640_1	TFIAVKPDGVQR	444.254	3	9.70056	671.347	1	y	6	4.08539e+06	8.31866e+06	9.47845e+06
dicLab1_genemodels_DLAgn_00213640_1	TFIAVKPDGVQR	444.254	3	9.70056	485.277	2	y	9	2.52774e+06	6.38982e+06	7.54003e+06
dicLab1_genemodels_DLAgn_00213640_1	TFIAVKPDGVQR	444.254	3	9.70056	459.267	1	y	4	976529	2.16884e+06	2.66089e+06	22932.9
dicLab1_genemodels_DLAgn_00213640_1	TFIAVKPDGVQR	444.254	3	9.70056	799.442	1	y	7	644198	1.60727e+06	1.92523e+06
dicLab1_genemodels_DLAgn_00213640_1	NIIHGSDTLENAK	471.244	3	3.74944	592.799	2	y	11	1.58932e+06	3.56582e+06	4.22155e+06	5.10789e+06
dicLab1_genemodels_DLAgn_00213640_1	NIIHGSDTLENAK	471.244	3	3.74944	574.32	1	y	5	1.01006e+06	2.4434e+06	2.93902e+06	3.7806e+06
dicLab1_genemodels_DLAgn_00213640_1	NIIHGSDTLENAK	471.244	3	3.74944	934.448	1	y	9	719270	1.76503e+06	2.16768e+06	2.8974e+06
dicLab1_genemodels_DLAgn_00213640_1	NIIHGSDTLENAK	471.244	3	3.74944	536.257	2	y	10	425643	1.05562e+06	1.27331e+06	1.71293e+06
dicLab1_genemodels_DLAgn_00213640_1	NIIHGSDTLENAK	471.244	3	3.74944	675.367	1	y	6	303699	667835	797996	1.02767e+06
dicLab1_genemodels_DLAgn_00213640_1	DMPFYGGLC[PPa]K	601.273	2	19.6857	955.471	1	y	8	2.46266e+06	6.25277e+06	7.87093e+06	6.60646e+06
dicLab1_genemodels_DLAgn_00213640_1	DMPFYGGLC[PPa]K	601.273	2	19.6857	711.349	1	y	6	1.86714e+06	5.39684e+06	6.60482e+06	5.28726e+06
dicLab1_genemodels_DLAgn_00213640_1	DMPFYGGLC[PPa]K	601.273	2	19.6857	858.418	1	y	7	936111	3.40959e+06	4.12122e+06	3.1561e+06
dicLab1_genemodels_DLAgn_00213640_1	DMPFYGGLC[PPa]K	601.273	2	19.6857	654.259	1	b	5			381893
dicLab1_genemodels_DLAgn_00213640_1	DMPFYGGLC[PPa]K	601.273	2	19.6857	1055.43	1	b	9
dicLab1_genemodels_DLAgn_00213640_1	GDLC[PPa]INIGR	516.269	2		572.352	1	y	5	3.26165e+06	1.07466e+07	9.10626e+06
dicLab1_genemodels_DLAgn_00213640_1	GDLC[PPa]INIGR	516.269	2		746.398	1	y	6	3.03799e+06	1.0182e+07	8.73146e+06
dicLab1_genemodels_DLAgn_00213640_1	GDLC[PPa]INIGR	516.269	2		859.482	1	y	7	365253	1.51033e+06	1.44922e+06
dicLab1_genemodels_DLAgn_00213640_1	GDLC[PPa]INIGR	516.269	2		800.397	1	b	7	240278	949886	903428
dicLab1_genemodels_DLAgn_00213640_1	GDLC[PPa]INIGR	516.269	2		687.313	1	b	6
dicLab1_genemodels_DLAgn_00213640_1	YMSSGPVLAMVWEGQSIVK	1041.52	2	40.3703	1247.65	1	y	11	10484.2	10001.3	3720.53	7.11431e+06
dicLab1_genemodels_DLAgn_00213640_1	YMSSGPVLAMVWEGQSIVK	1041.52	2	40.3703	1176.61	1	y	10	9542.58	9102.9	985.262	5.32598e+06
dicLab1_genemodels_DLAgn_00213640_1	YMSSGPVLAMVWEGQSIVK	1041.52	2	40.3703	1360.73	1	y	12	1610.15			4.0833e+06
dicLab1_genemodels_DLAgn_00213640_1	YMSSGPVLAMVWEGQSIVK	1041.52	2	40.3703	1136.55	1	b	11	25658.1	17790.5	8447.17	1.03146e+06
dicLab1_genemodels_DLAgn_00213640_1	YMSSGPVLAMVWEGQSIVK	1041.52	2	40.3703	946.499	1	y	8	3771.68	3526.91	3631.92	7.69453e+06
dicLab1_genemodels_DLAgn_00213640_1	KEVDLWFK	532.792	2	17.4791	936.483	1	y	7	1390.72		1.45355e+06
dicLab1_genemodels_DLAgn_00213640_1	KEVDLWFK	532.792	2	17.4791	807.44	1	y	6	931.853		940987
dicLab1_genemodels_DLAgn_00213640_1	KEVDLWFK	532.792	2	17.4791	918.472	1	b	7	473.505	797.81	363353
dicLab1_genemodels_DLAgn_00213640_1	KEVDLWFK	532.792	2	17.4791	593.345	1	y	4		1330.85	428099	381.195
dicLab1_genemodels_DLAgn_00213640_1	KEVDLWFK	532.792	2	17.4791	708.372	1	y	5			314159	603.349
dicLab1_genemodels_DLAgn_00213640_1	NIIHGSDTLENAKK	513.942	3	1.8982	656.846	2	y	12	126313	270543	369345	12791.3
dicLab1_genemodels_DLAgn_00213640_1	NIIHGSDTLENAKK	513.942	3	1.8982	589.33	1	y	5	100892	212313	290486	14308.4
dicLab1_genemodels_DLAgn_00213640_1	NIIHGSDTLENAKK	513.942	3	1.8982	600.304	2	y	11	72134.4	170418	225632	9184.22
dicLab1_genemodels_DLAgn_00213640_1	NIIHGSDTLENAKK	513.942	3	1.8982	1062.54	1	y	10	51791.8	111765	148828	3834.72
dicLab1_genemodels_DLAgn_00213640_1	NIIHGSDTLENAKK	513.942	3	1.8982	838.405	1	b	8	47512.7	109989	156740
dicLab1_genemodels_DLAgn_00213640_1	GLC[PPa]GEIIKR	353.871	3	4.70247	445.25	2	y	7	422161	1.82426e+06	1.72273e+06	1.59976e+06
dicLab1_genemodels_DLAgn_00213640_1	GLC[PPa]GEIIKR	353.871	3	4.70247	529.382	1	y	4	52330.8	221786	224012	212218
dicLab1_genemodels_DLAgn_00213640_1	GLC[PPa]GEIIKR	353.871	3	4.70247	416.298	1	y	3	58281.2	230411	231280	207232
dicLab1_genemodels_DLAgn_00213640_1	GLC[PPa]GEIIKR	353.871	3	4.70247	715.446	1	y	6	43943.2	183142	177586	163476
dicLab1_genemodels_DLAgn_00213640_1	GLC[PPa]GEIIKR	353.871	3	4.70247	658.425	1	y	5	28603.1	124934	118578	109387
dicLab1_genemodels_DLAgn_00213640_1	AEEFVAYTPC[PPa]GQPWLYE	1037.47	2	35.53	1163.52	1	y	9		59887.8	45391.8	1.48939e+06
dicLab1_genemodels_DLAgn_00213640_1	AEEFVAYTPC[PPa]GQPWLYE	1037.47	2	35.53	1264.57	1	y	10	1217.23	48393.4	34521.6	1.18584e+06
dicLab1_genemodels_DLAgn_00213640_1	AEEFVAYTPC[PPa]GQPWLYE	1037.47	2	35.53	1367.59	1	b	12	1332.92	2295.89	1962.39	327344
dicLab1_genemodels_DLAgn_00213640_1	AEEFVAYTPC[PPa]GQPWLYE	1037.47	2	35.53	1498.67	1	y	12		4066.35	6217.68	175873
dicLab1_genemodels_DLAgn_00213640_1	AEEFVAYTPC[PPa]GQPWLYE	1037.47	2	35.53	1427.63	1	y	11	8030.62		437.204	127288
dicLab1_genemodels_DLAgn_00213640_1	IAVKPDGVQR	541.819	2	9.88615	671.347	1	y	6	180647	502824	626726
dicLab1_genemodels_DLAgn_00213640_1	IAVKPDGVQR	541.819	2	9.88615	799.442	1	y	7	26581.6	98083.5	109405	390.131
dicLab1_genemodels_DLAgn_00213640_1	IAVKPDGVQR	541.819	2	9.88615	898.51	1	y	8	16114.1	48982.6	60936.5	75.6115
dicLab1_genemodels_DLAgn_00213640_1	IAVKPDGVQR	541.819	2	9.88615	574.294	1	y	5				1138.11
dicLab1_genemodels_DLAgn_00213640_1	IAVKPDGVQR	541.819	2	9.88615	969.548	1	y	9
dicLab1_genemodels_DLAgn_00213640_1	MMLGETNPADSK	647.294	2	8.43248	918.416	1	y	9	221869	723116	824199	546.136
dicLab1_genemodels_DLAgn_00213640_1	MMLGETNPADSK	647.294	2	8.43248	1031.5	1	y	10	210183	685805	793305	2615.01
dicLab1_genemodels_DLAgn_00213640_1	MMLGETNPADSK	647.294	2	8.43248	732.352	1	y	7	75672	229795	272212	321.371
dicLab1_genemodels_DLAgn_00213640_1	MMLGETNPADSK	647.294	2	8.43248	861.395	1	y	8	43673.1	124351	128885	1071.56
dicLab1_genemodels_DLAgn_00213640_1	MMLGETNPADSK	647.294	2	8.43248	1162.54	1	y	11	24519.9	76650.7	86259.3	283.179
dicLab1_genemodels_DLAgn_00213640_1	TFIAVKPD	445.753	2	10.9387	642.382	1	y	6	80438.6	366991	540842	131126
dicLab1_genemodels_DLAgn_00213640_1	TFIAVKPD	445.753	2	10.9387	529.298	1	y	5	37515.4	200925	282931	96581.9
dicLab1_genemodels_DLAgn_00213640_1	TFIAVKPD	445.753	2	10.9387	458.261	1	y	4	12744.9	53911.4	78074.7
dicLab1_genemodels_DLAgn_00213640_1	TFIAVKPD	445.753	2	10.9387	532.313	1	b	5
dicLab1_genemodels_DLAgn_00213640_1	TFIAVKPD	445.753	2	10.9387	789.451	1	y	7
dicLab1_genemodels_DLAgn_00213640_1	IHGSDTLENAK	592.799	2	3.75271	934.448	1	y	9		80639	99310.6	112084
dicLab1_genemodels_DLAgn_00213640_1	IHGSDTLENAK	592.799	2	3.75271	675.367	1	y	6		427272	11812.4	8877.09
dicLab1_genemodels_DLAgn_00213640_1	IHGSDTLENAK	592.799	2	3.75271	877.426	1	y	8			11222.6	8077.74
dicLab1_genemodels_DLAgn_00213640_1	IHGSDTLENAK	592.799	2	3.75271	1071.51	1	y	10	242.032		7137.99	7654.12
dicLab1_genemodels_DLAgn_00213640_1	IHGSDTLENAK	592.799	2	3.75271	790.394	1	y	7	365.957
dicLab1_genemodels_DLAgn_00213640_1	FMQASEDHMK	408.511	3	1.92488	817.351	1	y	7	4443.98	14544.3	460916	852.3
dicLab1_genemodels_DLAgn_00213640_1	FMQASEDHMK	408.511	3	1.92488	746.314	1	y	6	4109.92	11601.7	421747	2187.15
dicLab1_genemodels_DLAgn_00213640_1	FMQASEDHMK	408.511	3	1.92488	538.729	2	y	9	880.772		339205	690.614
dicLab1_genemodels_DLAgn_00213640_1	FMQASEDHMK	408.511	3	1.92488	473.69	2	b	8	3282.04	6917.51	170203	105.623
dicLab1_genemodels_DLAgn_00213640_1	FMQASEDHMK	408.511	3	1.92488	530.239	1	y	4			204779	511.601
dicLab1_genemodels_DLAgn_00213640_1	MPFYGGLC[PPa]K	543.759	2	16.9281	711.349	1	y	6	4610.69	40024.4	50927.2	7007.73
dicLab1_genemodels_DLAgn_00213640_1	MPFYGGLC[PPa]K	543.759	2	16.9281	858.418	1	y	7	3973.12	40723.8	52686.5	2774.01
dicLab1_genemodels_DLAgn_00213640_1	MPFYGGLC[PPa]K	543.759	2	16.9281	955.471	1	y	8	2497.43	34965.8	43827	1215.88
dicLab1_genemodels_DLAgn_00213640_1	MPFYGGLC[PPa]K	543.759	2	16.9281	766.359	1	b	7	1158.41			3903.79
dicLab1_genemodels_DLAgn_00213640_1	MPFYGGLC[PPa]K	543.759	2	16.9281	940.406	1	b	8				504.218
dicLab1_genemodels_DLAgn_00164530_1	IPDGEKVDFDDIQK	540.27	3	13.9723	753.36	2	y	13	4003.67	16176.1	1.00965e+06	11259.4
dicLab1_genemodels_DLAgn_00164530_1	IPDGEKVDFDDIQK	540.27	3	13.9723	704.833	2	y	12	3890.47	8073.28	402852	5812
dicLab1_genemodels_DLAgn_00164530_1	IPDGEKVDFDDIQK	540.27	3	13.9723	880.405	1	y	7	9650.73	5416.89	299806	4239.5
dicLab1_genemodels_DLAgn_00164530_1	IPDGEKVDFDDIQK	540.27	3	13.9723	765.378	1	y	6	5202.48	4845.79	218067	1578.43
dicLab1_genemodels_DLAgn_00164530_1	IPDGEKVDFDDIQK	540.27	3	13.9723	979.473	1	y	8	322.729	3316.69	177220	3080
dicLab1_genemodels_DLAgn_00164530_1	KKEEEELIALK	443.926	3	7.50831	557.402	1	y	5	4611.45	4357.54	311586	4510.83
dicLab1_genemodels_DLAgn_00164530_1	KKEEEELIALK	443.926	3	7.50831	686.445	1	y	6	2236.49	1770.75	144101	556.672
dicLab1_genemodels_DLAgn_00164530_1	KKEEEELIALK	443.926	3	7.50831	886.452	1	b	7	2369.35	3379.39	143641	49.0211
dicLab1_genemodels_DLAgn_00164530_1	KKEEEELIALK	443.926	3	7.50831	773.368	1	b	6	2262.2	3381.79	155589	119.019
dicLab1_genemodels_DLAgn_00164530_1	KKEEEELIALK	443.926	3	7.50831	1070.57	1	b	9	1008.76	792.594	58940.8
dicLab1_genemodels_DLAgn_00164530_1	QKYEVTTLR	379.88	3		490.298	1	y	4	48837.4	7794.49	229755
dicLab1_genemodels_DLAgn_00164530_1	QKYEVTTLR	379.88	3		389.251	1	y	3			164677
dicLab1_genemodels_DLAgn_00164530_1	QKYEVTTLR	379.88	3		589.367	1	y	5	7500.7		28118.3
dicLab1_genemodels_DLAgn_00164530_1	QKYEVTTLR	379.88	3		648.335	1	b	5			15758.5
dicLab1_genemodels_DLAgn_00164530_1	QKYEVTTLR	379.88	3		881.473	1	y	7		720.573	14543
dicLab1_genemodels_DLAgn_00164530_1	QLNIDHLNEDK	446.893	3	5.63948	505.225	1	y	4	381.22	236.732	35240.4	10333.6
dicLab1_genemodels_DLAgn_00164530_1	QLNIDHLNEDK	446.893	3	5.63948	870.395	1	y	7	1064.47	71.9306
dicLab1_genemodels_DLAgn_00164530_1	QLNIDHLNEDK	446.893	3	5.63948	618.309	1	y	5	1207.86	203.735	38085.4	11399
dicLab1_genemodels_DLAgn_00164530_1	QLNIDHLNEDK	446.893	3	5.63948	549.265	2	y	9	302.62		52154.7	19520
dicLab1_genemodels_DLAgn_00164530_1	QLNIDHLNEDK	446.893	3	5.63948	492.243	2	y	8			30975.1	8070.04
dicLab1_genemodels_DLAgn_00164530_1	YEVTTLR	441.24	2	5.23209	589.367	1	y	5	10295.9	28045.4	677779	375244
dicLab1_genemodels_DLAgn_00164530_1	YEVTTLR	441.24	2	5.23209	490.298	1	y	4	4721.54	9513.9	245131	131057
dicLab1_genemodels_DLAgn_00164530_1	YEVTTLR	441.24	2	5.23209	718.409	1	y	6	3440.19	5089.95	160329	76615.1
dicLab1_genemodels_DLAgn_00164530_1	YEVTTLR	441.24	2	5.23209	392.182	1	b	3	463.909	1632.22	40380.6	24038.6
dicLab1_genemodels_DLAgn_00164530_1	YEVTTLR	441.24	2	5.23209	389.251	1	y	3	1277.87	1800.97	46788.2	25925.2
dicLab1_genemodels_DLAgn_00164530_1	QLNIDHLNEDKLK	527.286	3	9.28684	669.854	2	y	11	2721.69	5187.99	57262.6	3334.76
dicLab1_genemodels_DLAgn_00164530_1	QLNIDHLNEDKLK	527.286	3	9.28684	746.404	1	y	6	792.131	1783.37	40853
dicLab1_genemodels_DLAgn_00164530_1	QLNIDHLNEDKLK	527.286	3	9.28684	556.291	2	y	9	624.191	1994.83	45518.9	4042.6
dicLab1_genemodels_DLAgn_00164530_1	QLNIDHLNEDKLK	527.286	3	9.28684	859.488	1	y	7	498.987	346.794	30632.7	2495.27
[truncated: 4,156 more rows]

## Sheet: Area - peptides
Protein	Peptide	Precursor MZ	Precursor Charge	RT	S170902_C1 (S170902_C1.wiff (sample 1))	S170902_C11 (S170902_C11.wiff (sample 1))	S170902_HP1 (S170902_HP1.wiff (sample 1))	S170902_HP67 (S170902_HP67.wiff (sample 1))
[ RT-Cal protein ]	GEIMPNIPQMSAFWYAVR	1055.52	2	41.2918	6822.11	4604.89	4367.05	181710
[ RT-Cal protein ]	EFLENYLLTDEGLEAVNK	1049.02	2	35.2116	7.24411e+06	7.15649e+06	1.65215e+07	1.32365e+07
[ RT-Cal protein ]	LIAYPIAVEALSLIYNK	946.051	2	47.9162	3.73654e+06	4.34742e+06	7.05768e+06	6.40866e+06
[ RT-Cal protein ]	FGGYAQSGLLAEITPDK	883.952	2	49.2666	4.42268e+06	4.41531e+06	1.08115e+07	115364
[ RT-Cal protein ]	FPQVAATGDGPDIIFWAHDR	738.364	3	33.0459	6.88753e+06	7.05872e+06	1.53599e+07	1.46037e+07
[ RT-Cal protein ]	GQPSKPFVGVLSAGINAASPNK	713.723	3	22.5734	5.33176e+06	4.89945e+06	1.47718e+07	1.29253e+07
[ RT-Cal protein ]	VNYGVTVLPTFK	669.377	2	57.4048	1.16668e+07	1.07908e+07	2.32765e+07	23437.6
[ RT-Cal protein ]	LYPFTWDAVR	634.327	2	49.27	1.7036e+07	1.54196e+07	2.94887e+07	57518.7
[ RT-Cal protein ]	HMNADTDYSIAEAAFNK	633.284	3	16.3911	3.19361e+06	3.09703e+06	5.22393e+06	4.75134e+06
[ RT-Cal protein ]	TWEEIPALDK	601.309	2	19.8935	12853.9	5.90455e+06	1.22956e+07	1.16792e+07
[ RT-Cal protein ]	AGLTFLVDLIK	595.363	2	49.2674	63054.3	75328.4	113500	131149
[ RT-Cal protein ]	LVIWINGDK	529.306	2	49.2774	11249.3	1.14279e+07	1.88032e+07	16807.2
[ RT-Cal protein ]	DKPLGAVALK	506.314	2	28.2486	3.37755e+06	3.14383e+06	5.76023e+06	2918.56
[ RT-Cal protein ]	DLLPNPPK	447.258	2	15.4653	55753.7	52252.1	2.04318e+07	96157.9
[ RT-Cal protein ]	SYEEELAKDPR	446.217	3	3.24084	702088	510071	1.04572e+06	1.20934e+06
dicLab1_genemodels_DLAgn_00000460_1	LTPGSVIAFR	530.811	2	22.0979	742934	1475.29	533.191	2698.31
dicLab1_genemodels_DLAgn_00000460_1	GLPADITNESHLNAIR	574.304	3	18.022	298254	278322	1707.49	339.788
dicLab1_genemodels_DLAgn_00000460_1	NFAEPGSNVYVR	676.833	2	10.3527	741703	893375	1397.63	3055.29
dicLab1_genemodels_DLAgn_00000460_1	YYLSQFSPK	566.787	2	16.7674	665677	626468	952.785	10007.7
dicLab1_genemodels_DLAgn_00000460_1	LWEFFQIK	555.803	2	35.2105	3741.65	3089.06	1325.57	3093.18
dicLab1_genemodels_DLAgn_00000460_1	NIILAFAGTLR	594.859	2	34.267	8282.59	6249.83	1169.36	1757.18
dicLab1_genemodels_DLAgn_00000460_1	IEEVVLEAR	529.298	2	11.8085	1238.21	794432	7965.2	15065.7
dicLab1_genemodels_DLAgn_00000460_1	VLAWNYPTGR	588.812	2	17.5484	641372	710430	10093.6	7605.01
dicLab1_genemodels_DLAgn_00000460_1	VDTAVEQFR	532.772	2	6.84121	623694	528133	25469	3247.34
dicLab1_genemodels_DLAgn_00000460_1	QGDWLIDYVSNR	733.357	2	27.9505	28176.6	2809.96	917.349	12437.6
dicLab1_genemodels_DLAgn_00000460_1	WVVELHANGLFPYDGAK	639.328	3	32.5609	66578.5	55894	991.39	4452.83
dicLab1_genemodels_DLAgn_00000460_1	IDDVPYR	439.224	2	4.06395	439782	374310	4449.89	6502.94
dicLab1_genemodels_DLAgn_00000460_1	AWEALDVAEK	566.288	2	16.7667	6001.77	567237	7780.06	1866.16
dicLab1_genemodels_DLAgn_00219760_1	GNPTVEVDLWTAK	715.37	2	22.2868	3.92289e+07	2.93572e+07	3.9494e+06	5.83382e+06
dicLab1_genemodels_DLAgn_00219760_1	AAVPSGASTGVHEALELR	588.979	3	14.5765	2.01396e+07	1.2423e+07	2.448e+06	3.0026e+06
dicLab1_genemodels_DLAgn_00219760_1	DVILPVPAFNVINGGSHAGNK	707.048	3	34.7082	209874	157759	6684.75	5.52895e+06
dicLab1_genemodels_DLAgn_00219760_1	FMLELDGTENK	648.811	2	19.9418	3.81467e+07	3.61955e+07	2.27852e+06	3.63992e+06
dicLab1_genemodels_DLAgn_00219760_1	NFSVVEQEK	540.272	2	5.17179	2.04405e+07	1.70933e+07	2.0665e+06	3.30778e+06
dicLab1_genemodels_DLAgn_00219760_1	FTASTDIQIVGDDLTVTNPK	1068.05	2	28.9942	2.43473e+07	28984.6	3.66923e+06	3.9492e+06
dicLab1_genemodels_DLAgn_00219760_1	LGDLYR	368.703	2	4.28955	1.63581e+07	1.53445e+07	1.54831e+06	3.22299e+06
dicLab1_genemodels_DLAgn_00219760_1	ILENNEALELLK	699.896	2	26.0725	8.17507e+06	7.51431e+06	1.41087e+06	1.5119e+06
dicLab1_genemodels_DLAgn_00219760_1	IIIGMDVAASEFFR	784.911	2	39.8514				4.74655e+06
dicLab1_genemodels_DLAgn_00219760_1	SGKYDLDFK	536.769	2	6.13471	8.43644e+06	6.8868e+06	477645	845473
dicLab1_genemodels_DLAgn_00219760_1	LAMQEFMILPVGAANFHEAMR	792.727	3	40.38	298980	122737	7834.89	1.20447e+06
dicLab1_genemodels_DLAgn_00219760_1	HIADLAGHKDVILPVPAFNVINGGSHAGNK	613.132	5	26.943	7.51877e+06	6.21675e+06	299976	398871
dicLab1_genemodels_DLAgn_00219760_1	IDKFMLELDGTENK	551.612	3	18.9145	9.39058e+06	8.32666e+06	240261	406326
dicLab1_genemodels_DLAgn_00219760_1	SGETEDTFISDLVVGLC[PPa]TGQIK	1192.09	2	46.0576	64275.2	118885	2758.87	687272
dicLab1_genemodels_DLAgn_00219760_1	IEEELGSK	452.735	2	0.818227	8.11956e+06	6.43531e+06	522787	901668
dicLab1_genemodels_DLAgn_00101310_1	LAIIENANVLAR	648.885	2	23.1846	2.6662e+07	5.48311e+07	3.76511e+06	2.66545e+06
dicLab1_genemodels_DLAgn_00101310_1	GILAADESTGSVAK	659.846	2	7.45251	3.89045e+07	3.51472e+07	1.36162e+06	1.12833e+06
dicLab1_genemodels_DLAgn_00101310_1	PHAYPFLTPEQK	476.582	3	10.3986	3.99751e+07	4.03738e+07	1.32467e+06	1.12324e+06
dicLab1_genemodels_DLAgn_00101310_1	YSNQEIAMSTVTALR	842.422	2	21.2591	3.59332e+07	3.53347e+07	1.0139e+06	797208
dicLab1_genemodels_DLAgn_00101310_1	SFTQYLK	443.737	2	12.1446	2.16475e+07	1.92516e+07	793808	7935.78
dicLab1_genemodels_DLAgn_00101310_1	QLLFTADDR	539.78	2	13.2745	2.82311e+07	2.63956e+07	659739	435980
dicLab1_genemodels_DLAgn_00101310_1	FQSINAENTEENRR	569.94	3	1.00136	1.04926e+07	1.12541e+07	335836	261487
dicLab1_genemodels_DLAgn_00101310_1	GVVPLAGTNGETTTQGLDGLYER	1174.59	2	26.3285	3.95906e+06	3.8813e+06	227750	142595
dicLab1_genemodels_DLAgn_00101310_1	YVSAGSSAAGGESLFVANHAY	1029.48	2	20.2352	1.10563e+07	1.02573e+07	686137	296151
dicLab1_genemodels_DLAgn_00101310_1	AC[PPa]QEEFIK	519.75	2	4.40505	6.02726e+06	6.22185e+06	144591	134390
dicLab1_genemodels_DLAgn_00101310_1	IKPC[PPa]IGGVILFHETMYQK	537.789	4	24.0037	1.89675e+06	2.7478e+06	66439.3	33624.6
dicLab1_genemodels_DLAgn_00101310_1	ALANNLAC[PPa]QGK	587.306	2	2.52215	5.79675e+06	5.49096e+06	100088	75067.8
dicLab1_genemodels_DLAgn_00101310_1	ALQASALK	401.245	2	2.17009	8.86125e+06	6.54532e+06	244522	241796
dicLab1_genemodels_DLAgn_00101310_1	ALSDHHVYLEGTLLKPNMVTAGHSC[PPa]SHK	520.263	6	13.6208	2.19769e+06	2.59867e+06	22984.2	13723.8
sp|P0AEY0|MALE_ECO57	LIAYPIAVEALSLIYNK	946.051	2	47.9162	9764.02	3638.05	13493	6.39174e+06
sp|P0AEY0|MALE_ECO57	AGLTFLVDLIK	595.363	2	44.8871	11286	952.499		2.85655e+07
sp|P0AEY0|MALE_ECO57	VNYGVTVLPTFK	669.377	2	26.2752	1.1577e+07	1.03118e+07	2.32755e+07	2.03623e+07
sp|P0AEY0|MALE_ECO57	LYPFTWDAVR	634.327	2	28.7148	1.70265e+07	1.00266e+07	2.88322e+07	2.90739e+07
sp|P0AEY0|MALE_ECO57	GQPSKPFVGVLSAGINAASPNK	713.723	3	22.5734	5.31333e+06	4.77101e+06	1.47718e+07	1.29239e+07
sp|P0AEY0|MALE_ECO57	FGGYAQSGLLAEITPDK	883.952	2	28.941	4.39631e+06	2.17208e+06	1.05891e+07	9.33808e+06
sp|P0AEY0|MALE_ECO57	EFLENYLLTDEGLEAVNK	1049.02	2	35.2104	117496	179992	208435	1.29063e+07
sp|P0AEY0|MALE_ECO57	LVIWINGDK	529.306	2	20.6145	1.21333e+07	1.14053e+07	1.87879e+07	1.6723e+07
sp|P0AEY0|MALE_ECO57	FPQVAATGDGPDIIFWAHDR	738.364	3	33.0459	5754.63	14609.3	4014.21	1.4543e+07
sp|P0AEY0|MALE_ECO57	TWEEIPALDK	601.309	2	19.8934	6.69455e+06	5.88646e+06	1.22847e+07	1.16459e+07
sp|P0AEY0|MALE_ECO57	DKPLGAVALK	506.314	2	6.1319	3.37126e+06	3.12407e+06	5.52899e+06	6.47556e+06
sp|P0AEY0|MALE_ECO57	SYEEELAKDPR	446.217	3	3.24081	700136	504439	978363	1.20592e+06
sp|P0AEY0|MALE_ECO57	DLLPNPPK	447.258	2	11.8697	1.26899e+07	1.07886e+07	2.02267e+07	2.06175e+07
sp|P0AEY0|MALE_ECO57	HMNADTDYSIAEAAFNK	633.284	3	16.391	3.17056e+06	3.04255e+06	5.1921e+06	4.71575e+06
sp|P0AEY0|MALE_ECO57	GEIMPNIPQMSAFWYAVR	1055.52	2	43.6512	122449	115431	10948.8	2254.4
dicLab1_genemodels_DLAgn_00042440_1	LITAIGEVVNNDPVIGDR	948.015	2	29.5138	98713.9	77783.8	5581.34	54327.4
dicLab1_genemodels_DLAgn_00042440_1	DLDQLQSLR	544.291	2	15.398	9.83846e+06	6.08174e+06	136897	36198.6
dicLab1_genemodels_DLAgn_00042440_1	WPVDLFAHLLPR	488.61	3	42.276	1991.4	1692.87	288.221	7178.96
dicLab1_genemodels_DLAgn_00042440_1	IGEDFIR	425.227	2	12.2221	2707.97	5.71658e+06	144123	4261.18
dicLab1_genemodels_DLAgn_00042440_1	QAIDQIAGGFFSPK	739.886	2	27.8899	190611	128789	6368.83	15119.3
dicLab1_genemodels_DLAgn_00042440_1	FSVHLEEHYK	430.216	3	7.38205	3.42286e+06	2.21277e+06	80491	842.493
dicLab1_genemodels_DLAgn_00042440_1	IPAPDDKI	434.742	2	8.99267	2.87493e+06	1.47435e+06	46564	1183.4
dicLab1_genemodels_DLAgn_00042440_1	YVNDEAFIR	563.78	2	12.7228	28716.3	3.84474e+06	104973	4042.25
dicLab1_genemodels_DLAgn_00042440_1	INPNSMFDIQVK	703.361	2	25.2523	10017.4	5145.82	2659.5	14329.9
dicLab1_genemodels_DLAgn_00042440_1	VFADYEDYMK	640.779	2	17.6776	6.22632e+06	4.21155e+06	79042.3	18033.2
dicLab1_genemodels_DLAgn_00042440_1	EIWGMEPTLEK	666.829	2	22.0566	4.15238e+06	3107.51	49217.9	19678.5
dicLab1_genemodels_DLAgn_00042440_1	VDDVDALDMK	560.763	2	10.6208	2.5728e+06	1.91561e+06	34558	5649.31
dicLab1_genemodels_DLAgn_00042440_1	LKQEYFVVSATLQDIIR	675.046	3	37.3483	45802.9	32189.3	5898.05	69568.4
dicLab1_genemodels_DLAgn_00042440_1	TITQYAR	426.732	2	1.41529	1.97301e+06	1.0576e+06	29930	1051.72
dicLab1_genemodels_DLAgn_00042440_1	KYVNDEAFIR	627.828	2	9.36188	1.08699e+06	733189	24371.6	10387.7
dicLab1_genemodels_DLAgn_00036360_1	FEEILNR	460.745	2	8.3596	1.89134e+07	1.84897e+07	2.16718e+06	1.49507e+06
dicLab1_genemodels_DLAgn_00036360_1	FSVDEEFPDLSLHNNHMAK	558.261	4	22.8206	7.2872e+06	7.73988e+06	411878	304433
dicLab1_genemodels_DLAgn_00036360_1	YYPLDGMTDAEQEQLIADHFLFDKPVSPLLTC[PPa]AGMAR	1057.51	4	45.9513	127115	37283.5	17102	87561.9
dicLab1_genemodels_DLAgn_00036360_1	IEEIFKK	453.768	2	3.88365	3.88905e+06	3.49186e+06	238578	192996
dicLab1_genemodels_DLAgn_00036360_1	IEEIFK	389.721	2	9.00374	9.09474e+06	9.19983e+06	952159	668187
dicLab1_genemodels_DLAgn_00036360_1	DWPDGR	373.167	2	2.00798	9.28989e+06	7.45664e+06	455417	492933
dicLab1_genemodels_DLAgn_00036360_1	LEKGESIDGMIPAQK	539.284	3	10.5405	589517	570444	17964	18333.2
dicLab1_genemodels_DLAgn_00036360_1	FSVDEEFPDLSLHNNH	633.955	3	26.0906	159916	132654	26693	16826.4
dicLab1_genemodels_DLAgn_00036360_1	GMTDAEQEQLIADHFLFDKPVSPLLTC[PPa]AGMAR	894.689	4	39.5116	120090	187182	1325.07	7197.74
dicLab1_genemodels_DLAgn_00169670_1	VNFALEVGK	488.777	2	15.695	2.12883e+07	1.90187e+07	137559	77474.2
dicLab1_genemodels_DLAgn_00169670_1	GDLGIEIPTEK	586.314	2	18.5339	1.89525e+07	1.68415e+07	137415	103034
dicLab1_genemodels_DLAgn_00169670_1	VVQTGSHIYIDDGLISLK	653.358	3	25.7267	7.26271e+06	5.76334e+06	106101	546365
dicLab1_genemodels_DLAgn_00169670_1	GIYPVLYTKPANDVWAEDVDLR	845.436	3	32.3859	5.28134e+06	3005.97	35740.6	25884.3
dicLab1_genemodels_DLAgn_00169670_1	KGVNLPGAAVDLPAVSEK	589	3	21.1949	2.25962e+07	1.94075e+07	188324	1.08867e+06
dicLab1_genemodels_DLAgn_00169670_1	DATESFTPGTVEYRPVAIALDTK	827.755	3	28.2069	9.34563e+06	8.58923e+06	116459	591523
dicLab1_genemodels_DLAgn_00169670_1	GDYPLEAVR	510.261	2	9.77041	1.07324e+07	9.60785e+06	77906.5	56865.1
dicLab1_genemodels_DLAgn_00169670_1	APIIAVTR	420.769	2	7.85364	1.45538e+07	1.03293e+07	63285.2	34477.6
dicLab1_genemodels_DLAgn_00169670_1	SGDVAIVVTGWRPGSGYTNTMR	775.387	3	23.6943	8.35634e+06	7.92474e+06	34278.4	22489.6
dicLab1_genemodels_DLAgn_00169670_1	LTFDDQYMEK	645.29	2	13.5474	1.02554e+07	8.94181e+06	53615.5	527662
dicLab1_genemodels_DLAgn_00169670_1	GVNLPGAAVDLPAVSEK	818.949	2	26.0531	1.03629e+07	7.65504e+06	112832	510369
dicLab1_genemodels_DLAgn_00169670_1	RFDEILEASDGIMVAR	607.977	3	27.4379	1.24875e+07	7.39663e+06	187884	82310.4
dicLab1_genemodels_DLAgn_00169670_1	NTGIVC[PPa]TIGPASR	680.356	2	9.96997	6.36091e+06	6.66075e+06	40211.4	22758.5
dicLab1_genemodels_DLAgn_00169670_1	IGKPIIC[PPa]ATQMLESMTK	645.675	3	32.7571	58010.4	98636.8	5467.53	10083
dicLab1_genemodels_DLAgn_00169670_1	GSGTAEVELK	495.759	2	2.50169	5.11957e+06	3.39254e+06	17276.8	155607
dicLab1_genemodels_DLAgn_00227010_1	INYPEITLTWYK	770.906	2	32.8091	2796.36	6195.03	1332.8	2.41243e+06
dicLab1_genemodels_DLAgn_00227010_1	LTPIGDPTMVVEWLHDGKPLEAANR	690.61	4	38.7401	782.809	1218.32	1212.93	274672
dicLab1_genemodels_DLAgn_00227010_1	LDNSDKYNISTVGDR	566.276	3	5.46966	29182.9	119231	73671	447746
dicLab1_genemodels_DLAgn_00227010_1	VTGIPTPVVK	505.816	2	13.9715	100136	321297	175983	1855.98
dicLab1_genemodels_DLAgn_00227010_1	GLVEESQLPEGR	657.338	2	9.26647	631.186	14901.9	14601	347696
dicLab1_genemodels_DLAgn_00227010_1	EGAEIQSSADFR	655.305	2	5.87158	92122.5	155313	68437.3	223738
dicLab1_genemodels_DLAgn_00227010_1	FDVPLEPVTVSEGEK	823.42	2	25.7305	8624.59	36454.8	1025.94	664704
dicLab1_genemodels_DLAgn_00227010_1	VNWYLNGQLIR	688.378	2	26.0317	2119.26	960.83	3468.8	563476
dicLab1_genemodels_DLAgn_00227010_1	AIGNPLPDIVWLK	718.419	2	38.7655	11559	2331.01	1057.46	511718
dicLab1_genemodels_DLAgn_00227010_1	DGQVLTAAALPGVQISFSDGR	1051.55	2	35.3619	5198.59	3328.57	9749.72	316555
dicLab1_genemodels_DLAgn_00227010_1	ATSTAELLVQGEEAVPAK	907.481	2	20.989	13976.9	21284.8	40507.7	239402
dicLab1_genemodels_DLAgn_00077480_1	FPVTGLVEGR	537.801	2	18.975	63879.4	61718.7	17948.8	1857.91
dicLab1_genemodels_DLAgn_00077480_1	TSDVTEPVPALTKPGTK	580.984	3	11.8931	15230.5	33900.3	1949.12	1449.02
dicLab1_genemodels_DLAgn_00077480_1	VDYVFNDNALSQGEK	849.902	2	17.451	25166.6	77261.8	10638.5	9887.21
dicLab1_genemodels_DLAgn_00077480_1	LEIAQISK	451.271	2	10.5786	3153.06	63002	1968.27	2892.3
dicLab1_genemodels_DLAgn_00077480_1	YAIEFNDGK	528.753	2	9.60047	42381.8	57610.7	6687.92	1630.52
dicLab1_genemodels_DLAgn_00077480_1	HGPVSEYGITFQTHIVDR	686.013	3	18.8155	2101.35	17979.6	4627.22	6942.71
dicLab1_genemodels_DLAgn_00077480_1	NNVTIDPLANPGK	676.862	2	14.5177	43820	56678.9	6425.12	4035.21
dicLab1_genemodels_DLAgn_00077480_1	FKGEIDESLPAPR	486.924	3	13.3682	13429.6	18680.7	2333.32	275.547
dicLab1_genemodels_DLAgn_00077480_1	ATLTLTHLNKEDEGLYTLR	547.796	4	20.0906	8187.83	612.941	1504.79	1853.05
dicLab1_genemodels_DLAgn_00058740_1	TNVSEAVANSVR	623.823	2	8.53376	3.00078e+07	2.61366e+07	8.54473e+06	69436.3
dicLab1_genemodels_DLAgn_00058740_1	SLGELIQTMNGAK	681.358	2	22.7384		4898.57	4.62064e+06	1.03061e+07
dicLab1_genemodels_DLAgn_00058740_1	IIYGGSVTGGTC[PPa]K	663.84	2	6.69662	1.37014e+07	1.39835e+07	3.50962e+06	6739.17
dicLab1_genemodels_DLAgn_00058740_1	FGVAAQNC[PPa]YK	586.282	2	4.69941	1.28189e+07	1.24821e+07	2.73776e+06	4.48385e+06
dicLab1_genemodels_DLAgn_00058740_1	DC[PPa]GVNWVILGHSER	552.603	3	20.5589	7.28627e+06	107483	2.93004e+06	2.93379e+06
dicLab1_genemodels_DLAgn_00058740_1	VDPNVEVVC[PPa]GAPTIYLDFVR	1139.08	2	40.842	203642	118692	8337.23	8.22301e+06
dicLab1_genemodels_DLAgn_00058740_1	VVFAQTK	396.734	2	1.87884	5.48716e+06	5.05305e+06	1.83687e+06	3.79907e+06
dicLab1_genemodels_DLAgn_00058740_1	RHVFGESDELIGQK	538.946	3	8.52793	2.10885e+06	1.78962e+06	583222	2591.95
dicLab1_genemodels_DLAgn_00058740_1	TAHALENGLGVIAC[PPa]IGEK	622.996	3	24.3729	188400	395564	39283.3	7.30574e+06
dicLab1_genemodels_DLAgn_00058740_1	PNVEVVC[PPa]GAPTIYLDFVR	1032.04	2	38.8889	380351	36838.6	52640.5	1.73475e+06
dicLab1_genemodels_DLAgn_00058740_1	APTIYLDFVR	597.83	2	28.2774	3836.42	5056.84	821.291	123101
dicLab1_genemodels_DLAgn_00058740_1	KSLGELIQTMNGAK	497.273	3	18.6167	13794.4	17964.2	78526.9	2094.7
dicLab1_genemodels_DLAgn_00058740_1	TAHALENGLGVIAC[PPa]	720.369	2	18.6689	292138	363008	98021.9	108662
dicLab1_genemodels_DLAgn_00058740_1	DC[PPa]GVNWVILGH	642.314	2	27.7667	1749.6	1605.49	1689.31	57924.8
dicLab1_genemodels_DLAgn_00058740_1	TAHALENGLGVIA	633.346	2	18.5977	135158	120663	58358	64597.9
dicLab1_genemodels_DLAgn_00059000_1	VPTPNVSVVDLTVR	748.428	2	26.2843	1.27241e+07	9.05693e+06	601873	319790
dicLab1_genemodels_DLAgn_00059000_1	VINDNFGIIEGLMSTVHAITATQK	858.12	3	47.8861	6680.85	3630.6	504.38	147627
dicLab1_genemodels_DLAgn_00059000_1	LVTWYDNEFAYSNR	889.413	2	23.6976	1.24909e+07	1.36703e+07	588111	215188
dicLab1_genemodels_DLAgn_00059000_1	GILGYTEHQVVSTDFNGDTHSSIFDAGAGIALNDHFVK	807.393	5	34.9877	20010.7	21982.4	93349.3	205075
dicLab1_genemodels_DLAgn_00059000_1	GASQNIIPASTGAAK	693.373	2	6.12202	1.49321e+07	1.40264e+07	515106	260933
dicLab1_genemodels_DLAgn_00059000_1	VVISAPSADAPMFVMGVNHEK	733.703	3	27.2222	7.54474e+06	7.60792e+06	216830	122888
dicLab1_genemodels_DLAgn_00059000_1	WGEAGAQYVVESTGVFTTIEK	1136.56	2	34.5891	565630	618535	164176	104860
dicLab1_genemodels_DLAgn_00059000_1	RVVISAPSADAPMFVMGVNHEK	589.554	4	23.4554	2.98005e+06	3.07272e+06	55395.1	42944.9
dicLab1_genemodels_DLAgn_00059000_1	VC[PPa]DLMAHMAAK	420.868	3	7.643	1.51711e+06	1.98307e+06	31323.1	20544.2
dicLab1_genemodels_DLAgn_00059000_1	ISVFHER	444.24	2	2.89732	1.04748e+06	1.01729e+06	33018.5	20861.5
dicLab1_genemodels_DLAgn_00059000_1	KVEIVAINDPFIDLEYMVYMFK	893.127	3	47.9379	20061.9	273314	576.442	32858.8
dicLab1_genemodels_DLAgn_00059000_1	VSVVDLTVR	494.295	2	17.0685	1.0757e+06	1.15958e+06	50853.8	59338.7
dicLab1_genemodels_DLAgn_00059000_1	KVEIVAIND	500.787	2	12.0031	1.23602e+06	1.19201e+06	32529.4	14844.2
dicLab1_genemodels_DLAgn_00059000_1	YSNSLPVVSNASC[PPa]TTNC[PPa]LAPLAK	1248.12	2	25.9765	478793	676495	14756.5	6334.24
dicLab1_genemodels_DLAgn_00059000_1	VPTPNVSVVDLTVRLEKPAKYDDIK	560.116	5	27.9166	9396.38	80805.4	7564.99	11396.4
dicLab1_genemodels_DLAgn_00146590_1	HGFFVNPSDSVAVIAANITSIPYFQK	941.489	3	47.6866	17353.3	822.829	360.235	31281.4
dicLab1_genemodels_DLAgn_00146590_1	VTVFQQNQHYAENFIQSIISVIEPAER	1054.21	3	48.5389	2306.07	667.866	13106.4	1213.18
dicLab1_genemodels_DLAgn_00146590_1	GIFDFAALK	491.274	2	32.3707	1694.74	1556.92	13268	10924.4
dicLab1_genemodels_DLAgn_00146590_1	LDAMHGVVGPYVK	462.58	3	14.2304	1.69519e+06	1.34586e+06	3163.28	4792.07
dicLab1_genemodels_DLAgn_00146590_1	YNISSGGPAPEGITNK	802.899	2	10.2298	2.86308e+06	2.21691e+06	17889.3	1614.32
dicLab1_genemodels_DLAgn_00146590_1	ELLSGASHINVR	432.574	3	9.29824	3.03249e+06	2.44954e+06	23521.3	21865.1
dicLab1_genemodels_DLAgn_00146590_1	VAISDNFAYTDPVDGSVSK	992.979	2	21.4763	2.1299e+06	1.88004e+06	19270.1	1016.24
dicLab1_genemodels_DLAgn_00146590_1	AVGGIILTASHNPGGPNGDFGIK	731.387	3	23.8405	2.37145e+06	1.25679e+06	5916.84	1494.38
dicLab1_genemodels_DLAgn_00146590_1	LYIDSYEKDPQK	500.252	3	7.85227	1.09615e+06	818193	7988.54	1061.63
dicLab1_genemodels_DLAgn_00146590_1	AMFDPSFVGK	549.768	2	21.1643	4.7669e+06	3.78237e+06	19843.2	6517.73
dicLab1_genemodels_DLAgn_00146590_1	FFGNLMDAGK	550.266	2	20.519	3.16697e+06	2.45984e+06	14503	18061.3
dicLab1_genemodels_DLAgn_00146590_1	SMPTSGALDNVAK	645.822	2	10.6274	1.93645e+06	1.44305e+06	734.767	2583.78
dicLab1_genemodels_DLAgn_00146590_1	YDYEEVDSDAANK	759.815	2	4.50219	2.16874e+06	1.50382e+06	10488.2	5412.65
dicLab1_genemodels_DLAgn_00146590_1	IIFSDGSR	447.738	2	7.01256	4.25599e+06	3.00614e+06	1401.09	3238.4
dicLab1_genemodels_DLAgn_00166080_1	FIIPNIVK	472.302	2	27.3715			4917.5	138790
dicLab1_genemodels_DLAgn_00166080_1	LVVDGAYEVIK	603.342	2	19.4136	2.14817e+07	1.96349e+07	237403	140888
dicLab1_genemodels_DLAgn_00166080_1	SAETLWGVQK	559.796	2	10.7335	4355.7	1.29202e+07	83117.3	31830.7
dicLab1_genemodels_DLAgn_00166080_1	IVADKDYSVTANSK	504.263	3	1.6035	5.11148e+06	3.3709e+06	23105.8	15949.5
dicLab1_genemodels_DLAgn_00166080_1	GEAMDLQHGSLFLK	515.929	3	19.7477	5.15039e+06	4.52843e+06	25484.9	18533.3
dicLab1_genemodels_DLAgn_00166080_1	LKGEAMDLQHGSLFLK	596.322	3	19.6027	2.35015e+06	2.30449e+06	466.781	1105.34
dicLab1_genemodels_DLAgn_00166080_1	MGAEGDAENWK	604.256	2	3.67848	6.12244e+06	4.63971e+06	16305.7	14835.1
dicLab1_genemodels_DLAgn_00166080_1	LHLHPSSC[PPa]HGWIIGEHGDSSVPVWSGVNVAGVC[PPa]LQGLNPK	866.635	5	33.0764	36790.2	21781.6	1548.06	10217.7
dicLab1_genemodels_DLAgn_00166080_1	VHPVSTLVQGMHGVKDEVFLSVPC[PPa]VLGNSGLTDVIQMTLK	864.658	5	47.546	38529.5	2593.75	9376.89	15203.4
dicLab1_genemodels_DLAgn_00166080_1	VHPVSTLVQGMHGVK	530.292	3	10.6928	1.81898e+06	3.05482e+06	14794.7	5129.7
dicLab1_genemodels_DLAgn_00166080_1	DLC[PPa]DELALVDVMEDK	889.913	2	39.3398	149601	198100	2468.67	31924.6
dicLab1_genemodels_DLAgn_00166080_1	VTVVGVGMVGMASAVSILLK	966.057	2	49.28	57210.7	842066	366527	242504
dicLab1_genemodels_DLAgn_00166080_1	NKVTVVGVGMVGMASAVSILLK	725.086	3	47.4944	226808	256548	75174.3	173517
dicLab1_genemodels_DLAgn_00047100_1	INYPEITLSWYK	763.898	2	32.3692	23174.2	17883.6	2141.99	864133
dicLab1_genemodels_DLAgn_00047100_1	DISDQSVFTNK	627.304	2	9.35414	10123.3	62490.1	54072.9	293582
dicLab1_genemodels_DLAgn_00047100_1	LTVMEAEIEK	581.805	2	14.7953	6911.04	67242.9	41324.8	3598.71
dicLab1_genemodels_DLAgn_00047100_1	LDTNDKYDISISGDR	571.276	3	10.8164	5552.26	31016.2	31787.7	1087.69
dicLab1_genemodels_DLAgn_00047100_1	GLLQAIEQLKK	620.885	2	24.8823	3309.26	2554.99	1787.39	144168
dicLab1_genemodels_DLAgn_00047100_1	IVDKPDALSVTAGDIAALEVK	709.063	3	30.0426	6801.88	1177.71	1287.58	447549
dicLab1_genemodels_DLAgn_00047100_1	VGGDPIPSVK	484.774	2	8.44606	1903.38	16095.7	9531.12	924.054
dicLab1_genemodels_DLAgn_00047100_1	LANLFFVEEPK	653.856	2	28.9801	15998.9	21596.7	2107.18	372666
dicLab1_genemodels_DLAgn_00047100_1	ESSPVNLIVK	543.314	2	17.2659	367.014	5566	4415.11	70854.3
dicLab1_genemodels_DLAgn_00047100_1	VPQPVEGLK	483.785	2	6.10552	4143.22	9059.55	811.23	93077.5
dicLab1_genemodels_DLAgn_00047100_1	DNQVILELFNVDR	787.912	2	39.8002	63862.8	561.966	2565.37	400564
dicLab1_genemodels_DLAgn_00047100_1	EAVFEC[PPa]EIK	569.776	2	12.9579	1981.61	13718.1	11956.9	4112.92
dicLab1_genemodels_DLAgn_00047100_1	AGSSETTASLVVK	625.335	2	6.00493	930.442	6331.06	3053.11	65570
dicLab1_genemodels_DLAgn_00047100_1	VAGSSPIEVSWLK	686.877	2	25.6397	6287.23	1384.66	5840.46	169944
dicLab1_genemodels_DLAgn_00047080_1	ILTKPQSVTVAEGETAR	600.667	3	6.66593	17449	172180	42069.1	1.10879e+06
dicLab1_genemodels_DLAgn_00047080_1	QEAHFTLTIR	405.888	3	12.0416	602.655	72568	24485	294477
dicLab1_genemodels_DLAgn_00047080_1	YTVTPLNEGSLYVFR	879.957	2	31.3305	5441.24	19773.6	3717	613450
dicLab1_genemodels_DLAgn_00047080_1	LLQRPPEFTLPLYNR	619.684	3	27.8532	5560.49	16090.5	894.945	575834
dicLab1_genemodels_DLAgn_00047080_1	SPEPSVTSPSPSLK	706.867	2	8.02107	2203.12	31649.1	8603.84	270269
dicLab1_genemodels_DLAgn_00047080_1	FTLNIQAKPEAEIK	534.635	3	18.2002	3919.31	374.966	4847.72	168529
dicLab1_genemodels_DLAgn_00047080_1	SPEPPVTPSPAPSVTSPVPSVK	1079.08	2	20.3097	13724.1	50079.9	16255.1	281507
dicLab1_genemodels_DLAgn_00047080_1	VSGIPAPTLK	491.8	2	14.4112	570.985	8055.14	13942.6	3062.54
dicLab1_genemodels_DLAgn_00047080_1	LSVLGPPGPPVAPLK	721.443	2	27.4315	2900.63	2162.87	24329.9	365262
dicLab1_genemodels_DLAgn_00047080_1	TAYIGEDVR	512.259	2	6.69815	1744.82	8832.87	10315.6	3870.83
dicLab1_genemodels_DLAgn_00047080_1	LGFGPFTVTTEPVR	760.909	2	33.217	9685.59	3645.72	1941.3	283508
dicLab1_genemodels_DLAgn_00047080_1	FSC[PPa]DIDGEPAPTVTWMHESR	783.681	3	21.9524	11112.4	41312.8	12509.1	195238
dicLab1_genemodels_DLAgn_00141100_1	IVNGWQVEEADDWLR	915.444	2	32.4715	173401	141670	8279.57	5267.81
dicLab1_genemodels_DLAgn_00141100_1	NNIVNTMR	481.248	2	5.06298	2.40893e+06	1.22924e+06	18648.4	9052.46
dicLab1_genemodels_DLAgn_00141100_1	LAAC[PPa]FLDSMASLGLAAYGYGIR	1167.58	2	47.9202	144.108	315.358	755.979	53524.2
dicLab1_genemodels_DLAgn_00141100_1	ARPEYMRPVHFYGR	445.478	4	8.50468	50371.7	30207.6	678.944	8190.73
dicLab1_genemodels_DLAgn_00141100_1	GLAGVENVADLK	593.327	2	17.1283	60974.3	36784.3	3224.62	4165.29
dicLab1_genemodels_DLAgn_00141100_1	FAAYLEEHYNVK	495.245	3	12.8567	12731.7	9801.85	2054.54	683.428
dicLab1_genemodels_DLAgn_00141100_1	WPIDLFQNLLPR	756.422	2	48.3097	1454.07	1402.75	522.616	3010.25
dicLab1_genemodels_DLAgn_00141100_1	LDLSTLPDK	501.279	2	15.2982	71970.2	39828.5	10899.8	12029.2
dicLab1_genemodels_DLAgn_00141100_1	VFADYEDYIK	631.801	2	21.0097	51870	3756.12	2119.55	11232.1
dicLab1_genemodels_DLAgn_00141100_1	IGEDYIR	433.224	2	7.45155	166584	23014.4	2023.97	2000.07
dicLab1_genemodels_DLAgn_00141100_1	GYDAVSYYNR	604.273	2	6.41407	58265.6	27711.9	1653.01	17785.4
dicLab1_genemodels_DLAgn_00005730_1	YYGYAGAFR	534.251	2	10.0633	1.46534e+06	1.28334e+06	24039.1	71922.5
dicLab1_genemodels_DLAgn_00005730_1	C[PPa]ANPGEASSYYAVAVVK	900.435	2	16.622	395448	535799	8846.59	20910.8
dicLab1_genemodels_DLAgn_00005730_1	HLTVPVSER	519.291	2	3.4002	521022	410354	360.129	16475.7
dicLab1_genemodels_DLAgn_00005730_1	FGSTGSDPTFR	586.273	2	5.62404	557363	495365	8113.16	25594.2
dicLab1_genemodels_DLAgn_00005730_1	NSGVTWDTLK	560.785	2	11.8296	793265	720258	10759.5	26118.6
dicLab1_genemodels_DLAgn_00005730_1	ANYELLC[PPa]K	512.76	2	9.68159	368519	405674	3559.37	1612.21
dicLab1_genemodels_DLAgn_00005730_1	C[PPa]LVEGAGDVAFIK	696.863	2	22.2999	339597	11218.5	7292.52	89328
dicLab1_genemodels_DLAgn_00005730_1	KDQQMADLILK	651.858	2	13.8502	97216.7	84552.6	4198.48	4736.82
dicLab1_genemodels_DLAgn_00005730_1	NPVPITEYASC[PPa]HLALVPAHAVVTRPESR	620.53	5	24.6675	85178.3	90282.1	12345.6	7667.77
dicLab1_genemodels_DLAgn_00005730_1	SHREPYYDYAGAFQC[PPa]LVEDAGEVAFVK	784.618	4	43.3023	28953.7	3562.04	1191.84	2993.19
dicLab1_genemodels_DLAgn_00005730_1	EADAMAVDGGQVYTAGK	841.888	2	9.24753	406449	347102	3643.78	23584
dicLab1_genemodels_DLAgn_00005730_1	DQQMADLILK	587.81	2	21.505	202352	193980	419.572	6210.5
dicLab1_genemodels_DLAgn_00005730_1	TAGWNIPMGHIHSITNDC[PPa]DFTK	633.047	4	23.4713	64882.7	87306.2	634.834	3866.21
dicLab1_genemodels_DLAgn_00168130_1	ATDAEGDVASLNR	659.815	2	4.2767	239657	345081	9.10138e+06	1.99989e+07
dicLab1_genemodels_DLAgn_00168130_1	KATDAEGDVASLNR	482.911	3	3.79988	138706	194136	6.31462e+06	54647.7
dicLab1_genemodels_DLAgn_00168130_1	KLEDDLVALQK	636.364	2	18.1225	134192	377014	7.34691e+06	7.97464e+06
dicLab1_genemodels_DLAgn_00168130_1	GTEDELDKYSEALKDAQEKLELAEK	713.857	4	31.1105	7295.51	1263.32	124493	395972
dicLab1_genemodels_DLAgn_00168130_1	LKGTEDELDKYSEALKDAQEKLELAEK	619.523	5	28.7515	4297.81	4935.82	214910	641219
dicLab1_genemodels_DLAgn_00168130_1	DAQEKLELAEK	637.335	2	3.85301	14833.5	7344.51	414653	1.31278e+06
dicLab1_genemodels_DLAgn_00168130_1	C[PPa]SELEEELKTVTNNLK	640.991	3	28.2832	9877.07	18207.5	106264	332657
dicLab1_genemodels_DLAgn_00168130_1	YSEALKDAQEKLELAEK	492.01	4	15.0296	619.214	59345.2	23714.1	58629.2
dicLab1_genemodels_DLAgn_00155520_1	VWFVSNIDGTHIAK	529.616	3	22.4411	1.25473e+06	395898	67533.5	36029.4
dicLab1_genemodels_DLAgn_00155520_1	VFQGNRPTNSIIFK	540.967	3	11.8635	1.1553e+06	306645	52353.2	35749.3
dicLab1_genemodels_DLAgn_00155520_1	VSPYTLGALIAMYEHK	598.315	3	37.1394	1006	762.566	484.776	7055.44
dicLab1_genemodels_DLAgn_00155520_1	DTAEVHSHDSSTNGLINFLK	729.022	3	20.5049	441501	120180	24067.7	16536.7
dicLab1_genemodels_DLAgn_00155520_1	AITDVVNVGIGGSDLGPLMVTEALKPYSK	982.195	3	45.2961	58920.5	4395.81	6052.54	21594.7
dicLab1_genemodels_DLAgn_00155520_1	ILLANFLAQTEAMMK	847.454	2	47.4054	43241.4	1159.51	226.579	27342.8
dicLab1_genemodels_DLAgn_00155520_1	NLITDEVMK	531.779	2	16.7618	2.32629e+06	659214	45190.6	28671.6
dicLab1_genemodels_DLAgn_00155520_1	TEDGDILLDYSK	684.83	2	17.5948	1.97157e+06	569115	76627.2	28142
dicLab1_genemodels_DLAgn_00155520_1	LQDWYTAHALNLNMR	615.974	3	23.6552	864509	237709	11711.6	6162.18
dicLab1_genemodels_DLAgn_00155520_1	VNYHTGPIVWGEPGTNGQHAFYQLIHQGTR	676.337	5	26.9725	506465	129800	34433.9	23722.5
dicLab1_genemodels_DLAgn_00155520_1	TFTTQETITNAESAK	821.402	2	8.52288	1.03612e+06	283131	56974.3	34144.9
dicLab1_genemodels_DLAgn_00155520_1	MVPSDFLIPAQSQHPIR	646.008	3	24.4401	610430	198483	16036.5	13896.8
dicLab1_genemodels_DLAgn_00155520_1	LLSGGHWMDNHFR	393.19	4	11.7244	370305	94352.8	7048.64	6694.21
dicLab1_genemodels_DLAgn_00155520_1	AWFLEHAK	501.264	2	9.67438	731370	165461	30306.7	25298.9
dicLab1_genemodels_DLAgn_00155520_1	HFVALSTNGPK	585.817	2	6.03158	579262	155489	1466.7	4848.89
dicLab1_genemodels_DLAgn_00246320_1	QKFEEGQAELEGAQK	564.613	3	3.05468	8673.6	11098.4	43502.5	18537.3
dicLab1_genemodels_DLAgn_00246320_1	NSYEEALDHLETMK	840.383	2	22.0913	11016	15098.8	38891.5	855.103
dicLab1_genemodels_DLAgn_00095810_1	LQGPATASEVHQVLK	526.626	3	10.2149	2.15744e+06	1.98743e+06	96849.3	153270
dicLab1_genemodels_DLAgn_00095810_1	LPPNVLAVPDLAESVK	831.477	2	33.4693	32874.3	4143.63	1655.3	390021
dicLab1_genemodels_DLAgn_00095810_1	LGLMEMIAFAK	612.33	2	39.5251	10904.1	6946.76	601.79	171243
dicLab1_genemodels_DLAgn_00095810_1	GADILIFVVPHQFIMR	619.347	3	43.1015	1960.58	2919.63	648.312	76349.2
dicLab1_genemodels_DLAgn_00095810_1	ELMQTTNFR	570.279	2	8.71869	1.98439e+06	1.832e+06	49396.9	95003.4
dicLab1_genemodels_DLAgn_00095810_1	KLTEIINTDHENVK	551.965	3	5.26015	494421	463974	22369.4	22084.5
dicLab1_genemodels_DLAgn_00095810_1	DAVGMSLIK	467.257	2	15.9489	3.17827e+06	2.85509e+06	76070.6	152292
dicLab1_genemodels_DLAgn_00095810_1	KIC[PPa]VIGSGNWGSAIAK	558.971	3	17.5898	416134	549000	24097.4	25794.3
dicLab1_genemodels_DLAgn_00095810_1	GVDAGPEGLK	471.748	2	3.09031	1.78944e+06	1.38222e+06	56031	114493
dicLab1_genemodels_DLAgn_00095810_1	YDKFNTTVNMWVFEEMVNDR	846.719	3	38.6758	9762.17	7578.03	1837.01	70994
dicLab1_genemodels_DLAgn_00095810_1	FC[PPa]ETTIGC[PPa]K	572.262	2	4.12663	450533	521898	21360.6	34378.6
dicLab1_genemodels_DLAgn_00095810_1	IC[PPa]VIGSGNWGSAIAK	773.906	2	22.681	447697	570018	1140.91	74161.9
dicLab1_genemodels_DLAgn_00095810_1	GADILIFVVPHQF	728.403	2	44.204	2953.92	4505.43	1061.21	24795.4
dicLab1_genemodels_DLAgn_00095810_1	IGEAFAK	368.205	2	3.30309	398255	296236	350.92	3042.79
dicLab1_genemodels_DLAgn_00095810_1	DKTYGPMLK	526.776	2	3.65788	351629	315990	504.265	17781
dicLab1_genemodels_DLAgn_00038950_1	LSVEALTSLDGEFK	754.896	2	32.3209				2.89214e+06
dicLab1_genemodels_DLAgn_00038950_1	LGSSEVDQVQLVVDGVK	886.475	2	25.9271	1.27486e+07	1.4179e+07	2.56614e+06	1.48462e+06
dicLab1_genemodels_DLAgn_00038950_1	VEEEFPNLSK	596.298	2	11.4588	1.38497e+07	1.37999e+07	1.6681e+06	943429
dicLab1_genemodels_DLAgn_00038950_1	IEAIFK	360.718	2	9.62264	8.85406e+06	8.99543e+06	957602	729997
dicLab1_genemodels_DLAgn_00038950_1	SMTDAEQDQLINDHFLFDKPVSPLLTC[PPa]AGMAR	909.439	4	37.4406	126045	68166.4	5467.73	116711
dicLab1_genemodels_DLAgn_00038950_1	VISMQQGGNMR	610.797	2	3.51795	9.05709e+06	7.22552e+06	231874	286506
dicLab1_genemodels_DLAgn_00038950_1	LNYKVEEEFPNLSK	570.63	3	17.8405	3.58603e+06	3.85879e+06	188979	125888
dicLab1_genemodels_DLAgn_00038950_1	IEAIFKK	424.766	2	3.71495	1.37612e+06	1.34106e+06	41984.1	53191.3
dicLab1_genemodels_DLAgn_00038950_1	GKYYPLK	434.75	2	1.33778	631280	551390	35891	35284.6
dicLab1_genemodels_DLAgn_00038950_1	LEKGEAIDSMIPAQK	543.955	3	11.5916	675273	680188	16785.9	9914.23
dicLab1_genemodels_DLAgn_00038950_1	SMTDAEQDQLINDHFLFDK	756.348	3	27.4661	173679	144483	7779.98	17794.2
dicLab1_genemodels_DLAgn_00038950_1	DKQTPSGYTLDDVIQTGVDNPGHPF	901.096	3	31.3019	238359	7363.22	5291.88	2323.81
dicLab1_genemodels_DLAgn_00196080_1	GPAGALGIR	406.243	2	5.98577	517284	409808	698417	2.63091e+06
dicLab1_genemodels_DLAgn_00196080_1	GETGPAGPAGPAGPAGPR	758.879	2	4.02709	163032	97474.4	213981	1630.18
dicLab1_genemodels_DLAgn_00196080_1	NGDRGETGPAGPAGPAGPAGPR	653.652	3	1.85999	240695	20700	296430	81342.8
dicLab1_genemodels_DLAgn_00196080_1	GEPGAAGPVGPSGAR	640.323	2	1.01458	26752.1	13791.9	30388	147735
dicLab1_genemodels_DLAgn_00196080_1	DGMTGLPGPTGPSGPR	748.862	2	14.3755	5283.02	38534.1	32970.8	1222.57
dicLab1_genemodels_DLAgn_00196080_1	TGGSC[PPa]TLDGQVFADR	799.367	2	14.4721	19122.8	1432.16	28398	1421.94
dicLab1_genemodels_DLAgn_00138560_1	ILYVDLTATPR	631.361	2	22.8668	895169	1.01766e+06	560986	494911
dicLab1_genemodels_DLAgn_00138560_1	GHDVHLYDITTK	466.905	3	5.8688	143271	135286	74669	137636
dicLab1_genemodels_DLAgn_00138560_1	DGLHAFPITR	563.804	2	12.6905	226821	246048	125621	126742
dicLab1_genemodels_DLAgn_00138560_1	TWSHLPVC[PPa]TSALR	514.601	3	16.2519	205955	240479	112654	132693
dicLab1_genemodels_DLAgn_00138560_1	ELDDIHNIGHVDAAFR	456.227	4	17.3403	180843	213855	118317	188311
dicLab1_genemodels_DLAgn_00138560_1	VDAAFVC[PPa]PDDNTVHIIQGQR	757.039	3	20.2894	218576	323531	163252	148647
dicLab1_genemodels_DLAgn_00138560_1	AAAHYTLIEGYPK	478.586	3	10.7745	366711	391158	205800	214935
dicLab1_genemodels_DLAgn_00138560_1	TYFFAGPIYMR	683.337	2	30.0357	560605	9695.11	199880	213212
dicLab1_genemodels_DLAgn_00138560_1	EVTNGVDAVFSYTDK	822.891	2	21.5532	242438	265616	145656	127813
dicLab1_genemodels_DLAgn_00138560_1	GTTFFFK	424.221	2	17.2311	237581	241510	93955.3	167680
dicLab1_genemodels_DLAgn_00138560_1	QIQDDFPGVPTHLDSAVEC[PPa]PK	789.714	3	23.6668	53308.9	68433.9	35310.7	40673.6
dicLab1_genemodels_DLAgn_00138560_1	C[PPa]EGIEFDAITPDEK	819.372	2	20.0992	145245	187994	61232.2	122063
dicLab1_genemodels_DLAgn_00138560_1	IYLIKDDQVYIYK	558.643	3	21.0353	146667	137977	57031.8	54900.8
dicLab1_genemodels_DLAgn_00138560_1	GEC[PPa]MADSVLFFK	709.328	2	28.3381	175325	158137	82045.1	102492
dicLab1_genemodels_DLAgn_00138560_1	GPQYYHYESPMILAMGR	671.65	3	24.0626	80534	92161.7	36630.2	25890.4
sp|P42212|GFP_AEQVI	GEELFTGVVPILVELDGDVNGHK	813.092	3	47.5082	42761.2	31137.4	72134.4	6.11274e+06
sp|P42212|GFP_AEQVI	FEGDTLVNR	525.764	2	6.23733	5.97378e+06	5.27717e+06	9.12779e+06	1.00689e+07
sp|P42212|GFP_AEQVI	HNIEDGSVQLADHYQQNTPIGDGPVLLPDNHYLSTQSALSK	895.241	5	27.8471	1.10498e+06	1.16636e+06	2.48949e+06	2.23858e+06
sp|P42212|GFP_AEQVI	LEYNYNSHNVYIMADK	658.64	3	14.4032	2.00914e+06	1.79464e+06	3.40377e+06	3.27434e+06
sp|P42212|GFP_AEQVI	SAMPEGYVQER	633.793	2	5.25933	3.93669e+06	3.21385e+06	4.55511e+06	4.72339e+06
sp|P42212|GFP_AEQVI	GIDFKEDGNILGHK	514.935	3	12.2493	998979	841985	1.23945e+06	1.38263e+06
sp|P42212|GFP_AEQVI	AEVKFEGDTLVNR	493.26	3	9.62372	451776	249952	613430	722536
sp|P42212|GFP_AEQVI	QHDFFK	411.201	2	1.66453	113452	88037.8	188611	227984
sp|P42212|GFP_AEQVI	TIFFKDDGNYK	449.891	3	9.2943	800729	625017	851893	935975
sp|P42212|GFP_AEQVI	GPVLLPDNHYLSTQSALSK	680.697	3	21.2213	159989	148415	465329	395649
sp|P42212|GFP_AEQVI	IRHNIEDGSVQLADHYQQNTPIGDGPVLLPDNHYLSTQSALSK	791.066	6	25.9807	50981.7	45663.5	197116	133324
sp|P42212|GFP_AEQVI	LEYNYNSHNVY	708.315	2	9.16693	78823	66331.6	146855	131355
sp|P42212|GFP_AEQVI	HNIEDGSVQLADHYQQNTPIGD	817.711	3	14.9884	61675.2	58893.8	170399	141074
sp|P42212|GFP_AEQVI	GSVQLADHYQQNTPIGDGPVLLPDNHYLSTQSALSK	966.735	4	27.5855	1792.93	28113.9	105966	95436.8
sp|P42212|GFP_AEQVI	FIC[PPa]TTGK	420.718	2	1.12511	76134.7	60091.7	175017	215443
dicLab1_genemodels_DLAgn_00175090_1	GLDLAGLLDDLEK	686.372	2	45.5651	22601.7	2718.86	1446.4	495847
dicLab1_genemodels_DLAgn_00175090_1	DIRPYHYWDAANR	559.602	3	9.15405	392677	362983	49327.6	101822
dicLab1_genemodels_DLAgn_00175090_1	VGNLTVVAQDGENLAR	828.439	2	18.4259	1.05993e+06	1.05313e+06	169676	264336
dicLab1_genemodels_DLAgn_00175090_1	VNLGVGAYR	474.767	2	8.77434	721897	640139	88013.3	170670
dicLab1_genemodels_DLAgn_00175090_1	LQGLGTPGTWDHITQQIGMFSFTGLNPK	1015.51	3	44.7902	29010.3	23646.8	1510.05	51269.3
dicLab1_genemodels_DLAgn_00175090_1	IGAEFLR	403.232	2	11.5884	814895	706770	94547.6	193450
dicLab1_genemodels_DLAgn_00175090_1	VALGDDSPAIK	543.295	2	7.5298	674019	458868	86464.6	172780
dicLab1_genemodels_DLAgn_00175090_1	NIDYVAQSIHETVTK	859.441	2	15.6265	235068	240481	44647.2	66831.9
dicLab1_genemodels_DLAgn_00175090_1	TLNC[PPa]PELFAEWK	761.374	2	27.9969	398468	435679	67433.4	88588.8
dicLab1_genemodels_DLAgn_00175090_1	NFGLYNER	506.746	2	7.97652	577618	518455	65064.5	131947
dicLab1_genemodels_DLAgn_00175090_1	VGGVQC[PPa]LGGTGALR	679.864	2	11.1712	252981	294916	31241.9	52005
dicLab1_genemodels_DLAgn_00175090_1	LTADFR	361.695	2	4.14872	87435.4	115228	24624.6	54116.2
dicLab1_genemodels_DLAgn_00175090_1	TDDC[PPa]QPWVLPVVK	785.9	2	27.9204	314642	273394	42700.3	62252
dicLab1_genemodels_DLAgn_00175090_1	TTWSNPPSQGAR	651.315	2	1.50551	327322	227630	24787	60420.1
dicLab1_genemodels_DLAgn_00046930_1	YSLQPVAAELK	609.84	2	17.6756	1.97867e+06	3.38265e+06	274785	256232
dicLab1_genemodels_DLAgn_00046930_1	LGDVYVNDAFGTAHR	545.602	3	14.8108	781149	1.27785e+06	146838	114237
dicLab1_genemodels_DLAgn_00046930_1	ITLPVDFVTAEKFDEK	617.996	3	31.1021	514582	1976.32	42904	29349.1
dicLab1_genemodels_DLAgn_00046930_1	ITLPVDFVTAEK	666.874	2	30.3942	1.66032e+06	8860.64	255776	200270
dicLab1_genemodels_DLAgn_00046930_1	ELDYFAMALEKPQRPFLAILGGAK	670.365	4	42.4682	1167.73	548.319	504.338	14808.3
dicLab1_genemodels_DLAgn_00046930_1	ATQEQIDSFR	597.791	2	4.91987	961632	1.26219e+06	83250.2	65060.1
dicLab1_genemodels_DLAgn_00046930_1	VSHVSTGGGASLELLEGK	580.976	3	14.8157	754872	1.08306e+06	152931	111891
dicLab1_genemodels_DLAgn_00046930_1	AAVPSIQHC[PPa]LDNGAK	532.272	3	8.31899	417150	771273	46213.3	23245.5
dicLab1_genemodels_DLAgn_00046930_1	VDFNVPMK	475.244	2	14.0995	721311	1.03927e+06	50481.1	49227
dicLab1_genemodels_DLAgn_00046930_1	AHSSMVGVNLPQK	456.575	3	6.63331	876894	1.32743e+06	40458.3	44993.5
dicLab1_genemodels_DLAgn_00046930_1	VLNNMEIGTSLYDEEGAGIVK	1126.56	2	30.4614	665544	798453	86644.3	7276.5
dicLab1_genemodels_DLAgn_00046930_1	LTLDKVDVK	515.811	2	7.21137	259224	375118	27939.1	26593.3
dicLab1_genemodels_DLAgn_00046930_1	AAGFLMK	369.204	2	7.87433	522738	743061	23723.1	30441.4
dicLab1_genemodels_DLAgn_00081100_1	VVVTALAGLK	485.818	2	19.1042	5.24152e+06	4.64886e+06	768717	1.35915e+06
dicLab1_genemodels_DLAgn_00081100_1	VPSPIAQFR	507.79	2	13.8871	1.79957e+06	1.44601e+06	260250	437667
dicLab1_genemodels_DLAgn_00081100_1	TFLIWVNEEDHTR	553.942	3	23.85	1.58638e+06	1.1927e+06	233850	478058
dicLab1_genemodels_DLAgn_00081100_1	LYPPSSDFPDLR	703.851	2	22.2119	822472	743402	166826	218291
dicLab1_genemodels_DLAgn_00081100_1	ITNAMFDDKYVLSSR	587.294	3	17.7383	703905	655301	55347.2	105332
dicLab1_genemodels_DLAgn_00081100_1	GWEFMWNER	627.772	2	26.7097	1.73016e+06	1.45722e+06	155333	288269
dicLab1_genemodels_DLAgn_00081100_1	GTGGVDTAATGDTFDISNNDR	1042.46	2	12.9003	843214	753152	122473	224066
dicLab1_genemodels_DLAgn_00081100_1	QVEHLIQER	384.544	3	1.59611	210780	145294	20279.3	41302
dicLab1_genemodels_DLAgn_00081100_1	GLSLPPAC[PPa]SR	536.284	2	9.03077	1.15855e+06	1.77046e+06	198696	379099
dicLab1_genemodels_DLAgn_00081100_1	TMTHPTDLDASK	439.543	3	0.717746	201354	86476.3	11528.7	13824.9
dicLab1_genemodels_DLAgn_00081100_1	RGTGGVDTAATGDTFDISNNDR	747.344	3	9.4784	283530	235299	44492.9	83751.9
dicLab1_genemodels_DLAgn_00081100_1	LYPPSSDFPDLRK	512.268	3	16.0759	218346	196949	16954.7	22838
dicLab1_genemodels_DLAgn_00081100_1	KLYPPSSDFPDLR	512.268	3	18.6828	160251	120628	14319.5	51655.7
dicLab1_genemodels_DLAgn_00138380_1	FTQAGSEVSALLGR	718.381	2	22.7228	444561	190074	4491.51	72343.6
dicLab1_genemodels_DLAgn_00138380_1	VALTGLTVAEYFR	720.398	2	33.938	3066.76	3863.96	613.999	103344
dicLab1_genemodels_DLAgn_00138380_1	TVLIMELINNVAK	729.423	2	44.6214	4893.17	6204.56	757.18	48121.6
dicLab1_genemodels_DLAgn_00138380_1	VVDLLAPYAK	544.821	2	21.2919	731878	303077	926.066	68846.9
dicLab1_genemodels_DLAgn_00138380_1	IGLFGGAGVGK	488.285	2	16.8564	495042	234480	1718.11	123266
dicLab1_genemodels_DLAgn_00138380_1	IPVGPETLGR	519.801	2	10.9792	308371	130248	5948.7	42864.8
dicLab1_genemodels_DLAgn_00138380_1	AIAELGIYPAVDPLDSTSR	994.52	2	34.0857		55405.3	5680.88	104089
dicLab1_genemodels_DLAgn_00138380_1	TIAMDGTEGLVR	631.824	2	15.4215	457463	206171	1822.4	1736.46
dicLab1_genemodels_DLAgn_00138380_1	FLSQPFQVAEVFTGHMGK	675.008	3	36.6807	3729.79	1637.63	3097.18	14069
dicLab1_genemodels_DLAgn_00138380_1	EGNDLYHEMIESGVINLK	687.67	3	31.4542	135210	5503.08	869.926	31873.9
dicLab1_genemodels_DLAgn_00138380_1	IMNVIGEPIDER	693.358	2	18.9472	499324	188488	3638.97	37133
dicLab1_genemodels_DLAgn_00138380_1	KGSITSVQAIYVPADDLTDPAPATTFAHLDATTVLSR	961.501	4	38.2056	25402.4	3182.57	1881.84	28666.4
dicLab1_genemodels_DLAgn_00138380_1	IMDPNIVGAEHYDVAR	600.63	3	17.784	118933	50846.1	802.805	1421.12
dicLab1_genemodels_DLAgn_00213640_1	TFIAVKPDGVQR	444.254	3	9.70056	1.39464e+07	2.86402e+07	3.33282e+07	26782.1
dicLab1_genemodels_DLAgn_00213640_1	NIIHGSDTLENAK	471.244	3	3.74944	4.04799e+06	9.49771e+06	1.13996e+07	1.45265e+07
dicLab1_genemodels_DLAgn_00213640_1	DMPFYGGLC[PPa]K	601.273	2	19.6857	5.26591e+06	1.50592e+07	1.89789e+07	1.50498e+07
dicLab1_genemodels_DLAgn_00213640_1	GDLC[PPa]INIGR	516.269	2	0	6.90517e+06	2.33889e+07	2.01904e+07
dicLab1_genemodels_DLAgn_00213640_1	YMSSGPVLAMVWEGQSIVK	1041.52	2	40.3703	51066.7	40421.6	16784.9	2.52496e+07
dicLab1_genemodels_DLAgn_00213640_1	KEVDLWFK	532.792	2	17.4791	2796.08	2128.66	3.50015e+06	984.543
dicLab1_genemodels_DLAgn_00213640_1	NIIHGSDTLENAKK	513.942	3	1.8982	398644	875027	1.19103e+06	40118.6
dicLab1_genemodels_DLAgn_00213640_1	GLC[PPa]GEIIKR	353.871	3	4.70247	605319	2.58453e+06	2.47419e+06	2.29208e+06
dicLab1_genemodels_DLAgn_00213640_1	AEEFVAYTPC[PPa]GQPWLYE	1037.47	2	35.53	10580.8	114643	88530.6	3.30573e+06
dicLab1_genemodels_DLAgn_00213640_1	IAVKPDGVQR	541.819	2	9.88615	223343	649890	797068	1603.86
dicLab1_genemodels_DLAgn_00213640_1	MMLGETNPADSK	647.294	2	8.43248	575918	1.83972e+06	2.10486e+06	4837.25
dicLab1_genemodels_DLAgn_00213640_1	TFIAVKPD	445.753	2	10.9387	130699	621828	901847	227708
dicLab1_genemodels_DLAgn_00213640_1	IHGSDTLENAK	592.799	2	3.75271	607.989	507911	129484	136693
dicLab1_genemodels_DLAgn_00213640_1	FMQASEDHMK	408.511	3	1.92488	12716.7	33063.5	1.59685e+06	4347.29
dicLab1_genemodels_DLAgn_00213640_1	MPFYGGLC[PPa]K	543.759	2	16.9281	12239.7	115714	147441	15405.6
dicLab1_genemodels_DLAgn_00164530_1	IPDGEKVDFDDIQK	540.27	3	13.9723	23070.1	37828.7	2.1076e+06	25969.4
dicLab1_genemodels_DLAgn_00164530_1	KKEEEELIALK	443.926	3	7.50831	12488.2	13682.1	813858	5235.54
dicLab1_genemodels_DLAgn_00164530_1	QKYEVTTLR	379.88	3	0	56338.1	8515.06	452852
dicLab1_genemodels_DLAgn_00164530_1	QLNIDHLNEDK	446.893	3	5.63948	2956.17	512.398	156456	49322.7
dicLab1_genemodels_DLAgn_00164530_1	YEVTTLR	441.24	2	5.23209	20199.4	46082.4	1.17041e+06	632879
dicLab1_genemodels_DLAgn_00164530_1	QLNIDHLNEDKLK	527.286	3	9.28684	9162.69	12934.7	188389	12920.7
dicLab1_genemodels_DLAgn_00164530_1	SALSNMGSNYSSHLQR	584.609	3	8.87572	23300.5	25292.1	462183	2434.88
dicLab1_genemodels_DLAgn_00164530_1	KKEEEELIALKDR	400.978	4	3.71054	2419.69	10114.4	96777.3	79116.8
dicLab1_genemodels_DLAgn_00164530_1	IPDGEKVDFDDIQKK	437.478	4	9.70663	2205.18	1739.67	58760.5	1235.4
dicLab1_genemodels_DLAgn_00164530_1	EEEELIALK	537.29	2	15.9743	916.792	2601.83	276992	2211.4
dicLab1_genemodels_DLAgn_00164530_1	INELHEWMC[PPa]QLESEKFDHMER	555.852	5	28.0114	2350.57	3865.95	1706.03	45268.5
dicLab1_genemodels_DLAgn_00164530_1	DKINELHEWMC[PPa]QLESEK	735.01	3	27.9639	1725.3	1207.19	665.584	84231.3
dicLab1_genemodels_DLAgn_00164530_1	KQLNIDHLNEDKLK	427.74	4	4.13315	3349.61	2067.59	28731.1	11207.8
dicLab1_genemodels_DLAgn_00164530_1	KQLNIDHLNEDK	489.591	3	1.74789	1269.05	561.63	30376.3	30311.3
dicLab1_genemodels_DLAgn_00131990_1	GNPTVEVDLYTK	668.343	2	14.5318	1.61296e+06	1.68561e+06	64874.7	4361.57
dicLab1_genemodels_DLAgn_00131990_1	LAMQEFMILPVGASSFK	934.986	2	43.2222	5950.91	4979.99	1524.4	29555.9
dicLab1_genemodels_DLAgn_00131990_1	DATNVGDEGGFAPNILENK	980.966	2	23.0296	990992	981340	37669	13020.7
dicLab1_genemodels_DLAgn_00131990_1	YISPDKLADLYK	475.926	3	21.1546	431652	357375	5727.87	363.054
dicLab1_genemodels_DLAgn_00131990_1	FAGQNFR	420.212	2	2.24768	895857	694033	18031.2	6470.61
dicLab1_genemodels_DLAgn_00131990_1	GGKYDLDFK	521.764	2	7.45205	351374	320781	864.945	8074.8
dicLab1_genemodels_DLAgn_00131990_1	LMLDMDGTENK	633.789	2	12.6771	958718	935805	13165.4	10631
dicLab1_genemodels_DLAgn_00131990_1	IVIGMDVAASEFYK	771.897	2	30.0046	1.39917e+06	106904	12162.9	19157.3
dicLab1_genemodels_DLAgn_00131990_1	LADLYK	361.708	2	4.35575	266514	3268.9	12684.5	5497.46
dicLab1_genemodels_DLAgn_00131990_1	IEEELGDK	466.732	2	1.71938	302424	231288	2959	80401.7
dicLab1_genemodels_DLAgn_00131990_1	ILENKEALELLK	706.922	2	29.3176	36848	3925.4	8215.75	14551.1
dicLab1_genemodels_DLAgn_00131990_1	GNPTVEVDLYTKK	732.391	2	10.1915	74965.1	77174.6	568.179	2094.26
dicLab1_genemodels_DLAgn_00131990_1	VDKLMLDMDGTENK	536.925	3	12.9694	108528	91769.1	4054.12	8616.45
dicLab1_genemodels_DLAgn_00131990_1	MILPVGASSFK	575.32	2	24.0966	126311	94885.9	2667.61	1095.41
dicLab1_genemodels_DLAgn_00157870_1	IAATILNTPDLR	649.377	2	21.8967	925507	1.27721e+06	17801.4	87041.6
dicLab1_genemodels_DLAgn_00157870_1	YFIEQGHNIVLSQSFAK	661.011	3	21.8458	408118	581836	4204.82	29273.2
dicLab1_genemodels_DLAgn_00157870_1	ISMAGVTSGNVGYLAQGIHAVTK	758.735	3	28.9886	342673	2412.51	2157.15	13282.4
dicLab1_genemodels_DLAgn_00157870_1	NITVQTISGTGSLR	723.899	2	15.2582	638483	885009	4587.49	17663.1
dicLab1_genemodels_DLAgn_00157870_1	FHGGPLDVYLPK	448.243	3	20.6602	491357	611659	2694.24	30555.2
dicLab1_genemodels_DLAgn_00157870_1	SIWLGEVHGMANR	490.582	3	15.4861	303451	410181	2109.87	13921.2
dicLab1_genemodels_DLAgn_00157870_1	QLDKEYLPIGGLGEFSK	632.003	3	27.3358	239902	297941	13554.3	8527.52
dicLab1_genemodels_DLAgn_00157870_1	PSWGNHTPIFR	437.891	3	12.0904	150242	157267	745.456	2162.02
dicLab1_genemodels_DLAgn_00157870_1	YYDPSTC[PPa]GFDFK	757.319	2	18.7939	295087	483208	3637.04	14495.8
dicLab1_genemodels_DLAgn_00157870_1	ILIRPIYSNPPMNGAR	604.67	3	17.2577	318872	436457	1932.78	12231.6
dicLab1_genemodels_DLAgn_00157870_1	MNLGVGAYR	490.753	2	10.1627	245066	285527	2213.35	10089.3
dicLab1_genemodels_DLAgn_00157870_1	EYLPIGGLGEFSK	705.369	2	30.0037	235404	212259	2423.86	17428.7
dicLab1_genemodels_DLAgn_00164590_1	MAALIDKVDEER	463.906	3	0	712595	901793	4.54246e+06
dicLab1_genemodels_DLAgn_00164590_1	MSADAMLK	433.709	2	7.73778	1.17607e+06	1.45392e+06	4.7954e+06	2933.21
dicLab1_genemodels_DLAgn_00164590_1	EEAGEAVGDWR	609.773	2	7.57756	1.59967e+06	1.56516e+06	6.78137e+06	4951.75
dicLab1_genemodels_DLAgn_00164590_1	SLMLQIAATWIEK	752.416	2	42.2663		1597.09		9.23387e+06
dicLab1_genemodels_DLAgn_00164590_1	MAALIDKVDEERYDMESK	715.006	3	16.9659	64779.6	85133.6	351288	2885.27
dicLab1_genemodels_DLAgn_00164590_1	EVKEEAGEAVGDWR	525.586	3	7.85587	508079	549764	2.18233e+06	3304.68
dicLab1_genemodels_DLAgn_00164590_1	MAALIDK	381.215	2	5.27119	509064	537490	2.57374e+06	3.88456e+06
dicLab1_genemodels_DLAgn_00164590_1	SLMLQIAATWIEKEK	587.659	3	38.1352	654.153	1236.49	2098.55	782182
dicLab1_genemodels_DLAgn_00164590_1	KMAALIDKVDEER	506.605	3	9.72511	61945	73787.2	258160	5543.48
dicLab1_genemodels_DLAgn_00164590_1	KMAALIDKVDEERYDMESK	568.53	4	13.881	2185.34	4906.77	13766.2	845.582
dicLab1_genemodels_DLAgn_00164590_1	IKVVDLAGVK	521.337	2	12.4552	15234.6	27649.4	106301	3514.39
dicLab1_genemodels_DLAgn_00164590_1	KMAALIDK	445.262	2	3.24701	14273.9	12776.9	74243.5	48581.9
dicLab1_genemodels_DLAgn_00164590_1	IAATWIEK	466.266	2	10.6937	2842.88	28218.2	219322	120429
dicLab1_genemodels_DLAgn_00164590_1	ALIDKVDEER	594.317	2	10.7694	7312.25	6422.96	35964.1	9439.08
dicLab1_genemodels_DLAgn_00164590_1	QAYMAENC[PPa]PSPSLSGDQAALMETC[PPa]KK	972.44	3	17.0911	1577.48	5989.3	23594.8	10270.8
dicLab1_genemodels_DLAgn_00086170_1	FDVC[PPa]YTSVLK	623.313	2	21.9718	1.66686e+06	14077.7	86126	215173
dicLab1_genemodels_DLAgn_00086170_1	NVIIAAHGNSLR	632.86	2	4.72653	1.66833e+06	2.05613e+06	69261.4	167488
dicLab1_genemodels_DLAgn_00086170_1	HYGGLTGLNK	530.283	2	4.62682	718668	792340	33505.8	6154.45
dicLab1_genemodels_DLAgn_00086170_1	NLKPGELPTC[PPa]ESLK	533.952	3	11.9255	976642	1.74916e+06	61610.4	17936
dicLab1_genemodels_DLAgn_00086170_1	FC[PPa]GWFDADLSEK	744.827	2	26.1017	45890.5	38804	4536.36	118673
dicLab1_genemodels_DLAgn_00086170_1	SFDIPPPPMDKDHPYNK	500.241	4	15.8382	329944	598438	815.376	1161.87
dicLab1_genemodels_DLAgn_00086170_1	NLKPGELPTC[PPa]ESLKDTIAR	719.384	3	17.2332	343418	526247	17216.4	18055.9
dicLab1_genemodels_DLAgn_00086170_1	SFDIPPPPMDK	622.305	2	19.5347	1.46073e+06	3304.56	26490.8	105048
dicLab1_genemodels_DLAgn_00086170_1	HLEGMSDAAIMELNLPTGIPIVYELDANLKPIKPMAFLGDEETVK	985.51	5	47.8057	648.54	808.439	10849.2	66717.3
dicLab1_genemodels_DLAgn_00086170_1	DAGLKFDVC[PPa]YTSVLK	577.299	3	27.4051	84690.3	11651.6	15373.9	15686.9
dicLab1_genemodels_DLAgn_00086170_1	AFLGDEETVK	554.78	2	10.2271	173472	254168	13122.3	2620.68
dicLab1_genemodels_DLAgn_00086170_1	NVIIAAHGN	454.751	2	2.76874	143563	157291	257.126	6904.85
dicLab1_genemodels_DLAgn_00086170_1	RSFDIPPPPMDKDHPYNK	539.266	4	9.59994	20740.6	250563	3940.77	2153.84
dicLab1_genemodels_DLAgn_00144830_1	VGWEQLLTTIAR	693.891	2	40.226	5327.74	5880.75	4860.36	10105.6
dicLab1_genemodels_DLAgn_00144830_1	FAIQDISVEETSAK	769.391	2	22.087	20532.8	23900.1	42657.4	1891.45
dicLab1_genemodels_DLAgn_00144830_1	GISQEQLNEFR	660.831	2	11.7548	5494.1	15969.5	33515.3	8400.64
dicLab1_genemodels_DLAgn_00144830_1	TINEVENQILTR	715.386	2	16.3124	13757.6	32008.7	59540.7	5164.2
dicLab1_genemodels_DLAgn_00144830_1	AGTQIENIEEDFR	761.363	2	20.1698	5885.23	8810.62	32938.2	7636.11
dicLab1_genemodels_DLAgn_00144830_1	C[PPa]QLEINFNTLQTK	811.914	2	24.0395	2202.82	3712.18	7035.74	2952.88
dicLab1_genemodels_DLAgn_00156940_1	VAPEEHPTLLTEAPLNPK	652.686	3	17.7596	522665	737296	1.65351e+06	172622
dicLab1_genemodels_DLAgn_00156940_1	TTGIVLDAGDGVTHNVPVYEGYALPHAIMR	792.405	4	31.7889	34249	6159.13	97994.8	19960.1
dicLab1_genemodels_DLAgn_00156940_1	GYSFVTTAER	565.777	2	8.92652	705944	909897	1.59501e+06	141005
dicLab1_genemodels_DLAgn_00156940_1	QEYDEAGPSIVHR	500.907	3	4.5754	92350.9	113787	163763	13156
dicLab1_genemodels_DLAgn_00156940_1	KDLYANNVLSGGTTMYPGIADR	786.058	3	22.509	93031.8	135167	156589	21008.6
dicLab1_genemodels_DLAgn_00156940_1	DLYANNVLSGGTTMYPGIADR	1114.54	2	30.217	83231.4	84386.9	241503	17411.9
dicLab1_genemodels_DLAgn_00156940_1	TTGIVLDAGDGVTHNVPVYEGYALPH	899.117	3	29.7176	32758.5	8123.49	169221	10016.8
dicLab1_genemodels_DLAgn_00101540_1	EFDDLPLHEQAEAVR	590.288	3	17.2767	8686.52	11488.3	69508.8	879.029
dicLab1_genemodels_DLAgn_00101540_1	TVEGDHVDLDAFDISGSK	635.634	3	20.9988	8267.83	3792.52	92547.1	18729
dicLab1_genemodels_DLAgn_00101540_1	VDQSILTGESVSVIK	787.935	2	22.5108	35411.3	1839.03	199722	50678.7
dicLab1_genemodels_DLAgn_00101540_1	NVTLEFSR	483.256	2	11.313	6547.37	4981.54	135611	2216.59
dicLab1_genemodels_DLAgn_00101540_1	NAEDAIEALK	537.277	2	12.6519	12636	10991.7	82728.6	8911.57
dicLab1_genemodels_DLAgn_00101540_1	IGIFTEEEDVTGK	719.359	2	19.6728	971.731	38856.4	120872	29479.2
dicLab1_genemodels_DLAgn_00101540_1	LDEFGEQLSK	583.29	2	10.3979	12186.6	15253.1	77805.4	705.189
dicLab1_genemodels_DLAgn_00101540_1	HNEAVPDLR	525.77	2	4.64814	2499.36	115248	29902.3	1879.18
dicLab1_genemodels_DLAgn_00101540_1	GAPEGVIDR	457.241	2	4.08302	2952.53	4808.89	39370	3411.22
dicLab1_genemodels_DLAgn_00101540_1	NMLFSGTNIAAGK	662.34	2	18.3354	21701.7	10911.5	52976.3	8788.5
dicLab1_genemodels_DLAgn_00227020_1	VVRPIYGVELFDGETAR	641.011	3	25.0037	1789.65	1831.65	3224.31	903621
dicLab1_genemodels_DLAgn_00227020_1	EAEILKPLSSVEVVEK	590.668	3	23.9422	11628	5989.56	7621.45	307642
dicLab1_genemodels_DLAgn_00227020_1	GDNELTPSDKVEINK	553.613	3	6.01803	608.882	1131.38	3800.87	76770.7
dicLab1_genemodels_DLAgn_00227020_1	DVDIIEEGGK	537.769	2	8.63055	1892.5	756.799	16163.9	229060
dicLab1_genemodels_DLAgn_00227020_1	EEAHFDTEISEDDVAGEWK	736.319	3	19.6929	13699.2	2347.28	10431	295556
dicLab1_genemodels_DLAgn_00227020_1	DGGSPILGYLVEAQK	773.909	2	31.2409	5355.96	10302	6431.95	193268
dicLab1_genemodels_DLAgn_00227020_1	LQDYTATEKDEVTLDC[PPa]ELSK	791.377	3	16.5407	6480.66	5178.42	7410.26	83633.2
dicLab1_genemodels_DLAgn_00227020_1	FTVTGLLPLHDYQYR	608.321	3	30.8664	4673.69	1528.07	3546.57	136193
dicLab1_genemodels_DLAgn_00227020_1	IYAVNAAGNSEPAK	702.859	2	4.05025	1909.86	3547.25	2145.09	119098
dicLab1_genemodels_DLAgn_00227020_1	VIEIIKDWLVKPLR	574.694	3	33.1492	772.166	352.836	613.648	68617.1
dicLab1_genemodels_DLAgn_00227020_1	AGQIISLITR	536.33	2	21.5501	708.737	908.516	28717.1	308852
dicLab1_genemodels_DLAgn_00227020_1	VSGLIPGTEYYFR	751.388	2	27.453	10276.2	1887.8	1945.41	97790
dicLab1_genemodels_DLAgn_00227020_1	PIYGVELFDGETAR	783.894	2	27.1669	1674.9	3055.82	3259.2	96020.3
dicLab1_genemodels_DLAgn_00065800_1	YGLAAAVFTK	520.792	2	18.5271	236154	305502	2850.11	8956.88
dicLab1_genemodels_DLAgn_00065800_1	LFINNQWQDAASGK	796.397	2	19.6424	88814.9	119339	623.218	2303.46
dicLab1_genemodels_DLAgn_00065800_1	ELGEYGLDNYTEIK	822.394	2	21.6297	159562	224531	7672.97	4678.14
dicLab1_genemodels_DLAgn_00065800_1	TEQGPQVDQEQFNK	824.384	2	4.61357	53845.2	58872.9	2163.04	940.122
dicLab1_genemodels_DLAgn_00065800_1	TLEEVVTR	473.764	2	6.93393	111179	141934	2106.17	1191.95
dicLab1_genemodels_DLAgn_00065800_1	LGPALATGNTVVMK	686.387	2	18.6892	152718	189170	2043.61	4269.32
dicLab1_genemodels_DLAgn_00065800_1	VAFTGSTEVGHLIQQASGSSNLK	777.736	3	28.102	48163.9	38331.9	4659.12	1240.62
dicLab1_genemodels_DLAgn_00065800_1	TIPIDGDYFC[PPa]YTR	817.88	2	24.2876	93657.7	135951	538.337	4819.15
dicLab1_genemodels_DLAgn_00065800_1	LGSPWR	358.198	2	5.14306	56905.3	77171.6	1199.89	7842.8
dicLab1_genemodels_DLAgn_00122260_1	GATGELTQLINAILTAIK	914.033	2	48.6827	6706.74	4371.34	432.332	609.568
dicLab1_genemodels_DLAgn_00122260_1	AGLAHLQGLAGSVNVTGDDVK	674.692	3	20.1949	1.8516e+06	1.80974e+06	48099.1	22168.7
dicLab1_genemodels_DLAgn_00122260_1	YFHPSINEYLK	470.907	3	17.2734	692563	649014	15099.7	6674.08
dicLab1_genemodels_DLAgn_00122260_1	YVGSMVSDIHR	421.877	3	6.22831	1.1498e+06	994314	26522.9	31704.6
dicLab1_genemodels_DLAgn_00122260_1	ILDVQPEALHQR	473.597	3	10.3076	1.31422e+06	1.58554e+06	32879.6	1685.78
dicLab1_genemodels_DLAgn_00122260_1	TIAYGGIFMYPANEK	837.913	2	27.0504	1.57405e+06	1.11903e+06	26876.8	13328.6
dicLab1_genemodels_DLAgn_00122260_1	FVIETGR	411.229	2	6.45331	2.07425e+06	1.73046e+06	31755.5	17651.5
dicLab1_genemodels_DLAgn_00122260_1	ELIITPK	407.258	2	9.99089	840934	875017	23960.2	978.889
dicLab1_genemodels_DLAgn_00122260_1	PAIGEFILTER	623.346	2	26.696	290840	322058	5802.25	28002.2
dicLab1_genemodels_DLAgn_00122260_1	LIEQAGGLATTGTQR	758.41	2	7.54085	64888.4	58824.7	5062.51	1289.27
dicLab1_genemodels_DLAgn_00122260_1	KYPEDGSAPYGAR	470.893	3	1.92923	378765	9377.92	158366	4405.15
dicLab1_genemodels_DLAgn_00170000_1	IAETDLSSLTASIR	738.899	2	25.3919	2535.3	2049.59	4927.47	153373
dicLab1_genemodels_DLAgn_00170000_1	SPFHITVAPPLDIGK	531.3	3	28.5738	1249.19	1776.15	874.985	114217
dicLab1_genemodels_DLAgn_00170000_1	AYGPGLEGGITNK	638.83	2	8.49654	656.711	1757.62	486.968	44317.8
dicLab1_genemodels_DLAgn_00170000_1	TGVEVGTPTHFTIYTK	584.305	3	17.2491	1166.2	3010.91	3237.62	27240.1
dicLab1_genemodels_DLAgn_00170000_1	LYGPSGTVEPVGVK	701.882	2	12.8228	1210.74	4718.34	1388.78	28062.8
dicLab1_genemodels_DLAgn_00170000_1	GVPASLPVEFTIDAR	786.425	2	31.3497	8458.48	2274.73	381.275	92904.2
dicLab1_genemodels_DLAgn_00170000_1	DTVDPLFRPVNFLVPFTPQQGEITGEVR	1057.89	3	47.1339	1103.97	31575	18872.2	75629.2
dicLab1_genemodels_DLAgn_00170000_1	YTVNITWGGQPIPR	801.425	2	25.0918	2978.84	15399.2	15844.7	110021
dicLab1_genemodels_DLAgn_00230800_1	AGLLGVLEEMR	594.326	2	35.4459	3210.61	1405.77	1137.39	81388
dicLab1_genemodels_DLAgn_00230800_1	HWPWMK	442.715	2	14.9362	7131.61	7706.34	66081.4	5851.73
dicLab1_genemodels_DLAgn_00230800_1	LQQFFNHTMFVLEQEEYK	777.709	3	31.5944	2021.93	2900.02	1307.16	7371.59
dicLab1_genemodels_DLAgn_00230800_1	AAC[PPa]YVADVK	505.752	2	3.5345	921.706	23156.3	34586.4	17622.9
dicLab1_genemodels_DLAgn_00096300_1	TGDWFTVLEHYHR	554.267	3	24.8208	7435.05	34505	86934.3	530601
dicLab1_genemodels_DLAgn_00096300_1	VEDFDDKASLILQIVELPGPPASVK	894.153	3	44.553	31303	1597.49	4321.4	596432
dicLab1_genemodels_DLAgn_00096300_1	SSDRDSILFIR	436.902	3	15.7268	24268.4	40340.7	176449	1.10603e+06
dicLab1_genemodels_DLAgn_00096300_1	INLTIPFTGKPKPVVTWTK	535.819	4	27.9261	4608.69	7755.79	26610.8	241945
dicLab1_genemodels_DLAgn_00096300_1	LNATISDLIMGNTYK	827.429	2	30.6398	32409.5	5376.5	99949.2	777217
dicLab1_genemodels_DLAgn_00096300_1	ASLILQIVELPGPPASVK	916.548	2	41.8612	15293.5	4747.96	5341.27	916651
dicLab1_genemodels_DLAgn_00096300_1	INLTIPFTGK	552.327	2	27.8876	2724.12	2405.72	855.57	582911
dicLab1_genemodels_DLAgn_00096300_1	C[PPa]GISEDATIAK	589.79	2	4.86402	3052.26	23211.1	37168.2	225955
dicLab1_genemodels_DLAgn_00096300_1	PVVTWTK	415.742	2	6.15114	24480.7	26263.3	17374.6	158452
dicLab1_genemodels_DLAgn_00096300_1	YVANVGAK	411.229	2	1.04743	208.741	4817.92	4207.02	7889
dicLab1_genemodels_DLAgn_00096300_1	NDTSVSIIWSQPEIVGH	941.471	2	29.863	12832.3	36579.1	15477.8	119489
dicLab1_genemodels_DLAgn_00096300_1	RPGNFDGGVYSC[PPa]K	490.898	3	4.06147	3253.24	907.197	55389.3	2474.38
dicLab1_genemodels_DLAgn_00096300_1	EDSGVYEMC[PPa]VK	665.786	2	8.58082	6351.46	12932.6	28261.3	171632
dicLab1_genemodels_DLAgn_00174810_1	IDFVGELNDK	575.293	2	17.9477	91016.7	85912.7	1528.82	677.283
dicLab1_genemodels_DLAgn_00174810_1	FALEVATK	439.753	2	14.3465	57407.5	60354.5	5681.08	12983.1
dicLab1_genemodels_DLAgn_00174810_1	YAAVTQFEATDAR	721.849	2	10.9554	48412.8	64587.8	11054.7	2450.78
dicLab1_genemodels_DLAgn_00174810_1	ETALLIDPK	500.29	2	14.8653	38595.9	40264.8	951.912	1677.82
dicLab1_genemodels_DLAgn_00174810_1	KPYPEDENLVEVK	520.603	3	9.65805	25056.6	25279.5	3475.15	6033.28
dicLab1_genemodels_DLAgn_00174810_1	DLSLQPVDR	521.78	2	11.7656	116900	114367	1221.41	17239.2
dicLab1_genemodels_DLAgn_00174810_1	IQYSSSMLESLLPGVR	890.469	2	37.0337	2388.04	1241.83	3780.59	2346.91
dicLab1_genemodels_DLAgn_00174810_1	VALSNMNVIDR	616.327	2	18.2144	28360	33411.2	801.822	1717.58
dicLab1_genemodels_DLAgn_00174810_1	YTTSAGEIR	499.251	2	1.09545	10047.6	1875.23	8552.05	1882.45
dicLab1_genemodels_DLAgn_00224730_1	TIDDLEDELYAQK	776.872	2	20.633	730991	1.16086e+06	3.12531e+07	4.07502e+07
dicLab1_genemodels_DLAgn_00224730_1	AISEELDHALNDMT	779.856	2	25.9753	2986.4	2215.1	319285	4.48696e+06
dicLab1_genemodels_DLAgn_00224730_1	AISEELDHALNDMTS	823.372	2	25.8764	9533.35	2203.02	122851	2.95998e+06
dicLab1_genemodels_DLAgn_00224730_1	AISEELDHALNDMTSM	888.893	2	33.6135	10213.1	5257.35	414191	825201
dicLab1_genemodels_DLAgn_00224730_1	LDKENALDQAEQAEADKK	504.752	4	4.17188	2173.85	6600.4	14844.4	155015
dicLab1_genemodels_DLAgn_00224730_1	KLVIVEGELER	428.922	3	11.9299	25608.9	48717.8	90506.1	1.24769e+06
dicLab1_genemodels_DLAgn_00224730_1	LVIVEGELER	578.832	2	16.3418	26260.3	55957.8	85510.7	1.03837e+06
dicLab1_genemodels_DLAgn_00224730_1	AISEELDHALN	606.299	2	13.5974	916.699	6640.42	80203.3	596233
dicLab1_genemodels_DLAgn_00224730_1	AISEELDHALNDM	729.332	2	25.5466	6920.95	2420.37	1554.6	235441
dicLab1_genemodels_DLAgn_00224730_1	SKQHEDELLQMQK	538.603	3	3.12804	999.617	17040.4	2310.93	54913.5
dicLab1_genemodels_DLAgn_00224730_1	LEKTIDDLEDELYAQK	641.658	3	22.6787	12740.6	12174.7	92621.7	218167
dicLab1_genemodels_DLAgn_00224730_1	AISEELDHALND	663.812	2	15.2277	6237.64	1270.35	193804	274644
dicLab1_genemodels_DLAgn_00224730_1	QHEDELLQMQK	699.838	2	5.7704	2142.05	845.725	3219.9	19748.6
dicLab1_genemodels_DLAgn_00224730_1	AISEELDHAL	549.277	2	16.7537	5506.23	4348.34	58865	78393.1
dicLab1_genemodels_DLAgn_00020910_1	LDILDVLDEIK	643.366	2	47.6324	4308.91	2661.22	5408.69	57662.5
dicLab1_genemodels_DLAgn_00020910_1	FIENHIGVPIK	422.912	3	14.3581	68588.1	28231.7	13216.2	2095.97
dicLab1_genemodels_DLAgn_00020910_1	AHLVFDFHQVVDGLQETER	560.783	4	30.9873	70914.8	3344.53	32914.8	22453.9
dicLab1_genemodels_DLAgn_00020910_1	EYDFHLLPSGIINTK	582.974	3	30.3949	327473	3548.02	40940.7	34536
dicLab1_genemodels_DLAgn_00020910_1	VEVEYETFPGWK	742.359	2	23.585	146627	61419.3	29754.9	22299.2
dicLab1_genemodels_DLAgn_00020910_1	YAHMINGFTAIALTK	550.961	3	24.1413	70966.5	31662.3	7073.43	9219.17
dicLab1_genemodels_DLAgn_00020910_1	DGVYYMYEALHGPPKK	623.306	3	19.1312	43624.3	27305.8	4271.51	1132.16
dicLab1_genemodels_DLAgn_00053870_1	GQNIYDVELK	589.806	2	13.0532	443411	400753	37928.3	36855
dicLab1_genemodels_DLAgn_00053870_1	VHLDAITSDNAGNMYAFR	665.651	3	20.9686	206936	243795	31791.7	88921.9
dicLab1_genemodels_DLAgn_00053870_1	VSLEVFGC[PPa]DH	588.771	2	19.5327	353162	396300	38582.4	29167.2
dicLab1_genemodels_DLAgn_00053870_1	MHYEDNPTDHDHMFFFLNNK	638.774	4	21.9871	91378.4	87354.9	8992.87	42057.8
dicLab1_genemodels_DLAgn_00053870_1	GDDIYHYNVR	626.291	2	4.68304	122141	107756	16848.1	41691
dicLab1_genemodels_DLAgn_00053870_1	VAGHERPISLFK	451.926	3	6.66402	55399.7	45525.3	5648.97	1712.61
dicLab1_genemodels_DLAgn_00053870_1	ADTIENAFK	504.753	2	8.36422	230957	209968	39062.6	34513.3
dicLab1_genemodels_DLAgn_00053870_1	ELHSEVDAVFTYEDHLYMIK	813.723	3	32.6844	2958.13	1997.08	3407.16	1372.38
dicLab1_genemodels_DLAgn_00053870_1	KVDAAMC[PPa]NIEGVK	483.579	3	8.30076	22253.6	31835.6	12762.8	12570.3
dicLab1_genemodels_DLAgn_00207680_1	HKDYPFNAEF	634.291	2	13.8961	59453.5	80628.7	31710.8	32143.1
dicLab1_genemodels_DLAgn_00207680_1	LNTGAQMPIVGLGTWK	843.456	2	31.0608	184634	33887.5	31350.8	64015.9
dicLab1_genemodels_DLAgn_00207680_1	AIGVSNFNK	475.259	2	5.55175	9625.24	168281	74119.7	87418.8
dicLab1_genemodels_DLAgn_00207680_1	EQIEAILNKPGLK	484.952	3	14.8994	149593	151039	85003.8	82631.9
dicLab1_genemodels_DLAgn_00207680_1	NVIVIPK	391.76	2	11.3813	484.852	1684.3	58991.4	427.44
dicLab1_genemodels_DLAgn_00207680_1	TILGFNR	410.737	2	12.1066	325025	293408	1108.29	1447.34
dicLab1_genemodels_DLAgn_00207680_1	EDLFIVSK	475.763	2	16.4022	98307.8	86932	43000	51077
dicLab1_genemodels_DLAgn_00207680_1	TSAQVLIR	444.269	2	5.37579	128015	111267	35748.8	56525.8
dicLab1_genemodels_DLAgn_00099060_1	LFLQNFSAGAR	612.33	2	20.5557	7.56407e+06	56941.2	1.44455e+07	1.36188e+07
dicLab1_genemodels_DLAgn_00099060_1	AFAIIDQDK	510.772	2	13.4003	5.35532e+06	1.0467e+07	1.2247e+07	1924.5
dicLab1_genemodels_DLAgn_00099060_1	YKDFFAK	459.74	2	5.06822	1.14099e+06	1.49415e+06	1.89113e+06	2.24459e+06
dicLab1_genemodels_DLAgn_00099060_1	AGDSDGDGMIGADEFAALVK	969.941	2	32.8414	16378.4	19153.6	3383.42	4.81716e+06
dicLab1_genemodels_DLAgn_00099060_1	KAFAIIDQDK	574.819	2	7.45553	55390.6	80323.6	114164	6838.71
dicLab1_genemodels_DLAgn_00099060_1	SGFIEEDELKLFLQNFSAGAR	791.069	3	45.6388	601.309	25463.5	13694.3	162116
dicLab1_genemodels_DLAgn_00099060_1	AGDSDGDGMIGADEFAALVKG	998.452	2	34.4428	54520.3	23463.9	10092.2	148541
dicLab1_genemodels_DLAgn_00099060_1	YKDFFAKVGLTAKTPEDIK	543.549	4	18.3563	2042.22	12184.4	16347.9	21558.9
dicLab1_genemodels_DLAgn_00099060_1	GDGMIGADEFAALVK	747.369	2	31.9501	10578.4	19435.8	25266.7	133378
dicLab1_genemodels_DLAgn_00099060_1	SDGDGMIGADEFAALVK	848.398	2	32.7936	23196.3	10496.1	16691.8	73620.9
dicLab1_genemodels_DLAgn_00099060_1	AFAIIDQDKSGFIEEDELKLFLQNFSAGAR	843.933	4	47.3132	11855.6	706.086	481.13	31060.8
dicLab1_genemodels_DLAgn_00149850_1	IADAIVQAADEVSAGK	779.41	2	24.4777	162231	202780	2583.96	1580.82
dicLab1_genemodels_DLAgn_00149850_1	SEEFKDIIK	554.798	2	10.6887	46433.5	45647.5	485.01	1694.45
dicLab1_genemodels_DLAgn_00149850_1	YYGAQTVR	479.243	2	2.1556	36846.3	34457	1043.14	1538.43
dicLab1_genemodels_DLAgn_00149850_1	VYELAAGGTAVGTGLNTR	875.46	2	16.9386	127019	160265	1837	3995.32
dicLab1_genemodels_DLAgn_00148810_1	VLGSLVSLEMGK	616.85	2	26.8643	295789	299422	1115.7	3507.32
dicLab1_genemodels_DLAgn_00148810_1	IGDPWDPSTLYGPLHTK	632.988	3	27.9521	131062	116198	34815.4	13721.7
dicLab1_genemodels_DLAgn_00148810_1	GAPTTPLTSVAVTR	685.886	2	14.8941	250927	259933	1222.92	8465.49
dicLab1_genemodels_DLAgn_00148810_1	VDLVSFTGSTHVGK	482.924	3	16.9617	96462.2	96793	6993.35	106850
dicLab1_genemodels_DLAgn_00148810_1	QAVEQYLAAIEQAK	781.415	2	28.9611	75343.4	62878.7	7933.02	756.786
dicLab1_genemodels_DLAgn_00148810_1	DLPLAQGIKFE	615.84	2	30.9798	91943	40660.1	2206.55	1193.01
dicLab1_genemodels_DLAgn_00148810_1	MWADIPAPK	514.765	2	16.9197	170204	165280	2239.82	2858.34
dicLab1_genemodels_DLAgn_00148810_1	MVAMMVQER	547.761	2	10.4189	99852.1	107962	1245.44	9593.02
dicLab1_genemodels_DLAgn_00049580_1	IEFSPDQIEDYR	756.354	2	21.7856	329999	7316.33	992939	2.72876e+06
dicLab1_genemodels_DLAgn_00049580_1	AGFEDYVEGLR	628.301	2	23.3775	36908.7	137689	1829.1	2.71552e+06
dicLab1_genemodels_DLAgn_00049580_1	KAEPAPAPAPAPEPAPAPAAAPAVDLSAVK	924.836	3	20.5795	200048	1827.59	717436	1.88756e+06
dicLab1_genemodels_DLAgn_00049580_1	RVDFEGFLPMLQSIINNPNK	778.075	3	47.6904	6830.46	8839.14	329.773	1.96479e+06
dicLab1_genemodels_DLAgn_00049580_1	VAYNQIADIMR	647.335	2	21.7025	1804.82	1899.19	431342	1.38375e+06
dicLab1_genemodels_DLAgn_00049580_1	LLGNPSNDDMTSK	696.327	2	5.2261	92290.8	111824	107075	306313
dicLab1_genemodels_DLAgn_00200090_1	GESGPGGPAGPVGAAGAR	732.863	2	4.13095	25840.3	6505.93	53750.7	8828.57
dicLab1_genemodels_DLAgn_00200090_1	GPTGELGATGPAGNR	677.839	2	2.79357	24042.9	4727.53	47067.5	215134
dicLab1_genemodels_DLAgn_00200090_1	GTPGGVGGVGEPGR	598.805	2	4.07201	14650.3	12899.5	17305.4	13923.9
dicLab1_genemodels_DLAgn_00200090_1	GEIGPAGATGPAGAQGSR	777.387	2	2.99153	18248.8	2146.02	31393.6	158576
dicLab1_genemodels_DLAgn_00200090_1	GYTGLDGR	419.706	2	1.37009	23335	3042.39	5320.36	420340
dicLab1_genemodels_DLAgn_00200090_1	GESGSFGPSGPAGPR	680.318	2	3.52405	2004.21	384.361	16741.3	107085
dicLab1_genemodels_DLAgn_00200090_1	GEVGPAGPAGPAGQSGPAGPSGAAGPTGAR	1228.6	2	7.27958	1686.52	2247.17	4376.81	15037.8
dicLab1_genemodels_DLAgn_00200090_1	AGEPGAAGLR	449.741	2	0.370569	4307.23	21527.9	7262.14	72470.6
dicLab1_genemodels_DLAgn_00134890_1	SYLSEEMLAEFK	723.845	2	29.57		24978.5		7.04699e+06
dicLab1_genemodels_DLAgn_00134890_1	STGEPISEEEIDELMK	903.919	2	28.0535	2532.81	1421.61	3523.77	1.82182e+06
dicLab1_genemodels_DLAgn_00134890_1	NTDGMLDFDEFLK	772.851	2	37.1039	3616.53	4616.06	25714.1	2.30642e+06
dicLab1_genemodels_DLAgn_00134890_1	NGDGYIDREEFALIIR	627.655	3	27.6243	8606.22	38938.2	100662	1.10521e+06
dicLab1_genemodels_DLAgn_00134890_1	EEFALIIR	495.785	2	23.9281	11461.4	1061.63	1300.49	581445
dicLab1_genemodels_DLAgn_00134890_1	SEEELAEC[PPa]FR	642.282	2	12.0298	72211.9	153176	422559	20800.5
dicLab1_genemodels_DLAgn_00134890_1	DGDKNTDGMLDFDEFLK	653.96	3	33.9797	3979.61	12084.6	37725.9	312683
dicLab1_genemodels_DLAgn_00134890_1	NGDGYIDR	455.207	2	1.88776	590.422	845.233	19403.2	7556.25
dicLab1_genemodels_DLAgn_00134890_1	MLGQNPTR	458.737	2	0.180585	127075	121448	707138	810082
dicLab1_genemodels_DLAgn_00081890_1	AGPWTPEAAAEHPEAVR	596.96	3	10.3711	107570	96381.2	246040	191096
dicLab1_genemodels_DLAgn_00081890_1	AGSNVMQTFTFYASDDKLENR	798.706	3	26.5278	76617.3	3062.46	97400.6	77730
dicLab1_genemodels_DLAgn_00081890_1	FTGQQINEAAC[PPa]DLAK	840.406	2	15.4564	68088.5	78906.2	205265	138717
dicLab1_genemodels_DLAgn_00081890_1	YIGGC[PPa]C[PPa]GFEPYHVR	581.597	3	12.5708	55667.5	86347.7	142364	48810.1
dicLab1_genemodels_DLAgn_00081890_1	GFLPAGSEK	453.24	2	6.27668	148658	126791	269941	270787
dicLab1_genemodels_DLAgn_00081890_1	AHYMSQPLAYHTPDC[PPa]NC[PPa]QGFIDLPEFPFSLEPR	992.208	4	41.3536	2290.81	2811.63	7219.62	66390.3
dicLab1_genemodels_DLAgn_00081890_1	LDAGEIVVGDGGFVFALEK	968.507	2	41.2196	3214.19	5240.02	8669.06	161694
dicLab1_genemodels_DLAgn_00081890_1	HGNWGSGLEMHTKPWVR	498.747	4	11.332	22795.2	25261.4	13796.8	22014.2
dicLab1_genemodels_DLAgn_00081890_1	EAYNAGIR	447.227	2	0.965466	34420.2	24303.9	66863.6	71491.5
dicLab1_genemodels_DLAgn_00081890_1	HTPDC[PPa]NC[PPa]QGFIDLPEFPFSLEPR	935.432	3	42.3358	4675.89	779.702	2148.15	36156.4
dicLab1_genemodels_DLAgn_00081890_1	PFC[PPa]PSMAMPDGWGVTK	897.904	2	28.6126	17438.1	4210.97	24448.1	24766.3
dicLab1_genemodels_DLAgn_00081890_1	EVANEGDALVAGGVSQTPSYLSC[PPa]K	1233.59	2	21.8746	75043.1	84539.4	87642.1	53302
dicLab1_genemodels_DLAgn_00062250_1	LLQDLFNGR	538.298	2	22.2882	61089.4	68710.1	1585.97	61923.4
dicLab1_genemodels_DLAgn_00062250_1	DAGAIAGLNVLR	585.336	2	24.3086	129891	158246	7043.62	4723.79
dicLab1_genemodels_DLAgn_00062250_1	TTPSYVAFTDTER	744.354	2	14.7064	86170.6	127229	985.146	1224.71
dicLab1_genemodels_DLAgn_00062250_1	SQIHDIVLVGGSTR	494.607	3	13.7771	16937.5	60166.1	9297.59	15377.4
dicLab1_genemodels_DLAgn_00062250_1	NSLESLAFNMK	627.313	2	23.1183	81927.3	9228.57	1093.25	35784.3
dicLab1_genemodels_DLAgn_00200870_1	ELGVGYATR	483.256	2	5.46066	792119	1.16189e+06	441465	593321
dicLab1_genemodels_DLAgn_00200870_1	IGNMTKPTTIISVEGDKVTVK	558.563	4	18.3979	48996	97679.8	74665.2	122152
dicLab1_genemodels_DLAgn_00200870_1	SIVTVEDGK	474.256	2	3.6093	509704	490345	363648	606264
dicLab1_genemodels_DLAgn_00200870_1	PTTIISVEGDKVTVK	529.638	3	16.6553	57185.7	98013	49748.9	1962.91
dicLab1_genemodels_DLAgn_00200870_1	LGEEFDETTADDRK	542.581	3	4.31257	72311.3	108310	46360.8	48719.1
dicLab1_genemodels_DLAgn_00200870_1	LGEEFDETTADDR	749.321	2	7.99098	284243	419352	156682	4366.71
dicLab1_genemodels_DLAgn_00200870_1	KIGNMTKPTTIISVEGDKVTVK	590.587	4	16.067	45883.2	73276.1	32990.9	2857
dicLab1_genemodels_DLAgn_00200870_1	NTELSFK	419.719	2	5.28224	206531	305201	197327	331147
dicLab1_genemodels_DLAgn_00200870_1	ESEKFDEYMK	653.287	2	4.95561	34002.9	48895.5	20783.7	22310.5
dicLab1_genemodels_DLAgn_00200870_1	FDEYMK	416.681	2	3.55631	22489	33770.9	15089.9	30598
dicLab1_genemodels_DLAgn_00200870_1	PTTIISVEGDK	580.314	2	12.1379	28381	47270.8	25474.4	571.496
dicLab1_genemodels_DLAgn_00200870_1	KIGNMTKPTTIISVEGDK	644.687	3	11.4643	2449.15	14324.1	7742.73	2839.53
dicLab1_genemodels_DLAgn_00193180_1	GADPEDVILSAFK	681.351	2	36.0791	4080.65	5570.74	960.134	163457
dicLab1_genemodels_DLAgn_00193180_1	DVLASMGQLNVK	637.842	2	22.1533	55706.2	6026.48	376183	258313
dicLab1_genemodels_DLAgn_00193180_1	VLDPEATGTIK	572.316	2	8.80152	48993.2	85050.6	245174	7319.02
dicLab1_genemodels_DLAgn_00193180_1	EAFTIIDQNR	603.809	2	15.4069	3251.66	115519	426084	5931.73
dicLab1_genemodels_DLAgn_00193180_1	EFLQELLTTQC[PPa]DR	833.909	2	29.3479	1295.08	2935.09	4897.73	111778
dicLab1_genemodels_DLAgn_00193180_1	NEELEAMIK	538.768	2	14.9531	18464.5	46359	158996	22663.8
dicLab1_genemodels_DLAgn_00193180_1	LKGADPEDVILSAFK	534.963	3	32.9137	1288.28	1245.47	1530.91	85020.7
dicLab1_genemodels_DLAgn_00193180_1	DDLRDVLASMGQLNVK	591.977	3	34.8881	1026.67	1747.42	717.954	71091.7
dicLab1_genemodels_DLAgn_00193180_1	PEDVILSAFK	559.808	2	23.4415	6066.18	3319.69	15708.8	18053
dicLab1_genemodels_DLAgn_00100980_1	STELTGLFLEKPPENVVAVAGSDITFIAK	1016.22	3	45.2866	37798.6	6325.73	15962.3	1.87276e+06
dicLab1_genemodels_DLAgn_00100980_1	WLDLGSK	409.724	2	14.4913	11385	136590	16805	5793.38
dicLab1_genemodels_DLAgn_00100980_1	IYTYEMK	474.231	2	7.23849	17725.4	211451	60625.7	2622.11
dicLab1_genemodels_DLAgn_00100980_1	VVPGDAGGYR	495.754	2	1.20998	18436.2	238603	82066.3	2.11128e+06
dicLab1_genemodels_DLAgn_00100980_1	C[PPa]DSSTFEISVEAAHQEEQADILSAFK	976.119	3	34.4037	2361.89	7304.31	4806.52	156495
dicLab1_genemodels_DLAgn_00100980_1	DKC[PPa]DSSTFEISVEAAHQEEQADILSAFK	793.121	4	32.4467	1665.66	1686.46	1140.74	181328
dicLab1_genemodels_DLAgn_00100980_1	ELEVLQDIADLTVR	807.441	2	44.2911	6349.35	2746.28	4480.82	268027
dicLab1_genemodels_DLAgn_00100980_1	IAFEYGITDLR	649.343	2	26.1256	13466.8	10544.5	1612.6	49454.6
dicLab1_genemodels_DLAgn_00100980_1	SLPAILQQPVTIR	718.435	2	28.7094	5315.88	1338.17	5179.59	73142.2
dicLab1_genemodels_DLAgn_00100980_1	VDSSTLTR	439.733	2	0.71135	34320.3	7892.16	11550.9	3696.43
dicLab1_genemodels_DLAgn_00130010_1	ELSLFPSLSR	574.819	2	29.9497	1356.63	1666.71	844.755	1868.89
dicLab1_genemodels_DLAgn_00130010_1	SINLTALQK	494.295	2	15.3909	30916.1	38173.2	622.567	1730.62
dicLab1_genemodels_DLAgn_00130010_1	VGFLPAR	380.229	2	12.8723	1389.52	33288.1	483.91	806.527
dicLab1_genemodels_DLAgn_00130010_1	YSNIYTEWSQR	723.836	2	16.271	20300.4	28296.9	30758.6	783.465
dicLab1_genemodels_DLAgn_00130010_1	ADLGPVVTSQYGGK	696.362	2	11.5086	26326	30587.6	938.552	5807.59
dicLab1_genemodels_DLAgn_00130010_1	LPLIVTPH	445.279	2	19.5171	9603.2	7323.33	165.141	469.715
dicLab1_genemodels_DLAgn_00130010_1	GSLGYGQDNILSLPGNVGSQDVK	1159.58	2	30.4357	7526.88	2734.51	2506.57	8680.25
dicLab1_genemodels_DLAgn_00083900_1	GELVPLDTVLDMIK	771.926	2	47.775	2027.24	1028.8	6932.37	1.00348e+06
dicLab1_genemodels_DLAgn_00083900_1	YGYTHLSSGDLLR	494.584	3	15.2261	932563	1.06015e+06	1.23195e+06	3928.7
dicLab1_genemodels_DLAgn_00083900_1	ATEPVIAFYESR	691.851	2	20.3292	1.65939e+06	8986.48	2.13163e+06	800195
dicLab1_genemodels_DLAgn_00083900_1	IIFVVGGPGSGK	565.832	2	20.2005	1.5677e+06	1.90724e+06	1.76592e+06	23328.3
dicLab1_genemodels_DLAgn_00083900_1	GFLIDGYPR	519.274	2	19.6624	2.0225e+06	1.92743e+06	2.42916e+06	1.14334e+06
dicLab1_genemodels_DLAgn_00083900_1	KVDSELPVDEVFSQVAK	630.667	3	27.9587	14095.9	18886.9	18617.4	1.02016e+06
dicLab1_genemodels_DLAgn_00083900_1	IGKPC[PPa]LLLYVDAK	501.958	3	21.973	659.308	2102.02	417214	148768
dicLab1_genemodels_DLAgn_00083900_1	LDLYYK	407.721	2	10.7851	148685	293168	258219	1172.6
dicLab1_genemodels_DLAgn_00083900_1	KIGKPC[PPa]LLLYVDAK	544.657	3	18.7752	35552.6	59629.2	77329.8	1114.92
dicLab1_genemodels_DLAgn_00083900_1	QLQAIMQK	480.271	2	4.93399	96379.7	86442.4	39734.2	25177.1
dicLab1_genemodels_DLAgn_00083900_1	VDSELPVDEVFSQVAK	881.449	2	33.2052		4380.38	24512.7	45122
dicLab1_genemodels_DLAgn_00252870_1	SEIQSALEEAEGTLEHEESK	739.345	3	31.2484	2504.2	2989.42	2312.49	58193.1
dicLab1_genemodels_DLAgn_00252870_1	NSYEEALDHLETLKR	606.639	3	18.4603	423.379	637.503	19556.5	12863.2
dicLab1_genemodels_DLAgn_00252870_1	VIDSMQSTLDSEVR	790.385	2	15.3163	2001.17	9779.79	26146.8	43532.5
dicLab1_genemodels_DLAgn_00252870_1	KLESDLVQVQGEVEDSVQEAR	786.731	3	24.2454	5149.88	6149.12	33409.3	84434.1
dicLab1_genemodels_DLAgn_00252870_1	KKLESDLVQVQGEVEDSVQEAR	622.324	4	20.2857	5984.87	920.158	10232	15383.7
dicLab1_genemodels_DLAgn_00252870_1	ELEAEVEGEQR	644.804	2	5.51851	3559.58	6267.44	17480.8	2371.48
dicLab1_genemodels_DLAgn_00103290_1	GLLNAVVIK	463.805	2	22.4248	72227.8	89911.9	95076.6	227990
dicLab1_genemodels_DLAgn_00103290_1	YNVLWIADEVQTGLAR	924.486	2	41.0356	11014.9	2723.71	969.957	260760
dicLab1_genemodels_DLAgn_00103290_1	IIFAEGNFWGR	655.338	2	28.4858	96265	93046.7	124837	285757
dicLab1_genemodels_DLAgn_00103290_1	AFYNDVLGAYEEYITR	962.46	2	39.2283	6445.41	29099.1	2737.46	268249
dicLab1_genemodels_DLAgn_00103290_1	SERPLTSDEIYAR	512.927	3	5.69635	18441.3	21025.6	22307.3	48942
dicLab1_genemodels_DLAgn_00103290_1	GEGIYVWDVEGNR	747.355	2	21.5451	57422.9	78933.1	80396	207474
dicLab1_genemodels_DLAgn_00103290_1	YGAHNYHPLPVALER	579.634	3	9.38677	18550.2	17491.6	30517	72471.3
dicLab1_genemodels_DLAgn_00103290_1	IVAALSAQASK	529.814	2	4.91871	52683.3	78708.5	60306.6	164597
dicLab1_genemodels_DLAgn_00103290_1	VLPMNTGVEGGETAC[PPa]K	838.903	2	9.22648	6958.75	12766	5181.87	14410.4
dicLab1_genemodels_DLAgn_00175170_1	GDFISTVQLR	568.309	2	21.3277	253208	249050	2570.5	1911.87
dicLab1_genemodels_DLAgn_00175170_1	VVVTGAAGQIAYSLLYSIAK	1012.57	2	46.9818	2639.08	1348.76	792.39	2237.54
dicLab1_genemodels_DLAgn_00175170_1	MVDGLPINDFSR	682.337	2	24.2137	277208	280755	1589.98	19149.7
dicLab1_genemodels_DLAgn_00175170_1	EVIPTDKVEVGFK	487.605	3	16.1737	140252	147632	4588.11	10575
dicLab1_genemodels_DLAgn_00175170_1	VNVHGTETPAYDAVK	534.27	3	4.57296	54497.2	55488.6	648.156	10218.6
dicLab1_genemodels_DLAgn_00175170_1	MDATAAELVEER	667.816	2	12.7961	137128	146336	691.359	1936.76
dicLab1_genemodels_DLAgn_00175170_1	VLVVGNPANTNC[PPa]LIASK	892.49	2	22.7577	86053.2	102765	15785.6	9770.83
dicLab1_genemodels_DLAgn_00126850_1	GLVYETSVLDPDEGIR	881.947	2	26.3554	79694.3	89704.2	6110.05	11592
dicLab1_genemodels_DLAgn_00126850_1	ALGVLAQLVWSR	656.89	2	37.1343	4299.27	1059.33	378.03	19311.2
dicLab1_genemodels_DLAgn_00126850_1	IVPNVLLEQGK	605.364	2	17.6329	97050.5	111816	3829.39	15599.8
dicLab1_genemodels_DLAgn_00126850_1	DYIWNTLK	526.774	2	23.7111	119345	113150	459.576	2654.79
dicLab1_genemodels_DLAgn_00126850_1	DVLADLIPK	492.292	2	31.2269	87903.5	2504.71	534.036	16845.8
dicLab1_genemodels_DLAgn_00126850_1	HLPNDPMFK	549.774	2	8.43924	29134.2	38688.5	791.852	7140.34
dicLab1_genemodels_DLAgn_00126850_1	EMGGEVSDDLMR	669.787	2	14.4674	75549.3	78682.3	323.702	4018.67
dicLab1_genemodels_DLAgn_00126850_1	TNIGQVTVDMVYGGMR	870.924	2	30.0066	81259.6	2708.84	536.791	5422.24
dicLab1_genemodels_DLAgn_00177160_1	IPLVADLTR	499.306	2	22.4529	1387.69	765.124	56234.3	12998.7
dicLab1_genemodels_DLAgn_00177160_1	QITINDLPVGR	613.349	2	21.808	155370	114222	17986.7	753.801
dicLab1_genemodels_DLAgn_00177160_1	IGKPAPDFSATAVVGGQFK	630.676	3	20.2133	154631	2594.76	13038	54407.4
dicLab1_genemodels_DLAgn_00177160_1	GLFVIDDK	453.75	2	20.871	408665	320211	48852.8	226.53
dicLab1_genemodels_DLAgn_00177160_1	DYGVLKEDDGIAYR	538.598	3	14.5903	85595.9	92146.6	8993.98	1149.85
dicLab1_genemodels_DLAgn_00177160_1	SKDFFSK	429.721	2	2.66561	6152.11	18347.6	556.451	3494.69
dicLab1_genemodels_DLAgn_00189240_1	LFLQNFK	455.263	2	19.7359	7.99132e+06	9.81677e+06	1.45146e+07	708.185
dicLab1_genemodels_DLAgn_00189240_1	AFFIIDQDK	548.787	2	21.4835	214058	249427	1.81925e+07	1.92151e+07
dicLab1_genemodels_DLAgn_00189240_1	DADIAAALAGC[PPa]K	595.298	2	17.6605	4.9278e+06	8.59154e+06	1.00974e+07	47722
dicLab1_genemodels_DLAgn_00189240_1	KAFFIIDQDK	612.835	2	15.9231	2420.34	498778	750188	15102.4
dicLab1_genemodels_DLAgn_00189240_1	IGC[PPa]DEFAAMVNV	670.305	2	32.1994	2568.94	1381.87	838.371	133709
dicLab1_genemodels_DLAgn_00189240_1	SGFIEEDELKLFLQNFK	686.358	3	43.9359	1541.44	962.876	730.958	73168.2
dicLab1_genemodels_DLAgn_00189240_1	AFFIIDQDKSGFIEEDELK	748.707	3	31.5073	6178.88	8998.16	16736.4	41407
dicLab1_genemodels_DLAgn_00189240_1	ADIAAALAGC[PPa]K	537.784	2	12.5502	35861.7	65785.2	86365.1	4825.69
dicLab1_genemodels_DLAgn_00189240_1	LFLQNFKAGAR	422.244	3	14.5541	23921.4	28597.9	29833.8	247.342
dicLab1_genemodels_DLAgn_00189240_1	SAEDVKKAFFIIDQDKSGFIEEDELKLFLQNFK	779.207	5	47.6011	48048	23654.7	11920.1	16440.4
dicLab1_genemodels_DLAgn_00157250_1	TIIPPKLPIEIPQPK	562.018	3	31.3654	2529.43	1387.02	336.951	402208
dicLab1_genemodels_DLAgn_00157250_1	KLDLSGDVYEK	633.832	2	9.36026	5514.43	2838.94	9729.63	1471.07
dicLab1_genemodels_DLAgn_00157250_1	YTMIVQNK	498.763	2	5.60342	7570.13	19364.9	5937.8	53858.5
dicLab1_genemodels_DLAgn_00157250_1	IPEAKPTLTPK	398.908	3	3.74596	1991.1	3274.73	5577.46	61018.6
dicLab1_genemodels_DLAgn_00157250_1	YGGESVDIVVSVYR	771.894	2	24.1177	2631.04	4477.31	2263.95	177029
dicLab1_genemodels_DLAgn_00157250_1	TQPAPSPAPSPAPPK	721.886	2	3.21904	2581.07	8084.61	7047.63	74944.6
dicLab1_genemodels_DLAgn_00155080_1	ILGMTLLQK	508.812	2	24.6385	713.679	857.8	2671.52	61183.6
dicLab1_genemodels_DLAgn_00155080_1	FSLFFLGYEDK	683.34	2	39.7221	3078.94	2245.73	3864.61	41856.8
dicLab1_genemodels_DLAgn_00155080_1	DFVMQQTMLR	634.81	2	20.5335	306567	28506.9	9152.64	29390.7
dicLab1_genemodels_DLAgn_00155080_1	GLSDEAAIAAC[PPa]K	610.303	2	7.42534	134258	124322	9979.21	9951.36
dicLab1_genemodels_DLAgn_00155080_1	FDFPSMR	450.208	2	19.518	286685	218827	22664.3	811.499
dicLab1_genemodels_DLAgn_00155080_1	KATIELTHNWGSESDESQSYHNGNSDPR	790.605	4	8.14522	5683.69	5020.36	1828.81	1203.39
dicLab1_genemodels_DLAgn_00040200_1	THLPGFVQQAEDLK	528.279	3	18.4814	120783	100986	186101	57592
dicLab1_genemodels_DLAgn_00040200_1	VAMDQLFK	476.252	2	19.7371	80992.6	70719.1	82923	3141.51
dicLab1_genemodels_DLAgn_00040200_1	MLADPTGAFTK	576.292	2	16.9654	4233.52	97198.4	95339.6	2306.31
dicLab1_genemodels_DLAgn_00040200_1	YSMLVEDGVVK	620.318	2	16.6357	64841.5	64227.6	66418.7	15412.8
dicLab1_genemodels_DLAgn_00040200_1	GVLFAVPGAFTPGC[PPa]SK	811.424	2	31.4411	15792.6	6389.38	6385.03	44337.6
dicLab1_genemodels_DLAgn_00040200_1	PIQVGEQLPAVEVQEGEPGNK	1109.57	2	22.9439	40214.8	4758.24	50359	8024.94
dicLab1_genemodels_DLAgn_00103690_1	AVGGSLAQGDVISAIDGVSTEGMTHLEAQNK	1019.17	3	35.0015	3431	12853.8	8339.33	200617
dicLab1_genemodels_DLAgn_00103690_1	LSLTMLK	403.246	2	20.0398	61120.7	149793	481590	795.877
dicLab1_genemodels_DLAgn_00103690_1	DSALSTHKPIEVK	475.596	3	4.5849	20178.5	13497.7	80579.3	4164.65
dicLab1_genemodels_DLAgn_00103690_1	MDSPMPVIPHQK	460.565	3	10.2753	26987.7	57861	148754	24306.8
dicLab1_genemodels_DLAgn_00103690_1	RPAPVPTATPR	581.838	2	1.24034	338.17	3009.2	16067.5	4108.74
dicLab1_genemodels_DLAgn_00103690_1	ILAHITGTEYMQDPDEEALAK	782.383	3	20.5001	27563.8	15520.4	132089	7988.45
dicLab1_genemodels_DLAgn_00164570_1	SLILSIAANWLEQEQK	922.002	2	45.8082	9955.35	67754.7	29979.7	1.82321e+06
dicLab1_genemodels_DLAgn_00164570_1	MSADTMLK	448.714	2	5.9715	16466.9	60263.2	326702	501371
dicLab1_genemodels_DLAgn_00164570_1	EEPTEAVGDWR	644.794	2	10.5232	15234.7	67740.3	451151	3353.77
dicLab1_genemodels_DLAgn_00164570_1	IDEERYDIEAK	460.893	3	3.9596	20509.6	4621.86	1553.2	78261
dicLab1_genemodels_DLAgn_00164570_1	LHALIDKIDEERYDIEAK	543.539	4	16.2013	1401.81	739.47	13418	11678.4
dicLab1_genemodels_DLAgn_00164570_1	LHALIDKIDEER	484.6	3	11.0076	2416.11	11043.6	82851.3	1836.52
dicLab1_genemodels_DLAgn_00164570_1	EVKEEPTEAVGDWR	548.934	3	9.97319	6135.78	18444.7	85464	1623.95
dicLab1_genemodels_DLAgn_00245430_1	LSLAQPPSLHTK	431.25	3	13.4839	32158	47160.4	305.179	537.715
dicLab1_genemodels_DLAgn_00245430_1	YTYGQPVPGSVNVK	754.891	2	12.391	69443.6	71221.5	3192.88	1793.96
dicLab1_genemodels_DLAgn_00245430_1	IDSSDESNIEQEEIKAEVC[PPa]AK	803.376	3	15.3131	7296.6	10004	2290.52	3442.01
dicLab1_genemodels_DLAgn_00245430_1	DTPLPC[PPa]DSDENISIR	873.404	2	16.9444	40401.2	46721.1	2633.9	1583.47
dicLab1_genemodels_DLAgn_00029710_1	LQEIFEAIAASITK	767.43	2	42.4937	1927.69	1317.19	761.311	116516
dicLab1_genemodels_DLAgn_00029710_1	TLMDPIITEYYAK	779.397	2	28.6854	32029.9	4584.54	4445.01	118161
dicLab1_genemodels_DLAgn_00029710_1	ALDQLDDTEYR	669.812	2	11.0972	45551.4	40644.6	52652.3	5420.89
dicLab1_genemodels_DLAgn_00029710_1	TALMPIVESVR	608.342	2	23.4666	5198.73	5087.25	1141.78	149967
dicLab1_genemodels_DLAgn_00029710_1	AAMDVYLTQVK	619.826	2	18.3942	22006	27528.3	48699.9	4335.77
dicLab1_genemodels_DLAgn_00029710_1	LEDMYNQVK	570.274	2	5.5492	22223	13630.8	14149.5	37092.6
dicLab1_genemodels_DLAgn_00029710_1	ITPLAEEVK	500.29	2	10.6771	47114.4	37662.7	45861.1	305513
dicLab1_genemodels_DLAgn_00029710_1	AMASPYVEEYKEQLK	595.962	3	13.6303	16093	12764.5	11496	3064.96
dicLab1_genemodels_DLAgn_00029710_1	DAPSQLAHVR	547.291	2	4.69949	5520.48	3647.9	5424.79	344.744
dicLab1_genemodels_DLAgn_00029710_1	HTADMDALK	501.24	2	0.711781	29907.1	13082.6	648.305	4628.07
dicLab1_genemodels_DLAgn_00055990_1	LDGAEIHIGNSLLDGGAANPR	697.359	3	24.2206	158406	1880.6	768.528	3082.05
dicLab1_genemodels_DLAgn_00055990_1	YVTVLIPGTNK	602.85	2	18.3496	285185	282036	3392.77	2001.73
dicLab1_genemodels_DLAgn_00055990_1	VDLLEPYIVTSIIITNR	980.062	2	47.3901	2048.08	249.995	288.188	6292.37
dicLab1_genemodels_DLAgn_00055990_1	APTGENLALQGK	599.825	2	6.91726	67769.9	59499.5	421.342	14306.3
dicLab1_genemodels_DLAgn_00055990_1	EMNPWWR	509.732	2	19.1817	11357.3	187641	4039.96	1441.04
dicLab1_genemodels_DLAgn_00055990_1	SAEQTNPWWR	637.799	2	14.0833	157256	149777	4139.17	15074.7
dicLab1_genemodels_DLAgn_00208610_1	LPALQYLR	487.295	2	19.6192	261298	300595	30271.7	43826.7
dicLab1_genemodels_DLAgn_00208610_1	FVPIVPTGIK	535.834	2	23.5414	432331	517751	53917.6	72481.4
dicLab1_genemodels_DLAgn_00208610_1	FIGPLNYSR	533.788	2	15.5579	210207	250579	34646.2	36967.5
dicLab1_genemodels_DLAgn_00208610_1	YLYLQNNQIEEIK	834.436	2	20.3496	124649	163343	19308.1	33400.7
dicLab1_genemodels_DLAgn_00208610_1	WLVLDNNQITNAK	764.91	2	21.9211	109875	157243	1642.29	2089.31
dicLab1_genemodels_DLAgn_00208610_1	LFFSYNDLTEPVIPPSK	984.012	2	36.354	3027.53	5923.66	3319.85	8770.38
dicLab1_genemodels_DLAgn_00208610_1	FDLTSFC[PPa]K	516.247	2	20.5066	53243.7	92750.8	10144	9945.02
dicLab1_genemodels_DLAgn_00208610_1	KLLSLDVSHNK	418.579	3	8.24076	41668.7	51166.5	4911.64	1384.35
dicLab1_genemodels_DLAgn_00078080_1	VLDSFDAIK	504.274	2	17.4573	354155	527893	20984	1390.51
dicLab1_genemodels_DLAgn_00078080_1	QSPIDIVPGQASYDAGLKPLNLK	808.776	3	30.1056	481.69	2464.57	566.99	13579.2
dicLab1_genemodels_DLAgn_00078080_1	YPAELHLVHWNTK	536.616	3	15.1343	29048.4	62403.6	739.667	1681.45
dicLab1_genemodels_DLAgn_00103300_1	FSYQNLNEAFR	694.833	2	20.3635	79828.7	54289.3	20872.9	18292.3
dicLab1_genemodels_DLAgn_00103300_1	GLRPHLLVYDGLIPEFDSVNK	596.326	4	34.2356	8105	934.513	2276.83	3114.03
dicLab1_genemodels_DLAgn_00103300_1	LDVGVYMK	462.747	2	15.3469	41691.1	59470.1	10029.3	728.584
dicLab1_genemodels_DLAgn_00103300_1	ASDLLLR	394.237	2	9.03253	42369.7	44574.6	15750.6	2528.97
dicLab1_genemodels_DLAgn_00104330_1	GEPGPAGVQGLAGPAGEEGKR	645.329	3	9.90879	34925.4	20833.9	57561.9	2340.6
dicLab1_genemodels_DLAgn_00104330_1	GESGAAGAAGPSGPAGVR	734.861	2	0.997242	65231.6	28262	79901.1	328381
dicLab1_genemodels_DLAgn_00104330_1	GETGPAGPAGFAGPPGADGQPGAK	1032.49	2	10.6517	28210.9	4833.53	37086.7	65703.4
dicLab1_genemodels_DLAgn_00121980_1	PVDLSQWSGSLALPEVDEKPAQPLTIK	973.522	3	36.4189	21147.3	22776	1827.79	29798.9
dicLab1_genemodels_DLAgn_00121980_1	LYEQLAGK	461.256	2	6.43401	103125	91710.7	1732.49	876.136
dicLab1_genemodels_DLAgn_00121980_1	YGSVEIDELGK	605.304	2	15.9791	205901	264831	37797.1	2697.89
dicLab1_genemodels_DLAgn_00121980_1	VLTPTQVQSR	564.822	2	3.54096	105700	110809	26042	54684
dicLab1_genemodels_DLAgn_00121980_1	EWHHFLVVNMK	480.58	3	17.6066	20171.7	40214.3	3609.03	1910.25
dicLab1_genemodels_DLAgn_00121980_1	GNDVSTGC[PPa]VMSDYVGSGPPK	1020.95	2	17.69	20715.5	28108.9	1550.33	1216.7
dicLab1_genemodels_DLAgn_00121980_1	PTC[PPa]IEWEGC[PPa]DSSK	798.837	2	8.50185	12372.2	24335.5	3993.85	900.414
dicLab1_genemodels_DLAgn_00121980_1	PTQVQSRPTC[PPa]IEWEGC[PPa]DSSK	798.367	3	8.50185	12372.2	24335.5	3993.85	900.414
dicLab1_genemodels_DLAgn_00199260_1	LGEYYALVK	528.292	2	17.0406	60174.9	69104.5	6866.43	3750.36
dicLab1_genemodels_DLAgn_00199260_1	MFEGVTFYEK	625.792	2	20.4302	82760.9	5924.5	940.079	11988.1
dicLab1_genemodels_DLAgn_00199260_1	SQEVLDINPR	585.809	2	10.4759	32835.4	98433	9085.31	2746.8
dicLab1_genemodels_DLAgn_00199260_1	LIPDSPQEQALMYQR	894.951	2	19.7274	18149.7	25399.9	1789.07	4708.31
dicLab1_genemodels_DLAgn_00199260_1	LNAVIYYDWFVPEGER	985.986	2	40.4299	8968.4	2531.38	2509.77	1572.01
dicLab1_genemodels_DLAgn_00205250_1	LISPLASSPAEPPR	717.901	2	16.3886	176896	219438	7356.03	1928.94
dicLab1_genemodels_DLAgn_00205250_1	LNPDIGTDADKEQWK	577.285	3	10.2342	68783.7	2189.41	1065.41	1754.9
dicLab1_genemodels_DLAgn_00205250_1	IVADKDYAVTANSR	508.267	3	4.08426	50493.1	39354	3738.38	7231.92
dicLab1_genemodels_DLAgn_00205250_1	DLC[PPa]DELALVDVMEDR	903.916	2	39.6579	6418.26	27861.1	1700.86	1129.81
dicLab1_genemodels_DLAgn_00174950_1	EVNLAGITER	551.299	2	12.9622	25586.2	52223.7	25199.5	5289.66
dicLab1_genemodels_DLAgn_00174950_1	SSVFVQWEAPK	639.33	2	19.54	9498.29	1947.5	12897.1	6630.9
dicLab1_genemodels_DLAgn_00174950_1	VQAANLAGVGVPSAPSTPK	882.486	2	18.0706	12062.4	17554.3	14810.9	2527.26
dicLab1_genemodels_DLAgn_00174950_1	GGVPVDPLSAPGK	597.33	2	13.7215	7214.64	16052.7	12630.8	8246.43
dicLab1_genemodels_DLAgn_00067150_1	FYSGEIFNVDFTK	783.877	2	30.9538	255912	1973.49	27394.5	58886.8
dicLab1_genemodels_DLAgn_00067150_1	NSVDLFLPK	516.79	2	21.4266	225976	174458	23684.8	39868.9
dicLab1_genemodels_DLAgn_00067150_1	SGFNPLEK	446.232	2	8.8791	121933	148210	10889	17209
dicLab1_genemodels_DLAgn_00067150_1	VDDTTTVQVDMMK	741.844	2	14.6377	70451.7	64913	594.962	11641.6
dicLab1_genemodels_DLAgn_00061640_1	DFSSVFQFLR	623.317	2	43.238	3201.78	1903.68	206.217	42853.1
dicLab1_genemodels_DLAgn_00061640_1	DLGLAQNTATNTK	673.849	2	6.75503	69954.9	67787.7	8721.15	5639.59
dicLab1_genemodels_DLAgn_00061640_1	MGAVLMDAPVSGGVGAASSGK	931.461	2	20.1291	53255.5	3375.8	1381.55	12794.1
dicLab1_genemodels_DLAgn_00061640_1	GSLLIDSSTIDPAVSK	801.933	2	23.7285	32859.2	9166.89	8256.47	11065
dicLab1_genemodels_DLAgn_00189250_1	IGVDEFAALVK	581.329	2	30.3429	536.806	3295.6	1389.32	548727
dicLab1_genemodels_DLAgn_00189250_1	LFLQNFSATAR	634.343	2	21.3783	2219.36	1196.84	414835	498665
dicLab1_genemodels_DLAgn_00189250_1	AFLSAGDSDGDGK	620.278	2	4.72855	57340.2	147131	142353	181334
dicLab1_genemodels_DLAgn_00189250_1	AALDGC[PPa]AAADSFNYK	794.359	2	15.4403	27259.4	94320.1	78279.9	4935.88
dicLab1_genemodels_DLAgn_00189250_1	KAFFIIDQDQSGFIEEDELK	791.393	3	31.2564	7350.9	3365.62	2743.71	24932.8
dicLab1_genemodels_DLAgn_00189250_1	IGVDEFAALVKA	616.848	2	34.306	1096.76	495.408	442.669	1287.08
dicLab1_genemodels_DLAgn_00266690_1	AAITSWWEK	546.28	2	19.4213	20769.4	24169.2	13578.5	18380.8
dicLab1_genemodels_DLAgn_00266690_1	IHVDPDNFR	556.778	2	7.4505	34689.3	42923.8	8122.29	3180.04
dicLab1_genemodels_DLAgn_00170350_1	LLPYWESTVVPEIR	851.464	2	36.077	8469.81	2700.9	16910.1	2406.38
dicLab1_genemodels_DLAgn_00170350_1	FDLVFTSILSR	649.361	2	41.723	1091.68	775.957	409.222	741.664
dicLab1_genemodels_DLAgn_00170350_1	HYGSLIGLNR	565.309	2	9.2984	67784.9	69697.9	4859.06	2304.55
dicLab1_genemodels_DLAgn_00088400_1	GVVNILPGSGALVGQR	768.946	2	29.0594	11793.6	5100.04	1411.02	3247.2
dicLab1_genemodels_DLAgn_00088400_1	DLGQDALNEYLK	689.846	2	24.8143	7174.39	5485.45	1946.88	1393.79
dicLab1_genemodels_DLAgn_00088400_1	ANATEYGLASGVFTR	778.889	2	19.6072	1372.92	11521.2	2108.59	410.335
dicLab1_genemodels_DLAgn_00245790_1	HVVFGQVVEGLDVVR	551.642	3	27.3571	7751.18	10015.1	8729.18	650396
dicLab1_genemodels_DLAgn_00245790_1	FADENFTLK	542.769	2	14.9349	224963	276558	206481	7945.95
dicLab1_genemodels_DLAgn_00245790_1	VVMELHADVVPK	446.248	3	15.2209	1947.74	131828	108156	1654.2
dicLab1_genemodels_DLAgn_00245790_1	IIPQFMC[PPa]QGGDFTNHNGTGGK	765.021	3	18.5372	20449.2	42353.5	26637.3	27365.3
dicLab1_genemodels_DLAgn_00258620_1	KEDLVFIFWAPDGAPLK	649.352	3	40.0768	1851.44	1951.93	1563.48	35964.9
dicLab1_genemodels_DLAgn_00258620_1	YGLYDATYETK	662.309	2	12.7189	133158	206002	90539.1	4769.93
dicLab1_genemodels_DLAgn_00258620_1	HEWQVNGLDDIQDR	575.604	3	14.5922	13026.9	138107	72940.3	3227.4
dicLab1_genemodels_DLAgn_00258620_1	AVLFC[PPa]LSDDR	605.3	2	20.4631	40726.2	1015.82	22764.7	3373.83
dicLab1_genemodels_DLAgn_00108560_1	VEGPDVDINLPK	648.346	2	19.4026	46238	32084	88383.7	114523
dicLab1_genemodels_DLAgn_00108560_1	GPEVDIEGPK	520.767	2	7.15242	17389.1	6833.72	2579.12	1925.86
dicLab1_genemodels_DLAgn_00108560_1	APEIDIEGPDAK	627.814	2	13.3004	12818.1	11091.2	22908.5	3325.31
dicLab1_genemodels_DLAgn_00108560_1	GPGIDIESPSGK	578.796	2	7.5485	1882.85	329.436	36915.9	16580.6
dicLab1_genemodels_DLAgn_00108560_1	GDVDVSIPK	465.251	2	8.87906	1697.05	7286.69	12391.8	14521.8
dicLab1_genemodels_DLAgn_00119890_1	TAIAIDTIINQK	650.877	2	22.3382	135845	7285.45	8875.06	81049.3
dicLab1_genemodels_DLAgn_00119890_1	AVDSLVPIGR	513.801	2	16.3686	145152	18846.2	9308.66	66438.6
dicLab1_genemodels_DLAgn_00119890_1	HALIIYDDLSK	644.351	2	15.4298	55086.4	6244.78	3095.1	30911.5
dicLab1_genemodels_DLAgn_00119890_1	VVDALGNAIDGK	586.32	2	11.59	112594	20221.3	9101.47	61408.3
dicLab1_genemodels_DLAgn_00119890_1	GIRPAINVGLSVSR	480.288	3	16.2936	86432.4	19055.5	7820.8	52148.4
dicLab1_genemodels_DLAgn_00119890_1	TGTAEVSSILEEK	682.351	2	15.2077	89124.3	15846.9	6394.62	54824
dicLab1_genemodels_DLAgn_00114280_1	AAVAWEPGKPLTIEEVEVAPPK	777.758	3	28.55	70041.9	61363	2780.08	12702.5
dicLab1_genemodels_DLAgn_00114280_1	LKVDEFVTHTLPFEK	601.661	3	25.8879	20796.8	17266.5	249.797	931.813
dicLab1_genemodels_DLAgn_00114280_1	VTQGQGLLPDK	578.322	2	6.12106	40491	36485.3	3413.32	7939.5
dicLab1_genemodels_DLAgn_00114280_1	VDEFVTHTLPFEK	521.268	3	20.5708	28239.4	22636.7	2557.84	1261.62
dicLab1_genemodels_DLAgn_00094820_1	AGIAVTVAGLTGK	579.348	2	20.7359	1.99531e+06	6270.31	1.08038e+06	1.06285e+06
dicLab1_genemodels_DLAgn_00094820_1	GAEEMETVIPVDIMR	845.413	2	32.975	14526.4	4151.03	4523.87	359094
dicLab1_genemodels_DLAgn_00094820_1	APLVMKD	387.215	2	3.77741	108543	91576.5	23179.1	45849.2
dicLab1_genemodels_DLAgn_00094820_1	AGIAVTVAGLTGKEPVQC[PPa]SR	676.702	3	19.2702	87430.6	3836.27	38902.9	37443.5
dicLab1_genemodels_DLAgn_00094820_1	RAGIAVTVAGLTGK	438.602	3	16.701	5888.79	268411	126758	4106.63
dicLab1_genemodels_DLAgn_00094820_1	GIGYGSTVTTHPAMK	507.257	3	7.46842	71571	45433.2	13146.9	26916
dicLab1_genemodels_DLAgn_00156990_1	GAVYSFDPVGSYQR	773.37	2	19.181	68555.3	57027.6	607.36	2499.32
dicLab1_genemodels_DLAgn_00156990_1	DVFISAAER	504.261	2	11.2551	37198.2	75382	1765.08	1118.08
dicLab1_genemodels_DLAgn_00156990_1	DVYTGDALR	505.251	2	6.16095	47302.8	41766.6	3283.61	2729.97
dicLab1_genemodels_DLAgn_00007110_1	TIFDDGELLEFAK	749.377	2	35.5128	7471.49	1513.06	1619.64	128230
dicLab1_genemodels_DLAgn_00007110_1	ILQEAGGDISK	565.806	2	3.94019	86184.8	34277.4	27275.4	57536.8
dicLab1_genemodels_DLAgn_00007110_1	ALAFLVK	381.25	2	18.3521	37464.4	34086.7	652.331	81117.3
dicLab1_genemodels_DLAgn_00007110_1	LTDIIVSEVLHGADGTDIR	675.36	3	32.6003	1838.28	15613.4	808.117	64107.7
dicLab1_genemodels_DLAgn_00007110_1	AGGGTIVENTTTGIDR	781.394	2	8.23085	22222.5	24000.5	24132.8	52124.8
dicLab1_genemodels_DLAgn_00007110_1	NPAAPAEVVR	512.283	2	3.2647	22685.5	18691.1	17589.4	48698.2
dicLab1_genemodels_DLAgn_00137220_1	GSYDDYVEGLR	637.288	2	15.2933	181487	278711	287968	3674.03
dicLab1_genemodels_DLAgn_00137220_1	VGDSQVAYNQVADIMR	883.431	2	22.1681	8272.6	2858.57	590133	784909
dicLab1_genemodels_DLAgn_00137220_1	ILGNPSADDLANKR	495.267	3	5.6527	58477.4	90791.1	95776.6	100710
dicLab1_genemodels_DLAgn_00137220_1	ILGNPSADDLANK	664.346	2	10.2474	50436.1	82835.3	67621.1	122506
dicLab1_genemodels_DLAgn_00137220_1	RLNFEAFLPMLK	739.913	2	38.1418	11232.6	1982.4	1001.17	38735.5
dicLab1_genemodels_DLAgn_00176150_1	LNLYELK	446.761	2	18.0844	26259.9	35240.7	2756.38	1150.24
dicLab1_genemodels_DLAgn_00176150_1	FGIQAQMVTTDFQK	807.403	2	23.9201	3626.53	1436.45	15916.9	1436.67
dicLab1_genemodels_DLAgn_00136330_1	EFLQFVNR	526.78	2	19.5465	78726.4	62956.3	2089	6302.86
dicLab1_genemodels_DLAgn_00136330_1	LLEAGFIELK	566.834	2	28.7836	82550	47224.1	726.037	1007.28
dicLab1_genemodels_DLAgn_00136330_1	YATTAVTASVVR	619.841	2	9.63884	57963.6	62577.3	1250.22	4640.02
dicLab1_genemodels_DLAgn_00136330_1	LAASASNLTAFQQAAPR	858.955	2	19.3297	46244	36046.5	1233.83	1007.21
dicLab1_genemodels_DLAgn_00016640_1	VGPNLWGLFGR	608.335	2	36.5064	2936.25	581.648	2261.65	414509
dicLab1_genemodels_DLAgn_00016640_1	QDLIAYLK	482.279	2	21.196	10052	1028.34	50152.2	132080
dicLab1_genemodels_DLAgn_00016640_1	MIFAGIK	390.228	2	17.5665	1164.57	29068.8	99685.3	1473.58
dicLab1_genemodels_DLAgn_00016640_1	GIVWGEGTLMEYLENPKK	688.687	3	35.3148	4236.61	4716.29	1164.77	40030.4
dicLab1_genemodels_DLAgn_00016640_1	TGQAEGYSYTDANK	752.831	2	0.726904	3367.07	9490.14	48090.1	1040.11
dicLab1_genemodels_DLAgn_00016640_1	GIVWGEGTLMEYLENPK	968.48	2	40.553	14900.8	23567.6	3296.12	139413
dicLab1_genemodels_DLAgn_00079890_1	DLASVQALLR	543.319	2	28.0144	2191.8	476.09	693.409	60121.1
dicLab1_genemodels_DLAgn_00079890_1	ALINADELANDVAGAEALLDR	1077.56	2	47.1119	1488.89	42422	2221.31	75332.4
dicLab1_genemodels_DLAgn_00079890_1	LWDLLLQR	528.814	2	31.0117	828.33	779.405	720.484	38329.3
dicLab1_genemodels_DLAgn_00079890_1	ESLLELWEVR	637.343	2	36.0713	2381.61	1443.61	1020.68	37768.1
dicLab1_genemodels_DLAgn_00079890_1	AALEDSFHLQQFFR	570.286	3	31.21	641.949	1475.12	710.938	27261.1
dicLab1_genemodels_DLAgn_00120530_1	SNVNGGAIALGHPLGASGAR	606.99	3	10.6964	18761.9	40803.7	339.817	4537.04
dicLab1_genemodels_DLAgn_00120530_1	C[PPa]GVPIPVPALTVNR	753.927	2	30.5942	87702.6	13500.5	2056.84	4805.02
dicLab1_genemodels_DLAgn_00120530_1	RTPFGTYGGVLK	648.359	2	12.9427	450.093	13399.1	1087.02	1975.7
dicLab1_genemodels_DLAgn_00120530_1	TPFGTYGGVLK	570.308	2	17.0618	30832.6	42136.1	419.985	2729.2
dicLab1_genemodels_DLAgn_00260590_1	ATLSVLGDILGR	607.859	2	35.485	1558.49	1260.5	6028.62	5608.2
dicLab1_genemodels_DLAgn_00260590_1	ATNFLTSGYQR	629.315	2	10.5158	32424.9	87632.2	549.469	3233.37
dicLab1_genemodels_DLAgn_00260590_1	NTQQLTPAIK	557.317	2	6.82064	20961.4	23460.1	1736.66	3971.27
dicLab1_genemodels_DLAgn_00260590_1	STFGSGAGNTWLTAFVLR	942.984	2	41.98	5038.05	5223.98	1836.95	3886.28
dicLab1_genemodels_DLAgn_00213460_1	LTVEDPVTVEYITR	817.935	2	26.5015	7365.97	6435.12	721.88	3549.64
dicLab1_genemodels_DLAgn_00213460_1	ALLEVVQSGGK	550.819	2	15.2818	66300	86144.1	831.485	2931.02
dicLab1_genemodels_DLAgn_00213460_1	NIELAVIR	464.285	2	17.9993	68108.1	62700.1	1530.04	418.93
dicLab1_genemodels_DLAgn_00213460_1	NYTDEAIAGDNEAIK	812.378	2	11.6034	36191.2	35536.8	2795.85	2894.48
dicLab1_genemodels_DLAgn_00148490_1	LSVGLENEADIIEDLEQALHAAHPK	678.851	4	47.2218	1072.18	144.051	2668.21	35480.6
dicLab1_genemodels_DLAgn_00148490_1	SVLGISDTLIR	587.346	2	26.5391	166239	165903	143956	80832.9
dicLab1_genemodels_DLAgn_00148490_1	SMAVVPPISLSTTFK	789.434	2	33.9278	2983.33	2441.08	720.234	29127.7
dicLab1_genemodels_DLAgn_00148490_1	YMNGHSDVVMGLVSLNR	631.31	3	23.7207	27918.4	27255	11395.3	6339.88
dicLab1_genemodels_DLAgn_00063910_1	LISWYDNEFGYSHR	596.278	3	22.169	71416.6	84052	574.429	2402.64
dicLab1_genemodels_DLAgn_00063910_1	VPVADVSVVDLTC[PPa]R	772.411	2	25.7053	69134.6	103965	4710	5385.15
dicLab1_genemodels_DLAgn_00063910_1	YVVESTGVFLSVDK	771.906	2	25.5972	83484.7	59914.3	1749.61	5225.88
dicLab1_genemodels_DLAgn_00063910_1	GAHQNIIPASTGAAK	479.26	3	3.77575	73140.8	72696.8	1841.54	76024.5
dicLab1_genemodels_DLAgn_00016290_1	IVEGLAINSFSQTK	753.912	2	20.3091	630466	674422	14746.7	18943.6
dicLab1_genemodels_DLAgn_00016290_1	MDATAAELIEER	674.824	2	17.4341	598627	587361	5980.3	1872.09
dicLab1_genemodels_DLAgn_00016290_1	GDFIATVQQR	567.799	2	9.37513	741079	679445	8606.77	12737.3
dicLab1_genemodels_DLAgn_00016290_1	DIIPTDKEEVAFK	502.268	3	16.434	223060	205207	5607.27	8222.02
dicLab1_genemodels_DLAgn_00016290_1	VLVTGAAGQIAYSLLFSIAK	1011.59	2	49.314	2623.07	25900.9	17336.1	13422
dicLab1_genemodels_DLAgn_00064900_1	AAYQVAALPR	530.301	2	12.629	4603.62	14277.9	36930	29202.5
dicLab1_genemodels_DLAgn_00064900_1	APAAIGPYSQAVVVDR	807.436	2	16.7537	21726.6	24762.8	40943.9	39261.3
dicLab1_genemodels_DLAgn_00015560_1	IVINDGPEGGQSVYHIHVHVLGGR	511.472	5	18.3426	37075.9	43174.2	22830.5	53348
dicLab1_genemodels_DLAgn_00015560_1	KPIVQLSQAEESDAALLGHLMIVAK	666.122	4	37.3809	3964.28	1587.25	619.813	94680.5
dicLab1_genemodels_DLAgn_00015560_1	AQAAQPGGDTIFGK	680.846	2	8.97036	188305	188164	91768.6	1239.18
dicLab1_genemodels_DLAgn_00115630_1	TYDVFVPK	484.758	2	13.5317	45149.5	40430.9	33923.2	84712.6
dicLab1_genemodels_DLAgn_00115630_1	ADLSGIAEGQK	544.783	2	4.69519	38513.4	33524.3	25558.4	92246.2
dicLab1_genemodels_DLAgn_00115630_1	WATPFDPELTK	652.83	2	24.4431	38794.5	651.802	19313.9	30371.9
dicLab1_genemodels_DLAgn_00115630_1	QSYFADGFNVDFTK	819.875	2	28.0212	21614.8	6796.99	23066.9	39822
dicLab1_genemodels_DLAgn_00115630_1	QDMFMVDENTK	679.292	2	12.8615	10838.4	11551	3454.59	6759.63
dicLab1_genemodels_DLAgn_00153360_1	YFESVLDR	514.756	2	16.0008	19967.4	26347.5	57113	1593.17
dicLab1_genemodels_DLAgn_00153360_1	GAQTTFSGVLR	568.807	2	13.417	19493.8	25084.7	29136.6	2527.3
dicLab1_genemodels_DLAgn_00153360_1	SYFSEQDGSDR	645.765	2	3.38571	6680.26	4206.38	7913.68	1287
dicLab1_genemodels_DLAgn_00223780_1	AILHNYSPDPITVR	532.623	3	15.4657	46982.9	85781.7	4365.67	8397.6
dicLab1_genemodels_DLAgn_00223780_1	KDFFIDLR	527.29	2	19.6309	40990.3	33487	2258.54	12859.1
dicLab1_genemodels_DLAgn_00223780_1	THGIC[PPa]VGNPLEVIVR	559.975	3	27.8158	5784.59	2079.58	2265.06	17490.6
dicLab1_genemodels_DLAgn_00223780_1	SVPFIIIPMK	572.844	2	35.4583	653.93	1221.46	504.325	9700.37
dicLab1_genemodels_DLAgn_00182730_1	YVDTPYGKPSDALILGK	612.996	3	18.9773	17433.1	20508.2	26008.5	39683.3
dicLab1_genemodels_DLAgn_00182730_1	IGIIGGSGLDDPDILEGR	898.973	2	32.8306	8030.78	4954.92	1763.84	89749.9
dicLab1_genemodels_DLAgn_00182730_1	GAMLTIEGPR	522.779	2	14.8288	28855.8	32175.4	32053.9	3679.35
dicLab1_genemodels_DLAgn_00135730_1	AAVENLTEEQKNEFK	583.96	3	8.96669	1475.98	13166	17023.4	5454.73
dicLab1_genemodels_DLAgn_00135730_1	AAVENLTEEQK	616.312	2	5.45812	1101.51	18554.6	6807.69	1643.51
dicLab1_genemodels_DLAgn_00135730_1	SEEELAELFR	611.801	2	25.338	16800.2	35771.4	2756.97	84267.5
dicLab1_genemodels_DLAgn_00135730_1	GKSEEELAELFR	704.359	2	19.6029	2563.44	5550.31	7993.18	38826.5
dicLab1_genemodels_DLAgn_00135730_1	IDYDEFLEFMK	725.334	2	39.8719	564.231	687.72	562.309	59786.2
dicLab1_genemodels_DLAgn_00187860_1	AQFTVTPGSEQIR	717.373	2	11.3621	26116	20320	1683.25	3212.49
dicLab1_genemodels_DLAgn_00187660_1	GYSFTTTAER	566.767	2	5.43101	92094.5	74853.9	76679.1	125522
dicLab1_genemodels_DLAgn_00187660_1	QEYDESGPSIVHR	506.239	3	3.74204	79437.7	85612.5	9157.82	7779.17
dicLab1_genemodels_DLAgn_00248660_1	LANTGLFNLR	559.819	2	22.5164	844.264	14832.6	1375.41	1323.62
dicLab1_genemodels_DLAgn_00248660_1	NGLDPAEEYGR	610.781	2	7.41964	17829.5	18787.9	11914.2	2669.65
dicLab1_genemodels_DLAgn_00248660_1	NLNEDTTSLSFTR	749.363	2	15.3988	27193	30430.9	4036.84	3869.12
dicLab1_genemodels_DLAgn_00071260_1	LSALPANVFSHAPLLSLVLK	697.417	3	47.51		1351.09	1098.26	69465.3
dicLab1_genemodels_DLAgn_00071260_1	LPHLENLDLSK	426.907	3	16.5851	16366.9	16985.6	20796	49092.8
dicLab1_genemodels_DLAgn_00071260_1	LSGNPLDFMTK	611.81	2	26.1695	32335.6	27624.8	27450.9	45333.4
dicLab1_genemodels_DLAgn_00071260_1	SVMSLTESELR	626.316	2	17.4487	52477.8	41003.8	23233.2	72576.7
dicLab1_genemodels_DLAgn_00039130_1	EIVPVSIPQK	555.332	2	16.1678	57205.3	93267.6	5541.11	8244.38
dicLab1_genemodels_DLAgn_00039130_1	EEQDTYAIGSYSR	759.839	2	6.78436	31453.9	38046.6	2011.66	6154.32
dicLab1_genemodels_DLAgn_00231860_1	SGDLEEELKNVTNNLK	601.643	3	26.7298	1279.14	7738.98	32767.4	234606
dicLab1_genemodels_DLAgn_00231860_1	GVEDELDKYSESLKDAQEK	728.35	3	18.5014	4106.76	1439.47	1970.07	27251.2
dicLab1_genemodels_DLAgn_00231860_1	GVEDELDKYSESLK	806.391	2	18.7584	1158.42	5773.51	9291.57	41572.7
dicLab1_genemodels_DLAgn_00107920_1	KEDLVFIFWAPESAPLK	664.028	3	40.0656	5809.56	729.656	1272.49	15999.9
dicLab1_genemodels_DLAgn_00107920_1	YALYDATYETK	669.317	2	12.8771	44951.3	42770.1	30137.4	5976.64
dicLab1_genemodels_DLAgn_00150140_1	VFGESTAFGK	521.764	2	11.4057	139378	137721	312364	1005.55
dicLab1_genemodels_DLAgn_00150140_1	VPDVEIDPEGTYK	731.359	2	15.2979	82099.7	75037.1	182961	5981.61
dicLab1_genemodels_DLAgn_00150140_1	SAFSDYEITWSDDKK	597.941	3	19.9273	172391	206361	137585	1234.13
dicLab1_genemodels_DLAgn_00150140_1	VSPAMEALGMEC[PPa]K	718.833	2	17.5627	29635.2	41096.2	76701.3	1215.84
dicLab1_genemodels_DLAgn_00117230_1	FYWLVQPDR	612.314	2	25.9194	39660.4	56564.1	52425.7	190143
dicLab1_genemodels_DLAgn_00117230_1	DQLFEAWK	518.759	2	20.3785	31092.3	37190.6	44598.6	176888
dicLab1_genemodels_DLAgn_00117230_1	LLSQDSMSFGSLGIR	805.914	2	28.8323	19433.2	34606.1	31095.1	88663.5
dicLab1_genemodels_DLAgn_00044730_1	NVSLGNVLAVAYATQK	824.457	2	33.2204	6427.47	12465.8	3216.36	2550.68
dicLab1_genemodels_DLAgn_00044730_1	DKGPIVESYIGFIESYR	658.339	3	37.8621	5812.46	3727.82	836.656	1547.12
dicLab1_genemodels_DLAgn_00242100_1	ILYADFK	435.242	2	13.5403	21054.8	20564.4	70452	1163.14
dicLab1_genemodels_DLAgn_00242100_1	ESIYTIQYNVR	693.357	2	16.3612	11239	751.445	46736	5284.38
dicLab1_genemodels_DLAgn_00242100_1	RESIYTIQYNVR	514.607	3	13.8271	6990.36	30294	34979.4	2033.81
dicLab1_genemodels_DLAgn_00074200_1	LVLVNAIYFK	590.36	2	31.0031	68699.9	1578.14	20028.3	63437.6
dicLab1_genemodels_DLAgn_00074200_1	ANTAFSLALFK	591.83	2	30.5907	48705.5	1677.59	11258.5	43974
dicLab1_genemodels_DLAgn_00171690_1	ETLPSEQDLTTK	681.343	2	11.5457	59195.1	51210.8	568.88	1682.67
dicLab1_genemodels_DLAgn_00171690_1	TNAVLVALK	464.795	2	15.6094	23429.3	360.293	401.998	360.302
dicLab1_genemodels_DLAgn_00171690_1	NQYDNDVTVWSPQGR	889.908	2	16.6463	24162.8	24171.6	2220.52	1373.82
dicLab1_genemodels_DLAgn_00201630_1	AIGVGFATR	446.256	2	10.0295	121302	203297	55878.3	53060.4
dicLab1_genemodels_DLAgn_00201630_1	MISSDNFDDYMK	733.302	2	18.2489	44507.6	94477.3	26899	2376.19
dicLab1_genemodels_DLAgn_00201630_1	LNEPFEETTADDR	768.844	2	11.5517	26218	45026.1	14843.1	2010.76
dicLab1_genemodels_DLAgn_00131850_1	LAYWDIR	468.751	2	20.3007	42017.1	41023.7	17366.8	5614.44
dicLab1_genemodels_DLAgn_00131850_1	MKPGYLEALPGTLK	506.618	3	19.6925	430.099	1871.43	1017.15	11746
dicLab1_genemodels_DLAgn_00091450_1	GVNTFSPEGR	532.262	2	4.8865	9880.26	126380	753.846	573.539
dicLab1_genemodels_DLAgn_00182500_1	YFPTQALNFAFK	723.874	2	34.2027		25977.6	556.62	229156
dicLab1_genemodels_DLAgn_00182500_1	DFLAGGVAAAISK	610.338	2	25.4546	28825.9	4496.63	5451	275114
dicLab1_genemodels_DLAgn_00182500_1	GNLANVIR	428.754	2	0	1925.92	1651.44	16630.7
dicLab1_genemodels_DLAgn_00182500_1	EQGFISFWR	585.291	2	28.1671	1871.58	896.247	1221.95	98050.3
dicLab1_genemodels_DLAgn_00147280_1	TITLEVEPSDTIENVK	894.467	2	23.4161	433116	15032.5	19370.1	477457
dicLab1_genemodels_DLAgn_00147280_1	ESTLHLVLR	534.314	2	12.535	45387	60453.1	41568.9	1509.95
dicLab1_genemodels_DLAgn_00147280_1	TLSDYNIQK	541.28	2	4.42016	103126	95190.2	70780.2	113858
dicLab1_genemodels_DLAgn_00147280_1	MQIFVK	383.22	2	11.3812	4473.23	61137.4	30588.2	404.097
dicLab1_genemodels_DLAgn_00266680_1	SAEIGAEALAR	544.291	2	9.17768	87530.5	73355.8	14259.4	11395
dicLab1_genemodels_DLAgn_00266680_1	MDDLAGGLISLSELHAFK	639.664	3	38.8751	759.707	761.514	1549.79	10631.4
dicLab1_genemodels_DLAgn_00025600_1	RDYYFALAHTVR	504.597	3	13.1152	1.66346e+06	1.23611e+06	40099.3	2757.95
dicLab1_genemodels_DLAgn_00025600_1	DYYFALAH	500.232	2	21.1633	508244	350001	5606.55	8950.7
dicLab1_genemodels_DLAgn_00038620_1	DAGTISGLNVLR	608.338	2	21.1504	107437	118397	14515.3	14942.6
dicLab1_genemodels_DLAgn_00038620_1	TTPSYVAFTDSER	737.346	2	12.395	30327.2	40950.1	659.717	1491.02
dicLab1_genemodels_DLAgn_00067200_1	LYQVEYAFK	580.803	2	17.2181	5878.39	20084	32608	3482.93
dicLab1_genemodels_DLAgn_00067200_1	LLDSATVTHLFR	458.258	3	23.7462	17183.5	1406.81	582.85	215.827
dicLab1_genemodels_DLAgn_00067200_1	AINQGGLTSVAVR	643.365	2	12.0066	19308.1	44679.8	2737.17	4635.72
dicLab1_genemodels_DLAgn_00040050_1	LLEFPLALK	522.329	2	34.2668	432.153	315.282	504.047	101927
dicLab1_genemodels_DLAgn_00040050_1	LAYINPELALEEK	751.909	2	26.5419	3546.36	515.132	93822.5	112944
dicLab1_genemodels_DLAgn_00040050_1	LIDVGLIAIR	541.85	2	32.1598	860.173	712.839	412.565	16586.7
dicLab1_genemodels_DLAgn_00064500_1	YVFLMGLQDR	621.321	2	27.0334	121869	46587.5	774.437	697.828
dicLab1_genemodels_DLAgn_00234290_1	LVGQVFLGGSIIR	679.911	2	30.6431	39964.6	9450.8	22867.4	47857.8
dicLab1_genemodels_DLAgn_00234290_1	LQTLDLGEEGAIPLEVR	927.004	2	32.5686	13914.2	20558.7	2946.04	38221.5
dicLab1_genemodels_DLAgn_00241630_1	VLVQQLMAR	529.313	2	18.9047	7902.27	29939.1	53622.2	1361.99
dicLab1_genemodels_DLAgn_00241630_1	VLIAGNEDAEILNPEK	862.957	2	22.0841	12086.5	4272.19	35975.9	30956.6
dicLab1_genemodels_DLAgn_00241630_1	VMTNIGDGYDSNTGIFTAPVK	1100.53	2	26.184	3367.64	4966.04	1775.05	30968.5
dicLab1_genemodels_DLAgn_00043240_1	MLTLTGPLSIIGR	686.405	2	39.0362	713.997	2851.09	1025.89	493993
dicLab1_genemodels_DLAgn_00043240_1	HVGDLGNVTAGGDNIAK	546.613	3	10.274	206303	270119	209779	17025.4
dicLab1_genemodels_DLAgn_00043240_1	GAGETSGVVHFEQESDSAPVK	711.003	3	10.6973	28688.2	40322.6	55694.5	2905.36
dicLab1_genemodels_DLAgn_00049730_1	EYQDLLNVK	561.295	2	14.8339	176056	124863	36512.4	116162
dicLab1_genemodels_DLAgn_00049730_1	IESLQEEIAFLK	710.39	2	31.3409	2539.15	2439.46	3806.11	50196.7
dicLab1_genemodels_DLAgn_00049730_1	LDFNLADAMNQDFLNTR	999.473	2	39.9417	4338.97	9895.94	2110.32	75402
dicLab1_genemodels_DLAgn_00241400_1	KLEADLIQVQSEVDDTVQEAR	796.075	3	28.2877	9977.91	5845.34	12179.7	434824
dicLab1_genemodels_DLAgn_00241400_1	DAQLHLDDALR	422.886	3	13.4852	14388.1	20830.8	115919	45354.5
dicLab1_genemodels_DLAgn_00096370_1	AIIGEAAELEC[PPa]K	659.34	2	13.7317	7907.49	3439.4	495.551	95041.3
dicLab1_genemodels_DLAgn_00096370_1	VSSEEC[PPa]EGIWYK	750.837	2	12.0358	762.376	2152.14	878.819	2781.6
dicLab1_genemodels_DLAgn_00010830_1	DYGVLLEGPGIALR	736.909	2	33.5752	6932.69	3571.16	2848.56	62467.9
dicLab1_genemodels_DLAgn_00010830_1	TGGLGNIHIPLLSDLNK	588	3	36.0171	598.798	1305.77	1343.85	14275.3
dicLab1_genemodels_DLAgn_00010830_1	GLFIIDPSGVVR	636.869	2	33.5129	25145.2	1644.37	1234.28	46958.4
dicLab1_genemodels_DLAgn_00010830_1	TPAVTQPAPAFK	614.34	2	9.35162	4830.03	9934.34	1373.68	187343
dicLab1_genemodels_DLAgn_00266180_1	LIGQIVSSITASLR	729.438	2	40.227	3746.53	2668.77	1045.94	20079.3
dicLab1_genemodels_DLAgn_00234390_1	IEIIFPTEYPFKPPK	607.006	3	33.7051	895.268	1623.29	720.3	14980.6
dicLab1_genemodels_DLAgn_00214170_1	ITPSLSSTNEVLMYQYNK	1044.52	2	23.7207	65418.2	67355	1922.67	1398.76
dicLab1_genemodels_DLAgn_00214170_1	VLYLMGK	412.241	2	13.1846	83752.4	62183	23815.4	49429.4
dicLab1_genemodels_DLAgn_00214170_1	KDFC[PPa]SEDESLQISLQ	906.92	2	22.2725	30286.5	21617.1	15401.3	2972.45
dicLab1_genemodels_DLAgn_00202480_1	GVDWILNEIK	593.827	2	32.62	3455.22	3885.4	1073.18	7505.98
dicLab1_genemodels_DLAgn_00202480_1	IFTNLYGR	492.269	2	12.5927	39779.5	61118.8	2618.4	16658.7
dicLab1_genemodels_DLAgn_00202480_1	GGLWFLGFGR	555.298	2	39.2606	924.937	1818.8	432.173	3931.93
dicLab1_genemodels_DLAgn_00197550_1	GDIGNFLLSYR	627.828	2	28.3668	372569	298877	235234	434876
dicLab1_genemodels_DLAgn_00197550_1	DGVLSEFNDPGR	653.307	2	16.5591	124349	132610	93684.9	181705
dicLab1_genemodels_DLAgn_00197550_1	FPHDKPFIYDGAAEFC[PPa]PEK	571.27	4	19.4179	22699.2	26976.7	30518.7	52933.5
dicLab1_genemodels_DLAgn_00175430_1	IFEFLTTELR	634.848	2	34.9361	1270.12	1822.76	818.262	344506
dicLab1_genemodels_DLAgn_00175430_1	IVIQFHALQPHQVGK	572.33	3	14.9889	1385.26	889.797	10749.8	8279.3
dicLab1_genemodels_DLAgn_00110930_1	AATDSLTLTLSK	610.84	2	17.5977	46097.9	85062.7	125728	1845.9
dicLab1_genemodels_DLAgn_00110930_1	DFSMPLTVSR	576.79	2	22.2323	4448.12	2302.6	142286	274259
dicLab1_genemodels_DLAgn_00097780_1	VAVVAGYGDVGK	567.811	2	10.789	1.34469e+06	1.30559e+06	38207.8	1677.13
dicLab1_genemodels_DLAgn_00097780_1	IPAINVNDSVTK	635.854	2	14.7465	102536	91094.7	381.943	8763.7
dicLab1_genemodels_DLAgn_00097780_1	GVSEETTTGVHNLYK	817.905	2	5.51935	16521.1	10525.5	409.404	915.909
dicLab1_genemodels_DLAgn_00075560_1	EVDAVLSYLK	568.814	2	24.9019	1583.37	1714.34	501.609	13902.1
dicLab1_genemodels_DLAgn_00075560_1	SPTLFIFGEKDEVIPLDQVSVLEAK	925.5	3	44.5724	1747.32	33536.4	5821.5	15666.9
dicLab1_genemodels_DLAgn_00064060_1	GYSFSLTTFSPSGK	739.862	2	27.6278	1055.41	3232.9	1525.85	1353.78
dicLab1_genemodels_DLAgn_00064060_1	LVQIEYALAAVAAGAPSVGIK	1021.09	2	44.9445	3475.75	1886.49	9684.58	4736.68
dicLab1_genemodels_DLAgn_00034450_1	FSHC[PPa]IPEELQSQIDQK	658.319	3	17.5386	15056.8	23568.2	27121.8	1318.4
dicLab1_genemodels_DLAgn_00034450_1	GWYLSLMAPNTK	690.853	2	29.5664	5327.18	7625.02	5110.78	32796.7
dicLab1_genemodels_DLAgn_00029690_1	TLSALGSLAVTK	580.848	2	20.3159	31223.9	27716.4	33543.9	258.205
dicLab1_genemodels_DLAgn_00029690_1	DGC[PPa]VLSELINSLYSGDKPVK	736.712	3	42.1237	829.488	923.518	1697.74	32765.4
dicLab1_genemodels_DLAgn_00017470_1	GFLFGPLLAQR	609.853	2	36.0693	1028.2	652.197	2245.16	115344
dicLab1_genemodels_DLAgn_00017470_1	AEAEIQEDAVAPGQK	778.384	2	5.01699	7826.05	8160.71	6852.15	11617.6
dicLab1_genemodels_DLAgn_00007640_1	GWDEGVAQMSVGQLAR	852.412	2	24.7579	9037.11	8135.79	2737.23	35406.7
dicLab1_genemodels_DLAgn_00011120_1	EAVYNDIALLR	638.848	2	23.9826	19836.6	2202.33	2199.56	169801
dicLab1_genemodels_DLAgn_00011120_1	VEEAIVHENYR	453.561	3	3.2696	11374.3	17625.8	8513.95	29140
dicLab1_genemodels_DLAgn_00240420_1	VMLGETNPAESKPGTIR	600.649	3	10.441	25316.9	36079.8	2947.29	4522.68
dicLab1_genemodels_DLAgn_00188550_1	NNVYTGVSQIQVR	739.392	2	15.056	30107.4	27827.6	2643.46	594.49
dicLab1_genemodels_DLAgn_00204140_1	LFGYEPTILYPK	720.892	2	30.3903	34007	2561.95	3845.15	1179.09
dicLab1_genemodels_DLAgn_00204140_1	AYPVTSLVK	489.287	2	13.7631	24512.2	44066.6	1714.72	6981.73
dicLab1_genemodels_DLAgn_00220850_1	YATTVITSR	506.277	2	4.23082	2411.66	18864.9	10039.5	21302.7
dicLab1_genemodels_DLAgn_00220850_1	MLIDGQEYDGVVK	733.863	2	17.6164	3183.95	15132.5	19882.5	40961.8
dicLab1_genemodels_DLAgn_00072150_1	IELLGSYDPEK	632.327	2	19.1236	17431.3	25747.6	47798	64571
dicLab1_genemodels_DLAgn_00072150_1	IIKDPYYGSDEDFEK	606.953	3	11.4613	2488.39	7514.52	10249.9	1585.68
dicLab1_genemodels_DLAgn_00161390_1	ALYYLQILAGELK	747.932	2	43.1653	1754.01	834.562	471.86	4978.08
dicLab1_genemodels_DLAgn_00161390_1	DLLFILTSK	525.316	2	37.0759	506.981	465.908	329.093	1717.69
dicLab1_genemodels_DLAgn_00161390_1	VTLGTQPTVLR	592.854	2	13.226	4428.11	8887.61	2610.75	4809.01
dicLab1_genemodels_DLAgn_00027020_1	DHFLFDKPVSPLLLASGMGRDWPDARGIWHNDTKTFLVWVNEEDHLR	1106.96	5	26.1875	545733	880933	24251	63630.2
dicLab1_genemodels_DLAgn_00097870_1	NLLSVAYK	454.266	2	14.9142	27359.6	41245.4	33901.8	15648.5
dicLab1_genemodels_DLAgn_00128380_1	SPASDTYIVFGEAK	742.867	2	18.761	10094.1	6123.59	21983.6	15251.9
dicLab1_genemodels_DLAgn_00128380_1	IEDLSQQAQLAAAEK	807.92	2	13.9217	1405.21	660.796	15982.5	2687.83
dicLab1_genemodels_DLAgn_00047090_1	ELEEETSALK	574.788	2	5.13566	4474.46	384.034	13470.7	313268
dicLab1_genemodels_DLAgn_00047090_1	KLQDIVLK	478.811	2	8.92634	435.083	1959.03	4968.05	2400.18
dicLab1_genemodels_DLAgn_00242780_1	LSASPTAEDLGYAAR	761.381	2	13.8925	77521	84434.4	9575.88	2422.53
dicLab1_genemodels_DLAgn_00242780_1	LTFDVNQDNK	597.293	2	9.51607	56820.1	54626.9	4239.31	4102.01
dicLab1_genemodels_DLAgn_00071530_1	AIWNVINWENVTER	872.444	2	36.358	16736.1	13596.6	2170.45	51235.1
dicLab1_genemodels_DLAgn_00071530_1	HHATYVNNLNVTEEK	590.292	3	3.47351	24618.4	24737.1	4825.58	8642.24
dicLab1_genemodels_DLAgn_00203660_1	FILNLHSFTVR	449.591	3	29.6499	564.314	1297.22	369.385	651.064
dicLab1_genemodels_DLAgn_00203660_1	NGYELSPSAAANFTR	799.384	2	18.9332	56786.2	60287.5	4859.05	2314.29
dicLab1_genemodels_DLAgn_00134670_1	LAADDFR	404.203	2	4.3922	1350.36	19746.8	179901	121946
dicLab1_genemodels_DLAgn_00134670_1	GQDLAQIMAEIR	672.851	2	29.941	8103.82	2605.74	6597.39	35537.1
dicLab1_genemodels_DLAgn_00014500_1	LLPSSPFGK	473.274	2	16.9672	21344.2	42391	48365.2	36180.7
dicLab1_genemodels_DLAgn_00014500_1	SYTEGKPNYDYGL	753.841	2	13.2349	14571.5	19353.7	15984.6	2820.44
dicLab1_genemodels_DLAgn_00134660_1	LESLTDEINFLR	725.383	2	33.3299	23645.4	2543.7	1198.45	121392
dicLab1_genemodels_DLAgn_00134660_1	LALDIEIATYR	639.359	2	29.3292	6025.89	1975.68	2765.26	113737
dicLab1_genemodels_DLAgn_00099260_1	MSTLGFNVK	498.763	2	15.2368	3608.33	11822.6	1376.24	1683.43
dicLab1_genemodels_DLAgn_00058640_1	WLHVGDQC[PPa]FFLSTDR	632.302	3	27.268	39239.9	48196.6	28523.4	11778.9
dicLab1_genemodels_DLAgn_00156830_1	GSDHC[PPa]GIESEIVAGIPK	594.961	3	20.3298	6091.61	915.248	12188.5	18399.3
dicLab1_genemodels_DLAgn_00191450_1	NDLQLQVASEGENLSDAEER	1109.02	2	19.153	2167.17	199670	131758	51421.5
dicLab1_genemodels_DLAgn_00195790_1	ETDIQYFVNFITK	809.412	2	43.4136	10430.6	848.534	2760.58	2959.58
dicLab1_genemodels_DLAgn_00118870_1	GGIAVGDMVLSIDGISTDGMNHLEAQNK	948.128	3	38.6533	4204.8	2689.99	1639.28	155512
dicLab1_genemodels_DLAgn_00118870_1	SC[PPa]TGNLSLTLQK	668.35	2	12.9338	806.801	15364.3	58419.5	4719.37
dicLab1_genemodels_DLAgn_00149760_1	LVILEGELER	585.84	2	23.0236	12358.2	2174.25	637599	1.39176e+06
dicLab1_genemodels_DLAgn_00149760_1	KLVILEGELER	433.594	3	17.9701	5996.79	22222.8	657232	1.53571e+06
dicLab1_genemodels_DLAgn_00237400_1	AGSQLPAAEHGIIIVAPDTSPR	734.062	3	20.9289	201528	204867	3044.12	3142.01
dicLab1_genemodels_DLAgn_00092930_1	EAINVEQAFQTIAR	795.418	2	30.9696	24536.9	7784.34	3498.32	18760.1
dicLab1_genemodels_DLAgn_00092930_1	LVTMQIWDTAGQER	824.412	2	25.0976	2381.11	8276.94	5672.44	3590.22
dicLab1_genemodels_DLAgn_00156370_1	KLVIVESELER	438.926	3	12.4981	68788.2	27140.8	839639	875470
dicLab1_genemodels_DLAgn_00156370_1	LVIVESELER	593.838	2	16.9035	53466.7	23814	1.00183e+06	1.05948e+06
dicLab1_genemodels_DLAgn_00156370_1	SAREAAEGDVASLNR	773.384	2	4.30473	1528.61	3564.1	86048.1	130821
dicLab1_genemodels_DLAgn_00232860_1	EYVLPSFEVK	605.821	2	24.4285	75992.8	128894	6908.84	46313.1
dicLab1_genemodels_DLAgn_00232860_1	GIQIVTSPYR	567.319	2	13.4649	47236.3	82330.9	6034.6	18814.7
[truncated: 104 more rows]

## Sheet: Score
Protein	Peptide	Label	Precursor MZ	Precursor Charge	RT	Decoy	Score S170902_C1 (S170902_C1.wiff (sample 1))	Score S170902_C11 (S170902_C11.wiff (sample 1))	Score S170902_HP1 (S170902_HP1.wiff (sample 1))	Score S170902_HP67 (S170902_HP67.wiff (sample 1))
[truncated: 3,171 more rows]

[truncated: 3 more sheets: FDR, Observed RT, Balance of Protein numbers]
